# Supplementary material for: New insights into the Plasmodium vivax transcriptome using RNA-Seq
Source: Sci Rep. 2016 Feb 9;6:20498. doi: 10.1038/srep20498 (PMC4746618; doi:10.1038/srep20498)
Supplement: Supplementary Dataset 1 [file srep20498-s2.xls]

## Sheet: Dataset1
	SMRU1								SMRU2									Controls
Gid	6hr	12hrhr	24hr	32hr	36hr	42hr	48hr	SMRU1_Phaseogram	6hr	12hr	18hr	24hr	30hr	36hr	42hr	48hr	SMRU2_Phaseogram	Ctrl1	Ctrl2	Ctrl3	Ctrl4
PVX_000000	3.70251	3.34704	2.4117	2.42119	1.30114	2.04837	2.97893	1.44461	3.89332	3.71288	2.3185	2.30539	1.38765	2.39432	3.56565	3.2004	0.556685	3.16807	3.11923	2.70967	3.22859
PVX_000005	7.69058	6.89081	6.33373	6.79845	6.5785	7.04634	7.77897	0.550828	8.05828	7.68888	7.49596	7.27701	7.60273	7.59416	7.85353	8.08677	0.117885	7.54823	7.71505	7.64334	7.68008
PVX_000010	13.4357	12.8161	12.5244	12.4721	12.2137	11.8395	11.996	1.80226	13.2436	13.1002	12.785	12.6136	12.5537	12.2944	12.1105	12.352	1.71148	12.4724	12.5515	12.5399	12.4455
PVX_000015	6.87537	2.62128	-1.3438	1.01361	-4	4.03882	4.78081	0.508653	6.2901	4.91396	5.18627	4.72921	3.64462	4.54571	5.55861	5.93468	0.534227	4.99165	5.085	5.12609	4.95974
PVX_000525	3.47917	2.4816	5.6089	6.38508	6.3181	5.47789	5.64498	4.72553	4.59609	2.54001	4.50977	6.18509	6.448	6.09578	5.25424	5.38451	4.4267	5.62988	5.58051	5.55026	5.64798
PVX_000530	3.16717	3.20972	3.19257	2.58915	4.27364	5.23376	5.65741	5.85787	2.77637	3.13748	2.54906	2.413	3.32871	4.37163	4.83247	4.90922	5.56678	4.11115	4.05421	4.05327	4.089
PVX_000535	6.62337	6.61673	5.75087	4.70836	4.24705	4.65151	5.59336	1.60566	6.00545	6.44156	6.2171	5.29178	5.06118	5.05441	4.95789	5.55079	1.55847	5.38719	5.59574	5.5889	5.66906
PVX_000540	3.4101	2.78118	3.08858	2.31528	2.11862	3.11545	4.05944	0.781137	2.66897	2.93425	2.68852	1.99887	2.13954	2.60607	3.29998	4.00384	0.0957956	3.08742	2.95767	3.09922	2.88972
PVX_000545	7.55102	7.6385	7.85161	8.09895	6.76723	5.41229	4.65188	2.80922	7.36232	7.49879	7.64882	7.88356	7.51143	6.38677	5.03865	5.1217	2.59736	7.31188	7.27272	7.30712	7.3042
PVX_000550	6.6238	5.98136	6.60043	6.83046	7.43944	7.69594	8.16932	5.53439	6.41665	5.9724	6.35246	6.68093	7.11064	7.60122	7.67421	7.96864	5.22816	7.11465	7.19598	7.09812	7.13787
PVX_000555	6.0108	5.9219	6.44081	6.34498	7.536	8.27856	8.41409	5.49466	5.85754	5.63416	6.16505	6.38127	6.59717	7.48287	7.98615	7.6777	5.22534	7.25294	7.17111	7.10642	7.18798
PVX_000560	5.35772	5.90133	5.69847	5.83011	5.24875	3.62341	3.44201	2.80724	5.47754	5.681	5.57001	5.72793	5.34187	4.49421	3.96095	4.08267	2.40835	5.46009	5.35274	5.35265	5.30253
PVX_000565	7.27307	6.80867	6.68964	6.94326	6.9472	6.91277	5.96562	3.12863	7.42066	6.88332	6.53626	7.02445	7.23739	7.06919	6.83442	6.42245	3.93743	7.0259	6.8962	6.98049	6.97005
PVX_000570	4.51721	4.47267	4.81658	4.8553	5.74132	5.7392	4.83213	4.96244	4.49246	3.65265	3.79521	4.68013	5.57218	5.25271	5.15978	5.05633	4.88422	5.02923	4.67135	4.80555	5.08081
PVX_000575	5.69667	5.65334	5.59982	5.1177	5.564	5.89337	5.53443	0.608371	5.44328	5.36637	4.9855	5.23607	5.21646	5.47402	5.81936	5.31486	5.70837	5.40611	5.51807	5.47591	5.46989
PVX_000580	6.91898	8.98562	8.59405	7.02302	6.25255	5.42089	5.49805	2.48217	7.79023	8.81826	8.86196	8.03297	6.10376	6.01595	5.79824	6.39765	1.97138	7.68937	7.83872	7.6513	7.61514
PVX_000585	7.26099	6.67432	6.63998	6.68626	6.16092	6.80351	6.80098	1.07609	6.80311	6.74507	6.67973	6.55484	6.03686	6.14032	7.03418	6.85359	0.687451	6.54962	6.62146	6.72785	6.49327
PVX_000590	9.19187	9.12756	9.03207	8.40496	6.64313	7.21517	7.44645	2.03267	8.94365	9.0613	8.92422	8.59436	7.61625	7.00054	7.54659	7.26258	1.90221	8.50411	8.446	8.48709	8.48777
PVX_000595	2.34793	4.46979	4.73691	2.64901	1.23993	2.64098	2.93855	2.26358	3.18502	4.29606	4.42079	3.30727	1.55705	0.788787	2.08709	2.82653	1.72487	3.37691	3.314	3.29738	3.35024
PVX_000600	4.49964	5.79453	5.76209	4.99022	4.09828	4.64387	4.71788	2.45226	4.95572	5.90072	5.914	5.15327	4.01877	3.96906	3.50824	4.57234	1.93136	5.23511	5.19764	5.04069	5.2041
PVX_000604	6.70435	7.65516	7.73462	6.90012	5.40552	4.84007	4.48113	2.53065	6.18247	6.80271	7.29163	6.68951	5.46624	4.58281	4.51755	4.56398	2.22307	6.52918	6.55357	6.48687	6.65704
PVX_000606	7.17715	7.91497	7.89238	7.52421	5.90424	5.31161	4.56738	2.60399	6.44987	6.76754	7.02469	6.831	5.71698	4.92702	4.30915	5.29408	2.17263	7.07974	6.79104	6.8058	6.7097
PVX_000610	8.03043	9.1258	9.53577	10.0772	8.30164	7.24565	7.11323	3.12261	8.65849	8.74057	9.20459	9.5065	9.09016	7.79938	6.80473	6.8758	2.6751	8.90277	8.8774	8.82745	8.86271
PVX_000615	5.18046	4.72931	4.4423	2.50015	1.46102	2.76079	3.35745	1.64877	4.38334	4.47488	4.46631	3.61046	2.2256	1.33181	2.75974	3.71351	1.49908	3.48136	3.77954	3.82063	3.76398
PVX_000620	6.46331	6.32931	6.32565	5.15427	3.58453	3.6663	4.95027	1.93022	5.9275	6.36941	6.25244	5.84819	4.75433	4.01394	4.93878	5.092	1.77583	5.66058	5.43898	5.51165	5.56101
PVX_000625	7.0449	6.77357	6.61338	5.21729	4.21942	4.30989	5.17545	1.86582	6.34875	6.51451	6.64172	5.86914	4.67109	4.3106	4.81535	5.30373	1.71306	5.78461	5.71413	5.79569	5.90197
PVX_000630	6.54884	6.72278	6.67565	5.78079	3.99548	3.6123	3.8768	2.23521	6.03243	6.40721	6.32941	6.08218	4.45638	3.2813	3.40039	4.09253	2.00755	5.41708	5.55288	5.28718	5.56591
PVX_000635	5.67848	5.47188	5.31238	4.27526	3.02969	2.88161	2.20074	2.19531	5.46764	5.40884	5.11522	5.19194	3.84382	2.80425	3.03599	3.19047	1.98936	4.70121	4.45191	4.59671	4.56827
PVX_000640	4.70031	6.67324	6.70574	6.06315	5.15637	4.19005	4.79395	2.81927	5.76285	6.66701	6.68998	6.56873	5.53543	4.81035	4.45928	4.48252	2.34322	6.04038	5.94219	5.90416	6.01416
PVX_000645	3.4192	5.78255	6.58353	7.96328	7.72731	6.72871	5.72805	4.28514	6.92333	5.46986	6.08505	7.26591	7.81668	7.19671	6.24582	6.01047	4.09011	6.92952	6.90534	6.95427	7.11936
PVX_000650	5.21235	6.35401	7.06109	7.54916	7.11951	6.79152	7.26879	4.37559	5.73805	5.89767	6.46641	7.1365	7.06057	6.6238	6.62853	6.68116	4.0894	6.95798	6.89433	6.93678	7.03521
PVX_000660	1.79121	4.39169	5.31368	4.92167	4.12817	3.50526	3.0782	3.61106	2.6987	3.76868	4.53028	4.71571	4.01135	3.17833	3.11477	2.99065	2.96209	4.13993	4.10608	4.15883	4.25408
PVX_000670	3.72906	4.97757	5.40834	5.3837	5.3649	4.83679	4.11931	3.86193	4.27224	4.75427	5.20081	5.01405	4.90739	4.73045	4.45685	3.91661	3.09302	4.89381	4.99244	4.77691	5.06475
PVX_000675	7.10385	5.88762	5.06332	4.83577	5.32715	7.33168	8.33881	0.34724	5.89857	5.76715	5.98341	5.48098	4.78688	6.70528	7.06882	7.67917	6.04283	6.60509	6.60092	6.3825	6.55068
PVX_000680	4.32185	4.69602	4.27526	2.66534	2.74599	2.18835	3.03963	1.91885	4.2895	4.28897	4.47432	2.95345	2.52764	2.9387	3.08284	3.46865	1.35704	3.31837	3.4104	3.78899	3.81145
PVX_000685	2.68674	4.83589	5.15654	4.46169	3.23958	2.35453	2.78914	2.90988	3.56205	4.73139	4.8419	4.80393	3.35678	2.44157	2.01455	2.48782	2.32552	4.2377	4.21962	3.9494	4.03128
PVX_000690	3.96501	5.16506	4.41865	2.2884	2.04282	1.48887	2.27677	2.05453	4.66382	5.2021	4.72644	3.36085	2.57539	2.63797	3.01027	3.40683	1.51202	3.96232	3.81268	3.98089	3.79376
PVX_000695	5.70123	5.68971	6.23579	6.27546	5.93258	5.60718	4.85396	3.51962	5.68345	5.02497	5.80908	6.09552	6.10238	5.59949	5.46681	5.00596	3.51019	6.01569	5.60348	5.77613	5.59935
PVX_000700	7.61667	6.59076	6.29248	5.72188	6.14597	7.62735	8.85605	0.410062	6.02308	6.15696	5.9704	5.6775	5.79429	6.77839	7.76787	8.32537	5.88207	7.14009	7.02862	7.10685	7.12901
PVX_000705	6.60143	7.12972	7.08388	6.28507	5.736	6.24708	6.88566	1.8202	6.21224	6.53011	6.72466	6.62328	5.92701	5.89226	6.0914	6.45094	1.88507	6.48212	6.49523	6.39593	6.28638
PVX_000710	2.91382	3.79781	4.9928	5.79471	6.61185	6.10284	5.35042	4.70558	5.03236	3.37575	4.45	5.30575	6.26929	6.31003	5.43485	5.01678	4.60905	5.63531	5.55754	5.41757	5.60404
PVX_000715	5.44391	5.65004	5.63583	5.47342	4.75762	4.93306	4.57412	2.45101	5.68115	6.02041	5.97834	5.49681	4.83083	4.76711	4.88155	5.19188	1.75102	5.38069	5.2297	5.22832	5.40353
PVX_000720	7.09513	7.3028	6.62909	4.71479	5.2981	6.71893	6.9345	1.23089	7.0236	7.60501	6.8825	5.36688	4.95165	6.30639	6.88632	6.72284	0.774162	6.40308	6.54291	6.42162	6.66123
PVX_000725	6.95396	5.85774	5.77401	4.85935	5.20778	6.53192	7.45404	0.628313	5.17449	5.43003	5.37894	4.86332	4.89519	5.83345	6.71351	7.09534	5.95473	6.12993	5.85616	6.01136	6.0957
PVX_000730	6.59125	6.69679	6.5948	5.39358	3.83721	4.22977	4.77298	2.00404	6.52057	6.4554	6.70103	6.12636	4.6936	4.32949	4.22503	4.95219	1.87684	5.80476	5.82613	5.75475	5.98663
PVX_000735	6.31294	6.25512	6.30281	6.28289	5.87285	5.11156	4.88588	2.66264	6.19016	6.18699	6.42355	6.47984	6.26615	5.38631	4.87314	5.19471	2.49367	5.98426	6.07182	6.0077	6.05695
PVX_000745	7.18816	6.21626	6.48635	6.23942	5.98619	5.47242	4.97638	2.21751	6.72817	6.26184	6.36782	6.6453	6.13771	5.94142	5.29542	5.53904	2.33948	6.23789	6.181	6.10315	6.11682
PVX_000750	4.38688	3.48778	3.29291	4.39354	5.7577	6.38329	7.22366	5.6991	4.80555	4.10027	4.52789	3.80919	4.9141	5.89662	6.37219	7.0369	5.66367	5.60122	5.52659	5.45159	5.28742
PVX_000755	7.07084	6.84395	7.03401	7.26123	9.14081	8.44428	7.73438	5.12629	7.98236	6.93032	7.1034	7.30283	8.41228	8.5967	7.88042	7.66207	4.94791	7.94344	7.93014	7.85297	7.95217
PVX_000760	5.20712	5.72611	6.32974	5.77319	5.71264	3.92737	5.41929	2.82655	4.83533	5.47641	5.8331	5.91893	5.7447	5.44325	4.16337	5.24266	2.91711	5.44441	5.28866	5.95124	5.5181
PVX_000765	6.49674	6.31447	6.29702	6.55953	6.0713	5.54113	5.67173	2.56335	6.27772	6.24073	6.13953	6.49226	6.28967	5.88192	5.29112	5.53743	2.59538	6.19655	6.08429	5.99253	6.21589
PVX_000770	4.91489	5.65253	5.41664	5.36396	5.25049	4.51709	3.68608	3.04053	5.51751	5.48535	5.21271	5.21167	5.08832	4.6067	3.94153	3.98214	2.29072	5.25172	5.06682	4.95767	5.2202
PVX_000775	6.08619	6.76	6.3624	5.50768	4.60372	3.36822	3.90236	2.31796	6.06606	6.52494	6.4987	5.95924	5.01099	4.07674	4.46771	4.57887	1.99127	5.61303	5.73361	5.53686	5.77719
PVX_000780	5.73845	5.90063	5.65123	3.74847	2.31221	1.80889	2.29241	2.10054	5.1808	5.48009	5.70083	4.49007	3.12309	2.99929	3.54885	3.3299	1.79192	4.6177	4.55183	4.64012	4.47963
PVX_000785	6.72628	6.43768	6.3199	5.83376	5.68734	4.99627	4.80083	2.22083	6.24643	6.12384	6.32991	5.83145	5.61056	5.30886	4.88761	5.18506	2.06015	5.73295	5.83804	5.58053	5.85066
PVX_000790	6.33661	6.42084	6.38047	6.97629	6.6547	6.07242	5.8231	3.63286	6.31947	6.15197	6.28445	6.73214	6.65206	6.32887	5.90737	5.2655	3.21535	6.37943	6.33709	6.42752	6.50262
PVX_000795	2.44639	4.25238	4.78418	4.77964	3.76769	2.86625	2.70371	3.36946	3.07377	3.84528	4.19888	4.48702	3.91519	3.41608	3.13199	2.53982	2.9649	4.00344	3.93492	4.0532	4.05619
PVX_000800	3.51331	6.13053	6.49597	6.27041	5.63158	4.8211	5.08017	3.52455	4.74382	5.50974	5.98105	6.14897	5.94665	4.93693	4.77699	4.52461	2.9708	5.64923	5.68297	5.86388	5.85992
PVX_000810	1.8398	1.86284	2.13396	0.558487	2.2458	3.6007	3.71208	6.17445	0.978145	0.812703	1.33027	1.52515	1.74734	1.97219	3.28791	3.46031	5.4446	2.32285	2.71916	2.77296	2.69559
PVX_000815	0.856955	0.723878	0.196203	0.853175	0.19256	0.769857	1.41092	0.504014	-0.563191	0.318895	-0.0531165	0.501659	0.43107	0.0633437	0.720097	3.27717	5.92039	1.2869	0.823022	0.279153	0.610995
PVX_000820	5.3306	5.14889	5.90826	6.78362	7.28538	7.19583	7.10968	5.0438	5.86705	4.73139	5.84963	6.53028	7.04195	7.05552	6.86168	6.66402	4.71719	6.57816	6.53178	6.51153	6.54544
PVX_000825	1.44557	5.75035	5.56589	4.7351	2.84419	2.72104	3.00596	3.00386	3.98385	5.21845	5.70026	4.97342	3.50327	2.18446	2.62237	3.68871	2.08309	4.59564	4.70232	4.55827	4.69463
PVX_000830	6.60144	7.0747	7.23891	7.052	6.92841	6.70988	6.55202	3.26224	6.73979	7.17172	6.98107	7.26873	7.09702	7.1822	6.91325	7.03905	3.527	7.00476	7.00922	7.05506	7.10229
PVX_000835	5.49387	4.14937	4.25786	4.05285	5.60983	6.78882	7.69014	6.06034	4.61498	4.9252	4.54812	4.52661	4.86555	6.08784	6.89268	7.00774	5.63544	6.05655	5.95984	6.05632	5.98547
PVX_000840	4.72844	4.91622	5.16615	4.78312	3.80636	3.7842	4.14905	2.31786	4.24195	4.54623	4.64475	4.83751	4.44541	4.21651	4.04054	4.57109	2.50971	4.44667	4.6174	4.50334	4.55998
PVX_000845	4.95587	4.43048	4.21917	3.61506	3.20901	6.37127	5.49473	0.36462	4.21925	5.00277	4.38684	3.79322	3.83255	5.27774	6.48703	6.54031	5.96449	5.17008	5.06187	5.25254	5.3314
PVX_000850	3.0795	5.40363	6.32977	6.2729	5.75405	5.0144	4.83961	3.85652	4.38202	4.99865	5.96133	6.42653	5.83329	5.21221	4.46259	4.7921	3.18993	5.64222	5.62645	5.68582	5.75578
PVX_000855	4.55238	3.77675	4.22016	5.97451	6.99451	6.36949	6.05819	5.11977	5.5631	3.68494	4.13539	5.39739	6.60292	6.50425	6.1338	6.00393	4.96539	5.77508	5.86548	5.82593	5.87417
PVX_000860	2.2773	1.70611	3.74266	5.25937	6.15077	5.37012	4.44229	4.83745	4.52185	1.69344	2.92795	4.42451	5.4543	5.64356	4.63016	4.15042	4.75884	4.76614	4.6433	4.6844	4.78212
PVX_000870	5.22934	5.36798	4.99685	3.672	3.32208	3.2917	5.18718	1.60501	4.99929	5.56943	5.37507	4.14576	3.08666	3.67829	4.45369	5.33753	1.11848	4.4782	4.63811	4.7378	4.2689
PVX_000875	5.58612	5.98964	6.13736	4.9098	4.19856	3.42794	3.41692	2.35531	5.53358	6.0567	6.12738	4.73425	4.00823	1.26199	3.01185	4.54572	1.73196	5.11004	5.0612	5.33578	4.78163
PVX_000880	6.52122	6.3264	5.90098	4.25371	3.87063	5.25233	5.55589	1.47911	6.05364	6.47501	6.2744	5.45741	4.29817	4.61213	5.21374	5.89707	1.33379	5.63334	5.47684	5.57277	5.68816
PVX_000885	7.63555	7.40053	7.82952	7.86864	6.28469	6.32225	6.43724	2.43157	7.64525	7.43607	7.72167	7.6288	7.2664	6.6224	6.26177	6.64421	2.26202	7.1451	7.10435	7.42096	7.03786
PVX_000890	4.47126	5.55851	6.06099	5.11702	4.04944	3.72627	2.74584	2.79134	5.0876	5.41281	5.93892	5.65672	4.99156	4.24215	3.80525	4.51357	2.32557	4.8678	5.00183	5.19286	4.87596
PVX_000895	5.20091	4.93915	5.05726	4.10208	3.6572	3.73699	3.58827	2.01813	4.90871	5.08121	5.41951	4.91185	4.13177	3.63107	4.15231	4.01729	1.97577	4.52021	4.73571	4.4967	4.58031
PVX_000900	3.24931	0.926404	1.37071	1.64066	1.91865	2.99197	3.92972	0.0129999	2.04099	1.97675	1.85539	1.99486	1.54049	2.74969	3.29418	3.38453	5.80346	2.58218	2.40059	2.44746	2.45293
PVX_000905	4.4522	7.09673	7.52348	6.62415	6.50072	5.91175	5.49802	3.44073	5.71316	6.14668	7.18076	6.58565	6.20089	5.65568	5.9188	5.58521	2.70708	6.5325	6.634	6.64216	6.55442
PVX_000910	4.82684	5.41669	5.67671	6.6094	7.73844	6.98939	6.54774	4.84556	6.42594	5.08287	5.63054	5.6272	7.10652	7.14744	6.54393	6.39198	4.99575	6.51814	6.44485	6.43772	6.4613
PVX_000915	5.14528	6.43027	6.82848	6.89639	5.30031	6.01511	6.07939	3.23076	5.31779	5.89914	6.65871	7.23056	6.19875	5.87892	5.78886	6.31576	3.13585	6.20201	6.32157	6.36876	6.34024
PVX_000920	5.37091	5.69482	5.67103	5.33942	5.29148	5.3339	5.34675	2.32758	5.26239	5.39675	5.39342	5.20826	5.19493	5.44605	5.80922	5.67683	5.93336	5.46547	5.55338	5.49997	5.60485
PVX_000925	7.90326	8.59666	8.37788	7.46348	6.06199	5.58333	6.26656	2.23881	7.94438	8.46647	8.56141	8.12232	7.11411	6.4536	6.43752	6.62303	2.10274	7.6894	7.62284	7.74136	7.85261
PVX_000930	7.19981	4.96519	6.74831	10.539	11.0047	10.0193	9.53983	5.04181	9.90432	6.78903	6.77316	9.56589	11.1645	10.5964	9.50057	9.10472	4.79913	9.62559	9.71658	9.67718	9.59559
PVX_000935	8.13473	7.97854	7.94033	8.07204	7.24272	6.5244	6.4519	2.50422	7.80743	7.64825	7.71351	7.68752	7.6448	6.8313	6.24413	6.05758	2.48433	7.40238	7.46059	7.63282	7.57916
PVX_000940	7.05673	7.03538	6.74707	6.99354	7.18273	7.19109	7.01792	5.66528	7.32838	7.00702	6.95251	7.15164	7.32441	7.16475	7.00641	7.13251	4.8248	7.06726	7.04664	7.07152	7.19006
PVX_000945	2.91559	2.43006	2.0758	1.92419	7.21897	7.45898	6.1652	5.51489	5.2367	3.58429	1.94973	2.70874	6.22119	7.41597	7.21445	6.37393	5.39384	6.03252	5.98946	6.19663	6.0788
PVX_000950	4.64023	7.20637	7.14084	6.31538	4.94782	4.72305	5.21826	2.76708	6.34907	7.03108	7.41687	6.85395	5.59072	4.53849	3.87332	5.5603	2.10353	6.09424	6.31524	6.25073	6.152
PVX_000955	7.12487	7.10645	6.75762	5.74038	4.72099	5.30269	5.91326	1.7917	6.74388	7.02354	6.89815	6.257	5.13412	5.07756	5.65851	6.2377	1.50967	6.19655	6.25002	6.24017	6.25639
PVX_000960	6.84727	6.71476	6.76807	7.63148	6.83074	6.61218	6.28788	3.70492	7.01391	6.72261	7.15844	7.65364	7.23069	6.39395	6.36824	6.08613	2.83003	6.85411	6.98905	6.96464	6.76286
PVX_000965	6.60813	6.03906	5.49417	4.25402	3.56787	3.78075	4.67236	1.6871	5.87176	6.10117	6.04466	4.86217	3.93448	3.80122	3.96612	4.76626	1.60887	4.95288	5.02518	5.17802	4.70733
PVX_000970	6.59027	6.94798	7.10731	6.79764	6.07609	5.24907	5.01299	2.67675	6.49774	6.79978	6.935	6.89949	6.33252	5.69376	5.11345	5.34978	2.39632	6.43048	6.46965	6.498	6.42213
PVX_000975	0.391726	1.86514	3.21932	4.41323	3.15712	2.94087	2.72567	4.28937	1.65331	1.09759	2.49111	4.00282	3.78266	3.12497	2.50838	3.62781	4.22735	3.27505	3.27979	3.23842	3.20337
PVX_000980	0.473806	-0.367091	0.282539	0.832595	6.48788	7.28844	5.75666	5.40308	3.80229	-0.379757	-4	1.41069	5.71427	6.77747	6.63812	5.88852	5.24671	5.40245	5.61836	5.20499	5.52297
PVX_000985	6.22072	6.37757	6.39812	6.82454	6.74365	5.82809	4.86758	3.48649	6.26419	6.02778	6.09213	6.47131	6.69802	6.07805	5.37659	4.97461	3.07719	6.22118	6.17044	6.11885	6.23688
PVX_000990	6.51141	6.22937	5.91089	5.16877	3.88137	4.2192	4.03019	2.00486	6.34161	6.3731	6.26083	5.58843	4.55095	4.11095	4.40551	5.08415	1.68394	5.59698	5.59696	5.41655	5.38596
PVX_000995	2.91996	2.66071	1.57115	3.71998	7.91032	7.95055	6.5705	5.37654	6.51974	3.97925	2.45934	3.00785	7.55957	8.22728	7.70188	6.75812	5.37077	6.53632	6.83862	6.68569	6.70546
PVX_001000	-0.73498	-4	1.07375	1.60109	1.88603	2.63325	2.11819	4.95695	0.362722	-4	-1.79705	0.146763	0.00905972	2.14383	1.85063	2.30057	5.47087	0.864887	1.27548	1.6645	1.39544
PVX_001005	-0.924834	1.36355	2.31016	2.96923	6.33781	6.47992	4.90758	4.97066	4.43698	0.514386	1.53665	2.62676	5.46882	6.38222	6.03739	4.93938	5.1658	5.15347	5.06082	4.89931	4.92074
PVX_001010	2.93335	2.67528	2.50357	2.04822	3.0018	4.03212	4.61188	6.19993	2.27322	2.06691	1.60549	2.20111	1.99289	3.11549	3.92523	4.56955	5.74864	3.22459	3.26021	3.19398	3.21082
PVX_001015	3.66229	2.21166	1.37587	2.59577	4.15755	5.12127	5.96087	5.94179	3.2054	3.02497	2.74607	2.2849	2.85174	4.57148	5.06677	5.77261	5.78333	4.1887	4.085	4.34368	4.28542
PVX_001025	1.50513	1.52817	3.27733	2.9932	3.96175	3.07338	0.714439	4.25605	2.64347	1.40002	1.12112	1.92744	4.69277	4.45028	3.21626	2.09321	4.74551	2.75269	3.03191	2.99771	3.05058
PVX_001030	7.20175	7.35172	7.2486	7.04507	6.4641	6.08169	5.77125	2.47124	6.90535	7.26021	7.30323	7.06782	6.4774	5.88563	5.26962	5.86448	2.21478	6.67608	6.84388	6.76015	6.91935
PVX_001035	4.35721	6.55973	6.28142	5.76282	4.50017	4.79367	5.3869	2.67378	4.47763	5.92767	6.41061	5.93152	4.67548	4.5636	4.26766	4.86669	2.35264	5.45958	5.41074	5.63739	5.64921
PVX_001040	0.764629	0.91166	1.9144	2.20379	3.63629	3.74147	2.69015	4.99122	1.07882	0.793384	0.772944	1.60198	2.14404	3.71518	3.04461	3.44275	5.18406	2.65728	2.72165	2.7506	2.67372
PVX_001045	6.00527	6.09411	6.37512	6.19488	6.54969	6.51491	6.06521	4.56898	5.82431	6.09872	6.09992	6.34234	5.64639	6.56633	5.90115	6.84705	5.89346	5.85762	6.33522	6.13698	6.52688
PVX_001050	5.22073	5.70253	6.03084	5.79572	6.44609	6.2461	5.71902	4.53832	5.61956	5.50642	5.82984	5.97756	6.24962	6.43124	5.94736	5.67954	4.28588	5.91113	5.89041	5.93655	5.97889
PVX_001055	6.13117	5.87176	5.68724	5.41969	5.88388	7.27535	7.28187	6.21456	5.5504	6.04953	5.47107	5.30644	5.44527	6.5586	7.35562	7.10963	5.77992	6.44608	6.304	6.37752	6.34758
PVX_001060	6.69849	6.6163	6.49171	5.84912	4.1911	4.62674	4.99442	2.01529	6.20515	6.53834	6.72433	6.31874	5.17362	4.89714	4.87023	5.6356	1.9017	5.80312	5.87921	5.69597	5.95066
PVX_001065	5.21023	5.29007	7.05259	7.67267	6.34147	5.45995	5.86678	3.9442	4.86011	4.63249	6.30491	7.3572	7.16259	6.12332	5.51136	6.04489	3.77248	6.5624	6.60066	6.63667	6.43602
PVX_001070	2.08894	0.485547	2.4571	3.05155	3.34655	3.07359	3.67343	5.19053	2.03825	1.72081	2.39365	2.62088	3.09602	3.14016	2.82517	4.01952	5.08128	3.23096	3.00676	3.19691	3.04182
PVX_001075	4.1532	3.46515	3.91886	2.98677	5.08433	5.82804	5.52433	5.80794	4.16344	3.76369	3.83655	3.8279	4.72625	5.37279	5.75415	6.13103	5.4824	4.98151	4.78669	4.83445	4.62018
PVX_001080	4.41503	4.78841	4.75949	4.0334	2.46051	2.46627	3.06539	2.17628	4.31764	4.71111	4.85275	4.76092	3.60645	3.20454	3.5467	3.86561	1.99254	4.18733	4.18345	4.11398	4.07999
PVX_001085	6.47993	5.80528	6.82509	5.67874	4.537	5.02118	5.74025	1.89099	5.11189	5.12276	5.95429	5.37661	4.91301	4.23786	4.57268	5.08691	2.08304	4.92084	5.23275	4.97723	5.12946
PVX_001090	6.18795	5.93376	6.23324	6.3115	4.77341	4.79684	5.02771	2.33829	5.65113	6.0203	5.84913	6.24506	5.71134	4.99495	4.34012	5.3426	2.3469	5.47894	5.81228	5.72845	5.66133
PVX_001095	4.48893	5.50518	5.96815	5.08926	3.86793	3.37123	4.03738	2.55492	4.6285	5.15884	5.6461	5.38165	4.28701	3.72259	3.66915	4.23701	2.21312	4.99005	4.76143	4.81582	4.73432
PVX_001100	2.74067	1.75717	0.461939	0.819351	2.15874	7.45371	7.8447	6.11925	2.75091	5.55186	4.44911	1.39745	2.16278	6.66373	7.96426	7.38456	5.93945	5.93957	6.13891	6.16816	5.74092
PVX_001105	4.13226	3.02582	2.1544	-0.81012	-4	2.86145	3.70182	0.9722	4.32531	3.84542	3.81964	2.57533	1.14629	2.76928	4.03255	4.73171	0.608529	3.37849	3.05589	3.53869	2.70669
PVX_001110	0.951318	0.595849	-4	-4	-4	2.03415	1.67521	NA	4.12431	3.22704	3.34868	2.28052	0.958392	2.55002	3.24742	3.64983	0.701425	2.77358	3.56124	2.65892	1.9822
PVX_001625	4.83738	4.36735	3.49533	2.05756	0.894446	2.74476	3.52784	1.4577	4.76673	5.10824	5.02728	4.6857	3.18026	3.02157	3.63057	4.07472	1.68394	4.36575	4.40665	4.14203	4.47042
PVX_001630	4.81073	4.3754	4.60832	3.12443	2.03085	1.87118	3.39489	1.85437	3.98559	4.38601	4.90619	4.4586	3.43929	1.66717	2.95893	3.14583	2.04551	3.89072	4.07635	4.12644	4.04531
PVX_001635	-1.73786	-1.09332	1.2408	0.235644	-4	0.344972	-0.429006	4.31094	0.459382	0.215938	1.28753	0.854381	0.684256	-0.361542	2.14321	1.46762	6.10883	0.446974	0.47614	0.269306	0.392561
PVX_001640	3.54057	4.24497	4.95047	3.84643	2.33338	2.5481	4.20199	2.15929	3.21506	3.33418	3.35074	4.01097	2.1675	2.03424	2.24353	2.88987	1.96159	3.56764	3.41841	3.64236	3.60937
PVX_001645	0.602866	2.3849	1.5491	1.03204	-0.213533	0.948727	1.95902	1.86987	1.92884	2.08273	2.26326	2.25784	1.40349	0.53172	0.577039	1.05345	2.14731	2.17849	2.31309	2.14608	2.11917
PVX_001650	8.28147	7.27289	7.04463	5.93738	4.70819	5.77789	6.63637	1.54051	7.59051	7.30724	7.52824	6.95544	5.86884	5.96312	6.38578	6.98493	1.44122	6.75699	6.79586	6.74609	6.72221
PVX_001655	3.0824	1.72693	2.72121	5.18715	6.51253	9.83923	10.3558	5.52084	3.75741	8.69282	7.02033	4.81052	5.26533	9.04034	10.052	9.5223	5.73217	8.40716	8.42929	8.3801	8.34911
PVX_001660	6.75014	3.80646	3.37592	2.28855	2.87304	3.16459	4.76383	1.00471	4.39257	3.95938	2.69776	3.60361	2.23257	3.17009	4.07865	4.83769	0.344267	4.20579	3.96294	3.5446	3.87644
PVX_001670	11.4572	10.7081	10.2658	10.1635	9.87342	9.93114	9.8733	1.58089	10.9145	10.7507	10.7091	10.4884	10.2801	10.2869	10.2554	10.3748	1.55928	10.3798	10.3908	10.424	10.3799
PVX_001675	-0.722695	-1.07816	1.99293	1.2508	1.78283	6.34882	6.13047	5.45775	-0.847386	4.05892	2.21523	2.02154	2.22298	5.5685	6.90333	6.57651	5.39599	4.83137	4.85808	4.58825	4.93546
PVX_001680	1.07369	1.13326	-1.11757	0.462232	2.4093	6.25806	6.33415	5.90814	1.73328	5.0806	2.95022	1.23297	2.30316	5.55621	6.78734	6.3967	5.8352	4.93827	5.10585	5.05048	4.98838
PVX_001685	9.76562	9.22895	7.49159	5.57578	4.51112	6.76084	7.54929	1.4494	9.27076	9.42125	8.48931	6.91425	5.71943	6.63416	7.51818	7.6321	1.16911	7.97502	7.99101	7.95577	8.06255
PVX_001690	5.74228	4.31218	4.13193	2.96781	3.08996	7.53021	7.62392	0.29096	5.48211	6.20384	4.87285	2.82437	3.15222	6.05245	7.58097	7.1498	6.26847	5.94718	6.04955	6.10018	6.02519
PVX_001695	0.888632	1.53316	2.36033	0.469814	4.99242	9.24292	9.32848	5.697	-0.405984	7.39906	5.04895	2.58396	4.74815	8.64288	9.74386	9.53602	5.39163	7.89317	7.96757	7.85483	8.01302
PVX_001700	1.85565	3.33668	4.54353	3.738	3.39512	6.06186	6.07139	5.25604	1.33864	4.18795	3.15614	3.77438	3.62015	5.54008	6.35934	6.19584	5.24361	4.9024	4.85985	4.83024	4.81871
PVX_001705	4.72948	3.74723	3.89006	2.76635	0.935805	4.82599	5.38298	0.923568	4.28287	4.58962	4.46096	3.32019	1.89678	4.01604	4.9869	5.26024	0.441261	4.08543	4.37362	3.99968	4.12141
PVX_001710	7.61345	7.03648	7.0292	6.455	4.18245	3.82625	4.61541	2.09914	7.38273	7.20201	7.10852	6.9703	5.8509	4.20796	4.78943	5.53145	1.90662	6.14506	6.03142	6.0686	6.2251
PVX_001720	4.20875	6.62343	7.00583	6.54799	5.66339	6.13917	6.58276	3.60559	4.93891	6.1366	6.83165	6.78181	5.80237	5.39445	5.87393	5.91401	2.78264	6.44579	6.33038	6.53712	6.36652
PVX_001725	2.23441	2.71544	3.79037	3.34808	8.63186	8.52529	6.92243	5.21622	6.82592	3.10331	2.94994	2.80356	7.73791	8.60857	7.99202	6.98354	5.34351	7.09301	7.00599	6.98111	7.08103
PVX_001730	3.23629	6.12558	6.19477	4.85089	4.46671	4.40658	4.04764	3.02761	4.71646	5.80675	6.17045	5.91284	4.92518	4.38519	4.00632	4.7954	2.3546	5.11744	5.50003	5.22834	5.3747
PVX_001735	2.84127	4.23304	4.57057	4.07453	5.71382	5.84012	5.20626	4.91801	4.50085	4.1361	4.20706	4.3307	5.06089	5.56673	5.5235	5.13316	5.16394	5.11849	5.12927	5.01454	5.15226
PVX_001740	6.51115	5.04777	6.21197	7.32167	7.0761	7.18758	7.81783	5.35618	6.20184	5.10349	5.59718	6.78651	7.25779	6.93015	7.1558	7.39614	4.96917	6.8635	6.73537	6.99536	6.69181
PVX_001745	7.31358	7.69787	6.9827	7.01239	7.44246	9.61529	9.62243	6.07658	6.56128	8.3517	7.65246	7.13154	6.99756	8.86137	9.8683	9.92941	5.75165	8.3716	8.51052	8.41396	8.62704
PVX_001750	5.9444	6.74862	6.84211	6.31871	4.85391	3.80116	3.52563	2.60644	6.0489	6.45573	6.46851	6.71122	5.70232	4.60118	3.75597	4.015	2.39808	6.00625	5.97508	5.90303	6.26722
PVX_001752	5.50951	4.77553	4.42516	3.84969	4.60411	5.60462	6.41016	0.360653	4.20562	4.64605	4.17699	4.31885	4.27071	5.25068	5.88427	6.38894	5.76138	5.05066	5.02728	4.99061	5.40957
PVX_001755	5.61564	6.08869	6.1229	5.59269	4.76038	3.67338	3.52594	2.55909	5.12215	5.67954	5.75898	5.35739	4.55915	3.84363	3.32678	3.5481	2.24058	5.26642	5.04566	5.16783	5.07922
PVX_001760	7.06654	7.84352	7.86716	8.21641	7.20354	5.77085	5.09748	3.01517	7.50507	7.69609	7.83541	7.94238	7.48634	6.43667	5.49227	5.15653	2.55727	7.38382	7.34153	7.26099	7.3545
PVX_001765	4.51504	5.038	5.36684	4.60641	3.47867	4.09779	4.26778	2.25446	4.28455	4.92693	5.31546	5.40602	4.7754	4.18482	4.25978	4.59365	2.60196	4.58708	4.6133	4.71302	4.54383
PVX_001770	5.09797	5.69467	5.54302	5.02596	4.95441	5.89564	6.19312	0.631849	5.12215	5.75317	5.81612	5.69716	5.30941	5.49504	6.00437	5.93788	6.25254	5.59494	5.51776	5.60394	5.70483
PVX_001775	4.66732	4.6221	4.83462	5.60112	6.70805	6.29676	5.82448	5.05362	5.61201	4.79957	4.59692	5.28487	6.15903	6.35314	5.86507	5.65501	5.01317	5.84691	5.68907	5.74012	5.74146
PVX_001780	5.93907	6.20571	6.4492	7.06708	6.94044	6.22897	5.63124	4.02903	6.64837	5.7969	6.06493	6.08194	6.57233	6.38078	5.88509	5.43898	3.65398	6.31305	6.2043	6.30409	6.3171
PVX_001782	3.83231	4.12892	4.58857	4.27856	4.53048	3.10778	4.14116	3.17661	4.22219	2.65682	5.09216	5.87353	5.30505	4.67429	4.73609	4.9018	4.04636	4.76778	4.69146	4.865	4.49641
PVX_001783	7.68359	6.66516	6.86889	6.88721	6.95614	7.91367	9.12918	0.0632088	6.2908	6.64747	6.71344	6.59043	6.61711	7.50003	8.09062	8.78712	5.67262	7.52738	7.57998	7.40476	7.32689
PVX_001785	7.59843	7.87894	7.70588	6.55343	5.87175	6.26847	6.85439	1.86335	7.26259	7.77635	7.80727	7.35212	6.29706	7.01262	7.97289	7.68499	0.865096	7.37847	7.47003	7.47821	7.42709
PVX_001790	6.1893	5.18299	4.31971	3.72392	3.29879	2.96866	3.69862	1.64596	5.1944	4.96148	3.93546	3.73838	3.13954	2.84982	3.09515	3.88422	1.33377	4.09223	4.15413	4.02994	4.2463
PVX_001795	7.52792	7.16837	7.21334	7.30861	7.22088	6.94188	6.61709	2.6375	7.27052	7.03203	6.81842	7.01531	7.31531	7.12157	6.99599	6.77299	4.1709	7.07991	7.0245	7.01194	7.19972
PVX_001800	4.04266	5.5605	5.91691	6.30749	5.7091	4.78912	4.39758	3.66719	4.66257	5.17176	5.44118	5.84936	5.58417	4.74854	4.00687	4.30969	2.90121	5.39726	5.40529	5.3171	5.42329
PVX_001805	3.99238	5.66463	5.66423	5.01479	4.28379	3.55708	3.48764	2.83084	4.8552	5.25411	5.11672	5.24671	4.43916	3.82057	3.16747	3.92484	2.22987	4.56293	4.82498	4.79261	4.80914
PVX_001810	6.40658	6.17516	6.11572	6.19399	6.53882	5.75564	4.99474	3.21442	6.22886	5.83529	5.73904	6.03864	6.40151	6.07515	5.43713	5.06692	3.25467	5.98432	5.95538	6.00878	6.05583
PVX_001820	5.20714	4.55146	4.74321	4.94216	6.17901	6.24115	6.5974	5.65137	4.59042	4.0267	4.51421	4.58064	5.0915	5.77445	5.97457	6.28625	5.36257	5.48931	5.51476	5.45194	5.43771
PVX_001825	6.19708	3.88742	4.29955	3.65696	5.14073	6.24458	7.33746	0.0517709	4.64176	4.78164	4.0877	3.87465	4.73109	5.42655	6.27595	6.7047	5.80148	5.51518	5.40862	5.84996	5.42061
PVX_001830	4.76349	2.93126	2.32791	2.27029	3.44831	4.72539	5.60731	0.169366	2.85184	2.93864	2.40464	2.29064	3.04882	3.9843	4.62373	5.19767	5.7174	3.98726	3.98775	3.79223	3.98701
PVX_001835	10.9283	10.5062	10.3418	10.1881	8.83858	7.82469	7.63081	2.33448	10.4653	10.3477	10.2042	10.1068	9.58835	8.59135	7.86178	7.93689	2.2425	9.76533	9.71027	9.74198	9.92822
PVX_001840	3.35368	5.79587	6.78171	7.43046	6.53986	5.67012	5.16767	3.96207	5.45941	4.93974	5.71577	6.62148	6.1989	5.56499	4.79726	4.62763	3.29781	6.17674	6.18005	6.2118	6.32288
PVX_001845	3.87989	5.80761	6.19505	6.33315	6.38063	5.5572	4.55024	3.90048	5.8327	5.19221	5.79373	6.00777	6.52405	6.0178	5.22709	4.80974	3.55419	5.93832	5.88484	5.85688	5.87763
PVX_001850	4.40837	5.11474	5.75569	6.09119	6.6697	6.0936	5.42224	4.51051	5.68283	4.57883	5.20826	5.78522	6.489	6.2816	5.37315	5.10522	4.26946	5.90078	5.77625	5.89304	5.88038
PVX_001855	3.83658	4.60225	4.38017	3.03398	1.18268	1.90884	1.26979	2.22098	3.4126	4.11861	3.98936	3.13814	1.11486	1.17376	2.50858	2.39859	1.59961	3.47456	3.21241	3.04949	2.93936
PVX_001860	5.17937	5.9614	6.01981	6.17558	7.66336	7.79825	6.65933	4.98335	6.70578	5.85854	5.85426	6.26969	7.48031	7.67362	7.36058	6.25704	4.8586	6.91674	6.52394	6.79271	6.75024
PVX_001865	7.55279	7.6933	7.26018	6.35456	5.57982	5.77111	5.44062	2.05733	6.98436	7.29697	7.05767	6.43826	5.83929	5.23601	5.11904	5.90541	1.82322	6.4882	6.64425	6.49704	6.52146
PVX_001868	7.12453	6.02516	6.73318	6.93992	6.78414	7.74663	8.16827	5.90216	6.0374	6.01249	5.72487	5.69469	5.93549	6.91588	7.10904	7.28906	5.68308	6.95123	6.51081	6.65661	6.97058
PVX_001872	7.67668	6.49307	6.39874	6.05635	6.53232	7.73873	8.92392	0.255638	6.31506	6.65159	6.33722	6.11635	6.2422	7.27198	8.06682	8.72303	5.85066	7.27866	7.25132	7.35406	7.35168
PVX_001875	5.06905	4.59125	4.71006	4.25846	5.43942	5.88884	6.00524	5.96914	4.46673	5.05302	5.47809	5.24233	4.41283	5.04717	5.42264	5.40367	0.478785	5.09564	5.04389	5.1337	5.2719
PVX_001880	6.31754	6.79622	6.74138	6.27698	5.1984	4.89787	5.27033	2.32884	6.32778	6.68702	6.78498	6.43979	5.48313	5.11541	4.9132	4.97458	2.13119	5.96028	6.07879	5.81757	5.97233
PVX_001885	5.7627	6.4587	6.04979	4.81336	3.45676	1.97516	3.31666	2.2192	5.90719	6.37906	6.07343	5.11554	4.01488	3.77115	3.69093	4.24981	1.78287	5.36667	5.30548	5.27453	5.31553
PVX_001890	5.74405	6.30866	5.74651	4.41402	4.06751	4.39271	5.05922	1.80267	5.30175	5.95337	5.68715	4.97643	4.09716	3.98459	4.31941	4.49463	1.72717	5.20814	5.10646	5.28756	5.25063
PVX_001895	5.76087	5.38577	4.79385	3.31582	2.32442	3.66399	4.05957	1.60389	4.93393	5.31713	5.14278	3.69254	2.66158	2.7578	3.9834	4.29968	1.29815	4.36506	4.38921	4.41655	4.50588
PVX_001900	1.35636	0.585849	1.91998	1.69243	0.276923	2.34607	2.03444	5.92445	0.89463	1.79558	1.93814	1.02659	0.237899	1.46963	1.28989	2.3919	0.738637	0.693188	0.845985	2.03594	1.74981
PVX_001905	9.06331	9.46123	9.48231	10.0851	10.1663	8.90486	7.95829	3.70542	9.76607	9.22246	9.52225	9.66867	10.0101	9.56282	8.309	7.96964	3.01587	9.65716	9.50793	9.69493	9.56518
PVX_001910	5.49789	7.0355	7.17292	6.74251	6.09316	5.26103	5.52748	2.96869	6.04228	6.67842	7.07644	6.76171	6.10872	5.67942	5.29315	5.10137	2.50095	6.51727	6.40916	6.56215	6.42117
PVX_001920	6.11504	6.4634	6.938	6.11903	4.74898	4.38986	4.48413	2.44945	5.47391	5.73253	6.35341	6.36937	5.24417	4.53824	4.59654	5.13753	2.29774	5.79249	5.70875	5.67651	5.8461
PVX_001925	3.71248	4.36634	5.68069	5.78676	5.54118	5.67826	5.57472	4.54604	4.02144	3.92304	5.1518	6.17634	5.92037	5.64643	5.71142	5.82405	4.35333	5.44359	5.51504	5.58471	5.55796
PVX_001930	6.20872	6.48357	6.63375	6.96844	6.00297	5.05759	3.52618	3.04909	6.22127	6.15385	6.38865	6.74717	6.39687	5.2817	4.6094	4.03049	2.68645	6.09495	6.03664	6.061	6.28216
PVX_001935	6.42822	7.37767	7.59922	6.97769	5.26167	4.29681	3.7049	2.64889	6.54643	6.98594	7.15349	7.19143	5.7661	5.24926	4.36525	4.88153	2.28992	6.42391	6.28086	6.4624	6.5442
PVX_001940	6.46285	6.16921	6.57229	6.4136	5.6517	5.077	5.19199	2.51741	5.57104	5.77804	6.12929	5.90866	5.21738	4.67973	4.79477	5.02485	2.17356	5.73507	5.64149	5.7856	5.841
PVX_001945	8.31596	8.61444	9.19204	9.39781	8.06272	8.15322	8.32794	3.08507	6.4325	6.59629	7.28627	7.96876	7.417	7.20558	7.32551	7.39285	3.96146	8.17828	8.1121	8.17054	8.19453
PVX_001950	5.60282	5.67761	5.49318	4.66951	5.83598	6.54691	5.81149	6.17098	5.52915	5.54075	5.16955	4.89112	5.01376	5.78909	5.98553	5.3826	5.97199	5.60477	5.57344	5.53231	5.6837
PVX_001955	3.54064	4.82209	6.0903	6.52441	6.65577	6.07764	5.61644	4.42075	4.99288	4.51733	5.57449	6.29136	6.44625	6.27216	5.76611	5.16275	4.1067	5.97036	5.85933	5.87189	6.01816
PVX_001960	4.35864	5.79076	6.47086	7.07563	7.34358	6.5104	6.09109	4.36534	5.91963	5.26904	6.16163	6.67916	7.15367	6.83686	5.97242	5.89893	4.05335	6.57576	6.4371	6.51178	6.53266
PVX_001965	5.47	6.35267	6.38153	5.77423	5.17243	5.52485	5.46859	2.4904	5.52475	5.94441	6.2265	6.12229	5.28189	5.40137	5.62988	5.93753	1.93624	5.90048	5.83719	5.90941	5.99701
PVX_001970	5.8731	6.75549	6.991	5.20209	4.43498	4.2869	5.19099	2.15488	5.91665	6.62671	6.95757	6.48635	4.8025	4.23421	5.02624	5.03317	1.99096	5.74504	5.9186	5.98523	5.92329
PVX_001975	6.93438	7.26282	7.43749	7.63205	6.20581	5.371	4.85091	2.78753	6.93636	7.29154	7.48694	7.7722	7.07611	6.03788	5.29839	5.52076	2.53537	6.88609	6.95017	7.0926	6.98176
PVX_001980	4.52016	-4	-0.841031	-0.483619	-4	2.60299	2.46644	0.536466	4.22555	3.44153	3.41744	2.77255	0.35731	-0.858413	1.93584	3.9301	1.23234	2.27203	3.07119	2.40179	2.03319
PVX_002480	-0.294633	-1.38707	1.09906	-4	-4	-4	-1.89267	NA	1.76125	1.82266	2.32136	0.613105	-0.19445	0.634221	1.50961	1.08195	1.18493	0.398343	0.671434	0.197954	0.414319
PVX_002485	6.82271	6.3353	4.27268	3.05751	3.14124	3.11505	4.56825	1.4934	6.48315	6.56874	6.01556	4.29506	3.53587	3.98227	4.40456	4.8181	1.32331	5.24292	5.23381	5.26776	5.11026
PVX_002500	-4	0.183709	-4	1.51268	2.62967	5.75129	5.22885	6.04592	-0.170475	2.8149	2.28446	1.76884	1.54625	6.01703	6.52334	5.50546	5.35243	4.81147	4.42411	4.56871	4.2705
PVX_002505	2.9774	3.4375	-0.272764	-0.500316	0.576035	4.41637	4.45831	0.536341	3.48187	4.89614	2.79503	2.04125	1.34061	4.79732	4.97542	5.09246	0.0116504	3.9409	3.83877	3.72441	3.60146
PVX_002507	3.32669	2.2007	2.97788	0.634851	0.974236	2.25197	3.74718	1.02623	3.00698	3.45812	3.55638	2.69837	1.06074	2.26006	3.3228	3.99611	0.82932	2.67344	2.92663	2.81572	2.94016
PVX_002510	1.6655	-0.368041	1.5617	1.53208	0.907996	3.72561	4.24737	5.86274	1.04331	2.9978	2.73271	2.57966	2.54704	4.12928	4.42103	4.35449	5.22461	3.47482	3.091	3.22725	3.09848
PVX_002512	4.35713	4.80311	4.54965	3.59039	2.42143	3.58369	4.6887	1.61413	4.40084	4.78254	5.15824	4.65765	3.19428	3.58398	4.03585	5.05347	1.41212	4.24275	4.59764	4.3574	4.06608
PVX_002515	5.29042	4.3259	4.16453	3.12505	2.97258	3.59427	4.43411	1.27996	4.7174	4.59077	4.5291	2.83188	3.05909	3.26963	4.32794	4.21684	0.829053	3.91241	3.69051	3.98991	3.84539
PVX_002520	3.34871	2.90013	3.15744	0.836783	-0.730722	3.07539	3.28205	1.26927	3.80898	3.73546	4.72958	3.16334	2.16314	3.75477	4.38178	4.4858	0.555453	2.61154	3.19742	3.62266	3.27268
PVX_002525	3.43967	2.48154	2.74884	0.248266	1.17261	3.48688	3.01546	0.870969	3.56229	3.1063	2.87803	2.14829	1.50423	3.1954	3.73186	3.70263	0.20795	2.55646	2.29612	2.64387	2.43493
PVX_002530	4.80173	1.89167	-0.944124	-0.586713	-0.83229	4.03041	4.16085	0.583668	4.1957	3.52286	4.31435	2.42434	0.254217	3.79338	5.07376	4.7201	0.338675	3.63709	3.34249	2.92673	3.30356
PVX_002535	5.79436	3.91863	2.69289	1.19232	0.531702	2.86389	3.91998	1.17889	5.61573	4.89644	4.69202	3.55701	3.35517	3.77172	4.38117	5.48238	0.727668	4.20095	3.88706	4.14186	4.23838
PVX_002550	9.03313	8.07014	6.16065	4.68501	5.9822	9.10249	8.97989	0.675754	8.39418	8.81852	6.96728	5.69371	5.98124	8.48014	9.51827	9.24704	0.0340718	8.15743	8.10777	8.11429	8.17076
PVX_002555	8.19515	8.37539	8.33177	8.28781	6.75854	7.03352	7.2564	2.24363	8.30671	8.46728	8.60134	8.28053	7.92439	7.24953	7.52685	7.45223	2.10102	7.94781	7.91086	7.98124	7.88838
PVX_002565	4.52583	2.83779	2.05446	1.41187	3.26582	7.1359	7.38142	6.28112	3.77311	5.02443	3.33049	2.38424	3.0304	5.57845	6.84067	6.72184	5.95378	5.4589	5.38743	5.54882	5.49478
PVX_002570	0.599233	0.921835	1.99293	3.14389	3.05585	6.10832	6.01242	5.37375	2.65511	3.74206	1.91567	2.5576	3.42734	5.58436	6.27385	6.41789	5.57566	4.86206	4.52877	4.56987	4.64038
PVX_002575	5.61912	6.49758	6.70998	6.21811	5.7536	6.20023	6.7942	2.50661	5.30727	6.14934	6.32789	6.27005	5.79555	5.55842	6.03764	6.18207	2.52672	6.19807	6.2101	6.11793	6.2214
PVX_002580	4.90093	6.45578	6.54617	4.93215	3.89679	4.05905	3.83983	2.43022	5.71931	6.51986	6.51934	5.97532	4.52692	3.92932	4.40958	4.63162	1.95518	5.55969	5.29326	5.49306	5.61631
PVX_002585	9.29443	8.33236	8.21202	9.80494	9.90181	9.08499	9.68105	5.34217	9.53064	8.50673	8.32009	9.26661	10.2563	9.50308	8.76141	9.23496	4.58531	9.10436	9.08136	9.13646	9.21177
PVX_002590	11.5247	11.1984	11.1301	10.9166	9.49167	9.28809	9.12547	2.23463	11.4993	11.2272	11.3321	11.0113	10.4196	9.31601	9.08928	9.42607	2.08516	10.6576	10.6554	10.6209	10.5352
PVX_002595	4.62222	6.15984	6.46154	7.19824	6.83977	5.19048	5.17102	3.78331	5.83857	5.90616	6.04557	6.57346	7.21883	6.36111	4.70658	5.21031	3.28787	6.60588	6.45901	6.25499	6.6472
PVX_002600	7.17283	6.06705	5.75497	5.33056	5.94326	7.38398	8.48238	0.279975	6.06758	6.20498	6.13982	5.85538	5.83046	6.76914	7.62429	8.21326	5.89881	6.79489	6.86238	6.82519	6.85579
PVX_002605	6.77014	6.5798	6.52199	6.20185	6.21085	6.37311	6.43714	1.41546	6.96349	7.03599	7.03152	6.97975	6.74214	6.64761	6.83943	7.07547	1.40142	6.71358	6.61183	6.53191	6.69625
PVX_002610	4.81219	5.12614	5.68961	5.22465	4.29711	4.16061	4.52065	2.59715	4.55545	4.94475	5.28122	5.32257	4.4935	4.50291	4.09344	4.51554	2.45069	4.86621	4.89019	4.81423	5.04083
PVX_002615	8.19593	8.14671	8.14394	8.03527	6.80186	5.49557	5.43829	2.5035	7.82372	8.01495	7.91309	8.07768	7.51188	6.70857	6.13502	6.56635	2.31195	7.50918	7.545	7.48549	7.57633
PVX_002620	5.62337	5.32134	5.58682	5.18261	4.03325	3.08261	3.52622	2.33486	5.09749	5.47685	5.51707	5.48768	5.02905	3.94983	3.76578	3.62402	2.39705	5.03551	4.71451	4.9687	4.85774
PVX_002625	4.86917	5.90274	6.52971	5.38716	4.53492	4.92425	5.77363	2.39125	4.34009	5.69368	5.79329	5.45988	4.77671	4.2682	4.38962	4.90013	2.29375	5.33975	5.21375	5.2862	5.29731
PVX_002630	3.76515	5.25558	5.50879	5.63101	5.20641	4.56213	3.93901	3.60198	4.43473	4.36845	5.25304	5.50939	5.42972	4.82268	4.1731	4.17267	3.28125	5.0245	4.97964	5.11111	5.23313
PVX_002635	3.81258	3.93864	3.91576	3.77437	2.86321	2.97484	3.48097	2.0834	3.62293	4.17596	4.2514	3.1794	3.26166	3.23356	2.96572	3.51252	1.72177	3.32838	3.42577	3.59962	3.30819
PVX_002640	6.62006	6.67629	6.68886	6.7862	6.25606	6.82656	7.21111	0.588833	6.62041	6.87497	6.70598	6.96696	6.53204	6.27613	6.5863	6.57	2.08269	6.59203	6.67254	6.62276	6.78451
PVX_002645	6.18573	6.81783	6.54845	5.87912	5.66269	5.74588	6.08582	2.03159	6.39049	6.97013	6.96693	6.43944	5.96056	6.18118	6.39103	6.96248	1.29793	6.38619	6.28673	6.43336	6.25253
PVX_002650	11.2045	10.9202	10.7343	10.4564	8.9744	8.04793	8.01951	2.30298	10.8636	10.8301	10.7991	10.5025	9.85835	8.76985	8.13372	8.26548	2.20309	10.0744	10.0629	10.1916	10.0643
PVX_002655	6.05849	5.89084	6.00683	5.1696	3.23952	3.95198	4.82045	1.92034	5.83537	5.8439	6.01938	5.66183	4.59192	4.62488	2.8857	5.00658	2.00334	5.0343	5.19191	4.97819	5.15298
PVX_002660	5.79985	5.87702	5.545	5.59128	4.86965	4.38161	4.41429	2.32661	5.68033	5.79217	5.76854	5.45169	5.13655	4.52942	4.34451	4.71473	2.04413	5.33553	5.3503	5.31327	5.26172
PVX_002665	5.61798	5.97798	6.70186	6.53672	6.59632	8.13397	8.14842	5.41599	4.77307	5.64936	6.53896	6.43127	6.32449	7.15859	8.32631	8.03735	5.14196	7.11911	7.19864	7.19789	7.1408
PVX_002670	5.57475	6.36814	6.48441	6.97222	6.25715	5.7585	6.32966	3.60726	6.26436	6.20661	6.2115	6.9109	6.38019	5.61513	5.67986	6.06655	2.5444	6.22259	6.25884	5.94099	6.42446
PVX_002675	7.22414	7.26295	7.21949	7.57086	7.63503	7.26515	6.72563	3.99997	6.81705	6.34143	7.14131	7.1943	7.36246	7.02234	6.9848	6.84922	3.99061	7.24931	7.30568	7.28193	7.40584
PVX_002680	4.57877	5.54977	5.52418	4.75398	4.22991	3.98261	4.27508	2.45468	4.38414	4.84481	5.1799	4.50652	3.74782	3.30018	3.78031	3.94983	1.92289	4.6926	4.71627	4.53968	4.74898
PVX_002685	6.14843	7.29227	7.57313	7.98608	7.10999	6.83657	6.73192	3.65429	6.2206	6.91977	7.41478	7.51921	6.92465	6.28538	6.13421	6.1337	2.78401	7.10335	7.0298	7.04965	7.11865
PVX_002690	2.11268	3.1001	3.57509	2.92128	4.21486	3.78047	4.40976	4.99607	2.89097	2.87885	3.23222	3.85692	3.78457	3.60177	3.35704	4.03861	4.46665	4.01796	3.70419	3.6015	3.90347
PVX_002695	4.47191	3.68412	4.68274	4.80798	5.24333	5.45474	6.09234	5.47467	4.24952	3.86627	4.3304	4.79422	4.752	5.38071	5.70362	5.9063	5.25882	4.78274	5.1104	5.04675	4.90488
PVX_002700	1.21871	2.91635	2.6828	5.64413	6.34483	5.22754	3.96052	4.69056	4.83459	2.92097	2.44942	4.65895	6.1502	5.83024	4.83032	4.04781	4.73812	4.85713	4.95296	5.06382	4.76417
PVX_002705	1.76649	3.3472	3.2671	3.11484	3.91735	5.82483	5.44636	5.36019	2.27526	3.6108	3.47158	3.05821	3.61228	5.23461	5.98989	5.66638	5.38199	4.68087	4.63389	4.63926	4.73872
PVX_002710	6.37224	6.06612	6.41689	6.7653	6.97319	7.41352	7.34099	5.38297	6.39638	6.18047	5.92822	6.08117	6.74325	7.16887	7.78828	7.52935	5.49171	6.81697	6.79437	6.71081	6.87805
PVX_002715	3.68526	3.73919	4.41286	6.43512	6.31434	5.10794	4.56566	4.57739	4.7058	4.08089	4.18797	5.30233	6.24607	5.82239	4.76951	4.97715	4.41231	5.27255	5.37584	5.33387	5.39126
PVX_002720	6.20522	6.37688	6.53918	6.30972	5.59069	5.10088	5.02974	2.58019	6.03785	6.31386	6.51997	6.48646	5.97212	5.41298	5.13168	5.13258	2.44134	6.02826	6.01806	5.97274	6.00269
PVX_002725	4.07653	4.74782	4.31565	2.80431	2.45021	1.74175	2.40327	2.10436	4.10539	4.49242	4.11862	2.63845	2.18057	2.29827	2.2104	2.42317	1.61227	3.51033	3.46149	3.47344	3.47426
PVX_002730	6.30046	5.57093	4.74662	3.58619	3.46614	4.40099	4.38494	1.4384	5.75875	5.54667	5.18394	4.02678	3.51201	2.83943	4.29624	4.82059	1.22843	4.70344	4.69486	4.45963	4.46954
PVX_002735	3.01809	5.76893	5.61465	3.87287	2.57366	2.01345	2.58051	2.53611	3.47647	4.69999	5.33453	4.4698	2.68902	2.79237	2.48976	3.07051	2.13843	4.26023	4.3789	4.38735	4.35579
PVX_002740	4.46459	4.27001	4.58875	4.32492	5.00218	5.53521	6.1691	5.83222	2.84144	3.25008	4.04052	3.79918	4.15916	4.63507	4.89967	5.29119	5.09232	4.80304	4.6947	4.55826	4.75734
PVX_002745	3.89634	1.67837	3.24113	6.52192	7.34047	6.27195	6.28698	5.11652	5.15016	2.85013	2.51234	5.38043	6.66186	6.47429	5.45547	5.39132	4.86228	5.7186	5.24092	5.54157	5.94259
PVX_002750	3.41423	3.66542	5.34849	5.50032	5.3511	5.37301	5.74746	4.74245	3.34318	3.11022	4.81753	5.284	4.89261	4.83361	5.05825	5.02009	4.33372	4.98651	5.17825	5.0757	4.98568
PVX_002755	6.5077	6.66573	6.66707	6.8795	5.77143	4.81665	5.22921	2.58067	6.37825	6.36161	6.51748	6.71098	6.30905	5.52314	4.82711	5.32928	2.45249	6.36385	6.27124	6.26649	6.32172
PVX_002760	6.85326	6.10997	6.12267	6.7481	7.13906	6.44101	6.97664	5.6031	6.91116	6.31003	6.17497	6.64878	7.53123	7.26352	6.81593	7.24781	5.03352	6.81034	6.79682	6.80081	6.86437
PVX_002765	5.87131	6.10586	5.74681	5.56563	4.97021	4.65107	4.97954	2.1602	5.33999	5.48021	5.66983	5.54075	4.87331	4.88071	4.54657	5.14436	2.03388	5.37164	5.54829	5.40137	5.36103
PVX_002770	5.79128	5.55403	5.28616	5.01151	4.40604	4.63868	4.85705	1.76865	5.30633	5.18007	5.17471	5.21034	4.71035	4.35482	4.66669	4.85783	1.74965	5.09863	4.89042	4.96367	5.09978
PVX_002775	2.24057	1.8851	3.23373	3.03474	4.42962	3.99325	3.59249	4.98578	3.59505	3.16789	2.88899	3.20345	3.15744	3.27293	3.86151	4.23172	6.04895	3.46847	2.60518	3.83269	3.29006
PVX_002780	7.13442	7.0783	7.50645	7.75907	8.51842	8.08398	7.20647	4.70179	7.93066	6.90533	7.2688	7.49075	8.40264	8.41483	7.81236	7.35353	4.67353	7.72407	7.83371	7.54469	7.82875
PVX_002785	8.5091	8.10114	7.30858	7.63397	7.41604	10.1578	10.4405	0.0693103	8.58706	9.41355	8.29797	7.79135	7.79653	9.10866	10.2276	10.0019	6.16268	9.1723	9.12813	9.11526	9.16331
PVX_002790	4.08186	3.33137	3.03045	4.40346	8.71643	8.84506	7.55262	5.39944	6.50814	3.78946	2.78583	3.09775	7.38471	8.61654	8.2899	7.35393	5.39085	7.19183	7.22599	7.17038	7.26432
PVX_002795	6.85958	6.44115	6.40141	5.33787	6.89329	7.65769	6.97486	6.26911	6.30826	6.5079	6.54491	6.22085	5.7824	6.53912	7.47472	6.99145	6.10893	6.65171	6.69181	6.63157	6.6653
PVX_002800	3.79031	3.62328	4.96719	4.70011	7.5062	8.49263	7.56973	5.3006	4.82431	3.45534	4.08333	4.81978	5.99561	7.36241	7.91858	7.62198	5.27401	6.75399	6.63389	6.80791	6.87989
PVX_002805	3.00276	3.78581	3.14899	1.64953	3.26083	5.84254	5.76934	0.00603581	1.96838	3.87606	2.91814	1.92164	2.44706	4.8597	5.98344	5.91176	5.743	4.54947	4.50834	4.44784	4.65385
PVX_002810	5.31475	5.35617	4.90309	3.09756	1.32843	3.44488	3.83218	1.68158	5.31292	5.63218	5.48533	4.44488	3.47383	2.65864	3.53403	4.80096	1.52189	4.53129	4.29279	4.44844	4.30381
PVX_002815	6.31533	6.2777	5.69634	4.17404	3.09196	3.6948	4.25785	1.81422	5.7965	6.08337	5.75318	4.87911	3.86297	4.52172	4.757	5.35379	1.26739	5.21184	5.20969	5.31665	5.2422
PVX_002820	1.85937	4.34262	4.56012	3.66492	2.83438	2.91418	3.40638	3.03305	2.28216	4.01479	4.5398	3.71567	2.51178	2.1202	2.60703	2.9224	2.21391	3.47304	3.68724	3.59654	3.44854
PVX_002825	5.27681	6.47668	6.44224	5.3708	4.26609	4.04648	4.03546	2.44264	5.619	6.51691	6.50104	5.88846	4.53119	4.2652	2.50487	4.69177	2.07856	5.50402	5.68622	5.27515	5.39071
PVX_002830	7.28082	7.73298	7.96196	8.04717	7.36417	5.99263	5.26103	3.0121	7.55684	7.55542	7.62484	7.82661	7.5113	6.69275	5.85026	5.82726	2.55322	7.30862	7.29028	7.31779	7.40235
PVX_002835	8.22998	8.65168	8.39012	6.98934	5.96548	5.66629	5.59787	2.18327	7.87451	8.12886	8.28774	7.79879	6.3275	5.64707	5.60614	6.06153	2.00532	7.39618	7.38359	7.47214	7.52018
PVX_002840	5.89467	5.79159	5.91769	4.77497	3.82464	3.4883	4.12272	2.07261	5.40539	5.72653	5.94808	5.29561	4.18352	3.61846	4.09438	4.71723	1.80574	5.21824	5.23816	5.05807	4.9641
PVX_002845	4.87784	4.35833	4.65247	2.62445	3.10134	4.82653	5.61848	0.871597	4.00415	4.00664	4.11869	3.5012	3.11307	4.01519	4.71376	5.38786	0.0682387	4.50883	4.2972	4.52724	4.33144
PVX_002850	7.4723	7.55155	7.83213	7.15301	6.27739	6.53918	6.96761	2.06928	7.13749	7.17127	7.56539	7.42023	6.68429	6.00378	6.07557	6.61148	2.11609	6.94134	7.12697	6.94894	7.12663
PVX_002855	2.70693	3.35675	3.04291	2.78561	3.60073	4.72466	5.17624	5.85378	1.95421	2.82119	2.41537	2.04178	2.69979	3.91066	4.56901	4.61502	5.5617	3.7688	3.74035	3.77891	3.71644
PVX_002860	4.5085	5.82441	5.45717	4.64768	4.89335	4.21148	3.88689	2.70989	5.34774	5.9742	6.15915	5.53348	4.91044	4.68452	4.10861	4.58791	2.1709	5.15223	5.13331	5.36069	5.33469
PVX_002865	3.68401	4.86911	5.11013	4.58055	4.21123	4.84656	4.62089	3.46076	4.34782	5.14184	5.28144	5.41507	4.66906	4.47536	4.59868	5.30452	2.29794	4.91896	4.88413	4.9391	5.01796
PVX_002867	2.949	7.06386	7.22806	6.1449	5.28461	3.03183	4.17539	3.06764	5.53703	6.9501	7.71982	7.00552	5.27801	3.32532	5.07518	3.90209	2.2716	6.70986	6.57804	6.24157	6.39492
PVX_002870	4.11641	7.22037	7.55317	6.57801	4.74747	4.19924	5.0813	2.86435	5.40676	6.62869	7.1027	6.77973	5.53852	4.90776	5.27501	5.67742	2.27643	6.14762	6.35775	6.30799	6.45793
PVX_002875	7.54928	7.57123	7.55595	7.21626	6.23483	5.75842	5.9106	2.30963	7.26348	7.53663	7.23263	7.31597	6.59359	5.97806	5.45149	5.93723	2.15247	6.75181	6.89458	6.87081	6.74183
PVX_002880	5.66094	6.7958	6.48675	5.70155	3.58151	3.52137	5.16243	2.15325	5.97682	6.67527	6.6984	6.01286	4.52362	4.70383	5.60425	5.47409	1.64616	5.94886	5.56561	5.94821	5.8497
PVX_002885	3.40959	5.90303	6.8437	7.49352	6.88196	5.61795	4.54441	3.91458	5.58924	5.26151	6.21001	7.03958	7.02332	6.32647	5.32426	4.33148	3.46401	6.43674	6.57265	6.38986	6.48884
PVX_002890	4.50649	6.03416	6.10352	5.09134	4.18738	2.9288	1.78559	2.76241	5.01185	5.69106	5.8904	5.51376	3.9286	3.69435	3.57254	3.34236	2.1759	4.96738	5.11287	5.06133	5.0252
PVX_002895	6.22522	7.01013	6.78141	6.20022	4.88065	3.45794	2.89547	2.55956	6.23132	6.56641	6.69447	6.3504	5.65259	4.25839	4.42329	4.00404	2.25735	6.08754	5.85813	5.74538	6.02667
PVX_002900	5.54966	4.97555	4.54822	4.67	5.2904	6.66039	6.4182	6.12669	5.02983	5.23681	4.53198	4.76639	4.52636	5.73333	6.79996	6.37962	5.82904	5.54756	5.53809	5.71164	5.77318
PVX_002905	5.90531	6.05222	6.17458	6.20211	5.94594	4.71853	3.76453	3.01463	5.63693	5.63341	5.71787	6.11083	5.95144	5.42396	4.44844	4.39828	2.83887	5.69857	5.63089	5.74194	5.71101
PVX_002910	5.4787	6.11165	6.36989	5.78033	4.91107	4.14033	3.69485	2.69042	5.4578	5.84217	6.2022	6.24709	5.44713	4.7896	4.12313	4.37625	2.49232	5.58735	5.57352	5.60615	5.63326
PVX_002915	7.80431	7.65711	7.66508	6.46644	6.07172	7.43789	7.38341	1.4099	7.44388	7.55386	7.49695	6.85189	6.06818	6.62711	7.3126	7.30108	1.00412	7.36375	7.17554	7.27708	7.25044
PVX_002920	5.89444	7.09337	7.59487	6.32514	5.662	6.10733	6.18197	2.5579	5.69846	6.58847	6.89017	6.49973	5.6761	5.26773	5.02967	5.89633	2.19324	6.1161	6.22359	6.36021	6.42714
PVX_002925	4.88673	5.79455	6.06075	6.13168	5.33192	4.37232	4.0544	3.13202	5.15086	5.44331	5.67163	6.09971	5.86499	4.81225	4.28001	4.42621	2.804	5.51584	5.33538	5.44588	5.69216
PVX_002930	4.45344	5.27981	5.81079	6.44224	6.15967	6.15668	5.79774	4.4841	5.0614	4.71965	5.25601	5.76386	5.88092	5.50063	5.29489	5.04739	3.97194	5.76858	5.77968	5.61368	5.68769
PVX_002935	6.01981	6.81171	6.62105	6.18596	5.43743	4.75323	4.61271	2.56103	6.06767	6.45981	6.47013	6.26264	5.25006	4.63168	4.05034	4.38633	2.20194	5.79544	5.93038	5.90786	5.92141
PVX_002940	7.28611	7.81331	7.55095	6.88621	4.93313	3.12576	3.81122	2.38352	7.53377	7.49817	7.62592	7.29919	6.40952	5.2266	4.70309	5.13256	2.16098	6.87908	6.80558	6.82817	6.76764
PVX_002945	4.86548	5.80171	5.72168	5.38883	4.58996	4.50567	4.95783	2.50833	5.0917	5.52838	5.60455	5.72201	4.99433	4.6855	4.61315	5.08925	2.23591	5.31817	5.2056	5.24856	5.32239
PVX_002950	4.79117	4.79264	5.81141	5.79685	5.56535	5.1072	5.65945	4.33015	4.77219	4.89393	5.51092	5.91197	5.28728	5.6685	5.27428	5.40887	3.8955	5.10247	5.32523	5.29636	5.39126
PVX_002955	2.83324	2.61675	4.30579	5.26512	5.62237	4.693	4.09262	4.64046	4.09494	2.43231	3.70482	4.86993	5.5998	5.02844	4.39657	4.21748	4.42478	4.69434	4.70944	4.61497	4.67906
PVX_002960	0.419344	-0.258054	1.81304	3.21776	3.7459	2.35017	1.90877	4.70752	1.91132	-2.27072	-0.379697	3.04329	1.91184	1.79566	1.39352	2.548	4.85394	2.06652	3.10788	2.62814	2.07583
PVX_002965	5.51985	6.31367	6.66562	6.28892	4.1665	4.79532	4.75831	2.50416	5.80476	6.13535	6.3625	6.6148	5.67458	4.82578	4.31867	5.20977	2.34038	5.85451	5.75707	5.86833	5.54608
PVX_002970	5.92805	5.83723	5.73679	6.34264	6.7792	5.6246	5.71817	4.37023	6.36118	5.67167	6.01313	6.46211	7.13381	6.64998	5.77758	6.05429	4.02246	6.26682	6.29334	6.03797	6.0357
PVX_002975	4.80607	5.25728	4.77897	2.26471	2.48691	2.01912	2.41761	1.95567	5.04377	5.56385	5.42441	3.98309	2.87297	2.74471	2.79943	3.80191	1.65151	4.34351	4.42293	4.54265	4.29888
PVX_003475	2.72154	5.14514	6.15439	5.54326	4.29546	4.28278	3.93385	3.45014	3.52996	5.05061	5.57474	5.39987	3.84086	3.73328	4.00671	4.38951	2.38538	4.97327	4.964	4.94458	4.96937
PVX_003485	5.84311	5.21462	5.35282	3.4732	3.26826	3.78416	5.0514	1.50591	4.05308	3.8971	4.38248	3.45806	2.88528	1.29105	2.00438	3.65072	1.69977	4.8293	4.37265	4.47955	4.57122
PVX_003487	5.78079	3.4125	2.46978	1.71172	0.466141	2.6284	5.02435	1.04733	5.01914	4.11604	4.59898	3.38292	2.63065	3.75196	4.84167	4.76875	0.525236	3.29744	4.28423	3.96777	4.39359
PVX_003505	3.14808	1.77324	0.897915	0.785841	0.424787	0.461516	0.891071	1.41608	2.93752	1.55112	-0.557855	1.38596	0.8008	-0.289392	1.50487	2.76216	0.410791	1.48875	1.40889	1.09634	0.5351
PVX_003510	-4	-4	-2.49602	3.07085	0.200778	-4	0.00409715	NA	-0.429443	-4	0.218136	3.92491	2.50968	-0.513401	0.406387	0.605264	3.33532	1.88008	1.4162	1.6093	1.77675
PVX_003515	-0.839735	-4	-4	-4	-0.919168	4.37238	5.33536	NA	-0.22746	4.14968	2.68315	-0.832461	-0.417623	4.89413	5.79424	5.50567	5.96986	4.05781	4.12633	3.79678	3.61261
PVX_003520	-4	-4	3.16248	9.47535	9.4279	8.1711	6.89332	4.90628	8.36242	0.776159	3.08222	8.33396	9.83143	9.40019	7.7842	6.96339	4.78276	8.21245	8.2435	8.21889	8.20466
PVX_003525	-0.310429	1.07107	2.26384	7.17463	7.66397	6.47376	5.52198	4.81398	6.30844	1.45894	2.00601	5.61226	7.62159	7.46582	6.39066	6.26393	4.98665	6.33917	6.43043	6.35494	6.30999
PVX_003530	5.49631	5.55024	5.9489	4.66246	7.08222	12.6304	13.1108	5.896	5.54155	10.948	9.7752	7.9548	7.12788	11.4434	12.9654	12.5438	5.68825	11.2056	11.1912	11.2316	11.1698
PVX_003535	5.81408	5.16556	5.60143	4.81162	3.79693	5.31723	5.78589	1.2259	5.87805	6.06928	5.34402	4.98813	4.27801	5.83989	7.12891	7.18142	0.0215104	5.80761	5.74525	5.9037	5.70503
PVX_003540	4.59419	4.26449	3.10036	2.77328	3.14661	7.04751	7.52226	0.146398	4.71948	5.97854	4.90763	3.59713	2.68132	6.28462	7.48054	7.32851	6.18564	5.78623	5.82113	5.74063	5.76814
PVX_003545	10.3718	9.57828	8.7517	6.93677	5.50041	8.83921	9.56053	1.25603	9.99064	10.1698	9.69486	8.334	6.98444	8.66499	9.83502	9.64412	0.784892	9.1855	9.16731	9.0514	9.04763
PVX_003550	5.25111	1.96964	2.13385	1.16933	1.92375	5.65587	6.08462	0.262349	2.99397	4.9749	3.64155	2.01046	-0.574703	5.77182	5.97485	5.93759	0.00945905	4.50994	4.52384	4.84324	4.56656
PVX_003555	9.05656	7.17152	6.31458	5.06701	3.75965	6.59151	8.08104	1.11254	7.59296	7.41229	8.48299	6.85236	5.47843	6.68029	7.81701	7.87651	0.921429	7.25743	7.2817	7.22129	7.21895
PVX_003560	5.90734	5.05739	4.11817	3.12411	3.74847	6.06545	6.76931	0.576603	5.58508	6.67142	5.61533	4.29048	3.89713	6.18135	6.87001	6.83597	0.170487	5.55783	5.41919	5.61494	5.53783
PVX_003565	14.6161	14.0322	13.6763	12.881	11.9021	14.3924	14.8234	0.985082	14.1392	14.5275	14.0975	13.4238	12.6125	13.497	14.7865	14.5779	0.537812	13.7907	13.8565	13.7699	13.8111
PVX_003570	4.69116	5.00433	5.37223	5.25342	4.17618	4.56718	4.91782	2.52328	4.34877	5.01513	4.94442	5.0263	4.42482	4.16293	4.92156	5.58355	1.03167	4.9773	4.92651	5.05461	4.99911
PVX_003575	3.34762	4.36226	4.88786	4.08962	3.69001	4.16196	4.53341	3.03204	3.75553	4.54618	4.5349	4.5966	4.22172	3.99601	4.62852	4.99509	0.851939	4.48009	4.37367	4.5156	4.147
PVX_003578	3.78659	3.92862	6.76525	6.9738	6.57389	5.50988	5.53154	4.34247	5.27488	4.03144	6.32356	6.72877	6.6448	6.45627	5.8697	5.4165	4.00975	5.84332	6.30182	6.14924	5.75555
PVX_003580	3.45051	4.53316	5.78078	6.96624	6.76561	6.07899	5.99499	4.53483	5.08128	3.2981	4.36498	6.56608	6.56228	6.02913	5.87988	6.21836	4.64573	5.94167	6.05484	6.02311	5.9913
PVX_003585	5.72448	5.76999	5.7051	4.79319	5.46663	7.19766	7.65256	0.0875234	5.15634	6.10182	5.79991	5.51963	5.28275	6.8056	7.66682	7.92689	5.75693	6.5459	6.51753	6.44291	6.45068
PVX_003590	3.02201	2.31709	3.09796	3.84935	3.505	3.75003	4.5242	5.38433	2.36182	2.39753	2.79106	3.35791	3.35325	3.34129	3.85635	4.41919	5.1471	3.33175	3.5131	3.37109	3.56074
PVX_003595	6.17811	5.93111	6.19618	5.48058	5.02308	5.11997	5.64156	1.832	5.63598	5.91038	5.82942	5.70486	5.16336	5.0739	4.78289	5.52545	1.86802	5.59828	5.78161	5.67318	5.62959
PVX_003600	5.56093	6.44493	6.56315	5.83017	4.5595	4.9974	5.1149	2.36852	5.97291	6.25809	6.86809	6.19414	5.04834	4.57468	4.81487	4.98455	2.05805	5.66644	5.88586	5.84111	5.94246
PVX_003605	9.44844	7.95638	9.62633	9.40055	8.85215	10.1367	11.1522	5.91697	8.57172	8.21344	9.15096	10.008	9.11788	9.61953	10.174	10.7941	5.13234	9.72409	9.80388	9.54964	9.72362
PVX_003610	4.19934	4.13478	5.99652	6.10092	5.8691	5.79904	6.22039	4.72612	4.64246	4.10951	5.73243	6.59454	6.26408	5.80243	5.49203	5.82666	4.04944	5.7786	5.82271	5.86624	5.93437
PVX_003615	6.76953	6.3711	6.10688	5.02791	3.40646	4.2208	4.2932	1.89184	5.98384	5.94461	5.66086	5.3103	4.27058	4.17033	4.32828	5.14407	1.54459	5.28839	5.42159	5.64763	5.3171
PVX_003620	8.4523	8.1229	8.0794	7.17787	7.002	8.21018	9.46818	0.849633	6.98625	7.81465	8.03963	7.45329	7.24788	7.8183	8.55955	9.23186	6.0068	8.0307	8.12647	8.11365	8.13108
PVX_003625	3.94683	4.32408	4.69047	3.66937	3.48037	4.57155	5.37767	0.835116	3.77907	3.93418	4.61747	4.674	4.28148	4.49621	4.88036	5.24659	5.06282	4.38997	4.46929	4.46644	4.44922
PVX_003630	2.94101	3.00058	3.1827	2.87269	3.44654	4.67154	4.93293	5.84343	2.43299	3.25095	3.36436	2.5439	3.30172	3.60683	4.27924	4.55079	5.61281	3.32515	3.53157	3.73477	3.7495
PVX_003635	3.91631	3.62813	4.26202	6.11743	7.84689	7.47104	6.54785	5.07772	6.33736	3.14457	3.29017	4.92868	6.88034	7.35839	6.6923	6.11397	5.14181	6.36644	6.40611	6.33516	6.37867
PVX_003640	7.59717	7.31299	7.12599	6.39881	6.01433	7.2182	7.29373	1.2275	7.44791	7.64068	7.30047	7.1879	6.79734	7.3831	7.89897	8.00657	0.171291	7.46097	7.30129	7.42286	7.2705
PVX_003645	4.50858	3.12252	2.77215	3.3975	4.64432	5.69832	6.29177	5.98769	3.63906	3.44001	2.64419	3.34088	4.06544	4.73997	5.31409	5.85458	5.57809	4.61628	4.8186	4.5258	4.72198
PVX_003650	4.23441	3.80494	2.52857	3.66359	4.6404	6.10383	6.84582	6.00057	3.01018	4.06791	2.43537	1.33479	4.50452	5.22739	5.59324	6.74677	5.68923	5.38681	4.46351	4.62008	5.36482
PVX_003655	5.94842	5.08327	4.49412	4.80971	5.82834	5.29237	5.29494	0.0631049	6.11011	5.13438	4.80388	4.76849	5.60757	5.72827	6.13623	5.78804	5.81192	5.28066	5.36347	5.42951	5.41866
PVX_003660	5.15799	5.65605	5.59671	4.4778	4.46632	4.97695	5.27598	1.7143	5.43791	5.60845	5.5244	4.90638	4.43133	4.6501	4.93284	5.33218	1.23912	5.23196	5.29629	5.14843	5.26691
PVX_003665	8.78908	8.66814	7.62171	6.38516	6.01862	6.00199	6.16474	1.81746	8.50985	8.65215	8.10175	6.80566	6.02291	6.07096	6.29802	6.74679	1.49539	7.44243	7.46701	7.43803	7.38735
PVX_003670	3.57816	3.72019	4.63333	3.92986	3.70894	4.07602	4.89641	5.67711	2.95097	3.96386	3.79785	4.17353	3.64977	3.57973	3.75983	4.58514	3.79118	3.96503	4.06162	4.16082	3.85718
PVX_003675	4.68805	5.42256	5.43848	4.86841	4.35979	4.94555	6.04374	1.46663	3.64211	4.58056	4.97899	5.022	3.73735	4.29692	4.96337	5.46341	0.559504	4.77945	4.99026	4.73048	4.89722
PVX_003680	3.95587	4.1493	4.3135	3.93698	3.87644	5.14179	5.81361	6.21408	2.9176	3.53329	3.63076	3.67858	3.13089	4.0147	4.72804	5.64875	5.78606	4.31918	4.13284	4.59616	4.58438
PVX_003685	1.62143	4.34842	5.61882	5.19996	5.52062	5.19422	3.57978	4.11931	3.69468	4.92072	5.58042	4.64977	4.53351	4.08021	3.05246	3.05064	2.66894	4.63633	4.5224	4.69087	4.67636
PVX_003690	5.05182	4.04099	4.01255	3.56261	4.69554	7.34224	7.53989	6.12282	4.17224	4.58904	4.96666	3.8544	3.88896	5.84317	6.92863	6.71988	5.78173	5.12286	5.40692	5.49955	5.52688
PVX_003695	3.69151	3.59354	3.71551	3.14263	4.06395	5.35376	5.91497	6.02951	3.42155	3.97846	3.81585	3.57777	4.04572	4.63983	5.59874	5.45404	5.56336	4.65149	4.237	4.36425	4.57538
PVX_003700	6.89592	7.02049	6.85987	6.60061	6.02848	5.72375	5.44584	2.3732	7.05265	7.07003	7.01062	6.80787	6.37853	6.04475	5.31087	5.53039	2.20831	6.62012	6.43164	6.58584	6.47062
PVX_003705	7.77998	7.74143	7.41941	7.06582	6.68549	6.28779	5.65086	2.31021	7.43843	7.5498	7.33739	7.27529	6.9098	6.71833	6.22308	5.7971	2.33024	7.06704	6.65858	7.05929	7.02333
PVX_003710	4.23441	3.87894	4.31444	3.12753	3.29699	3.62918	4.38571	1.25888	2.9147	4.29369	3.70667	3.3223	2.12047	3.07467	3.59006	3.14894	1.40811	3.63926	3.70005	3.63151	4.15454
PVX_003715	4.27803	5.35301	5.78373	5.66818	5.67433	6.27375	6.6708	4.95009	4.03598	4.84653	5.73559	5.71157	5.27379	5.38226	5.99666	6.01633	4.47509	5.77272	5.82718	5.79694	5.90882
PVX_003720	7.12948	7.34371	7.18854	6.36963	5.75321	6.17643	6.45344	1.88616	7.33915	7.36142	7.10735	6.68699	6.37977	5.95584	6.25059	6.69203	1.54195	7.03123	6.93508	6.92727	6.83843
PVX_003725	6.9145	6.57907	6.82075	8.66224	8.26765	6.70782	6.06348	4.20597	7.09482	6.29338	6.33641	7.52123	8.26685	7.44684	5.73878	5.6146	3.60033	7.41699	7.27144	7.34299	7.27277
PVX_003730	7.39877	8.16106	8.42812	8.91531	8.01964	6.41046	5.69044	3.2189	7.83142	7.8278	8.13813	8.44838	8.26748	7.29833	6.03819	5.83773	2.77201	7.9246	7.88126	7.92351	7.97883
PVX_003735	5.00995	4.54027	4.64723	4.88285	5.29512	5.2405	4.74598	5.26523	4.86375	4.39997	4.59745	4.59913	4.93868	5.52293	5.24761	5.14848	5.24135	4.8309	4.8452	5.00023	4.95511
PVX_003740	4.93184	6.34756	6.38212	6.01892	5.06654	5.89438	6.05627	2.8538	5.74157	6.01437	6.4927	6.67608	5.89992	5.90377	6.31302	6.03013	3.00052	6.19771	6.02224	6.14064	6.08137
PVX_003745	4.16384	4.25683	4.20779	5.35973	6.42722	7.34294	6.85543	5.33807	4.24426	4.40057	3.83873	3.98987	5.82117	6.51997	7.51883	7.09286	5.3788	6.17121	6.06261	6.13678	6.02399
PVX_003750	4.3001	6.2994	6.03155	3.80674	2.27165	2.37946	2.22697	2.32326	4.9282	5.80738	5.88396	4.66417	2.85751	2.27019	2.9985	3.35512	1.83238	4.86731	4.71328	4.84415	4.87093
PVX_003755	5.43544	5.17251	5.47972	5.57357	5.77566	5.91937	5.28049	4.89751	5.66921	5.35681	5.5474	5.59472	5.8683	5.75944	5.39516	5.52346	4.07944	5.43796	5.64359	5.47763	5.39593
PVX_003760	6.54635	5.95384	5.83425	4.83803	4.42252	4.99982	5.85033	1.43863	6.42651	5.83426	5.94238	5.92427	4.98296	4.03027	5.13063	5.22556	1.64479	5.87441	5.62453	5.35042	5.38845
PVX_003765	6.36304	6.39682	6.1334	5.10528	3.77605	4.176	5.07552	1.87378	6.59938	6.7963	6.53789	6.02548	4.67093	4.48763	4.74846	5.16479	1.72399	5.77296	5.73845	5.80218	5.68534
PVX_003770	-0.363025	-4	-4	0.803119	5.13245	7.25896	6.8366	5.49952	0.801791	6.02817	1.31187	1.56179	5.13234	7.46907	8.61802	7.82565	5.42576	6.35001	6.315	6.29279	6.49713
PVX_003775	1.48909	-4	2.19091	7.28251	7.28881	6.30372	5.23851	4.90744	6.3601	-0.686398	0.204625	6.23333	7.71856	7.03533	5.61527	4.80475	4.82675	6.01857	6.03582	6.32552	6.14844
PVX_003780	5.01404	5.23812	4.79825	3.70445	4.15004	5.98746	5.81934	0.597887	4.71333	5.05078	4.81311	3.99037	3.91849	5.49457	6.11295	5.66485	6.03464	5.03971	5.07802	5.01443	5.07169
PVX_003785	5.01976	5.93731	5.85234	3.44894	2.35537	3.89614	4.12216	1.88238	4.51174	5.47266	5.37273	4.02704	2.78291	3.60466	4.09703	4.69274	1.32865	4.39456	4.1664	4.57947	4.42386
PVX_003790	-0.490789	-2.16819	0.455448	0.523352	-0.0847951	1.27011	1.30349	5.26796	0.47763	-4	-0.289829	1.00191	0.416749	0.885524	0.898422	3.03018	5.9305	0.372112	0.475278	0.653875	0.732737
PVX_003795	2.04688	1.96559	4.28733	7.7004	8.21758	6.98305	5.21795	4.7449	6.63035	1.61003	3.31343	5.91945	7.57849	7.33826	5.94892	4.81604	4.72325	6.52274	6.47923	6.50276	6.4524
PVX_003800	7.46659	7.36457	7.09943	8.9322	8.94549	7.50513	5.74331	4.1327	8.41641	6.98244	6.82962	7.84253	8.94999	8.34569	6.88169	5.95858	3.81574	7.92513	7.81254	7.93039	7.91861
PVX_003805	-1.49988	-1.85535	0.00929348	7.60437	9.46303	8.63992	6.81926	4.99524	7.557	1.5243	-0.240026	4.64695	8.15255	8.54945	7.64936	6.29167	5.19368	7.50902	7.44024	7.49134	7.45751
PVX_003810	0.72216	0.366691	2.94028	9.55431	10.362	8.72161	6.97255	4.86773	9.48278	2.72906	2.41497	7.72379	10.4405	9.8329	7.91375	6.57469	4.88728	8.76945	8.75448	8.80814	8.74152
PVX_003815	-0.146054	-0.501524	0.984607	4.49582	5.99368	5.55882	5.07768	5.04624	7.14429	1.18625	1.1138	5.12175	7.83448	7.46388	6.18958	5.49929	5.03649	5.83752	5.92592	6.01592	6.00228
PVX_003820	-4	-2.79481	-1.30868	4.76022	4.62588	3.39837	1.83913	4.86353	5.54797	-2.80748	-0.501419	4.9914	6.80534	6.07652	4.38727	3.11976	4.76496	4.6497	4.62476	4.75764	4.80932
PVX_003825	-1.32593	0.842166	-0.347268	8.13771	9.65922	8.64298	6.93324	4.96042	8.4218	3.13883	2.10385	5.85127	9.08948	9.11468	8.00909	6.67348	5.11511	7.93096	7.91946	7.91336	7.89584
PVX_003830	-1.43625	-2.79172	2.32668	8.58982	9.54417	8.0786	6.24038	4.87246	8.12468	0.655047	2.65142	7.04811	9.39047	9.13277	7.26547	6.19424	4.83162	7.93235	7.78041	7.92681	7.95595
PVX_003835	-1.44023	1.01166	5.10997	7.86099	7.52883	5.87382	3.67598	4.47178	6.25526	2.51357	3.70715	6.60505	7.2179	6.77003	4.60481	3.22953	4.1617	6.34286	6.15974	6.37026	6.41357
PVX_003840	-1.39176	1.9252	4.28734	8.29255	8.6871	7.21561	5.40091	4.61355	8.53567	2.76367	4.93418	7.97709	9.57483	8.98009	7.05296	5.9612	4.56523	7.94282	7.77796	7.93253	7.80976
PVX_003845	7.05405	6.85474	6.59357	7.51357	6.65087	6.11312	5.81374	2.96735	6.87016	6.72348	6.57694	6.83055	6.99941	6.24632	6.00712	6.17407	2.54077	6.75707	6.68384	6.67961	6.75143
PVX_003850	1.12351	1.00905	2.93224	5.3655	6.12574	6.07782	5.24594	4.94532	4.77779	2.40447	1.50889	3.90657	5.61952	5.74083	6.2394	5.18075	5.21754	5.25452	5.16347	5.15505	5.19366
PVX_003855	2.72113	3.71307	5.30836	6.28434	6.13323	5.08532	4.368	4.35902	4.72177	2.18663	4.48466	5.83617	6.13249	5.47265	4.24438	3.88854	4.06426	5.30303	5.2638	5.34387	5.24789
PVX_003860	6.71184	6.82535	7.07623	6.83617	5.88779	5.49546	5.1918	2.5992	6.83226	6.68474	6.97261	7.22296	6.53865	5.57031	5.12377	5.78208	2.33902	6.64671	6.54109	6.5257	6.41095
PVX_003865	4.97322	5.11359	5.03836	3.80056	2.41748	2.6622	2.84483	2.0781	4.65632	4.84092	4.94729	4.15729	2.532	2.25391	3.20238	3.5381	1.63662	4.042	4.16993	4.13634	4.23289
PVX_003870	4.44776	4.95027	4.85983	3.24438	2.39581	2.48836	1.89747	2.21479	4.06833	4.84271	4.59214	3.90434	2.70081	1.9981	2.66791	3.06209	1.80535	4.01252	3.9398	3.83663	4.053
PVX_003875	2.82632	4.09234	3.6895	3.81559	1.8538	0.208709	1.1717	2.57407	3.37043	3.88703	4.27326	4.30308	2.94031	2.37666	1.25206	2.48336	2.3169	3.49834	2.17941	3.41845	3.1043
PVX_003880	5.78885	7.40462	7.07757	5.95499	5.10534	3.32419	2.84977	2.61242	6.40112	7.54347	6.80976	6.79612	5.89377	5.39836	4.31095	4.82439	2.24027	6.28374	6.11432	5.99929	6.24826
PVX_003885	6.68429	6.76289	6.91222	6.68093	4.91272	4.2943	4.07622	2.47077	6.24984	6.4128	6.3152	6.6384	5.76181	4.58778	3.66695	4.15801	2.35187	6.00167	5.88366	5.95837	5.95695
PVX_003890	7.83239	7.54991	7.30545	6.30599	5.49853	5.25033	5.75753	1.95442	7.50721	7.67798	7.42003	6.87475	6.11238	6.15492	5.55975	6.08909	1.8544	6.95544	6.95132	6.94502	6.64949
PVX_003895	6.77275	6.33554	6.20664	6.50747	6.36527	6.07097	5.91778	2.14224	6.58134	6.04554	5.96759	6.3677	6.42075	5.96686	5.70279	5.94061	2.49315	6.2757	6.26981	6.03682	6.1851
PVX_003900	4.75509	3.28897	3.30465	2.77888	4.6537	5.78114	6.22919	6.14154	3.69663	3.66763	3.43963	2.85305	3.87391	4.88378	5.62355	5.48236	5.66389	4.75295	4.54638	4.58747	4.45988
PVX_003905	5.99889	4.45066	4.69544	4.44906	6.58169	8.06598	8.63575	5.94344	4.59742	4.92423	4.99416	4.9187	5.33266	6.84124	7.72343	7.51727	5.45504	6.64471	6.66115	6.63803	6.69638
PVX_003910	6.31563	6.54346	6.76143	6.66818	5.98406	5.17855	5.04448	2.77555	5.9018	5.84973	6.10155	5.87091	5.7177	5.19853	4.28426	4.82948	2.38665	6.00393	5.89457	5.81883	5.99224
PVX_003915	8.2326	8.47529	8.13749	6.88778	6.36467	6.57605	6.62912	1.96554	7.72033	8.07284	8.28182	7.47615	5.98601	6.45517	6.64927	6.59753	1.76987	7.38862	7.377	7.4637	7.68007
PVX_003920	4.4136	4.90875	4.76733	3.97094	4.44782	4.1804	5.11364	1.45964	4.64357	4.72944	4.99064	4.5776	3.1529	4.1811	4.2529	4.48804	1.36526	4.73617	4.41471	4.51239	4.86626
PVX_003925	6.3976	7.56388	6.31919	4.23803	3.26808	2.22871	2.97411	2.10538	7.04799	7.81337	7.61675	5.81232	4.31216	3.10716	4.32517	4.91116	1.71411	6.08679	6.18449	6.0885	6.08365
PVX_003930	5.39148	5.16329	5.2072	4.97965	4.47103	5.05459	6.01383	0.976895	3.12461	2.29104	2.5971	3.14966	3.88198	3.87137	4.57262	5.08037	5.38397	4.74225	4.4524	4.58865	4.6496
PVX_003935	3.7272	4.36638	4.41331	6.82915	6.82834	5.76663	4.70519	4.57698	5.25134	2.41153	4.0961	5.72912	6.68721	6.22637	4.73076	3.7083	4.25667	5.57967	5.60797	5.71147	5.56216
PVX_003940	6.15402	5.56216	5.40122	4.34538	3.88453	4.53458	4.94535	1.54855	5.45161	5.25092	5.49237	4.79508	3.41887	3.83593	4.00475	4.54903	1.5351	4.75993	4.59561	4.83196	4.91947
PVX_003945	8.99455	9.33245	9.09699	8.80999	7.56135	6.4858	6.54461	2.43573	8.7153	8.94678	9.15496	8.79514	8.0436	7.17063	6.76235	7.12471	2.20285	8.36963	8.42837	8.36981	8.44107
PVX_003950	9.13508	8.21476	8.25385	9.25371	9.2342	8.5077	8.41773	4.96082	8.92811	7.87208	7.97302	8.46407	9.10107	8.58726	7.97624	7.93047	4.05099	8.42954	8.53168	8.5353	8.70831
PVX_003955	11.7334	11.442	11.2002	11.1577	10.5194	9.61491	9.48011	2.34179	11.6532	11.337	11.2867	11.118	10.9784	10.2631	9.5958	9.66354	2.2401	10.7641	10.8764	10.8186	10.8407
PVX_003960	4.38529	4.94718	6.04785	6.34416	6.04035	5.90234	6.163	4.53802	4.84041	4.56773	5.49623	6.09325	5.96111	5.6592	5.68037	5.75324	4.25065	5.81774	5.79923	5.87943	5.8083
PVX_003965	4.62937	5.74374	6.33902	5.83952	4.6605	3.91439	3.74253	2.92142	4.58335	5.66022	6.23496	6.36336	5.27022	4.00993	3.71673	4.14242	2.56076	5.22924	5.45122	5.35163	5.39466
PVX_003970	3.9286	8.23293	8.93809	8.40863	6.2028	5.39609	4.12642	3.2675	6.32514	7.75248	8.65949	8.51637	7.32034	5.50422	4.46981	5.31778	2.56063	7.35101	7.34679	7.42405	7.4979
PVX_003975	3.05378	4.85662	4.77435	2.97756	2.64122	3.35687	3.37743	2.26797	4.19954	4.49087	4.64446	4.07093	2.57642	2.58507	3.69898	3.91008	1.48548	3.98841	3.95132	3.71369	3.80668
PVX_003980	1.43567	2.66516	1.90736	1.33878	6.12	8.01435	6.91889	5.54348	2.04794	3.45985	2.48907	0.973453	5.5396	7.46223	8.27952	7.48988	5.36894	6.25147	6.42225	6.19771	6.36655
PVX_003985	5.14618	4.71054	3.71509	3.68783	4.6986	5.79214	6.02985	0.133236	4.549	4.02802	3.57509	3.23351	4.16619	5.03793	5.92915	5.76813	5.78978	4.55649	4.54665	4.95138	4.52949
PVX_003990	6.85661	6.10456	5.12308	5.7659	6.56404	6.80657	5.33102	6.08619	6.96225	6.61864	5.76955	5.23491	6.60683	6.93859	6.87349	6.41742	5.91699	6.25999	6.20879	6.29421	6.27665
PVX_003995	7.55884	7.59569	7.61761	8.1419	7.61326	7.65165	8.03167	4.8042	7.80209	8.07877	7.8207	8.2521	8.41558	7.83848	8.11872	8.06952	3.92526	7.79506	7.91053	7.8999	7.8072
PVX_004495	4.02326	4.23169	2.98086	-0.0122303	-1.57974	-1.41748	-0.454488	1.90097	3.23299	3.41696	3.08148	2.16994	1.09173	-1.12399	1.8738	2.56499	1.41924	1.5146	2.89203	2.63614	2.30819
PVX_004515	3.53397	2.1785	2.22722	2.4591	-0.245906	-1.08365	2.55741	1.74375	1.12387	2.78732	3.23088	0.577767	-0.744361	3.26873	3.48327	3.53204	0.147375	2.30786	1.88706	2.30012	2.64202
PVX_004520	0.145619	-1.20985	-4	1.31176	-0.933814	-4	-4	NA	0.435965	-0.222517	1.40547	-1.43207	2.02716	-0.478068	-0.143243	1.40356	0.351264	0.745485	0.571117	0.737742	1.06958
PVX_004525	0.770882	2.95973	2.90154	4.96677	6.31106	5.80791	4.84054	4.80973	5.41878	3.40275	2.7677	4.19319	6.5089	6.38241	5.45165	4.46939	4.95589	5.58453	5.4829	5.61935	5.38673
PVX_004530	4.30752	4.75461	4.3482	2.29533	2.04975	1.66453	2.69261	1.92176	4.52034	4.63207	5.16791	3.16155	2.69569	2.53059	3.05183	3.63563	1.51602	3.56859	4.11411	3.72131	4.07057
PVX_004535	7.81308	6.86759	6.37682	4.53817	4.07627	4.12835	4.69902	1.73283	7.6148	7.39708	7.16604	6.68285	5.46763	5.17248	5.23881	6.20533	1.63378	6.25558	6.3174	6.33515	6.19866
PVX_004537	5.28889	5.14229	4.48337	2.21073	2.21669	2.32005	4.15751	1.58913	5.50103	5.54152	5.71947	4.78193	3.05166	4.08747	4.84453	5.17966	1.19275	4.54369	4.63514	4.80408	4.63068
PVX_004539	8.76577	7.88309	6.63271	4.88321	4.10711	6.2521	7.20228	1.33132	8.23602	8.15628	7.97056	6.27543	5.65375	6.90751	7.72776	7.52094	0.841738	7.02021	7.31233	7.15894	7.02712
PVX_005040	4.90196	5.56398	5.37551	2.64915	1.20194	-0.957727	1.2683	2.14545	0.709225	-0.408689	1.48233	-0.0332801	-1.61844	-4	-4	-1.58997	1.9653	3.01874	3.66698	3.88547	3.13717
PVX_005045	3.34426	2.61028	2.31053	1.61732	2.14935	0.896572	1.2746	1.87785	-4	-4	-4	-4	-4	-4	-4	-4	NA	0.118156	1.25374	1.55787	1.6747
PVX_005050	3.25064	2.96471	2.00492	-0.338104	-1.16864	-4	0.0941073	1.77992	3.34069	2.93497	2.87108	1.19108	1.3329	0.287103	0.0369652	1.00523	1.69697	2.09562	2.36871	2.32734	1.94167
PVX_005055	1.52745	0.543953	1.89258	2.85406	2.21854	1.61028	0.971233	4.37502	-2.26966	-1.92814	-0.300156	0.321734	-0.81597	-0.183696	-0.433833	0.0605004	4.23546	1.15533	1.26404	0.534615	0.750979
PVX_005057	4.85178	4.23778	4.30437	4.01793	3.16467	2.6895	4.37009	1.69732	0.464058	1.57111	1.78971	2.59602	1.18078	0.228096	1.43739	0.302367	2.79967	3.17047	3.41776	3.02887	3.1197
PVX_005058	5.96139	5.58167	4.56367	2.8645	1.29699	2.38525	4.06379	1.62917	3.47413	3.30107	2.79978	1.79874	-0.201463	0.167777	2.5026	2.36306	1.10958	4.20895	3.3956	3.52109	3.61787
PVX_005060	6.51896	5.88638	4.47408	2.80596	1.21246	2.82218	3.70609	1.60025	3.9557	4.03418	3.60328	2.54017	1.4245	1.5307	2.4822	2.60497	1.36496	4.20492	3.98835	3.8169	3.69984
PVX_005065	3.06824	1.71277	0.461939	-0.765612	-0.0111892	-0.848929	-0.20787	1.53812	2.26548	1.40055	2.2541	1.39745	-4	0.859595	0.779382	1.68875	1.50968	0.668111	0.734751	1.66037	1.19866
PVX_005565	-4	-4	-4	3.80407	2.44302	-4	-4	NA	2.39776	-0.430645	0.875416	3.75212	4.66338	3.05077	1.64863	0.388075	4.0469	2.85929	3.36299	3.89885	3.48294
PVX_005575	0.533967	2.1785	2.66463	7.16772	7.00143	5.57099	2.25785	4.52526	6.24217	-4	1.05685	6.95628	8.81872	7.72192	5.78943	4.81744	4.64957	6.57124	6.77616	6.59098	6.77986
PVX_005580	-1.56487	-4	-4	-4	-1.64431	-4	-4	NA	3.72547	4.6817	5.55296	4.67762	3.61212	3.13337	2.5613	3.86299	2.22143	3.42731	2.72312	2.96585	3.94405
PVX_006080	3.28271	2.87477	2.28408	-0.358505	-0.604082	-4	-1.80076	2.02052	2.40955	1.42914	0.998239	2.28998	1.5979	1.43663	-4	-1.07406	2.85261	0.812183	1.24877	1.65244	1.8688
PVX_007585	5.27994	4.34782	3.88287	3.98874	2.62386	2.83503	3.35056	1.72738	-4	-0.93786	-4	-1.73238	-4	-4	-4	-1.11914	NA	2.66757	3.07817	2.68536	3.09121
PVX_008085	7.96168	7.6527	6.21842	4.01512	4.2202	4.19484	5.51772	1.60865	7.9372	7.95873	7.20194	5.09911	4.78205	4.76686	5.56011	6.16416	1.2572	6.15911	6.48558	6.427	6.423
PVX_010100	1.9175	2.74965	3.4632	0.498679	1.57503	2.07833	3.9144	1.265	-4	-4	-4	-4	-4	-4	-1.12625	-4	NA	1.22191	1.92309	2.00266	2.01549
PVX_010105	1.51673	2.74622	2.64739	-4	0.437297	0.0145948	1.65565	2.1508	-1.19292	-0.436368	-0.545344	-4	-4	-4	-4	0.70428	NA	1.4061	2.02712	0.845819	2.15529
PVX_012115	3.62065	3.81878	3.95092	3.47645	2.23087	1.99721	3.09078	2.13133	3.02289	2.62024	3.38574	2.41069	2.04276	2.54526	3.15018	3.22556	0.608544	3.18915	3.52734	3.083	2.6179
PVX_013120	5.14136	3.94135	2.56639	0.508768	-1.32177	-1.15951	0.481547	1.74765	3.21793	2.94411	2.86551	2.6394	1.70333	-0.450988	2.20576	1.66768	1.64511	2.32715	1.97166	2.7421	2.33874
PVX_013620	-0.834371	-0.774803	0.389399	-4	-4	-0.014579	-2.69545	3.86476	3.02076	3.14327	3.68852	2.09044	1.86076	2.37202	2.02877	2.88923	1.41108	1.8435	1.67602	2.28827	2.44805
PVX_013625	5.47064	4.91268	4.41062	2.82943	2.80625	2.96851	3.44607	1.64952	1.27556	1.03212	0.823604	0.822563	0.0853976	-1.13033	-0.7955	0.850836	1.63699	3.30268	3.17367	3.19401	2.82541
PVX_014625	1.42063	0.550583	-1.09257	-0.735158	-0.980735	-4	-4	0.90389	2.78136	1.05249	1.49605	2.5654	2.10577	1.89005	0.809836	1.63674	3.00845	1.86849	2.06476	1.27578	2.1802
PVX_014630	4.34605	3.94379	3.86698	4.002	2.57001	1.45925	3.27024	2.06745	-0.91819	-4	-4	-4	-4	-1.41719	-4	-4	NA	2.63926	2.59042	2.79862	2.50684
PVX_015135	-4	-1.28848	-4	-0.766867	-4	-4	-4	NA	3.23998	3.69885	2.7598	3.57676	2.53349	2.25066	2.36309	2.47177	1.94923	2.50816	2.07745	2.566	2.37798
PVX_017140	0.821625	0.314153	1.21532	-2.33416	0.0052268	-0.417476	0.0309388	1.43112	2.91933	2.91292	3.54615	2.4766	0.243737	1.68337	2.62587	2.27221	1.30257	2.42149	2.05073	1.89918	1.93268
PVX_017650	1.26191	3.15436	3.43987	1.65044	0.59751	0.75977	0.722758	2.50456	3.70876	3.39627	3.52176	1.34718	0.684017	0.468294	1.12505	2.12753	1.39165	2.52474	2.50099	2.56675	2.18587
PVX_018150	5.16194	3.91339	3.63281	2.46415	-1.42528	-4	1.07847	1.86576	2.61692	2.4153	1.17704	-0.116186	0.98315	-1.5545	-2.21968	0.689695	1.62928	2.42394	2.29264	2.74877	2.5501
PVX_018660	2.56296	0.349507	3.09867	5.41028	6.18013	5.34239	4.82974	5.00305	1.99532	-0.0781968	2.10233	3.43107	3.43087	1.88864	2.83115	1.91045	4.18853	4.46807	4.52902	3.95054	3.77399
PVX_019165	4.6853	3.48853	1.94224	-0.159782	-1.40536	1.34186	1.85739	1.40997	0.423852	1.11329	0.196962	-2.90361	-1.90381	-4	-4	-0.553413	1.2106	2.14841	2.09957	1.85116	1.70495
PVX_019670	3.03614	2.7802	2.35944	0.394927	-0.850651	-0.688391	-1.04733	2.01276	6.18447	6.36844	5.48864	4.87991	3.82082	3.87811	3.74728	4.6101	1.53924	4.05104	3.83871	4.19014	4.03727
PVX_020170	3.26862	3.12261	1.24728	-0.565233	0.996545	-0.648551	1.16243	1.57596	3.72889	4.2928	2.90699	2.15037	1.69073	2.3819	1.3948	3.17864	1.2641	2.86849	2.62701	3.10867	2.49215
PVX_022185	6.29854	5.1921	5.27487	4.89532	4.78301	4.38136	4.64182	1.65331	7.79097	7.20126	7.3806	6.83633	6.86005	6.37368	6.19271	6.47349	1.80079	6.1445	6.26199	6.32903	6.19162
PVX_022685	2.39463	2.9255	2.4069	1.76431	1.44073	2.1335	3.3779	1.26137	4.11632	4.58943	5.02287	3.9121	3.4162	3.48144	3.83396	4.86691	1.32649	3.07939	3.49621	3.80034	3.30168
PVX_024685	3.77038	3.69055	3.06815	1.27356	-1.14194	1.34225	1.74884	1.7028	3.60288	3.32424	3.39898	3.16716	2.60753	0.898767	2.23359	3.03193	1.63533	2.73375	2.29588	2.77754	3.40894
PVX_024690	1.22738	-4	-4	0.978486	1.60738	4.24094	3.08055	5.661	3.68765	3.0687	3.0722	1.23465	3.85894	5.13767	5.36478	4.1374	5.56968	3.52769	3.65288	3.8195	3.82594
PVX_025190	1.19275	1.64463	2.90837	2.52882	0.113315	0.275575	-4	2.80462	-1.51691	-4	-4	-0.384941	-4	-4	-4	-4	NA	1.90809	1.96617	2.1068	2.00124
PVX_029190	1.07022	0.714749	1.24152	6.10143	5.11417	3.93065	2.94095	4.74983	2.72314	1.70208	1.66022	-0.314826	1.49233	-4	-0.610961	2.41389	1.11216	4.01923	3.70466	4.17691	3.31928
PVX_030190	3.30367	3.07748	-0.302635	3.11367	-0.775763	-0.613504	1.34948	1.69204	1.50091	0.257462	1.24159	-4	-1.27422	-0.90498	-4	0.339216	1.26115	1.96243	1.91359	1.21772	2.05076
PVX_032190	4.74762	4.57528	4.54547	3.14389	3.13647	4.16749	4.74715	1.27305	2.02708	2.57213	2.63027	2.02154	0.921809	1.73162	2.21084	2.23039	1.22381	3.64976	3.89681	3.66529	3.53058
PVX_034690	5.53039	4.39065	3.12189	1.96473	2.30412	2.07406	2.17455	1.58008	6.19447	5.98065	5.42101	5.14825	3.93691	3.39729	4.672	4.64149	1.45245	4.63549	4.81528	4.56064	4.57231
PVX_035690	-4	-4	-0.762604	-4	-4	-0.48851	-4	NA	2.11133	3.14799	4.99594	4.32671	2.49463	2.61233	3.59923	3.55167	2.58967	2.61349	2.91829	2.92768	2.69658
PVX_036690	4.27776	3.92229	2.1605	-4	-4	1.69763	0.753722	1.66585	4.67773	4.70609	5.17721	4.77407	3.53941	2.14311	4.0629	4.06538	1.73573	4.43706	4.38822	3.73744	3.57529
PVX_037190	3.82412	2.76505	2.60732	1.15738	-0.0882001	-4	1.41556	1.68825	5.66528	5.51792	5.71706	5.02087	3.88908	3.14014	3.9503	4.56076	1.66339	3.98342	4.13721	4.07521	3.50016
PVX_041690	4.2114	3.55954	3.02014	2.64058	2.17261	1.74991	2.12794	1.81818	-4	-4	-4	-4	-4	-4	-4	-4	NA	1.95501	2.21811	2.54871	1.55357
PVX_043190	1.50045	2.97506	2.22672	1.66659	0.251092	0.413352	2.8093	1.86846	4.2933	4.83275	5.23423	4.11039	3.03804	3.40728	3.66615	4.45353	1.53517	3.73775	3.78845	3.71273	3.59844
PVX_045190	5.0231	4.44524	4.24687	3.11885	0.551348	0.713607	3.6766	1.77133	3.87532	5.45247	5.45135	5.56089	3.91087	3.94569	4.66385	4.93935	2.10413	4.64568	4.66294	4.84739	4.60919
PVX_045690	6.23785	5.61107	5.08722	2.85967	1.7661	2.60643	2.94793	1.7704	3.56883	3.15546	2.26888	2.53087	0.945712	1.31495	-4	1.55915	1.51443	4.06207	3.65959	4.17462	3.50201
PVX_049690	4.73234	4.97663	4.36743	3.15656	-0.947002	1.67469	2.10425	1.9009	4.4562	3.74158	3.82524	1.94706	2.59894	2.09371	2.58054	3.3379	1.12748	3.53965	3.65309	3.07033	3.08388
PVX_050190	2.76362	1.69194	1.50822	0.728126	-4	0.32288	1.42337	1.49072	2.73985	2.33135	1.17798	0.247327	-4	-4	-4	-0.7244	1.55486	0.955397	1.66555	1.41714	1.8559
PVX_052190	-1.95047	0.279025	-4	-4	-4	-4	-0.226582	NA	2.98373	2.9668	3.11674	2.42604	1.64157	1.74777	1.98306	1.67004	1.77292	1.1519	1.40792	1.81158	1.79662
PVX_053190	1.22178	1.32574	-4	-4	-4	0.304609	-1.05433	NA	2.41902	2.17557	0.481636	1.81402	0.643894	2.1006	2.51788	2.84229	6.25374	2.44614	1.50978	1.39887	1.83763
PVX_054190	2.1888	1.12284	-1.17239	-0.230019	2.10937	2.34963	2.4432	6.28144	4.25174	4.02578	3.911	3.52865	1.76291	2.13215	2.53737	4.08417	1.28796	3.07817	2.7663	3.02603	3.37168
PVX_060690	-4	-4	-4	-4	-4	-4	-4	NA	4.73272	4.72539	4.80798	3.68072	2.141	2.03817	1.58873	3.26677	1.69633	2.90744	2.65101	2.97221	2.37413
PVX_063190	2.37742	2.02195	1.34965	-2.10029	-0.760905	-0.598646	1.62738	1.39343	2.66777	2.36543	2.42638	0.856316	0.325601	0.109878	0.181669	1.64358	1.41634	1.44891	1.55761	1.13304	1.54205
PVX_063690	4.08334	3.59037	3.98284	3.53729	-0.262879	2.35881	2.93276	1.81451	4.28681	4.09227	3.82057	4.05904	3.19286	2.6523	2.69762	3.60699	1.72665	3.38605	3.29042	3.43842	3.36201
PVX_064690	3.81804	3.18247	3.41378	1.48169	-0.348852	1.92889	2.39307	1.60613	2.86223	2.86495	1.8909	1.81586	1.88966	-4	1.27179	0.918131	1.79175	2.51807	3.15608	2.47471	2.41354
PVX_066190	-4	-4	-4	-4	-4	-4	-4	NA	1.66885	0.74733	-0.268537	1.38577	1.91609	2.58489	3.56357	4.15101	5.5554	1.3934	1.92953	1.8007	1.60203
PVX_068690	-4	-4	-4	-4	-4	-4	-4	NA	4.47763	3.16492	1.93256	1.27256	0.34636	-0.0213661	1.81596	1.91089	1.05899	1.37211	0.475278	0.857409	1.4697
PVX_072190	3.60903	1.70102	0.28026	1.90071	-0.929834	-0.767575	1.04341	1.53766	1.60987	2.4819	-4	0.571909	2.03114	2.18888	0.275775	1.68765	1.8207	1.55682	1.97365	1.80062	1.37312
PVX_073190	2.91638	2.15882	0.837591	2.195	-0.050575	-1.21024	1.01578	1.86003	0.997277	-0.661206	0.229817	-0.285797	0.129041	-4	-4	-0.257523	6.17585	1.89176	2.03055	1.92354	1.6309
PVX_073690	3.72745	3.44598	1.70329	1.38263	0.622479	0.562346	1.4258	1.66624	2.82876	2.69635	3.11788	1.01731	1.6386	-0.314092	0.605695	1.4326	1.66284	1.81635	2.47533	1.90172	2.02497
PVX_074690	4.81824	4.62197	4.02387	1.88485	-0.583118	1.31611	2.33568	1.75159	4.16748	4.11307	3.0192	2.14102	0.333463	0.702703	1.35946	2.68386	1.293	2.6267	3.12535	3.31083	3.17927
PVX_075195	-0.58896	-4	0.219773	2.16215	-0.668393	2.07883	0.942281	4.82999	2.65558	-0.957096	-0.651035	1.83335	2.69113	2.52432	2.62468	0.861624	4.93522	2.38014	3.07755	1.94176	2.21953
PVX_075695	1.5828	-1.47311	-2.3089	0.370436	0.80293	-0.449847	0.60625	6.04097	3.49464	3.49151	4.32808	3.32704	2.05936	2.88317	3.4348	4.31023	1.02598	2.80416	3.53493	2.74751	2.49821
PVX_076195	5.1908	4.49602	3.17042	0.558201	2.89759	2.7479	4.11594	1.16223	5.11981	4.72436	4.67576	3.99759	3.15994	4.19836	4.92195	5.2911	0.547013	4.11662	4.43137	4.24888	3.91326
PVX_078195	6.0168	5.91648	5.61878	4.20246	3.79277	4.5225	5.19259	1.59701	4.71232	5.08903	5.28683	4.29451	3.22305	3.37597	3.79326	4.74216	1.455	4.75999	4.73469	5.05507	4.90556
PVX_078695	4.27041	3.89448	3.01686	2.67913	1.04123	-1.79651	-1.15545	2.28596	-1.58899	-1.24747	-4	-4	-4	-4	-4	-4	NA	1.4575	1.73059	1.44975	1.80362
PVX_079695	5.05329	5.64636	5.31259	4.17601	5.04961	5.63976	5.15778	1.1437	4.76256	5.20516	5.3748	5.06961	4.87971	5.71663	5.95934	5.88895	5.5636	5.23682	5.43537	5.33092	5.27487
PVX_079700	3.05308	4.13818	5.99931	6.78343	6.52384	5.26401	5.05707	4.31197	5.19142	4.65369	5.75046	6.80963	7.04808	6.29635	5.13743	5.45119	3.82379	6.12605	5.84986	5.8136	6.0269
PVX_079705	3.61067	5.76421	6.33367	6.78373	5.74966	5.16298	5.09354	3.77919	5.72414	6.17145	6.73689	7.13989	7.01884	5.85132	4.76432	5.94577	2.91731	6.35976	6.64117	6.26612	6.09375
PVX_079710	3.07901	1.90295	1.32241	2.18461	6.23532	6.11582	5.38456	5.56029	4.69786	2.74344	2.50894	2.66905	5.81048	6.49912	5.78355	5.98002	5.32694	5.08649	4.96639	4.92149	5.00551
PVX_079715	4.78866	5.53587	5.46971	5.28459	5.25961	5.014	4.7042	3.22653	5.5262	5.54868	6.00854	5.85009	5.79836	5.59569	5.52325	5.36017	3.04082	5.41457	5.40393	5.31629	5.41236
PVX_079720	3.13482	2.09373	2.65265	4.31345	7.1469	7.0133	5.9645	5.26876	5.35364	2.75408	3.22725	4.2508	6.62321	7.20448	6.62313	6.2945	5.14166	5.73573	5.71688	5.74357	5.74348
PVX_079725	8.03481	6.94535	6.97353	5.8857	7.09349	8.33268	9.6902	0.264731	7.08029	7.5164	7.60953	7.33867	7.18	7.97236	8.75706	9.55025	5.85773	7.91177	8.05772	8.02176	7.76306
PVX_079730	5.56149	5.68601	5.37968	4.00326	3.73663	4.75394	5.24364	1.49625	5.03017	5.38005	5.33895	5.04269	3.9836	3.91226	4.87158	5.35161	1.29496	4.84679	4.94496	4.81791	4.84086
PVX_079735	5.57785	5.78695	6.00655	5.78147	4.92856	4.87218	4.97029	2.49165	5.15009	5.36096	5.50051	5.78786	5.17157	5.29919	5.25311	5.42436	2.76099	5.4905	5.51709	5.53872	5.12634
PVX_079740	2.33933	2.15719	3.10127	2.85778	2.40575	2.327	3.2501	4.44858	2.39702	2.54589	2.87241	2.47384	2.5467	1.96841	2.55477	3.52995	0.764712	2.50009	2.98921	2.76918	2.53183
PVX_079745	3.45899	4.54726	4.20184	2.98771	2.60195	2.08024	2.73308	2.22082	3.79997	4.39898	4.20427	3.48899	2.55488	2.48738	2.80756	3.18968	1.67794	3.38536	3.5246	3.76732	3.50452
PVX_079750	3.27085	3.57516	4.19039	4.89091	6.22438	5.54367	5.23435	4.93575	5.44117	3.62261	4.23877	4.85092	5.99659	6.05461	5.6646	5.46325	5.02239	5.20793	5.30933	5.27498	5.37105
PVX_079755	4.88373	6.07647	6.59633	7.0224	5.8043	5.05456	5.42916	3.44314	5.49782	5.99062	6.39142	7.01136	6.69686	5.59102	5.08073	5.62876	2.99117	6.26523	6.22691	6.09174	6.09358
PVX_079760	6.89962	6.98585	6.60804	6.1895	6.27766	6.28268	6.51161	1.62271	7.00346	7.1693	6.80488	6.59569	6.42055	6.37307	6.5066	7.65698	0.843785	6.67498	6.65134	6.87411	6.80525
PVX_079765	7.85146	8.4639	7.67169	7.14986	6.72511	7.23529	8.32724	1.48208	7.27406	8.04111	7.71842	7.22685	6.51724	6.59589	6.91875	8.21891	1.2096	7.52629	7.3635	7.50017	7.58088
PVX_079770	7.17918	6.76628	7.06998	7.82823	7.61502	7.38342	7.15136	4.74665	7.50772	7.0534	7.13806	7.70501	8.01324	7.7889	7.46192	7.31442	4.33825	7.49188	7.586	7.57564	7.54977
PVX_079772	3.34196	1.71086	3.25649	5.86566	5.64436	5.07115	5.14406	5.02312	3.71237	2.65972	2.71052	5.08934	5.56131	5.39765	4.71276	5.0155	4.71872	4.84033	4.73429	4.63774	4.73889
PVX_079775	3.21876	4.99162	4.26657	2.1681	1.41351	1.19726	2.03995	2.12873	3.80395	4.58927	4.48531	2.95628	2.0475	2.28429	2.84941	3.06326	1.52995	3.30725	3.52675	3.61344	3.59345
PVX_079780	8.38073	8.06854	8.26553	8.03682	7.93348	6.87859	7.11192	2.48622	8.45132	8.47091	8.05122	7.93587	8.22153	7.77884	6.86974	6.76895	2.39863	7.71805	7.83675	7.85506	7.71465
PVX_079785	4.62615	5.53747	6.32768	7.18031	8.23293	7.73458	7.00885	4.77444	6.59069	5.39927	5.812	6.65271	7.90235	7.96889	7.25682	6.98963	4.8075	7.05292	7.09339	7.05958	7.05221
PVX_079790	4.14518	4.61414	4.95391	4.48125	2.18122	3.1666	2.45403	2.42959	4.45047	5.18076	5.31832	5.08056	2.62618	1.67349	0.686391	3.50265	1.98648	4.11428	4.11124	4.48624	3.69063
PVX_079795	5.19126	5.99191	6.16533	5.00948	3.68299	2.14481	0.785866	2.61571	5.60971	6.04257	6.39222	5.37911	4.12795	3.24565	2.8886	4.09753	1.97592	4.50315	4.97056	5.20869	5.01343
PVX_079800	6.20586	6.22188	6.16955	6.59517	6.57657	6.38465	5.57939	4.07207	6.57577	6.06547	6.16508	6.55953	6.67286	6.46878	6.10607	5.92261	3.66396	6.28758	6.38587	6.23828	6.23751
PVX_079805	7.47796	6.69527	6.16091	5.25039	5.86584	7.65565	9.23645	0.470513	6.42877	6.51503	5.98489	6.26253	5.91955	7.20047	8.0345	8.78894	5.89468	7.10832	7.19049	7.01003	7.10245
PVX_079810	6.1595	5.7926	5.38707	5.11335	3.39286	3.06479	3.67109	2.05657	5.62146	5.72136	5.75639	5.55499	4.50361	3.62893	4.05568	4.70557	1.8703	5.17441	5.05556	5.12819	5.08464
PVX_079815	6.41401	5.82358	5.23105	4.27481	2.89995	2.38413	4.93208	1.72469	5.81662	5.95109	5.47189	5.46778	3.40149	3.67762	4.01245	4.55925	1.61719	4.83977	4.4373	4.47839	5.04839
PVX_079820	7.29854	6.7517	7.08924	7.01641	5.95428	6.92081	6.95829	1.4347	6.70091	7.04243	7.27187	7.3383	6.72958	6.52716	6.90115	6.68499	2.4613	6.79631	6.64105	6.78214	6.93934
PVX_079825	6.29968	4.32318	4.6914	5.76984	6.92843	7.49936	7.4607	5.67845	6.04892	5.17666	5.04072	5.5916	6.06845	6.83511	6.94399	7.05187	5.45895	6.37562	6.28638	6.44002	6.03303
PVX_079830	6.52371	4.80412	4.6922	5.06084	7.86608	8.20589	8.31385	5.78527	6.50024	5.27022	4.52183	4.98526	6.91845	7.85099	7.97831	8.0856	5.49099	6.98716	7.11398	7.13142	7.00029
PVX_079835	2.41555	2.55965	2.61423	1.81118	5.47249	5.80027	5.04301	5.4997	3.77865	1.7744	2.01906	2.43931	4.63789	5.45221	5.56639	5.15281	5.30902	4.45512	4.472	4.48954	4.69996
PVX_079840	8.10996	8.36554	8.15685	7.20961	6.30386	6.16554	6.02199	2.18719	8.14027	8.30766	8.35312	7.95255	7.08297	6.63287	6.3523	6.8004	2.01353	7.66136	7.5875	7.51329	7.54167
PVX_079845	6.20669	6.7831	6.99735	7.60275	7.24582	6.20469	5.76276	3.68605	6.78086	6.54693	6.99683	7.4037	7.47162	6.8677	5.8944	5.88177	3.15223	6.94028	6.999	6.86756	6.93557
PVX_079850	7.83726	8.47159	8.691	8.81366	8.14724	6.84715	6.28176	3.08203	8.33541	8.14274	8.60558	8.93	8.72984	7.71727	6.68405	6.47795	2.78891	8.3263	8.33833	8.17243	8.15659
PVX_079855	5.25514	5.06581	4.87609	5.27181	4.71841	4.04973	4.33907	2.42727	4.74663	4.94817	5.31813	5.05071	5.0105	4.16634	4.32337	4.87186	2.25942	4.80884	4.92949	4.79326	4.9412
PVX_079860	3.31359	2.49869	2.76723	4.81732	8.93511	8.44558	7.48494	5.28348	5.48792	3.70326	2.71809	3.69601	5.97949	6.23048	6.3414	6.94427	5.50016	6.61457	6.69183	6.64923	6.67611
PVX_079865	8.76939	9.11491	9.0876	8.19809	6.41801	6.10998	6.41527	2.25577	8.77257	9.13836	9.06797	8.63528	7.54657	6.38902	6.34598	6.83658	2.04679	8.14996	8.12866	8.08147	8.02899
PVX_079870	6.57812	6.19711	6.62721	7.1012	6.40276	7.23745	7.06406	5.35596	7.02804	6.92141	6.99906	7.37374	7.64307	7.11652	7.78629	7.55922	4.96574	7.20308	7.35755	7.13032	7.22299
PVX_079875	5.29133	4.46638	4.64635	3.7656	3.59217	5.08338	5.44733	0.788184	4.18936	4.68739	4.4808	3.69056	2.94562	3.91276	4.61016	5.2882	0.546544	4.79656	4.93833	4.52089	4.8322
PVX_079880	7.20893	7.0134	6.78222	7.15323	7.22571	7.21514	7.68069	6.09595	7.32686	7.10797	7.21487	7.27788	7.36801	7.2934	7.40312	7.97146	5.87215	7.17492	7.34308	7.23504	7.26004
PVX_079885	8.33837	8.65469	8.03997	6.01377	6.61065	8.15285	7.27832	1.44475	8.40756	8.94944	8.30839	7.18014	6.6277	7.78475	8.02672	7.96901	0.956865	7.86667	8.13728	7.67629	7.87138
PVX_079890	5.07435	4.97007	7.05005	7.90927	7.86051	7.57166	7.66443	4.77871	6.17205	4.63361	6.33774	7.66265	7.85466	7.69439	7.10919	7.23623	4.49274	7.32455	7.2128	7.25928	7.29843
PVX_079895	4.61743	7.4893	7.57748	8.31915	8.6657	8.00545	6.81081	4.24688	8.0544	7.12251	7.302	7.94664	8.91181	8.44981	7.50669	6.67136	4.01627	7.86559	7.82117	7.77746	7.88535
PVX_079900	5.38196	6.41822	6.60573	6.56649	6.80721	5.86121	5.21277	3.68367	6.41666	6.41493	6.79825	6.89969	7.12847	6.60673	5.28163	5.46998	3.01671	6.2095	6.44345	6.41661	6.30118
PVX_079905	5.25497	6.80093	6.80502	7.00426	6.39715	5.04283	4.00582	3.27064	6.27683	6.65397	6.73923	6.90123	7.00336	6.03539	5.09948	4.59822	2.83373	6.42826	6.248	6.2931	6.3872
PVX_079910	1.49036	3.98757	4.04371	3.29174	2.15096	2.10606	2.74712	2.88308	2.4929	3.64178	3.92626	4.01272	2.79667	2.41362	2.66928	3.07635	2.39114	3.37274	3.18955	3.26711	3.38571
PVX_079915	0.443244	0.0877745	1.25198	1.93132	2.36381	3.33343	3.33706	5.26093	0.318553	2.982	1.96613	2.67291	1.45032	3.23459	2.73935	3.14176	4.84619	2.54561	1.99427	2.4504	2.75423
PVX_079920	6.02347	6.52249	6.59135	5.88444	5.76677	5.25936	5.05179	2.56008	6.37972	6.52447	6.67799	6.50914	6.23379	6.10771	5.6822	5.8527	2.36962	6.12948	6.11033	6.13748	6.00719
PVX_079925	3.14297	5.83735	6.77825	7.38593	6.58317	5.36535	4.51071	3.87316	5.36406	5.98429	6.72114	7.2932	7.22151	6.04806	5.03733	4.94228	3.18	6.30508	6.37817	6.68346	6.50349
PVX_079930	5.86954	6.08898	6.54864	6.27727	6.21077	5.23777	4.66668	3.16905	6.15236	6.20185	6.19405	6.57417	6.32874	6.10935	5.1112	5.20277	2.82801	5.85407	5.94413	5.79954	5.70286
PVX_079935	4.87754	6.46994	6.75222	6.61931	6.24649	5.57298	5.24416	3.48984	6.05667	6.45244	6.77296	6.8375	6.2667	6.01115	5.89249	5.87218	2.65646	6.40422	6.38126	6.25962	6.28642
PVX_079940	4.9719	4.94341	4.84256	3.85974	2.2295	3.3093	3.47761	1.8971	5.16407	4.85834	5.04272	5.0927	3.17583	3.05964	3.30958	4.09739	1.75272	3.85435	4.353	4.51249	4.46057
PVX_079945	5.3476	5.98946	5.57137	4.6366	3.42017	3.95353	4.47849	1.98551	5.39403	5.93332	5.78236	5.08542	3.68158	4.02792	3.88882	4.7548	1.67339	4.98613	5.1103	5.17579	4.91217
PVX_079950	5.90575	5.60003	4.83578	4.29789	5.80934	6.64753	7.48324	0.11824	4.90752	5.54602	5.15374	4.89889	4.74289	5.67156	5.98911	6.73614	6.05167	5.73642	5.7623	5.73823	5.77751
PVX_079955	4.5001	3.51659	3.86522	3.66624	7.67305	10.087	9.69063	5.6677	3.70298	6.81599	3.67249	3.78914	6.84876	9.3607	10.5581	10.2022	5.46675	8.62106	8.55363	8.62314	8.49647
PVX_079960	5.53215	6.3334	7.0026	6.22699	5.16583	5.35666	5.6107	2.6762	6.20464	6.69271	6.97397	6.98951	6.30893	6.10701	5.68178	5.75244	2.57165	6.33742	6.21853	6.37676	6.14687
PVX_079965	3.49788	4.56622	3.8798	1.76591	2.58446	2.86701	4.18614	1.49685	3.55996	4.51366	4.9609	3.31753	2.91999	2.73904	4.1734	4.56819	1.18019	3.49508	3.44625	3.7622	3.64926
PVX_079970	5.70571	6.05424	5.91482	3.47782	2.19571	2.58037	3.21348	1.97396	5.5793	5.87664	6.10509	5.11942	3.18664	2.56246	3.45577	4.59768	1.67266	5.01168	4.98786	4.9098	4.95811
PVX_079975	2.47439	5.01839	5.1826	4.47925	2.90397	3.38034	3.11255	2.95406	3.52373	4.75454	5.30433	4.72764	3.93753	4.05715	3.54398	4.6508	2.34537	4.38131	4.46112	4.14743	4.23588
PVX_079980	4.77681	5.02965	5.68306	5.32998	4.72733	6.93339	7.33518	5.88804	4.92409	5.97672	5.79327	5.62797	5.27746	6.44995	7.56966	7.61731	5.69932	6.2612	6.35284	6.21281	6.45701
PVX_079985	3.43999	5.22452	6.05047	6.57242	6.60187	5.55	5.2587	4.19914	5.14929	4.85436	5.60924	6.2381	6.47617	6.21458	5.16673	5.29479	3.87706	5.85243	5.8825	5.93412	5.92131
PVX_079990	8.1553	7.90227	7.42319	7.43437	7.91849	7.21994	6.15769	2.59963	8.25429	7.96076	7.59661	7.51293	7.97559	7.67576	6.53241	6.68642	2.41246	7.43562	7.49011	7.50056	7.50215
PVX_079995	7.38572	7.35834	7.76258	8.13771	7.12431	6.84156	6.94354	3.08114	7.43958	7.46874	7.80353	8.20299	7.91277	7.14409	7.01621	7.22489	2.85705	7.59377	7.59977	7.62519	7.6176
PVX_080000	5.73327	5.27164	5.3251	4.54577	3.6897	3.70282	4.60453	1.8057	5.10075	5.27664	5.54356	4.96529	4.52344	3.89268	4.38257	5.17723	1.64748	4.80323	4.84671	4.81756	4.81466
PVX_080005	3.8201	5.47622	6.15037	6.36296	5.51439	4.78162	4.23364	3.6387	4.87049	4.89008	5.39628	6.12426	5.79184	4.51523	3.87472	4.12384	2.93038	5.40437	5.37886	5.29933	5.40684
PVX_080010	5.53712	6.06807	6.08736	5.41173	4.40674	4.24235	4.39561	2.33958	5.49641	6.02304	6.06153	5.98201	4.67326	4.33302	4.43177	4.88394	2.02416	5.34172	5.53692	5.30741	5.31029
PVX_080015	7.2682	6.88576	6.20468	3.67945	2.89331	2.1811	3.55912	1.88157	7.25898	7.27446	6.88586	5.25755	3.7934	3.88962	4.22445	5.17335	1.50811	5.47073	5.88025	5.96341	5.80292
PVX_080020	5.36124	6.58118	6.89978	6.87479	5.85241	5.68067	5.5562	3.21978	6.11749	5.95694	6.47384	7.11118	6.80462	5.99422	5.07713	5.86097	2.97269	6.22968	6.13262	6.18997	6.02458
PVX_080025	5.93588	6.36629	6.26746	4.90701	4.93707	6.09933	5.09947	1.83857	6.22623	6.28468	6.54981	5.78562	4.98114	6.29552	5.90452	5.41926	1.52725	5.91724	5.88527	6.03926	6.05632
PVX_080030	4.88995	4.99876	5.1822	4.62313	1.75607	2.30535	1.55939	2.33815	4.23276	4.81132	4.84117	5.17208	4.00011	3.09633	2.58316	2.7951	2.40187	3.98285	4.12349	4.1975	4.13994
PVX_080035	6.00834	6.65029	6.67647	6.12202	4.39954	3.09117	2.99526	2.52604	6.27793	6.65047	6.67496	6.65231	5.6499	4.69277	3.76012	4.29542	2.2983	5.79483	5.85635	5.87206	5.91315
PVX_080040	3.91562	3.79147	0.20079	1.14316	3.21951	4.99845	4.84386	0.193991	3.32626	3.48335	0.329982	3.62172	2.98409	3.93829	4.56263	5.30207	5.70523	3.96155	3.56758	3.2572	3.47356
PVX_080045	4.14484	4.71236	4.99927	4.16057	2.13512	2.12405	1.93844	2.41007	4.14767	4.36167	4.45246	4.531	3.4786	3.09816	2.3677	2.9259	2.25262	3.84583	3.85784	3.87317	4.06771
PVX_080050	9.101	9.03655	8.69794	8.23921	6.61464	6.13226	6.54639	2.16331	8.74666	8.8443	8.74986	8.47491	7.59225	6.62744	6.41677	7.0342	2.02288	8.11989	8.13375	8.15022	8.10045
PVX_080055	7.74047	7.09612	6.51756	7.03971	5.92312	6.22977	6.96635	1.45126	7.6816	7.26301	6.97795	7.27233	6.85973	6.64927	6.67522	7.2847	1.30773	6.97165	7.10007	7.0495	6.98938
PVX_080060	7.03384	7.09226	6.7262	6.10176	5.14091	4.72894	5.27902	2.07229	6.86772	6.95228	7.01996	6.61411	5.62349	5.08003	5.46531	5.78475	1.83669	6.34409	6.38359	6.29584	6.2264
PVX_080065	3.26073	5.36361	5.11638	3.31536	2.41218	3.0246	3.17428	2.30617	3.94509	5.30688	5.30216	4.55208	3.20692	2.91457	3.37493	3.83684	1.91972	4.39569	4.40069	4.31769	4.40144
PVX_080070	6.5152	6.39956	6.84081	7.80271	8.59026	8.1441	8.43939	5.11749	7.41587	6.57547	7.17466	7.61894	8.27905	8.17613	8.05257	8.60718	5.05143	7.62657	7.86773	7.85041	7.91715
PVX_080075	5.6992	4.36798	4.48327	5.62655	5.88687	7.16617	7.50623	5.77831	4.86179	4.44842	4.66137	4.44832	5.89688	7.04253	7.03019	7.4118	5.37553	6.28267	6.20047	6.36287	6.16936
PVX_080080	7.12392	7.11567	7.24394	7.54982	7.63793	7.6408	7.31631	4.82085	7.18958	7.12141	7.14202	7.34769	7.67189	7.81258	7.70148	7.63128	4.94493	7.52336	7.43412	7.38015	7.39
PVX_080085	5.98463	7.01307	8.24638	8.68196	8.32572	8.10651	8.19017	4.45374	7.27937	6.69357	7.93569	8.76535	8.63039	8.37843	7.642	7.67385	3.96495	8.05137	8.16868	8.112	8.07701
PVX_080090	3.84017	5.40431	5.05889	3.51887	2.0603	3.06691	3.96643	2.02704	4.37152	5.12273	5.25122	4.53306	3.06819	2.53774	3.34563	4.33055	1.69953	4.33545	4.26475	4.29479	4.23474
PVX_080095	6.49474	6.87984	6.93961	6.45096	5.44505	6.04136	6.44102	2.02198	6.44615	6.77813	7.02761	6.90042	5.8926	5.03025	5.9186	6.06357	1.96894	6.37424	6.49936	6.36485	6.47671
PVX_080100	9.64595	9.17583	8.6281	8.26393	6.79259	8.34874	8.92592	1.42292	8.64789	8.86249	8.38899	7.93586	7.11792	7.88914	8.99567	9.19447	0.530955	8.53102	8.57045	8.51243	8.47507
PVX_080105	5.49736	6.82502	6.46215	5.74246	5.50782	5.87705	6.00739	2.32984	5.73885	6.68912	6.69389	6.09858	5.52907	5.7365	5.7654	6.29971	1.74378	6.14341	6.20717	6.2208	6.22698
PVX_080110	7.28898	7.52057	7.45326	7.04218	5.69227	4.95886	5.00655	2.39168	7.72596	7.81296	7.70963	7.59318	6.67278	5.98259	5.3833	5.83109	2.13361	6.86128	6.68263	6.75614	6.87297
PVX_080115	2.47685	6.02827	6.02974	4.7805	2.39742	-0.762251	3.12674	2.57782	3.7672	5.74098	6.15894	5.4476	4.06889	3.59013	3.45102	4.09736	2.30523	5.33975	5.07519	5.2389	5.07889
PVX_080120	4.46868	2.85017	4.54489	6.14203	8.10603	7.6136	6.68085	5.1338	6.55296	3.77192	4.85139	6.54973	7.77614	7.82481	6.83996	6.22777	4.74705	6.70311	6.78445	6.79107	6.86657
PVX_080125	3.66672	6.21356	6.81785	6.74433	6.31391	5.60516	5.45772	3.8081	5.68369	5.75176	6.49773	6.27414	6.38302	5.89865	5.1285	5.3832	3.00362	6.50848	6.14134	6.32048	5.95736
PVX_080130	2.64335	1.47272	3.08301	5.85357	7.00459	6.77198	5.75782	5.05305	5.3667	2.14496	2.29838	5.18453	6.3883	6.77813	6.32168	5.89087	5.04457	5.79817	5.79126	5.75753	5.75268
PVX_080135	7.51795	7.0848	6.7605	4.05182	5.52871	4.8754	5.069	1.7026	7.19617	6.9505	6.79169	6.14593	5.44529	5.3995	5.99371	6.16915	1.36586	6.1409	6.09206	5.95893	6.25488
PVX_080140	6.83259	6.57876	6.81008	6.98817	4.90306	6.19243	6.6679	1.78995	6.2823	6.68835	6.7493	7.05774	6.35634	6.03371	6.23578	5.95333	2.57571	6.21707	6.32998	6.50327	6.64459
PVX_080145	2.59124	0.428413	0.914544	3.2958	5.81645	6.73502	5.94517	5.44783	3.34725	2.18834	1.83729	2.68732	5.14067	6.29861	6.84277	6.13533	5.28265	5.1534	5.23645	5.26136	5.11593
PVX_080147	6.08192	6.02479	6.6812	5.79349	6.26876	5.73665	6.07208	2.64969	5.9177	5.98006	6.16794	6.43433	6.36066	6.54646	6.30242	5.58983	3.88387	6.16349	6.25638	6.24595	6.29566
PVX_080150	4.62624	3.30163	3.96428	4.30539	4.36415	5.3551	6.29448	5.95105	3.43505	3.77111	3.88453	4.29524	4.16443	4.87773	5.68864	5.98631	5.41441	4.81366	4.70838	4.83334	4.57105
PVX_080155	3.89565	4.92547	6.00853	6.23825	5.14987	4.91066	5.07629	3.8602	4.20064	4.83761	5.34815	6.44472	5.57033	5.06664	4.77344	5.10221	3.42491	5.46075	5.35553	5.54549	5.49882
PVX_080160	5.86762	6.79405	6.8944	6.13916	4.86219	4.11395	3.49414	2.61224	6.27041	6.57349	6.70493	6.60761	5.4801	4.692	4.38742	4.84005	2.18022	5.99075	6.05043	6.13148	5.92558
PVX_080165	2.68494	3.20394	4.15664	3.96656	3.02055	3.18281	4.1458	3.71685	1.39033	2.5392	2.62287	2.52229	2.52209	2.47629	2.54808	1.55056	3.50044	2.92224	2.76649	3.27707	3.41097
PVX_080170	4.80336	5.40607	5.3283	4.08815	2.72392	1.66379	1.39796	2.38931	5.22181	5.33936	5.45749	4.77587	3.50558	2.37232	2.84464	3.0073	1.95006	4.53447	4.39503	4.43612	4.26392
PVX_080175	5.34119	6.17352	6.13578	5.80513	4.00854	3.7669	4.07209	2.45256	5.80692	6.25357	6.49142	6.16083	4.87823	4.26041	4.0167	4.51317	2.12793	5.28764	5.40913	5.58176	5.43598
PVX_080180	4.98264	5.54157	5.86902	4.92639	3.77828	3.73018	4.58883	2.23169	4.71845	5.3428	5.61639	5.63916	4.43436	3.81333	4.21763	4.69404	2.13825	4.99421	4.98643	4.80756	5.07942
PVX_080185	2.2995	4.65099	5.1293	4.23616	2.99059	2.61679	2.10585	3.01949	2.8947	4.66408	5.47189	5.20421	4.02647	3.09085	2.86178	3.49551	2.60019	4.08492	4.50003	4.13806	4.35443
PVX_080190	2.41423	3.7456	4.32484	4.39775	4.65672	4.28925	4.08434	4.36151	3.33002	3.62518	4.12903	4.0677	4.28936	3.86484	3.74509	4.25209	3.84297	4.12143	4.15717	4.11369	4.03175
PVX_080195	5.8546	5.94236	5.99702	5.60851	3.71486	3.78636	4.0795	2.23508	5.51173	5.86303	5.58899	5.79275	4.84185	3.94234	4.02235	4.70111	2.02864	5.36154	5.41404	5.5019	5.4051
PVX_080200	7.544	9.2859	8.97511	7.24665	4.95555	4.75127	4.38036	2.37755	7.89324	8.77698	8.96596	7.92093	5.93325	5.13339	5.59001	5.60956	1.99085	7.77222	7.7532	7.84155	7.79409
PVX_080205	4.92985	6.08166	6.25709	5.6248	4.08857	3.64056	3.67089	2.60408	5.36552	5.94401	6.09122	5.96802	4.77437	3.82352	3.70293	4.32256	2.17469	5.44769	5.40493	5.47263	5.36516
PVX_080210	6.17576	6.16231	6.24959	6.21243	5.2056	4.46049	4.61037	2.49265	5.9536	6.15938	6.16039	6.34122	5.72992	4.80337	4.43775	4.97161	2.29761	5.6928	5.78544	5.90745	5.86751
PVX_080215	8.12984	7.51593	6.40842	5.54028	6.57611	8.00064	7.5675	0.703082	7.46229	7.76499	6.68201	6.27392	6.55523	7.34769	7.64285	7.85492	0.129965	7.07403	7.1882	7.31312	6.73011
PVX_080220	3.93473	4.05202	3.77261	2.07113	0.240589	2.10329	3.13137	1.66661	3.58765	3.75924	3.84291	3.1686	1.44257	0.696335	1.76813	3.23004	1.55242	2.88951	2.53402	2.94189	3.06711
PVX_080225	5.25359	6.51403	7.02971	6.90768	5.52627	5.65129	6.08481	3.11469	5.69418	6.31363	6.82265	6.87038	6.2008	5.57004	5.23167	5.92154	2.58586	6.31751	6.25156	6.30976	6.41725
PVX_080230	8.18695	8.33199	8.12041	7.85019	5.88351	5.13323	5.17868	2.35272	8.14811	8.09066	8.28457	8.03271	7.46187	6.46854	5.76155	5.78857	2.30936	7.54009	7.24189	7.49758	7.44386
PVX_080235	5.59907	6.58703	6.38157	3.98575	3.04715	3.10987	3.00966	2.15342	5.77682	6.34541	6.39841	5.25302	3.80167	2.47047	3.53569	3.9182	1.83356	5.23741	5.22468	5.27124	5.34106
PVX_080240	7.33138	7.01894	6.68996	5.61704	4.79828	5.54785	6.03064	1.66714	7.0679	7.20731	6.78362	6.23341	5.12019	5.41165	5.65533	6.16845	1.44195	6.40789	6.21551	6.18553	6.30898
PVX_080245	11.3557	11.2626	11.0435	10.8265	9.62982	8.60257	8.82929	2.32187	11.1726	11.2276	11.1653	10.8585	10.3754	9.39425	8.74865	9.06429	2.19212	10.5456	10.5363	10.4667	10.4671
PVX_080250	5.19976	6.11399	5.95127	5.83405	4.91388	4.13058	3.92365	2.73511	5.89307	6.25266	6.11751	6.47673	5.73365	5.01496	4.17393	4.90668	2.37543	5.4976	5.53816	5.7235	5.71279
PVX_080255	7.532	8.03132	8.06047	7.0975	5.36667	5.44972	5.86095	2.21476	6.79139	7.24923	7.41559	7.07454	5.89565	5.2825	5.66328	6.2191	1.93445	6.98237	6.96671	6.95179	6.96088
PVX_080260	9.64566	9.39338	9.57511	9.95155	9.93363	9.92963	9.75083	5.00979	9.78915	9.76458	9.47958	9.7687	9.89927	9.88781	9.89255	9.73753	5.06769	9.76684	9.79797	9.84488	9.66623
PVX_080265	6.18749	6.31399	6.63481	6.00253	4.72578	4.92946	4.32642	2.42282	5.96939	6.3872	6.27823	6.41447	5.36737	4.87007	4.82232	5.32418	2.08883	5.82187	5.77128	5.6553	5.75375
PVX_080270	6.17241	6.50202	6.70922	7.1166	7.67103	7.11208	5.99687	4.38811	6.74955	6.19304	6.28018	6.77373	7.3132	7.21592	6.56494	6.12875	4.23368	6.82712	6.84114	6.86488	6.9017
PVX_080275	11.0283	10.7518	10.4258	10.0696	8.5664	7.72866	7.53361	2.27052	11.0707	10.8935	10.5271	10.4169	9.83124	8.86572	7.94555	8.79769	2.06825	9.94308	9.84721	9.84742	9.77553
PVX_080280	2.80285	4.33901	4.91825	4.78716	4.44128	4.11349	4.09899	3.85435	3.9538	4.49967	4.70231	5.13711	4.91368	4.27702	3.6353	3.44845	3.0463	4.39001	4.57084	4.5046	4.57287
PVX_080285	9.66067	9.44143	9.51311	10.3374	10.308	9.27443	8.93631	4.02917	10.2814	9.57029	9.63388	10.0938	10.6419	10.1268	9.14617	8.92185	3.39912	9.69439	9.82229	9.73031	9.7816
PVX_080290	4.78659	6.54333	7.79327	6.78414	5.40106	5.02989	5.4003	3.07871	5.55933	6.60712	7.1993	7.52658	6.3307	5.7193	4.99523	4.95707	2.75529	6.38646	6.26511	6.55178	6.73001
PVX_080295	5.12681	6.37322	6.83304	6.83472	6.08518	5.23495	5.19039	3.34331	5.68444	6.04178	6.54833	7.01434	6.87849	6.21692	6.19436	6.47489	3.58153	6.29595	6.34951	6.23563	6.31479
PVX_080300	5.37922	4.24846	3.71222	4.23956	5.34762	6.03071	7.09498	6.11731	3.68569	4.39334	4.19897	4.05372	4.86476	5.76093	5.84985	6.89711	5.46851	5.71281	5.43941	5.10048	5.73435
PVX_080305	7.43289	6.48633	5.94394	5.74613	6.70603	8.02252	9.2428	0.120736	6.37457	6.33185	6.23412	6.17549	6.48542	7.39326	8.26138	9.37876	5.76926	7.40014	7.7737	7.42777	7.60877
PVX_080310	3.72482	2.43193	2.86821	2.89805	3.21845	4.70455	5.73902	6.12257	2.60722	2.34956	2.73887	2.96561	2.82144	4.0505	5.18566	5.45989	5.56175	4.28627	4.13929	4.02664	4.04123
PVX_080315	4.98357	5.79515	6.2621	6.38575	5.90782	4.9592	4.94192	3.46854	5.27576	5.44528	6.0553	6.33401	6.07311	5.37821	4.71304	4.89191	2.98968	5.82416	5.84442	5.86755	5.86286
PVX_080320	5.85647	6.26405	6.60305	6.60011	6.34619	5.67874	5.61955	3.37034	6.16164	5.99943	6.23771	6.50259	6.54327	6.16065	5.82816	5.72457	3.24699	6.35431	6.14595	6.31059	6.27589
PVX_080325	4.86517	3.15607	3.9577	3.73015	4.72161	6.12488	6.5029	5.96173	3.25645	4.06094	3.82386	3.96032	3.96012	4.5022	5.43741	5.44564	5.50941	4.99072	4.778	4.88275	4.92269
PVX_080330	8.25228	9.03324	9.34089	9.48872	8.54023	7.38743	6.59686	3.10463	8.62695	8.77023	9.12459	9.272	8.95183	7.86975	6.77762	6.57284	2.67167	8.82425	8.82874	8.64884	8.74015
PVX_080335	5.39595	4.64969	7.43057	8.66245	7.98462	6.69417	7.06374	4.53484	6.38108	4.53749	6.38197	8.25077	8.31046	7.42878	6.16305	6.64337	4.06099	7.3611	7.18673	7.34384	7.49506
PVX_080340	5.05802	5.87571	6.14579	5.27429	3.96394	3.48877	3.22937	2.5485	5.14318	5.75401	5.87041	5.74882	4.76964	3.7746	3.55484	3.83925	2.2729	5.26853	5.10898	5.12232	5.18552
PVX_080345	5.51514	5.8825	5.69424	6.0149	6.28761	5.62124	4.88148	3.80661	6.25529	5.88397	6.02625	6.14469	6.23314	6.16488	5.82809	5.4326	3.29006	5.63738	5.69351	5.90622	5.94081
PVX_080350	2.7365	4.60621	5.52066	7.0962	7.30715	5.84349	5.13968	4.40378	5.94152	4.80996	5.53644	6.3923	7.09509	6.55919	5.40811	5.15256	3.99786	6.14928	6.19875	6.09263	6.09709
PVX_080355	4.65586	5.11982	6.39738	6.51964	6.28028	5.91354	6.05352	4.3845	4.42353	4.07473	5.73239	6.43365	6.46083	5.99118	5.33568	5.78148	4.05532	5.99914	5.87516	5.91201	6.02348
PVX_080360	5.15395	5.59854	6.36065	7.08063	6.77365	5.87178	5.64835	4.17583	4.89289	3.89999	5.12543	6.12107	6.40507	5.83969	4.93682	4.96333	4.02508	6.07235	6.04154	5.94154	6.10251
PVX_080365	8.85864	8.95124	8.66651	8.01781	6.33752	5.40698	5.79506	2.25408	8.50924	8.68451	8.68011	8.07293	7.14864	6.41916	6.07836	6.34958	2.04503	7.90498	7.9113	7.91544	7.94
PVX_080370	3.68376	2.29081	0.529018	3.37186	4.74519	5.02034	4.79467	5.70913	3.93663	2.67408	2.03672	2.99059	4.39032	5.12044	4.88208	5.00881	5.37242	3.82265	3.72198	3.96011	3.73041
PVX_080375	4.61746	2.31236	2.50458	1.80541	3.74886	5.49186	6.29483	6.25117	2.51457	3.25663	2.10326	2.1726	2.22487	4.10868	5.02847	5.36783	5.82226	4.18524	3.98384	4.11109	3.94003
PVX_080380	6.48616	7.37758	7.81999	7.7887	7.1162	6.99052	7.21692	3.5176	6.63264	7.17061	7.5345	7.74547	7.30619	6.88525	6.6336	6.7971	2.92849	7.27817	7.27156	7.34904	7.28442
PVX_080385	8.40586	8.16399	8.06591	7.98296	6.53595	5.68405	6.14327	2.28198	8.01324	7.9495	8.05443	8.10876	7.37159	6.51533	6.15895	6.5621	2.2167	7.56664	7.52881	7.58807	7.56976
PVX_080390	3.78009	2.51539	2.67959	1.37989	2.6818	3.50303	3.46601	0.477136	3.1435	3.27446	2.5387	2.39505	1.74277	2.82822	2.72695	3.48745	0.531747	2.4351	2.17981	2.74929	2.43727
PVX_080395	3.94706	4.95837	4.81165	5.06495	4.47768	3.53685	3.23037	3.13057	4.25626	4.81481	4.74558	4.86291	5.03413	4.42122	4.16516	3.96989	3.00541	4.63885	4.73666	4.56427	4.54471
PVX_080400	10.6493	10.4946	10.2769	10.3004	8.68459	8.01767	8.07019	2.32664	10.3572	10.4715	10.3286	10.1999	9.69101	8.46388	7.65905	8.07509	2.25224	9.77994	9.79606	9.78772	9.83409
PVX_080405	10.6593	10.3711	10.0519	9.47349	7.86998	7.93447	7.72849	2.10798	10.2498	10.197	10.1645	9.85771	9.46625	8.43339	7.86515	7.85225	2.23342	9.52811	9.42813	9.50314	9.47081
PVX_080410	5.26026	4.08397	5.79074	7.47523	7.39882	7.07246	7.00411	4.9696	6.05505	4.37417	4.90165	6.89138	7.37783	7.14988	6.58223	6.5823	4.70094	6.70168	6.65167	6.655	6.79432
PVX_080415	7.11684	7.14447	7.02733	6.53357	5.92709	5.76617	5.59174	2.21399	6.74623	6.74638	6.81037	6.61614	6.12211	5.74156	5.66656	5.77703	2.06212	6.39659	6.38909	6.48252	6.55932
PVX_080420	5.78375	6.27092	6.06132	4.94989	3.67713	3.78343	3.77706	2.1752	5.99095	6.36371	6.25839	5.67072	4.37962	3.90699	4.30754	4.62022	1.82459	5.36814	5.29314	5.46416	5.32843
PVX_080425	8.69295	7.32152	7.05941	6.75547	7.422	8.76542	9.75297	0.241388	6.94632	7.22289	6.98015	6.85698	6.86624	8.1258	8.88201	9.31751	5.76712	8.00577	8.00455	8.0869	8.13478
PVX_080430	7.04864	7.26486	7.37469	8.00328	8.24967	8.00066	7.78619	4.81566	7.3252	6.81718	7.01973	7.42603	7.89453	7.69745	7.27211	7.05854	4.32771	7.63009	7.48986	7.55705	7.58982
PVX_080435	6.06536	5.99976	5.40522	4.11603	3.2595	3.36832	2.92531	2.01655	5.84227	5.73246	5.47849	5.2135	4.02407	2.59685	3.4911	4.16802	1.76816	4.8486	4.97485	4.69401	5.11201
PVX_080440	10.7509	10.6931	10.3928	10.0539	8.62623	7.47686	7.20102	2.37017	10.4909	10.4869	10.4076	10.2675	9.5214	8.31613	7.65096	8.09524	2.19151	9.80749	9.69903	9.81908	9.76963
PVX_080445	4.65206	4.54913	3.81498	1.97271	1.2507	0.889397	1.05402	1.97119	4.49352	4.89376	3.63931	2.25125	1.90111	1.80737	1.88694	2.23443	1.47735	3.21379	3.56054	3.07112	3.60752
PVX_080450	7.21222	7.14246	7.08223	6.60925	5.57148	4.9909	5.21692	2.24667	6.63083	6.853	6.94896	6.95646	6.01925	4.9176	4.95869	5.26751	2.18528	6.32228	6.35746	6.42205	6.37797
PVX_080455	7.03222	7.15119	6.59063	4.83762	4.13261	5.65242	5.42778	1.68149	6.78779	7.36747	6.68912	6.30678	4.76343	5.17331	4.98207	4.24759	1.93366	6.27134	6.47273	6.67863	6.55451
PVX_080460	7.73337	6.47284	6.19804	7.61731	9.44678	9.66501	9.52835	5.56661	8.20192	6.4711	5.95614	6.77395	8.73702	9.33103	9.45036	9.24244	5.38645	8.58689	8.41768	8.54097	8.56126
PVX_080465	5.48533	3.95349	3.6543	3.28924	5.72736	6.61305	7.20922	6.10055	4.13591	4.56232	4.27825	3.83327	4.7676	5.83411	6.42985	6.54943	5.576	5.48378	5.56598	5.61354	5.62461
PVX_080470	4.44097	3.24678	3.46543	3.13404	4.38462	5.16951	5.48368	6.08072	2.9064	3.5449	3.46909	3.25486	3.76687	4.83271	4.99377	5.20102	5.39454	4.31759	4.21661	4.12814	4.20215
PVX_080475	7.69883	6.30351	5.92952	5.87878	6.95605	8.29716	8.92726	0.0154358	6.40248	6.49444	6.18108	5.96245	6.4035	7.5524	8.39057	8.65518	5.73103	7.4049	7.30134	7.38421	7.52874
PVX_080480	5.05418	5.21768	5.414	5.34463	4.84676	3.78037	3.94226	2.7635	4.87032	4.97377	4.99943	5.4355	5.00548	4.28726	3.94401	4.39539	2.52382	4.99881	4.87882	4.97296	5.00336
PVX_080485	3.84898	6.38103	6.87494	5.67047	3.35451	4.06931	3.7745	2.73636	5.12118	6.30866	6.58391	5.60757	4.40859	4.52785	4.35366	4.59234	2.06654	5.08111	5.16554	5.35439	5.30516
PVX_080490	4.05753	4.72282	4.65256	4.43708	3.36142	3.42415	3.62709	2.44235	3.63167	4.69981	4.44152	4.6381	3.32531	2.38421	3.32311	3.84253	1.96178	4.16358	3.9263	3.92195	4.1949
PVX_080495	5.44825	5.5991	5.5106	5.28486	4.18911	4.28098	5.18508	1.97076	4.8906	4.7882	5.24997	5.04577	4.14203	3.8375	4.41422	4.8278	1.70501	5.04667	4.8261	5.08166	5.06718
PVX_080500	5.52124	5.9492	5.89439	5.8985	4.99435	4.07064	4.50817	2.58345	5.81159	5.68765	5.90663	6.11251	6.00749	5.04431	4.03599	4.12907	2.65381	5.43661	5.4384	5.59671	5.51287
PVX_080505	5.44948	5.0632	4.55141	3.62238	3.27919	3.083	4.07528	1.68708	4.70902	4.96134	4.55356	4.15945	3.48561	3.13548	3.56887	3.93354	1.58766	4.20946	4.06454	4.24157	4.29585
PVX_080510	3.9788	3.33751	2.45225	2.29029	3.43244	4.5289	5.20558	0.151629	3.15865	3.52154	2.74014	2.49754	2.77891	3.74331	4.34343	4.52582	5.97634	3.61153	3.6631	3.69609	3.8071
PVX_080515	6.73055	6.45914	5.15846	3.73826	4.75142	5.22263	6.39554	1.1279	6.11581	6.32144	4.85244	4.41589	3.88732	5.19997	5.50565	6.07954	0.543309	5.55446	5.29307	5.66067	5.72976
PVX_080520	8.01239	6.78896	6.78145	6.41612	6.89328	8.29014	9.23432	0.197031	6.54475	6.46975	6.50451	6.38965	7.07825	7.69823	8.32664	9.03044	5.59948	7.6079	7.46351	7.54866	7.79011
PVX_080525	5.59089	6.25678	6.35595	5.23795	3.71696	2.69931	2.34037	2.45896	5.55788	6.07012	5.88083	5.58954	4.04422	3.59766	2.97148	3.10049	2.1263	5.14511	5.21736	5.15892	5.23661
PVX_080530	5.47969	4.52746	4.54989	5.73689	6.22828	5.79228	4.94711	5.09293	5.61647	4.72598	4.63126	4.98864	5.94349	5.631	4.9212	4.73427	4.50617	5.39741	5.38824	5.40963	5.31457
PVX_080535	3.78503	4.7832	5.55312	5.81467	5.86883	5.47929	4.90123	4.3032	4.59545	4.40179	5.23251	5.72392	5.5918	5.2952	5.24113	4.76266	3.90994	5.40809	5.36581	5.36205	5.29396
PVX_080540	4.82696	5.20625	5.38363	4.98205	5.32881	6.20279	6.31184	5.72462	4.66131	4.92525	4.77586	4.40567	4.51027	4.99428	5.64081	5.48253	5.97381	5.4523	5.23939	5.26422	5.25068
PVX_080545	4.76345	6.49044	6.60884	6.03196	5.67337	5.3134	5.65726	3.11382	5.10588	5.42679	5.98023	5.66815	5.01696	4.95919	4.84656	4.84082	2.43675	5.53638	5.9952	5.6775	5.91074
PVX_080550	5.12124	6.69388	6.56741	6.95035	6.15729	5.604	5.45656	3.40079	5.63398	6.24852	6.4284	6.85341	6.40685	5.55002	5.28695	5.0884	2.84323	6.47402	6.26611	6.41791	6.21376
PVX_080555	8.58472	6.26743	5.92963	6.01201	8.88812	10.1494	10.7048	6.02842	6.78296	7.17737	6.95563	6.26473	7.34996	8.67334	9.16512	9.34345	5.59886	8.68645	8.5799	8.66578	8.63354
PVX_080560	4.38087	5.90051	6.40944	6.31716	6.79677	6.04866	5.40654	4.11419	5.54828	5.16187	5.69675	6.18662	6.28815	5.96315	5.14804	5.11868	3.58354	6.03103	5.99022	6.03017	5.97409
PVX_080565	7.88293	7.1741	6.6307	6.48388	6.51841	5.89438	5.85318	1.81234	7.84512	7.37928	6.64095	6.39212	6.48269	5.70383	6.07713	6.40154	1.38399	6.62482	6.61746	6.3249	6.66802
PVX_080570	5.68421	5.82255	5.94432	5.80043	4.21246	4.87115	5.47521	2.02746	6.02281	6.08219	6.11595	5.76483	5.4765	4.96239	4.8775	5.58617	1.84426	5.63899	5.09446	5.8883	5.85781
PVX_080575	9.61578	10.5537	9.28828	6.90845	5.66288	6.0491	6.22719	1.97696	10.1804	10.4806	9.8471	7.87435	6.34045	6.41313	6.87946	6.82836	1.61908	8.78178	8.77167	8.80019	8.82571
PVX_080580	5.45867	5.6464	5.62263	4.8576	3.55352	3.52456	3.16562	2.2836	5.14534	5.35404	5.47578	5.40771	4.33868	3.54818	3.33411	3.86942	2.1387	4.86349	4.81786	4.82981	4.88724
PVX_080585	4.87021	4.34968	5.0842	6.27812	8.07117	7.54125	6.67467	5.08578	6.8368	3.71889	4.40604	5.81778	7.63938	7.49103	7.06306	6.58708	5.03526	6.63567	6.69022	6.60456	6.70446
PVX_080590	7.43412	6.37319	6.05196	5.92957	6.72272	7.96625	8.65723	0.0682009	5.95213	6.26708	6.10901	5.3611	5.72057	7.06246	7.4076	7.77422	5.86579	6.85478	6.94767	6.93286	7.02568
PVX_080595	4.09036	6.06831	5.91345	4.61265	2.95203	2.85126	3.69395	2.38717	4.73685	5.38215	6.05685	5.46127	4.24366	3.63017	3.38004	4.06701	2.20513	4.83645	4.79628	4.81122	4.99196
PVX_080600	3.61004	5.4744	5.55546	4.72139	3.24408	3.10341	3.40389	2.6404	4.12406	5.05564	5.33858	5.07647	4.01411	3.25038	3.56517	3.97763	2.19827	4.48385	4.5421	4.51028	4.72665
PVX_080605	6.34052	5.694	5.0034	2.61358	2.14561	2.04484	3.36397	1.73207	6.21583	5.63827	4.60038	4.08476	3.01639	2.955	3.67315	4.39445	1.24115	4.5498	4.68297	4.34768	4.72159
PVX_080610	8.13435	7.97928	8.00643	8.58836	7.99678	7.11245	7.081	3.03821	8.30739	8.01319	8.07228	8.27433	8.43634	7.75254	6.70124	7.19811	2.6519	8.07893	7.99848	7.94924	7.98956
PVX_080615	3.97026	5.32261	5.23745	4.57529	4.27344	5.20027	4.71536	2.95257	4.94534	5.24982	4.94511	4.6689	4.19207	4.54278	5.35947	5.09222	0.648593	4.99316	4.8791	4.86639	4.94034
PVX_080617	2.1985	4.64372	5.41498	6.55765	6.19001	5.5798	4.44392	4.25567	4.72941	3.92056	3.96359	5.5584	5.70807	5.15978	4.78833	4.37437	4.23746	5.43413	5.17904	5.44868	5.14379
PVX_080620	3.3297	1.68473	3.7234	2.03642	2.3758	2.53806	2.76408	0.961178	1.86106	2.20258	1.13013	2.81615	3.24658	2.83155	3.69689	4.0213	5.24984	2.40874	2.96562	1.9649	2.00069
PVX_080625	6.64575	7.17781	7.06147	6.34412	5.00338	4.19806	4.01969	2.42102	6.77171	6.79828	6.84208	7.0625	5.91586	5.22209	4.39341	5.27364	2.2111	6.16576	6.41917	6.36525	6.29399
PVX_080630	6.55064	5.97551	5.01145	4.56894	3.27051	2.759	2.62245	2.02279	6.32071	6.26223	4.9497	4.20601	3.70596	2.90809	3.61948	4.05636	1.44793	4.8724	4.7813	4.88347	4.92944
PVX_080635	7.71983	8.07113	8.22901	8.32655	7.68104	7.13281	7.06932	2.9569	7.72325	7.84812	8.07922	8.15497	7.72347	7.20845	6.19246	6.52495	2.55419	7.80513	7.61461	7.71145	7.62143
PVX_080640	8.39936	8.94642	9.32802	9.63451	9.00973	8.12168	7.72024	3.39327	9.33848	9.09504	9.45888	9.81349	9.63708	9.02576	8.38076	8.16751	2.90901	9.16673	9.23461	9.16328	9.18224
PVX_080645	4.67784	5.08443	4.58443	3.4485	1.57288	1.24971	2.53847	2.05224	4.91228	5.18188	4.5108	3.76977	2.61284	2.77926	3.26881	4.01436	1.37125	3.98226	3.95398	4.01535	3.7503
PVX_080650	10.6588	10.281	9.9444	9.87612	10.212	10.6199	10.2944	0.426827	10.4226	10.5311	10.2458	10.0231	10.2925	10.6468	10.9082	10.6418	5.88781	10.4543	10.411	10.4503	10.424
PVX_080655	4.77498	6.5927	6.4847	3.84997	5.27066	5.71883	5.224	2.12354	5.47298	5.58655	5.66805	5.12174	4.28282	5.18043	5.49589	5.63322	0.838444	5.88253	5.75569	5.73728	5.64118
PVX_080657	2.33717	3.24473	3.68195	2.18138	6.66373	6.96225	5.35383	5.28981	4.74853	2.45446	3.99756	2.75948	6.09556	7.15089	6.50774	5.73261	5.18501	5.10696	5.44891	5.44025	5.14565
PVX_080660	7.03937	7.07557	7.22214	7.32178	7.35329	6.85108	6.13202	3.50621	7.28135	7.01989	7.00076	7.15633	6.96612	6.95865	6.56919	6.42413	2.51522	7.03217	6.97751	7.00793	7.07361
PVX_080665	0.343925	2.08799	3.80474	2.60961	2.31512	2.42675	3.23774	4.04612	2.14885	1.97579	2.4745	3.20681	2.76604	2.78735	2.98467	3.46289	4.82407	3.09063	2.78804	2.45062	2.93002
PVX_080670	2.35526	2.85919	4.50232	6.12004	5.47297	4.69682	4.73777	4.55404	4.54146	2.4872	4.21919	5.57755	5.98683	5.59098	4.49171	4.79291	4.35473	4.88834	5.09291	4.9405	4.90071
PVX_080675	5.54012	7.3164	7.50616	7.59845	7.25755	6.96206	6.329	3.78133	6.96978	7.30979	7.68155	7.96492	7.54331	7.51609	7.15029	7.03731	3.27894	7.43191	7.45802	7.43768	7.37169
PVX_080680	7.56582	6.40457	6.66463	6.28507	6.86635	8.07623	9.33924	0.050459	6.88115	6.7248	6.45895	7.01929	7.12027	7.58405	8.41884	8.90852	5.62246	7.33023	7.66422	7.68797	7.43798
PVX_080685	8.88776	8.10891	8.53854	9.29751	10.078	9.55436	9.05315	5.07956	9.43891	8.33762	8.29576	9.15013	9.97171	9.99318	9.59414	9.17142	4.90083	9.28801	9.33925	9.28503	9.21189
PVX_080690	3.66062	2.35762	2.48705	1.07188	4.67596	5.96202	6.42836	6.0221	3.55363	2.95263	3.68496	3.23493	3.88243	5.34574	5.99384	6.17437	5.50725	4.81141	4.7131	4.63627	4.49849
PVX_080700	3.3909	2.37246	1.27363	2.47904	2.06354	4.39572	5.48157	0.0480563	3.10574	3.81923	3.80882	3.11987	3.47197	4.53424	5.16397	5.96424	5.78399	4.4525	4.20707	4.41692	4.26131
PVX_081205	4.96457	7.17518	6.63093	5.20061	3.1379	4.07777	4.22133	2.28299	6.34177	6.98826	7.07355	5.55111	4.30241	4.27458	4.10094	4.92665	1.77323	5.77066	5.84907	5.60696	5.57992
PVX_081210	7.07778	8.20205	8.22685	6.83329	6.18436	6.41479	6.55704	2.2746	7.27237	8.26339	7.94101	7.64479	5.88145	5.82887	5.82809	6.38954	1.91589	7.21932	7.17048	7.51151	7.14783
PVX_081215	8.1481	8.27665	8.28267	8.02105	7.03973	6.83634	7.3139	2.22394	7.9816	8.3406	8.06093	8.27906	7.62639	7.13905	6.84357	7.57742	2.08643	7.83475	7.77308	7.86943	7.8024
PVX_081220	6.62869	6.98232	6.78175	5.64978	5.34762	5.25834	5.55148	2.02171	5.81501	6.51309	6.63998	6.29297	5.84916	5.35591	5.2313	5.32124	2.32292	6.16442	5.93909	6.24157	6.33764
PVX_081225	5.91248	6.51585	6.56419	5.21613	5.16933	5.14911	5.33681	2.12032	5.81163	6.12328	6.24272	6.17273	5.76085	5.28879	4.47161	4.92378	2.43074	5.85812	5.90091	5.97709	5.65957
PVX_081230	7.38976	8.60761	9.03537	8.38888	6.56094	6.04357	4.98263	2.76941	7.63416	8.28679	8.77484	8.63262	7.74421	6.71733	5.76655	6.47247	2.4494	7.88877	7.97215	7.81312	7.95365
PVX_081235	4.68857	4.53803	5.48203	7.00596	6.41866	5.68536	5.83412	4.60682	4.59394	4.07251	5.02818	6.3059	6.79467	5.94624	5.40476	5.43348	4.18307	5.86494	5.78001	5.81062	5.74098
PVX_081240	4.99479	5.71208	6.6506	6.53658	6.21725	6.25306	6.57265	4.36629	4.88386	5.37847	6.01138	6.50554	6.20518	6.06601	5.74142	6.10178	3.8939	6.11846	6.21141	6.14773	6.2307
PVX_081245	4.77075	7.28763	7.58529	7.11198	5.90705	5.94378	6.24088	3.21431	6.08418	6.72454	7.34694	7.20465	6.67329	5.71643	4.52769	6.44705	2.45713	6.65164	6.70148	6.84052	6.78827
PVX_081250	4.52456	2.76669	4.83255	5.67154	5.8194	6.32304	7.03204	5.33745	4.45927	2.92271	4.1986	5.09549	5.29459	5.48725	6.06366	6.22418	5.10578	5.51493	5.40118	5.50072	5.55725
PVX_081255	6.10729	6.45809	6.20947	5.71001	3.87947	3.6584	4.09783	2.22608	6.40845	6.67823	6.32085	5.89218	5.02871	3.93083	4.08508	4.73142	1.89222	5.63677	5.60304	5.75266	5.71017
PVX_081260	8.02097	7.292	7.07433	6.8998	6.6089	6.96141	7.39291	1.1966	7.47937	7.32785	7.14313	7.07176	7.005	6.79237	7.32062	7.42668	0.740306	7.15708	7.07423	7.17982	7.15979
PVX_081265	6.85159	8.75096	8.6184	7.89348	7.77076	8.41483	8.25617	3.33838	7.39678	8.44801	8.82069	8.30165	7.6479	7.75086	8.1012	7.68499	2.47346	8.16754	8.23182	8.18906	8.19662
PVX_081270	5.96266	5.74245	5.58928	5.77611	5.97142	5.74877	5.29394	3.94453	5.6978	5.494	5.55183	5.43049	5.59256	5.44207	5.62999	5.21531	2.44807	5.58597	5.612	5.61615	5.66787
PVX_081275	4.67865	5.16915	5.26469	5.35608	4.94793	4.11876	4.17344	3.06227	4.13445	4.45299	4.61658	4.87186	4.64998	4.34812	3.98648	4.43131	2.99404	4.69173	4.81505	4.78973	4.81369
PVX_081277	6.39136	6.68983	6.72216	6.32825	5.63522	4.9819	5.34834	2.40875	5.37	5.45187	5.4026	5.26249	4.77887	4.74701	4.84083	5.05158	1.69525	6.05148	5.66423	5.8067	5.78253
PVX_081280	6.40433	7.07332	6.59063	5.80864	4.81209	4.37168	4.65017	2.2253	6.31617	6.85233	6.62164	5.91047	4.76343	4.4546	4.304	5.09308	1.82941	6.04872	6.22113	5.95052	5.89704
PVX_081285	5.72425	5.92884	6.27488	4.7536	4.13878	4.35994	5.81657	1.78158	5.09018	5.6256	5.63007	5.07793	3.89667	3.83964	4.39364	5.18187	1.5498	5.35091	5.14364	5.27945	5.26617
PVX_081290	6.84106	6.09899	5.75363	5.62762	5.3249	6.66516	7.83425	0.542977	5.47471	5.56671	5.55839	4.67302	4.64003	5.37368	6.47101	6.90504	0.0397543	5.90882	5.94071	5.95206	6.09126
PVX_081295	3.47561	4.81244	5.66489	6.72508	6.79685	6.01467	5.408	4.44173	5.97256	4.76674	5.61823	6.29526	6.64608	6.26256	5.24986	5.22328	3.89941	5.99095	5.8947	5.9358	6.03333
PVX_081300	6.97323	7.29861	7.3649	7.37242	6.46316	5.62815	5.1081	2.76953	6.89956	6.87049	7.1199	6.89363	6.75363	5.87554	5.29407	5.59711	2.37573	6.84576	6.89825	6.85467	6.70768
PVX_081305	7.30841	6.74828	7.01594	7.22633	6.73421	6.00993	5.8542	2.70242	7.22651	6.54679	6.80941	6.93033	6.80312	6.53099	5.66625	5.90913	2.50825	6.7819	6.50614	6.69408	6.55959
PVX_081307	5.7833	7.34805	6.61917	5.52831	4.04394	2.14731	4.33269	2.26841	6.30125	7.10007	7.20535	6.44099	4.36106	3.66319	4.73498	3.73746	2.00982	6.01012	6.1803	6.18712	5.96043
PVX_081310	7.2524	6.87289	6.45516	4.92595	4.161	4.97096	6.05743	1.5858	6.53678	6.66584	6.22566	5.83267	5.19859	5.16929	4.95157	5.7614	1.57856	5.60583	5.77534	5.80013	5.83319
PVX_081315	6.56715	6.98626	7.22287	6.49723	6.46946	7.20128	7.67164	0.676706	6.11447	6.52999	7.12293	6.68781	6.18417	6.48856	7.09469	6.95752	0.0603278	6.96614	6.80905	6.90889	6.95757
PVX_081320	5.90183	5.9614	6.93622	7.27392	6.64817	6.87774	6.21322	4.30321	5.57245	5.91982	6.37555	7.40034	6.08363	5.98892	6.11682	5.86699	3.2602	6.4393	6.44008	6.4965	6.58825
PVX_081325	5.93388	6.99455	7.15876	6.94605	4.96515	4.3404	4.47896	2.64781	6.45293	6.72877	7.13779	7.15721	6.00726	4.97641	4.59397	4.5593	2.38328	6.38796	6.40609	6.4841	6.35942
PVX_081330	8.70082	7.7137	7.3898	7.17609	7.63698	8.90808	10.046	0.245969	6.87002	7.19825	7.06208	6.82044	7.04567	8.05942	8.93845	9.44521	5.73975	8.24266	8.14961	8.17365	8.23889
PVX_081335	6.44853	4.98997	4.66607	5.58959	6.90772	9.04188	8.81129	5.8481	5.48823	6.54884	4.98791	5.15241	6.88918	8.15339	9.42495	8.95253	5.51614	7.71789	7.66383	7.72312	7.75659
PVX_081340	7.39736	8.20163	8.07098	7.95495	7.40001	6.37116	6.54878	2.75982	7.51321	7.7969	7.90802	8.03159	7.50295	6.85359	6.48185	6.32224	2.51577	7.61429	7.45518	7.71821	7.5411
PVX_081345	6.09318	6.04433	6.41551	6.56595	5.66423	5.06021	4.31001	2.95038	6.08292	5.92524	5.89399	6.16223	5.81082	5.143	4.85483	4.8692	2.39172	6.01224	5.85287	5.74459	5.94715
PVX_081350	6.45881	7.79509	7.88083	7.2643	6.44234	7.5787	7.68488	2.54894	6.92087	7.70221	7.80303	7.62344	6.5099	6.99568	7.70088	7.55903	1.42781	7.56716	7.43823	7.5831	7.60947
PVX_081355	7.90306	7.55867	7.00508	6.84403	7.43339	10.7374	11.1326	6.17382	7.9136	9.71255	8.53564	7.24536	7.50525	10.0241	11.2767	10.9614	5.96446	9.78178	9.58847	9.73101	9.88835
PVX_081360	5.34921	6.38708	6.10308	4.09312	3.66312	6.16036	6.53449	1.28855	5.9222	7.23917	6.18105	4.99084	3.95316	5.28393	6.69932	6.52161	0.736244	6.09893	6.14097	5.99072	6.10656
PVX_081365	7.88467	7.85748	7.82924	7.34332	7.43342	7.36388	7.05077	2.13749	7.36635	7.41529	7.36521	7.24557	7.09563	7.1332	7.10052	6.81855	2.14002	7.41079	7.34091	7.36675	7.42175
PVX_081370	3.80577	5.50043	5.58506	4.95727	4.05118	3.36777	2.87758	2.88333	4.13919	5.1029	5.55313	5.37351	4.44402	3.52235	3.20948	2.98455	2.52475	4.85666	4.83597	4.73047	4.56485
PVX_081375	7.10747	8.54202	8.85207	9.05804	7.71991	6.06433	4.62972	3.12682	8.13092	8.39492	8.72377	8.85556	8.19584	6.93221	5.5015	5.37845	2.57444	8.05319	8.11749	8.10737	8.16498
PVX_081380	6.37191	6.75032	6.58795	5.54575	4.23744	4.46243	5.10349	2.04038	6.28529	6.50673	6.6818	6.52345	5.14194	4.84519	4.67911	4.9621	2.07987	5.79412	5.53928	5.8378	5.84296
PVX_081385	3.94686	5.2944	5.95138	5.14617	4.12064	3.7327	3.95184	2.88932	3.83884	4.78908	5.40396	5.11032	4.2048	3.44122	3.51713	3.47102	2.49827	4.99493	4.72028	4.81546	4.78304
PVX_081390	5.48253	6.56533	6.79266	6.85221	6.72877	5.98973	4.79761	3.57619	6.49477	6.08601	6.35334	6.63805	6.91398	6.42776	5.47806	4.61275	3.14814	6.33743	6.40098	6.47241	6.41081
PVX_081395	3.15217	3.29543	3.4421	2.45447	2.25302	3.68409	4.21463	0.819907	2.08065	3.10891	3.43061	2.86756	2.06602	2.72604	3.55119	4.03917	0.23839	3.10417	3.1256	3.23837	3.21436
PVX_081400	7.78656	7.32377	7.09774	6.4539	6.38187	6.70002	6.19406	1.72495	7.42958	7.34419	6.84943	6.69937	6.59094	6.76734	6.97188	6.60984	1.07202	6.90508	6.90738	6.83874	6.84719
PVX_081405	4.49025	6.8627	7.6913	7.38431	5.94687	5.44097	6.02149	3.35346	5.62859	6.42954	7.36834	7.70176	6.67258	5.71456	5.29449	5.5731	2.8201	6.9613	6.79616	6.79753	6.9036
PVX_081410	2.07887	5.78023	5.42897	3.92951	3.65151	3.67627	3.77676	2.96299	4.10102	5.76756	5.9908	4.94175	3.24821	3.96975	3.85712	4.32201	1.94281	4.69581	4.81501	4.7381	4.62432
PVX_081415	4.49105	5.4974	5.63513	4.58815	4.60089	4.32426	3.77725	2.72887	4.96474	4.73018	5.47541	5.29084	5.33157	4.92464	4.16116	4.36004	2.92091	5.0637	4.99642	5.2526	5.10754
PVX_081420	7.73742	7.29397	8.75043	9.86234	9.81019	9.36816	9.35813	4.81683	8.92677	7.55224	8.12848	9.30184	9.92566	9.56687	9.09062	8.59897	4.50129	9.09282	8.99751	9.01268	9.11497
PVX_081425	3.28332	4.03218	4.41398	3.69232	2.82055	2.26661	2.42224	2.63025	2.31063	3.19811	4.17233	3.5801	3.12047	2.16778	2.08756	2.91447	2.52271	2.89912	3.23731	3.57341	3.63337
PVX_081430	7.17891	7.15477	7.14388	7.8325	8.90414	8.8467	8.76175	5.28818	7.51108	7.06118	7.16323	7.18619	8.40027	8.8828	8.73944	8.85391	5.25581	8.18317	8.14851	8.15148	8.2986
PVX_081435	5.605	5.52848	5.33011	4.14624	3.67954	3.51544	3.89568	1.94684	5.1373	5.37973	5.61261	4.9067	3.53279	3.61099	3.56984	4.36465	1.76429	4.917	4.86214	4.85203	4.84566
PVX_081440	2.62625	3.42279	4.67445	4.96232	4.44299	4.32052	4.3095	4.35222	3.13899	2.08819	3.60371	4.5225	3.78533	3.86239	3.33739	3.95131	4.17529	3.93067	4.34126	4.21838	3.8296
PVX_081445	1.42664	2.71688	4.15154	5.60725	5.39863	4.04712	3.61418	4.38916	2.75147	1.65889	3.39905	4.64964	4.68571	3.90765	3.22797	2.95645	3.97392	4.2947	4.1215	3.9953	4.13891
PVX_081450	7.5516	6.61354	5.90682	4.2247	3.92468	5.24448	5.86045	1.38244	6.83719	6.78102	6.04895	4.91581	4.79187	5.30447	5.85611	6.01164	0.904401	6.08676	6.02462	6.03875	5.97841
PVX_081455	6.79613	7.03287	7.36539	7.62639	6.60693	5.77036	5.57978	2.97956	6.93858	6.66001	7.0018	7.26771	6.87477	6.1549	5.54314	5.33341	2.64526	6.78575	6.79718	6.78906	6.84003
PVX_081460	4.85321	3.45044	4.02968	6.07639	7.83917	7.42479	6.95829	5.25993	6.44203	4.14559	4.12234	5.31001	7.18841	7.41488	6.6834	6.82938	5.17583	6.8417	6.63327	6.5172	6.37993
PVX_081465	7.27275	7.08313	7.18735	6.9598	6.45391	5.60799	5.37458	2.51118	7.07889	7.20539	7.27045	7.18327	6.97569	6.10501	5.35178	5.61435	2.41605	6.53597	6.66843	6.64275	6.70711
PVX_081470	2.47811	4.11312	5.0047	6.78865	6.82495	5.5798	4.50097	4.41538	5.18942	3.74469	4.50796	6.07456	6.81091	6.13267	4.55603	4.28068	4.02889	5.63526	5.70207	5.69473	5.62364
PVX_081475	4.79284	6.07208	6.80838	6.67848	7.14395	5.9752	5.11249	3.95184	6.3722	5.51916	6.45356	6.90806	7.27731	6.65044	5.47844	5.10103	3.47371	6.56142	6.27916	6.45724	6.49246
PVX_081480	4.67095	5.25701	6.579	7.30264	7.54354	6.65797	6.1867	4.49491	6.36831	4.4131	5.96017	6.9545	7.38846	6.93516	6.02145	5.75728	4.19391	6.65175	6.61836	6.70731	6.72949
PVX_081485	4.34731	5.59104	6.40337	6.13515	5.31296	5.43013	5.4293	3.65264	4.52301	5.1376	5.72052	6.09383	5.10161	4.84613	5.05462	5.52797	2.902	5.74578	5.63358	5.64807	5.72605
PVX_081490	6.01706	6.25359	6.17913	4.79265	3.49049	3.79025	4.33178	2.01414	5.35255	5.68893	5.91021	5.35213	3.64586	2.99044	3.44456	4.12261	1.87383	5.2202	5.09996	5.12963	5.21209
PVX_081495	4.13901	5.855	6.20041	4.69747	2.86693	2.54376	3.28916	2.4549	4.79568	5.74242	6.12678	5.56132	3.93616	3.45392	3.07254	4.23345	2.08855	5.04873	4.89949	5.09454	5.25735
PVX_081498	2.68666	4.8617	4.91043	4.49023	6.60722	6.28606	4.3699	4.56905	5.88389	3.95595	2.26201	3.26097	5.90463	7.04955	6.13476	5.63974	5.42993	5.62967	5.61208	5.71372	5.41268
PVX_081502	3.11398	4.99555	6.19218	8.19729	7.84558	7.56438	6.76523	4.58784	6.0316	4.82114	5.37384	7.55866	7.8606	7.3926	7.42716	6.68203	4.57815	7.07642	7.08005	7.10821	7.01799
PVX_081505	5.7008	6.85588	6.5788	5.38247	3.89227	4.13088	3.75699	2.32415	6.33467	6.91131	7.11398	6.48883	4.88706	4.65734	5.18164	5.52077	1.8459	5.8489	5.86129	5.79515	5.99359
PVX_081510	1.77498	5.45513	6.50019	5.99423	4.79988	2.8578	1.7619	3.39708	4.57628	5.8398	6.57088	6.50471	5.94125	3.82936	2.38658	3.94803	2.58816	5.59723	5.37331	5.37907	5.39082
PVX_081515	6.74308	5.81794	5.44381	4.7755	3.56073	5.04897	5.52264	1.39134	6.3004	6.15295	5.66674	5.02647	3.99999	4.35858	5.45579	5.96614	0.975647	5.39406	5.34218	5.30815	5.3614
PVX_081520	4.41799	2.92925	2.59869	1.88899	3.74295	5.09283	5.69466	0.0614578	2.59815	2.76974	2.94088	3.1791	2.45308	4.08766	4.44539	5.1165	5.6498	3.81303	3.60948	4.11905	3.93775
PVX_081525	3.25063	3.87517	3.94223	1.40348	0.210366	0.565271	1.37626	2.00641	3.35022	3.71422	3.80407	2.87054	0.811446	0.44372	1.30906	2.9554	1.55384	2.8549	2.62842	2.87331	2.97276
PVX_081530	6.9903	7.2803	7.33481	6.64991	4.15497	3.58931	3.18457	2.39677	6.90012	7.28301	7.47232	7.10372	5.51356	4.0792	4.02498	4.46487	2.12475	6.61679	6.48098	6.19313	6.54379
PVX_081535	4.74537	6.62847	6.95483	6.56646	4.75191	3.9022	4.29458	2.84243	5.22519	6.12177	6.63504	6.49718	5.30037	4.54932	3.82001	3.99242	2.48438	6.05667	5.90645	5.89978	6.03989
PVX_081540	4.59256	5.2216	5.3195	5.1463	5.53408	5.34594	4.80812	4.12546	4.91739	4.91019	4.82853	4.90971	5.20092	5.3175	5.15392	4.95274	4.79886	5.14626	5.18938	5.14131	5.18244
PVX_081550	1.86614	1.1481	2.02851	5.35422	8.33189	9.20479	8.25537	5.25021	6.04185	5.46763	2.54103	3.61038	7.63993	8.72059	9.38845	8.42699	5.45858	7.83136	7.70463	7.7299	7.69371
PVX_081555	3.21478	1.62368	2.04314	5.50851	6.11043	5.35095	4.88327	5.1265	4.55847	1.11625	1.96288	3.81359	5.44706	5.40127	4.37995	4.61509	4.98932	4.75066	4.75257	4.79699	4.51994
PVX_081560	4.82841	4.65352	4.66886	4.4569	4.25713	5.87882	6.82863	0.0937574	2.94884	4.21635	4.82908	4.56623	4.15099	4.65147	5.97053	7.05861	5.57626	5.49102	5.44218	5.1639	4.96948
PVX_081565	7.89394	7.90454	7.71834	6.34198	5.53907	5.8249	5.95062	1.95633	7.71369	7.86148	7.6335	7.30287	6.16149	5.86822	6.10594	6.31392	1.79964	7.12448	7.21191	7.182	7.01195
PVX_081570	5.19033	4.53125	4.40883	3.65076	4.58272	5.54145	6.35146	0.250799	4.0265	4.33887	4.05259	3.66436	4.33459	5.07348	5.30594	5.6197	5.67193	4.72926	4.80656	4.66932	4.78343
PVX_081572	5.9066	5.91043	6.26769	5.56357	4.51363	4.48623	4.98321	2.17681	5.65447	5.66715	5.70323	5.99431	4.48408	4.33117	4.39207	5.19251	1.85456	5.45073	5.30235	5.2025	5.42916
PVX_081575	4.26548	5.61883	5.39614	3.44251	2.60108	2.76334	1.77786	2.3447	4.87557	5.419	5.38783	4.65182	3.14304	3.47187	3.36963	3.86149	1.7833	4.48865	4.39172	4.47617	4.48353
PVX_081580	2.53282	2.63272	4.48311	4.22318	3.95151	4.27313	4.04481	4.58162	2.32129	2.00772	4.15624	4.48965	3.96235	3.92393	3.77333	4.32013	4.19396	3.95624	3.78162	3.92591	3.9378
PVX_081585	6.74517	6.40501	6.39323	6.36034	6.88606	7.03975	6.74201	5.79101	6.80329	6.64323	6.36884	6.4546	6.97127	7.06048	7.11708	6.84041	5.35425	6.79141	6.65259	6.71055	6.82661
PVX_081590	5.87936	6.32831	6.12181	5.73803	4.49668	4.39083	3.94824	2.40177	5.59326	6.02853	6.15147	5.7021	4.79469	4.11954	3.808	4.32309	2.10996	5.57831	5.43948	5.46004	5.42344
PVX_081595	6.97807	8.2567	8.33687	8.3666	6.62626	4.91405	4.39801	2.84414	6.99448	7.64189	7.88727	7.88636	7.06233	6.01598	4.62398	4.82023	2.51977	7.38553	7.29067	7.3993	7.38922
PVX_081600	3.78251	5.686	5.80394	5.25547	3.8116	3.3138	3.01947	2.8439	4.85422	5.79375	6.06177	5.65603	4.65583	3.81545	3.81558	4.46511	2.18947	5.00687	5.10906	5.1161	5.10407
PVX_081605	5.22158	4.53681	5.35812	6.71553	6.22788	5.90887	5.54021	4.73863	4.62514	3.69817	4.24524	5.56057	5.91163	5.96808	4.63994	4.90295	4.35585	5.69859	5.61186	5.7739	5.66329
PVX_081610	7.89235	8.07709	8.02166	7.95758	6.52909	5.16396	4.44535	2.61598	7.74725	7.93467	7.86083	7.8056	7.11061	6.03259	5.17304	5.62356	2.27768	7.40436	7.33069	7.35429	7.29787
PVX_081615	4.77498	5.69602	5.85603	4.67402	4.11565	3.19991	4.09058	2.38117	4.94348	5.05151	5.56315	5.15606	4.43966	3.5865	3.45184	3.73402	2.22826	4.93015	4.90418	4.82715	4.98318
PVX_081620	3.92271	5.03694	5.48269	5.84682	5.64089	5.00931	4.77307	4.04137	4.56044	4.55079	5.058	5.5555	5.57153	5.007	4.63637	4.42522	3.52839	5.22901	5.15213	5.23509	5.21986
PVX_081625	4.94041	5.61337	5.61638	5.42639	4.74018	4.15675	3.76897	2.79122	4.932	5.14466	5.25234	5.43003	4.75414	4.40251	4.45741	4.50438	2.33183	4.98783	5.01938	5.01537	5.02946
PVX_081630	5.97997	6.847	7.1448	7.13922	6.76173	5.75344	5.20104	3.30028	6.54244	6.6692	6.87835	7.17043	6.95064	6.44288	5.62378	5.57112	2.85269	6.62551	6.63905	6.66921	6.63838
PVX_081635	4.50633	5.58787	6.63867	6.40182	5.43949	5.45207	5.95447	3.71224	4.44491	4.99646	6.31872	6.87492	5.77503	4.98311	5.21465	5.68372	3.19185	6.05903	5.96893	6.0772	5.87233
PVX_081640	6.76645	7.37526	7.7205	7.83109	6.43024	4.84927	5.03286	2.83659	6.96786	7.48577	7.6886	7.81748	6.74715	5.5578	4.79533	4.73786	2.44819	6.82003	6.94366	6.97456	7.021
PVX_081645	7.44714	8.02824	8.06544	7.9321	6.33634	5.74569	5.05813	2.6542	7.19832	7.96611	8.03573	7.90772	6.7813	5.88915	5.42647	5.56802	2.31588	7.20828	7.18693	7.01317	7.06224
PVX_081650	6.45498	6.44252	5.99316	5.58316	4.36929	3.68606	4.082	2.16537	6.19049	6.39497	5.99237	5.23986	4.30147	3.43897	3.85869	4.63124	1.70474	5.38962	5.37343	5.44644	5.39281
PVX_081655	4.947	5.25978	5.4826	5.58976	5.26148	4.56549	3.82958	3.26713	4.93692	5.16755	5.54258	5.51037	5.32655	5.0309	4.24186	4.03741	2.85688	4.9591	5.00513	5.17895	5.17889
PVX_081660	4.26407	5.79522	5.94116	6.2134	5.51326	4.77861	4.5042	3.47901	5.09393	5.45835	5.68262	6.18493	5.80681	5.05542	4.70545	4.48806	2.9404	5.66809	5.62564	5.48521	5.73375
PVX_081665	5.23348	4.7457	4.40808	3.3543	2.46102	4.14266	4.74116	1.32034	4.53124	5.04679	4.62677	3.90137	2.81056	3.59484	4.55416	4.8457	0.911098	4.2558	4.09149	4.42209	4.41933
PVX_081670	2.87447	4.87476	5.18858	4.69713	3.65386	3.11905	2.41615	3.10707	3.86714	4.32413	4.74993	5.05076	3.96853	3.44139	2.24729	2.72781	2.5868	4.50658	4.02398	4.20844	4.31339
PVX_081675	8.00919	8.6766	8.79468	8.82262	7.19937	6.04515	5.55324	2.75052	8.09208	8.36877	8.57747	8.75387	8.0359	6.56492	5.51709	5.46635	2.50418	8.07798	8.09327	8.02947	8.11614
PVX_081680	1.74322	3.35738	4.23378	4.23129	3.38261	3.04844	3.03189	3.76516	2.47097	3.69701	3.65077	4.28101	3.69931	3.56432	3.53236	3.59753	3.52096	3.44929	3.324	3.61663	3.47982
PVX_081685	3.89133	5.85779	5.51432	4.76905	2.96777	2.77736	2.39605	2.58759	4.7006	5.40206	5.40775	4.72747	3.75249	2.83855	2.15589	3.16714	2.09367	4.64417	4.68536	4.81118	4.68359
PVX_081690	3.56518	4.93851	5.36808	4.29283	3.46229	3.85368	4.16776	2.61706	4.24118	4.95021	5.08807	5.04731	3.62555	3.65972	3.80325	4.06157	2.07657	4.33325	4.35841	4.51599	4.55561
PVX_081695	4.80053	6.37448	6.88335	6.90015	5.74108	4.86779	3.79978	3.27413	5.93319	6.13331	6.70478	6.83945	6.32063	5.48592	4.53013	4.51879	2.7084	6.19442	6.20904	6.15722	6.07126
PVX_081700	3.73611	5.25967	5.60239	5.47599	4.46881	5.84113	5.52424	4.13344	4.60581	5.61531	5.67543	5.83719	5.3961	5.84603	6.48768	6.16699	4.96037	5.7034	5.55203	5.58457	5.64015
PVX_081705	8.91449	8.8457	8.76808	8.59557	7.56636	6.35755	6.1698	2.47821	8.82491	8.69516	8.77567	8.71678	8.01079	7.32056	6.31308	6.85297	2.258	8.17746	8.2717	8.37002	8.23749
PVX_081707	2.43486	2.09012	4.56229	6.03725	5.7224	4.75424	4.37227	4.60893	3.7144	1.49249	3.49899	5.50232	5.74362	5.09529	4.2515	3.98928	4.30314	4.86799	4.81006	4.94103	4.81146
PVX_081710	2.96592	1.15102	3.26942	5.0989	5.45496	4.37067	4.44954	4.96388	3.45504	1.99633	2.1993	4.36343	5.214	4.92719	4.09209	4.1469	4.69028	4.39176	4.3613	4.24836	4.38822
PVX_081715	4.58567	6.66044	6.79253	6.50579	5.31009	5.30941	5.493	3.10455	5.73484	6.02838	6.46113	6.70277	5.89992	5.36474	4.58409	5.23043	2.57041	6.14419	5.99552	6.26093	6.19334
PVX_081720	4.43591	6.41876	6.74472	5.84781	4.78178	4.38946	4.93741	2.8168	5.56276	6.1184	6.54833	6.6478	5.17168	4.74184	4.75473	5.00514	2.30459	6.32153	6.25569	6.12114	5.96478
PVX_081722	5.04965	5.24519	5.33901	5.91881	5.12891	6.214	6.03377	5.27477	4.84447	5.6128	6.13116	5.50512	4.92814	5.16962	5.14188	5.86838	1.92073	5.67171	5.58945	5.80047	5.49076
PVX_081725	4.70977	6.0764	6.20847	6.30132	5.71126	5.50907	5.98326	3.6206	5.16455	5.7404	6.15454	6.1932	5.98091	5.70624	5.36646	5.9913	3.13099	5.84867	5.88363	5.86129	5.85572
PVX_081730	3.50933	1.84266	1.64429	5.10124	7.20616	6.88801	5.89845	5.29146	5.41307	1.77555	1.96613	4.34937	6.48924	6.97775	6.48828	6.00757	5.13275	5.76649	5.77125	5.61531	5.65545
PVX_081740	4.19399	5.76156	6.13682	5.5112	4.76664	4.46946	3.86055	3.08297	4.77214	5.25256	6.04006	5.94943	5.23806	4.40506	4.03066	4.48631	2.59869	5.14178	5.3527	5.17277	5.0211
PVX_081745	5.90975	6.42834	6.51867	6.32598	4.94824	4.29895	4.14548	2.60478	5.93342	6.10055	6.42808	6.76181	6.02634	4.34696	3.99437	4.53581	2.43738	5.90864	6.03305	5.59726	5.71975
PVX_081750	8.25308	7.97439	7.64523	7.60606	5.98034	5.1426	5.6962	2.20691	8.08603	8.08396	8.39405	8.00195	6.54417	6.64631	6.54143	6.06675	2.08242	7.60927	7.46194	7.35016	7.3405
PVX_081755	4.06467	4.10913	5.20199	6.16417	6.0664	5.53216	5.56602	4.68775	4.32975	3.63513	4.51449	5.82353	6.04647	5.73776	5.11544	5.36769	4.3912	5.45718	5.45762	5.45649	5.46256
PVX_081760	6.59156	7.10711	7.08704	5.13427	3.37968	3.16343	3.52695	2.16844	6.7285	6.76992	6.75188	6.2199	4.48457	3.90758	4.01413	4.47604	1.88757	5.97815	5.90465	6.0466	5.92471
PVX_081765	6.4249	6.86159	6.75686	6.2967	4.82332	3.94152	3.97223	2.43279	6.02808	6.50309	6.61353	6.35326	5.51275	4.80874	4.38303	4.9491	2.19465	5.97741	5.87423	6.0233	5.98388
PVX_081770	6.19815	5.90192	5.8568	5.15052	3.73501	3.96336	4.03019	2.05292	5.51842	5.75465	5.9223	5.50822	4.33459	4.04874	3.66854	4.47448	1.97924	5.16027	5.31579	5.09773	5.1724
PVX_081775	5.59966	5.59942	5.67204	5.59084	5.44507	5.15319	5.17723	2.60814	5.65597	5.54316	5.5005	5.57235	5.65002	5.53051	5.01667	5.37656	2.54947	5.54133	5.54545	5.52587	5.46088
PVX_081780	7.12681	7.99828	8.02825	8.13455	7.04737	6.55938	6.14946	2.93156	6.96766	7.61445	8.04869	8.17188	7.36899	6.59783	5.71821	6.34967	2.5764	7.53828	7.45012	7.38525	7.25467
PVX_081785	4.04076	4.47256	4.78404	4.44253	5.58833	5.4686	4.99533	4.96475	5.02796	4.19416	4.79268	4.86202	5.30958	5.80273	5.26802	5.05679	4.86592	4.87626	5.12677	5.03624	5.25846
PVX_081790	4.847	0.68418	2.65574	4.59811	5.24562	5.61433	6.46398	5.61008	4.33	4.06383	3.43701	4.81951	5.59104	5.73789	5.48775	6.83008	5.2815	4.22448	5.05011	4.50624	4.84814
PVX_081792	4.77898	3.79977	3.60232	3.76442	5.20992	5.98629	6.57171	5.96711	3.88624	3.96329	3.98761	3.82352	4.12577	5.43984	5.73392	6.25966	5.59476	5.02896	4.90797	4.99197	4.96641
PVX_081795	4.77061	6.54167	6.18025	3.83722	0.784287	3.11647	2.90953	2.08811	6.06096	6.44978	6.40156	5.28603	4.14381	3.825	4.23782	4.3143	1.77586	5.1824	4.50221	5.22843	5.27707
PVX_081800	1.22531	4.81737	4.27835	0.806493	0.560916	-0.499217	0.726806	2.33794	2.89153	4.64477	4.29448	2.57723	0.577033	1.20931	1.54413	1.92743	1.70649	3.10529	3.19994	3.35585	3.12261
PVX_081805	5.59455	6.26543	6.1134	6.09454	5.11988	4.09573	3.71675	2.72708	5.89648	6.16703	6.30035	6.22397	5.72271	4.95526	4.84791	5.15394	2.26706	5.569	5.64298	5.74855	5.75696
PVX_081810	7.4864	8.21669	7.72898	6.6507	5.91846	8.01216	7.99307	1.34866	7.74248	8.37224	7.85909	7.2792	6.42432	7.38739	8.59367	8.33086	0.509186	7.81694	7.80811	7.74779	7.79133
PVX_081815	4.39006	4.16012	5.69356	5.75974	6.65855	8.11849	7.5813	5.25805	5.20587	3.43696	4.83818	6.24371	6.58795	7.74434	7.78925	7.94091	5.07619	6.91899	6.90045	6.6336	6.67248
PVX_081820	2.82363	4.59519	6.0334	7.1597	6.72231	5.71006	4.9159	4.27257	4.85028	3.89813	5.50179	6.89215	7.07148	6.39586	5.10655	5.20624	3.9615	6.07781	6.05444	6.10166	6.0675
PVX_081825	1.17011	-4	0.393884	-0.248705	5.4944	6.65666	5.29772	5.51209	2.57594	0.801978	1.10804	0.00746167	4.65112	6.12469	6.18706	5.79729	5.36372	4.73961	4.8641	4.98463	5.03749
PVX_081830	11.3737	10.6281	10.2735	10.5633	10.4674	10.1947	10.139	1.46998	11.1539	10.8361	10.7888	10.6062	10.8675	10.7458	10.4434	10.288	2.16134	10.5236	10.6289	10.6004	10.546
PVX_081832	7.39921	7.17811	6.91647	6.80773	6.70323	6.63161	6.94358	1.5304	7.28413	7.3031	7.38122	7.14513	7.18752	7.08315	7.07988	7.35651	1.43869	7.13344	7.29505	7.10631	7.1823
PVX_081835	-4	-1.22435	1.46341	7.40579	7.44936	6.44276	5.17242	4.92903	6.77461	0.222415	1.52848	6.30497	7.94017	7.56993	6.04193	5.75163	4.87069	6.46682	6.36748	6.50351	6.31175
PVX_081840	7.57478	6.80488	5.79493	4.49481	2.50077	6.64122	7.23388	1.15452	7.57873	7.71287	7.01126	5.71621	4.58727	6.34608	7.40903	7.44221	0.660191	6.59149	6.58013	6.53034	6.54357
PVX_081845	6.81289	5.87061	5.36673	5.70633	5.36824	5.92872	6.30819	0.793743	6.5549	6.39955	6.32212	6.0196	6.25343	6.11956	6.72776	6.74996	0.166151	6.12202	6.08822	6.24157	6.00265
PVX_081847	8.05806	8.28552	8.52895	7.89309	6.76888	6.80208	7.13465	2.25549	8.16054	8.58886	8.78448	8.81384	7.83526	7.09042	7.15029	7.60736	2.20739	7.86675	7.98235	7.98768	7.99114
PVX_081850	1.92587	2.50627	1.45897	-0.10962	0.322875	-0.514865	-0.0664505	1.94504	2.99644	2.78906	3.27097	2.6826	1.21674	-0.484413	-0.149588	1.43785	1.90392	1.77476	2.39074	1.45386	2.40719
PVX_082350	5.11259	4.49188	5.53776	6.61382	7.20919	6.81544	7.05256	5.08822	5.71085	4.35489	5.10101	6.41437	6.95661	6.80716	6.63161	6.7832	4.84083	6.42536	6.44505	6.43947	6.44267
PVX_082355	7.60799	8.40095	8.52119	8.90263	7.89265	6.71799	6.30977	3.09406	8.25709	8.21496	8.50135	8.83609	8.49699	7.18379	6.35346	6.18456	2.63993	8.15288	8.10499	8.10859	8.12463
PVX_082360	2.85167	4.48264	5.14142	5.44103	5.71117	5.00599	4.47575	4.26704	4.27108	4.31819	5.01089	5.3158	5.40108	5.32975	4.71404	4.41179	3.83835	5.03393	5.12181	4.89878	5.01313
PVX_082365	6.44956	5.36603	6.24031	8.09088	8.76181	9.20472	8.46194	5.19669	6.86395	6.08588	5.73157	7.38979	8.54751	8.77125	9.05252	8.7011	5.09005	8.09846	8.17233	8.20879	8.1133
PVX_082370	5.73374	5.9126	5.47239	4.23172	4.53779	4.16804	4.62201	1.83372	5.54981	6.07367	5.9378	4.50752	4.50732	4.64439	5.09996	5.15289	1.29188	5.31692	5.11329	5.04782	5.22856
PVX_082375	6.46609	6.51541	6.33717	6.03579	5.80496	6.32489	6.18178	1.5592	6.22991	6.48286	6.35752	6.20016	5.73129	5.44271	6.21326	5.78145	1.68281	6.21436	6.14174	6.16575	6.18179
PVX_082380	6.20887	4.46559	4.09778	4.58558	5.02252	6.31216	6.98587	0.0529485	4.19011	4.73382	4.863	4.17433	4.13106	5.59886	6.30905	6.83395	5.82302	5.28925	5.28406	5.59454	5.54629
PVX_082385	5.6557	5.72693	6.03054	5.93877	6.17985	5.94748	5.33197	4.06778	6.00569	6.04869	6.15339	5.90926	5.97594	5.88763	5.48088	5.07791	2.66883	5.76576	5.8062	5.80971	5.83644
PVX_082390	6.29071	7.0063	6.69843	6.10165	5.96041	5.33061	5.21193	2.46895	6.53085	6.63776	6.5057	6.35782	6.01678	5.57485	5.06168	4.89705	2.28423	6.20339	6.24261	6.30957	6.17695
PVX_082395	5.84363	5.93778	6.07323	5.7599	5.00371	3.70104	3.59194	2.58806	5.38116	5.65332	5.74347	5.75119	5.18443	4.30591	3.76843	4.03817	2.37112	5.46962	5.49036	5.39144	5.32196
PVX_082400	4.62764	4.71726	5.11962	5.71306	5.86954	5.25842	5.21979	4.60001	4.97035	4.49914	4.5803	5.32552	5.79263	5.43226	5.10449	5.12055	4.49533	5.38454	5.35418	5.16029	5.3349
PVX_082405	3.95278	2.07007	1.60624	2.89654	3.9025	5.79594	6.03924	5.93306	2.91382	2.6138	2.66832	2.08231	3.56754	4.23795	5.35907	5.49602	5.5953	4.42979	4.12432	4.48479	4.03733
PVX_082410	5.14424	4.47258	6.48053	7.4922	7.13957	6.99891	7.13531	4.84514	5.47991	4.37126	5.96637	7.30888	7.37151	6.67102	6.69882	6.58327	4.35636	6.78073	6.76639	6.81477	6.74391
PVX_082415	3.47467	5.08603	5.28808	4.56385	4.59606	6.12991	5.97889	5.12074	3.31841	3.71011	4.894	4.51284	4.46288	5.41709	6.09561	5.63288	5.04439	5.05884	5.25876	5.23185	5.24519
PVX_082420	6.90339	6.78287	6.67228	5.68616	5.70467	6.39274	6.62485	1.36372	6.25174	6.87856	6.41295	6.20905	5.71138	6.33148	6.64683	6.67842	0.644241	6.4971	6.54194	6.48382	6.48089
PVX_082425	7.07075	6.42452	6.27981	6.52374	6.62714	6.02415	5.75122	2.18687	7.10166	6.72937	6.36749	6.58039	6.79439	6.64644	5.98649	5.80078	2.54112	6.41073	6.30135	6.26943	6.50147
PVX_082430	5.463	2.48763	2.7343	3.16971	5.13564	6.46052	6.1972	5.97383	3.63095	3.29439	3.08588	3.28647	4.25456	5.07055	6.31644	5.96444	5.49999	5.07888	4.91646	5.03892	5.23183
PVX_082435	4.10327	3.7478	3.5343	3.36354	4.36189	5.35422	5.20317	5.98276	3.56894	3.79078	3.95778	3.56555	3.69351	4.4357	5.0205	5.04679	5.67773	4.29708	4.53612	4.3386	4.43227
PVX_082437	3.83855	4.61788	4.24705	2.89664	3.44461	3.73086	3.71741	1.78223	3.91269	4.18339	3.91803	2.74841	2.68312	3.36984	4.55464	4.45078	0.38735	4.09903	3.49933	4.05958	3.77505
PVX_082440	7.96335	8.04336	7.8113	6.9156	5.28755	6.24732	7.08225	1.8046	7.76087	7.80374	7.98673	7.24246	5.77181	6.11474	5.8822	6.96441	1.64911	7.45309	7.12313	7.03167	7.28034
PVX_082445	5.36417	6.71747	6.96018	6.77906	5.98399	4.99531	5.17826	3.0612	6.30024	6.44557	6.8557	6.98879	6.81318	5.64979	5.45899	4.78339	2.76147	6.25355	6.20471	6.34788	6.34775
PVX_082450	6.29484	7.3737	7.69592	7.66101	6.91186	6.57769	6.38294	3.30256	6.92623	7.00937	7.4068	7.29965	6.98614	6.49567	6.24832	6.19879	2.55988	7.22402	7.22912	6.99388	7.14705
PVX_082455	6.1564	6.23389	6.5501	5.77321	5.5738	6.44087	6.43829	1.27554	6.15457	6.33533	5.98618	6.2006	5.62582	6.18382	6.58514	6.56635	0.0873524	6.1793	6.12647	6.24536	6.20549
PVX_082460	8.41298	8.04546	8.35074	8.91002	8.92051	7.7978	6.91697	3.71454	8.53911	7.74413	7.99368	8.63621	8.78861	8.051	7.30522	7.01437	3.14005	8.07066	8.07649	8.17292	8.09512
PVX_082465	5.18091	6.90145	7.17029	6.94985	6.33001	5.8197	5.97056	3.34932	5.69288	6.4999	6.90293	6.71704	6.11813	5.70707	5.27991	5.41715	2.60363	6.37409	6.30368	6.33751	6.38683
PVX_082470	5.85884	7.62388	7.37807	6.56555	5.84876	6.18268	6.49544	2.51744	6.09632	6.93816	7.0215	6.39158	5.38122	5.26401	5.09037	5.94099	1.92485	6.62377	6.46701	6.4546	6.5674
PVX_082475	4.4424	5.87739	7.02919	6.63239	5.75376	5.87886	5.98429	3.77533	5.20668	5.86781	6.45833	6.83229	5.9526	5.69609	4.83161	5.70491	2.86558	6.14702	6.15343	5.99663	5.98999
PVX_082480	8.20585	7.87821	7.86513	7.35189	6.27857	5.81401	6.0712	2.1568	7.38238	7.68333	7.60824	7.40293	6.85278	5.98308	5.78141	6.04837	2.16444	7.16804	7.13219	7.18162	7.19374
PVX_082485	1.6197	1.96467	2.47282	2.54073	5.50605	5.75237	4.81119	5.24322	3.92127	1.952	2.08118	2.9962	4.61166	5.52999	5.57876	5.03028	5.26347	4.49258	4.6838	4.46606	4.2441
PVX_082490	3.01147	3.85433	4.55413	5.00864	4.58619	4.55787	4.69688	4.46373	2.75433	2.00422	3.74586	4.81521	4.0829	3.70057	4.19715	4.48092	4.39991	4.39904	4.45208	4.62869	4.35514
PVX_082495	7.27982	6.83976	7.16617	6.89326	5.96749	5.62488	6.20839	2.13728	6.5822	6.77225	6.83536	7.01387	6.37516	5.73833	5.76937	6.24014	2.19092	6.57498	6.49191	6.60649	6.66978
PVX_082500	7.64291	6.93271	7.36663	8.28094	7.85441	6.78353	6.30659	3.79844	7.93522	6.84789	7.11104	7.67229	8.15825	7.43426	6.58036	7.03329	3.44649	7.61796	7.29146	7.57545	7.54892
PVX_082505	7.05874	5.99012	5.69811	5.19533	5.90779	7.37198	8.50762	0.258883	5.71141	5.82995	5.72777	5.69215	5.84667	6.70084	7.63388	8.20751	5.73233	6.78289	6.84401	6.80107	6.83153
PVX_082510	3.13656	4.7874	5.10676	5.32779	5.98579	5.83358	5.33134	4.58261	4.452	4.20232	4.94203	5.23378	5.78648	5.89592	5.69663	5.03966	4.52411	5.35475	5.3004	5.40623	5.47848
PVX_082515	6.87395	7.58214	8.00026	8.75465	8.09898	7.11581	6.95194	3.79267	7.58272	7.70556	7.9215	8.5171	8.53884	7.67071	6.80903	7.06367	3.09177	8.03447	7.90108	7.93827	8.05482
PVX_082520	8.1304	8.22606	7.82316	6.78403	5.66597	5.40168	5.43445	2.1138	7.65728	7.81405	7.75357	6.98087	6.10517	5.93131	5.63399	5.90579	1.88919	7.02608	7.04649	7.02613	6.99299
PVX_082525	10.5029	10.0466	9.78802	9.60008	8.49474	7.70791	7.65181	2.22913	10.1166	9.90375	9.93969	9.63586	9.14638	8.12897	7.94324	7.89351	2.1382	9.26732	9.3085	9.27061	9.30516
PVX_082530	7.08069	7.12876	7.26969	7.60047	7.32165	6.68873	6.35607	3.41123	6.9355	7.07215	6.85725	7.19578	6.91497	6.35964	6.16032	6.07755	2.48916	7.04708	6.85083	7.03142	7.11484
PVX_082535	2.3452	3.22002	2.15393	0.395863	0.565323	1.31255	1.36864	1.71245	2.10503	3.08398	2.62707	0.874422	0.388795	1.75803	2.81533	3.26527	0.572037	2.01721	2.13438	2.69631	2.56872
PVX_082540	3.88289	2.8942	2.71048	1.70799	5.17024	6.61714	6.0045	5.90412	2.8322	3.48599	1.89481	1.93991	4.5165	5.98855	6.51936	5.93729	5.42986	5.22162	5.04811	5.03444	5.17137
PVX_082545	5.17179	6.74477	6.36618	5.85948	4.56443	4.05531	3.46505	2.64928	5.98368	6.45679	6.3154	6.02361	5.42107	4.43521	4.15113	4.77671	2.113	5.66713	5.63488	5.87581	5.65058
PVX_082550	5.59367	6.18532	6.12521	5.7819	5.0139	4.47375	4.14856	2.60985	5.62912	5.86983	5.95034	5.59971	5.2948	4.6206	4.01104	4.21541	2.29345	5.52262	5.34843	5.49306	5.45674
PVX_082555	6.3973	6.89566	6.72436	6.1584	5.60327	4.82591	4.15094	2.5512	6.20598	6.32685	6.38689	6.09263	5.95555	5.04664	4.55323	4.62048	2.32586	5.71599	5.77276	6.11412	5.93069
PVX_082560	5.51876	6.35513	6.57441	6.17033	5.31903	4.44601	3.96802	2.82061	5.81869	6.32836	6.48525	6.36808	5.7158	5.03549	4.29058	4.45934	2.43065	5.88227	5.78479	5.77553	5.84438
PVX_082565	5.08883	4.45635	4.20902	4.27225	3.54125	2.75081	3.08153	2.09763	4.40501	4.20363	4.4846	3.72106	3.61163	3.0901	1.92743	2.86481	2.11412	4.00482	4.13107	4.09599	4.11722
PVX_082570	8.19703	7.90205	7.74433	7.20763	6.00146	6.0468	5.89681	2.09923	7.67053	7.691	7.8925	7.66832	6.76676	6.01992	5.99329	5.98698	2.14923	7.11084	7.08111	7.13271	7.15912
PVX_082575	7.38705	7.63128	7.37492	7.27226	7.0397	6.20454	5.39626	2.71195	6.94079	7.06409	7.10294	7.02415	6.70202	6.33841	5.20414	5.28948	2.48593	6.91135	6.93281	6.95215	6.96146
PVX_082580	7.4064	8.30234	7.96855	6.85964	5.8534	5.42148	5.86195	2.24173	7.31658	7.84373	7.85923	7.5138	5.78825	5.13001	5.55881	6.0488	1.92601	6.98851	7.0881	7.27837	7.19042
PVX_082585	0.211346	0.762767	2.47951	1.90105	1.30184	1.68649	1.84212	4.25122	1.20213	0.165138	1.73423	2.18825	1.44081	1.17262	0.796953	2.36237	3.8047	1.78084	1.49934	1.83322	0.958433
PVX_082590	4.58354	5.53527	5.66958	5.9382	4.90164	3.75167	3.56189	3.06072	4.93833	5.12668	5.58241	5.72809	5.3836	4.2764	3.68012	3.78711	2.66031	5.15505	5.17667	5.156	5.0964
PVX_082595	2.99095	4.16273	4.44014	5.1571	5.74292	4.86896	3.83683	4.37373	5.24912	4.23579	4.67431	5.63868	5.90303	5.52773	4.38722	3.676	3.67484	4.50336	4.32899	4.89934	4.29694
PVX_082600	7.32115	7.24331	7.28914	6.82369	5.71672	5.2206	5.59514	2.23612	7.41502	7.23065	7.35887	7.08892	6.44694	5.71395	5.77155	6.06507	1.98513	6.57205	6.70894	6.82788	6.77416
PVX_082605	3.41139	4.85178	5.07257	4.49508	2.80589	3.36869	3.05282	2.68602	3.31318	3.82753	4.74925	4.3917	3.12301	2.67668	2.45511	2.82134	2.38143	3.84134	4.16173	3.93513	4.00415
PVX_082610	6.02383	5.76714	5.0727	3.67161	2.54067	2.95927	3.43146	1.82866	5.3534	5.69859	5.51223	4.35631	3.17607	3.14842	3.68488	4.50068	1.49812	4.7551	4.6036	4.67409	4.83358
PVX_082615	5.45596	5.53048	6.1282	6.79203	6.96149	6.54878	6.50178	4.75757	6.26987	4.98399	5.82388	6.30826	7.05245	6.97221	6.31911	5.87618	4.49614	6.11473	6.37105	6.39123	6.50957
PVX_082620	6.31475	5.54424	3.67602	0.574003	1.65035	2.29804	2.13174	1.55088	5.72057	5.29711	4.5746	2.47403	0.82997	2.59153	2.34139	4.4878	1.10494	4.29313	4.32812	4.36922	4.0237
PVX_082625	4.01978	5.78687	5.84617	5.1205	3.79071	2.97643	2.72218	2.74911	4.54263	5.40837	5.51395	5.7178	4.10747	3.40318	3.2355	3.33641	2.32477	4.78509	4.81836	4.93525	4.84241
PVX_082630	4.00427	2.81653	4.06612	6.06805	5.43545	5.51933	5.68808	5.06655	4.32396	3.5124	3.39623	5.83295	6.05993	5.55999	5.69551	6.20167	4.86764	5.34899	5.32355	5.3294	5.45582
PVX_082635	3.57667	4.13449	5.19276	5.39817	5.04156	4.97178	6.0321	4.76318	3.88494	3.69396	4.63007	5.22652	4.98974	4.72792	5.04388	5.46022	4.59204	5.16447	5.0537	5.05848	4.9887
PVX_082640	7.77957	8.13305	7.42561	5.57374	4.16962	3.28749	4.03008	2.08928	7.80789	8.24521	7.76097	6.77163	5.4512	4.66844	4.60385	5.41458	1.82258	6.85013	6.87001	6.84724	6.87251
PVX_082645	9.36518	8.93268	8.94569	9.16975	7.86702	6.89582	6.96971	2.43026	8.86867	8.70902	8.6457	8.745	8.13538	7.12062	6.61553	6.87668	2.23711	8.31952	8.30662	8.30692	8.31833
PVX_082650	3.03341	1.63841	2.33313	4.79745	7.99245	7.66167	6.49329	5.24713	6.89566	2.94767	2.40574	4.39601	7.72887	8.3983	7.61191	6.74622	5.22276	6.69995	6.63237	6.67347	6.8272
PVX_082655	1.63573	-0.719736	2.66686	7.0965	10.0174	9.44137	7.80533	5.08111	8.23214	2.14207	1.68914	5.22128	9.01543	9.37058	8.43316	7.40524	5.18386	8.10939	8.01472	8.0063	8.07034
PVX_082660	3.93945	6.37598	7.88203	7.40055	6.58086	6.51531	6.05819	3.8838	4.68436	5.6366	7.57781	8.22525	7.24691	6.63412	6.09209	5.93892	3.47078	6.9443	6.8124	6.95327	6.88786
PVX_082665	2.91506	1.55959	2.44	3.79741	7.81127	8.21705	6.92962	5.34616	5.17284	3.23142	0.0456275	2.77794	6.32098	7.23668	7.15869	6.22006	5.37352	6.33935	6.38665	6.34608	6.33404
PVX_082670	7.34132	5.96619	5.9676	6.72271	7.44501	8.2256	9.11006	5.9329	6.88745	6.7045	6.12121	6.73072	7.04086	7.80939	8.22984	8.91604	5.63459	7.6111	7.38756	7.48401	7.51182
PVX_082675	-1.17604	-4	-4	1.31203	5.02992	6.25108	5.04769	5.37161	4.14773	4.01041	0.931806	1.41619	5.66813	7.04993	7.38476	6.34332	5.48243	5.43132	5.31358	5.586	5.23731
PVX_082680	1.64694	-1.29349	2.67807	7.35483	8.7257	7.6917	5.89439	4.9795	7.18838	1.15328	3.0443	6.07675	8.37131	8.37885	7.21052	6.15642	4.9087	7.13352	7.01531	6.9984	7.07341
PVX_082685	3.85441	1.69159	2.17772	7.19619	9.37648	8.8856	7.47657	5.19199	7.04649	2.26388	1.1549	3.63929	7.60872	8.15356	7.46555	6.57445	5.2896	7.44782	7.30429	7.53299	7.43171
PVX_082695	1.36558	1.33204	3.08121	7.34551	8.77399	8.6407	7.51574	5.00517	7.37189	4.26424	3.0584	6.10982	8.4742	8.77899	8.49598	7.52007	5.16779	7.59845	7.50158	7.41987	7.52427
PVX_082700	2.32523	1.3848	1.549	5.68402	8.94359	8.90372	7.27702	5.20698	6.18904	2.37213	1.67819	3.99908	7.89418	8.94947	8.30345	7.63852	5.23117	7.20284	7.24549	7.37886	7.48623
PVX_082710	7.5645	6.6052	6.47789	6.76766	6.94288	7.63742	7.60913	6.26994	7.27481	7.48838	7.08409	6.68497	7.09127	7.9109	7.95502	7.75992	5.82029	7.2592	7.31605	7.2366	7.15694
PVX_082715	4.06159	2.13843	3.47256	3.13809	4.6732	5.76938	6.82406	5.82917	3.69114	3.17639	3.32491	3.25861	4.14208	5.15738	5.79	6.11441	5.52627	4.93027	4.88624	4.78117	4.97616
PVX_082720	6.03049	5.62702	5.52384	5.34128	4.74259	4.13932	3.86055	2.28532	5.63541	5.29378	5.71688	5.82525	5.41001	4.93773	4.72581	4.62572	2.53181	5.2775	5.16006	5.29631	5.30048
PVX_082725	4.59712	5.51693	5.65378	5.54939	4.79635	4.17471	3.60977	3.01927	4.6807	5.08244	5.40429	5.33314	4.7422	4.11392	3.53065	3.99767	2.44757	4.889	4.88676	4.91964	4.96855
PVX_082730	5.79527	5.99992	6.17463	6.14038	5.14634	4.59075	4.82937	2.59202	5.68733	5.59576	6.0621	6.24455	5.64789	4.94009	4.7349	4.79273	2.53991	5.60357	5.79402	5.79071	5.74796
PVX_082735	1.33613	1.1733	2.33751	1.15435	0.908773	2.46958	3.55644	0.0932058	1.77332	1.2481	1.4667	1.65153	2.41032	2.60553	3.65495	4.52625	5.58173	2.49788	2.64459	2.94533	2.92222
PVX_082740	6.06448	5.66108	6.07115	6.01216	5.94683	5.72281	5.821	3.55803	6.07758	5.68689	5.66388	6.18651	6.39411	5.95159	5.27312	5.85387	3.39111	5.7791	6.08831	5.9332	5.86351
PVX_082742	3.97137	5.84241	6.69084	6.09357	4.70751	5.9495	5.42644	3.5174	4.45075	4.57409	6.40499	6.53119	5.34954	5.24815	5.96149	4.98755	3.52171	5.52233	5.79343	5.64756	5.66998
PVX_082745	7.69611	7.63918	7.81804	8.18128	7.79383	7.26901	7.08258	3.38245	7.81437	7.62208	7.57861	7.9402	8.15048	7.63219	6.87216	6.99791	2.9928	7.65181	7.6962	7.75402	7.74141
PVX_082750	4.17212	3.95801	3.67475	3.49873	3.67765	5.27601	5.72741	0.0606321	3.67879	3.64726	4.17233	3.89929	3.6767	4.4306	5.19952	5.56867	5.72161	4.63095	4.59762	4.4927	4.58431
PVX_082755	6.97137	8.57514	8.78628	8.91993	8.26886	7.76538	7.83837	3.55709	8.25966	8.37844	8.80903	9.11989	8.93238	8.33388	7.68526	7.77971	3.00324	8.45616	8.45562	8.3736	8.56466
PVX_082760	5.84738	7.14903	7.51027	7.913	6.84887	7.10014	7.20175	3.88876	6.59716	6.83409	6.78531	7.59162	7.16897	6.84519	7.1311	6.92845	3.81747	6.96275	7.41222	7.32403	6.9479
PVX_082765	7.31802	6.22341	5.44086	5.08206	7.00641	7.69918	7.75924	0.0504139	7.13588	7.05028	6.2817	5.9117	6.88235	7.68999	8.25711	7.71902	5.78116	6.86043	6.79801	6.94439	7.2188
PVX_082770	7.83453	7.75433	7.80179	6.62149	5.39754	5.16749	5.74518	2.07641	7.59901	7.82374	7.81862	7.26852	5.9825	5.58337	5.68657	5.82986	1.92401	6.87105	7.07171	7.05905	6.87994
PVX_082775	5.17352	6.54127	6.58576	7.18386	6.70779	5.60294	5.16871	3.62968	6.06737	5.88699	6.17531	6.5644	6.88359	6.07556	5.24907	5.18398	3.18397	6.48273	6.24016	6.35061	6.39549
PVX_082780	4.97205	6.10168	5.73333	3.92202	2.9962	2.33801	2.03919	2.30725	4.53783	5.12362	5.30385	4.15632	2.64626	2.73987	2.47062	3.57744	1.7849	4.402	4.40475	4.41856	4.42396
PVX_082785	4.65261	6.57278	6.41799	5.03026	4.10661	4.26887	4.81507	2.38087	4.64923	5.97319	6.19436	5.12162	3.14872	3.781	4.63938	4.78601	1.65654	5.22049	4.95571	5.38339	5.36292
PVX_082790	6.13085	6.58167	6.76173	6.73737	5.20305	4.9221	4.60355	2.66401	6.26111	6.41547	6.30964	6.5826	5.8311	4.80207	4.68502	4.95019	2.25032	6.15409	6.02838	6.13149	6.17442
PVX_082795	6.45836	6.11406	5.92019	5.1767	5.47647	5.40405	5.77466	1.46205	5.8994	6.1253	5.75219	5.65453	5.39915	5.19253	5.33637	5.51861	1.61899	5.56555	5.65055	5.57869	5.51569
PVX_082800	6.38868	6.83042	6.61721	5.40584	4.53552	4.73454	5.10164	2.03309	6.08861	6.65544	6.51755	6.07176	4.83776	4.36859	4.56304	4.93916	1.91459	5.82541	5.86714	5.63139	5.85468
PVX_082810	4.48547	4.46337	5.8962	6.05869	6.78548	6.93607	6.7735	4.9943	4.71086	4.26115	5.32968	6.0406	6.30378	6.63872	6.55143	6.58221	4.77621	6.22183	6.1989	6.24628	6.23216
PVX_082815	4.52768	3.18241	2.72043	3.04613	6.87666	6.9035	6.48923	5.68319	5.17433	2.72044	3.13341	3.42515	5.84367	6.92935	6.64874	6.28373	5.30926	5.72947	5.61864	5.5602	5.56003
PVX_082820	3.77753	1.85572	2.4894	1.84682	6.12131	8.08041	8.27424	5.78179	4.51534	5.80795	3.30665	3.06234	5.16168	7.103	8.28528	8.28832	5.71668	6.59308	6.73656	6.63425	6.69282
PVX_082825	4.99205	5.66273	5.79196	5.12257	3.68434	3.96525	4.40277	2.28121	5.4484	5.78206	5.84854	6.12289	5.50782	4.83524	4.66756	5.17254	2.38073	5.18078	5.45854	5.17304	5.59273
PVX_082830	5.02175	5.1517	6.7385	8.20791	8.26594	7.01485	6.34187	4.52999	6.82157	4.96532	6.61098	7.78202	8.21064	7.62891	6.35324	5.81113	3.97669	7.14886	7.23663	7.31909	7.23249
PVX_082835	6.8841	7.62896	7.7887	8.1923	7.32615	5.75089	5.36393	3.12138	7.19931	7.52192	7.68691	7.88018	7.59918	6.58679	5.58565	5.56795	2.65896	7.25212	7.27798	7.33145	7.21795
PVX_082840	10.4909	10.2067	9.75962	9.7062	8.74753	7.88479	7.457	2.31521	10.3395	10.2705	9.97106	9.84293	9.44747	8.64828	7.8266	8.22426	2.15721	9.36543	9.46912	9.27947	9.33334
PVX_082845	9.05672	9.19571	9.07608	9.76306	9.01061	7.4575	6.52522	3.04292	9.29865	9.2017	9.11631	9.50588	9.36001	8.43523	7.17094	6.93747	2.65711	8.88067	8.883	8.91202	8.87268
PVX_082850	4.59639	3.51713	4.33737	3.45378	4.2245	5.57636	6.99503	6.22603	4.18464	4.30556	3.97558	3.64283	3.97823	4.64192	5.95438	6.42344	5.93102	4.96205	4.95414	5.05453	4.52746
PVX_082855	3.20466	5.93408	5.52742	4.80214	3.91372	4.10107	4.46911	2.82423	4.51131	5.52005	5.79516	5.02137	3.99177	3.60983	4.14442	4.33195	1.97886	5.03315	4.97808	4.96184	5.0095
PVX_082860	3.62054	6.64886	6.84431	6.18618	4.53422	3.17894	3.525	2.95213	5.45873	6.57158	6.67553	6.46688	5.18327	4.13227	3.95133	4.31107	2.27669	5.74297	5.77474	5.73044	5.80047
PVX_082865	6.55899	6.09098	6.22432	7.24838	7.4256	7.0877	7.66247	5.31518	6.56544	5.8853	6.17675	6.7863	7.61541	7.24414	7.19029	7.60314	4.98607	7.03781	7.04339	7.04703	7.00457
PVX_082870	3.21375	3.6814	3.32204	3.48681	4.29186	4.05557	5.07008	5.69063	3.93294	2.3151	2.77316	3.25755	2.93542	3.62659	4.33992	4.82187	5.81358	3.48241	3.97123	3.9799	4.05876
PVX_082875	7.90399	6.84901	6.5048	6.28338	6.94689	8.3223	9.44402	0.168294	6.15114	6.33039	5.96816	6.05044	6.3261	7.34819	7.98807	8.57011	5.69151	7.38489	7.4949	7.30691	7.47141
PVX_082880	0.926871	4.34192	5.06177	4.74026	2.66687	2.67712	1.95561	3.33769	1.21722	3.01043	4.63531	4.63241	3.72913	2.58496	2.42502	2.24419	3.10456	3.89323	3.78847	3.92872	3.87029
PVX_082885	7.57872	7.87557	8.29009	8.45344	6.76055	7.18879	7.01604	2.75007	7.19311	7.55148	7.71458	7.97426	7.07576	6.72969	7.23948	6.78104	2.43251	7.48915	7.59303	7.62254	7.56497
PVX_082890	5.88733	6.96658	7.29156	7.45257	7.48001	7.19029	6.86498	4.19498	7.10034	7.37773	7.18783	7.47781	7.50209	7.63441	6.82764	6.84135	3.38037	7.0238	7.24042	7.11462	7.50695
PVX_082895	5.6136	8.00594	8.06945	5.75226	4.97617	4.55347	4.46755	2.49855	7.04639	7.91842	8.21162	6.84715	6.00823	5.67703	3.91875	5.19424	2.15267	6.41628	6.70349	6.81765	6.64836
PVX_082900	3.28934	6.00277	5.38187	3.68681	3.75244	3.27487	4.21759	2.41904	4.64859	5.39765	5.51106	4.86052	4.29642	3.74696	4.10141	4.21637	2.01876	4.7975	4.85079	4.59949	4.64752
PVX_082905	2.50878	2.40363	2.87694	5.02988	6.44727	5.54531	4.78434	4.97543	5.11954	2.81872	2.44671	3.8848	6.12839	6.05446	5.06228	4.67028	5.03239	4.97342	4.85482	4.9205	5.02354
PVX_082910	5.97388	6.55701	7.17493	7.30995	6.59489	6.62149	7.20027	4.05536	6.40718	6.32456	7.31553	7.22062	7.15088	7.02576	6.55949	6.93753	3.61748	6.84676	7.03446	6.80547	6.75199
PVX_082915	4.43704	4.82181	4.80871	3.83025	3.34112	4.56028	5.30141	1.27317	4.41261	4.56367	4.68372	4.42229	3.43314	4.01689	4.9803	5.4561	0.488774	4.44372	4.47506	4.79534	4.60628
PVX_082920	2.08782	0.459328	0.682425	0.39598	0.609834	0.120017	0.654162	1.16478	1.32754	0.446662	1.56008	0.606343	0.459301	0.343114	1.2629	2.12336	0.449897	1.05209	0.750491	0.728849	1.00795
PVX_082925	5.92099	6.20598	6.42886	6.72759	5.92402	4.89821	3.93593	3.08878	6.22821	5.97635	6.39789	6.52637	6.47287	5.33637	4.8077	5.01747	2.62573	5.89719	5.76769	6.20876	5.92495
PVX_082930	6.65748	6.2531	6.36668	6.84747	5.67116	3.41838	3.79641	2.65675	6.54873	6.5322	6.59541	7.1271	6.92759	5.7514	5.3362	4.84503	2.7543	6.30465	6.02044	6.0976	6.2409
PVX_082935	6.48324	6.34797	6.23123	5.482	3.751	3.77896	3.60679	2.174	5.76164	6.23254	6.16118	5.78511	4.87617	3.7929	4.45722	4.71595	1.93906	5.39605	5.34904	5.3718	5.36516
PVX_082937	7.94505	6.37094	5.98534	5.85842	6.34828	7.95861	9.16365	0.259313	6.58539	6.63064	6.53914	6.35442	6.33129	7.38231	8.26528	9.08213	5.87351	7.47678	7.45027	7.52531	7.47756
PVX_082938	5.13632	3.16418	3.4995	4.26719	5.35209	5.82487	6.3404	5.83751	4.09951	4.24963	3.86458	4.05497	4.96035	5.30028	5.4019	5.97291	5.42981	4.82406	4.88464	4.99109	4.80591
PVX_082945	6.609	6.50517	6.27761	6.10802	5.01611	4.81473	5.26589	2.0868	6.31307	6.2923	6.47444	6.41324	5.68009	5.06262	4.87719	5.16313	2.17365	5.84217	5.93472	5.91964	6.11032
PVX_082950	6.75696	5.52507	6.36465	6.93479	6.55519	6.95797	7.54676	5.67414	5.30447	4.88925	5.46662	6.90564	6.98475	6.6337	6.53308	6.68288	4.53609	6.54703	6.64779	6.51161	6.61162
PVX_082955	6.15944	4.38251	6.58485	5.97941	6.06065	6.71389	6.75254	5.46197	4.30844	4.77194	5.75119	6.38636	6.08066	6.04391	6.39665	6.35849	4.44256	6.17435	6.05656	6.17619	5.97433
PVX_082960	8.8354	8.11171	7.61241	7.49347	6.99347	8.23671	8.37199	0.956008	8.45636	8.41153	7.91589	7.62567	7.27262	7.77389	8.73691	8.54776	0.365033	8.06618	8.00684	8.03736	8.04571
PVX_082965	10.4648	10.0299	9.72804	9.71043	8.60608	7.75299	7.40558	2.31493	10.4794	10.1121	9.98601	9.7086	9.41575	8.7139	7.86047	8.03534	2.15664	9.33416	9.42361	9.45798	9.35732
PVX_082970	10.4086	10.2682	9.90776	9.84989	9.16905	8.06189	7.85434	2.39056	10.4322	10.2976	10.1346	9.76922	9.63384	8.98798	8.2649	8.34917	2.16887	9.53214	9.64605	9.62541	9.6637
PVX_082975	2.41659	1.30624	0.929871	0.997776	-1.41773	1.55189	1.55552	1.19837	-0.462984	-0.121466	1.40699	1.25394	0.0838179	0.774986	0.372845	2.24157	4.48058	0.998539	1.32821	1.25383	1.97269
PVX_082980	4.76083	5.14942	5.32629	5.17453	4.69554	4.12084	4.07677	2.84409	5.01884	4.91718	5.08327	5.03351	4.46012	3.93124	3.22167	4.04593	2.18665	4.73976	4.89761	4.76443	4.80686
PVX_082985	6.23441	5.20824	5.11529	5.607	6.76439	7.57099	8.23131	5.87827	5.48728	6.0403	4.97439	6.25396	6.04354	6.93018	7.1086	7.74388	5.46323	6.95259	6.3497	6.57088	6.58192
PVX_082990	7.02929	5.55918	5.03442	5.16506	5.40929	6.54952	7.72153	0.362707	5.66541	5.63589	5.09191	5.01639	5.10803	6.12239	6.98836	7.59535	5.96241	6.21635	6.30925	6.14962	6.05444
PVX_082995	7.49485	7.06623	6.82333	7.54281	7.58354	6.67483	6.63539	3.70183	7.72224	7.06715	7.19736	7.66253	7.84722	7.06219	6.59815	6.77713	2.90274	7.1797	7.17896	7.22399	7.34067
PVX_083000	10.6231	10.428	10.1409	9.84192	8.22589	7.1112	7.31598	2.2896	10.4579	10.5595	10.2029	10.2009	9.42254	8.43496	7.72041	8.02328	2.17749	9.49232	9.48489	9.51695	9.52361
PVX_083005	4.34699	5.56862	6.42169	6.27266	5.3697	4.94517	5.46915	3.53018	4.20653	5.05148	6.00214	6.53114	5.60967	4.93219	4.83834	5.07814	3.15688	5.63923	5.75239	5.75688	5.71938
PVX_083010	4.63214	5.44005	5.23417	3.46981	4.04093	3.58528	3.46294	2.1711	5.06236	5.60539	5.37835	4.79403	4.13671	3.97544	3.68466	4.09572	1.91326	4.76302	4.66517	4.74924	4.57159
PVX_083015	6.31194	6.94299	6.91164	5.23769	4.09903	3.96851	4.14562	2.18783	6.34995	6.82497	7.06773	6.53296	4.76722	3.96981	4.01185	4.94507	1.97572	5.90957	5.94345	5.74084	5.66992
PVX_083020	8.13066	8.06861	7.9581	6.71319	5.15372	5.15728	5.45245	2.07887	8.08998	8.17891	8.03595	7.42512	6.17184	5.80295	5.26622	5.86254	1.93429	7.14422	7.07915	7.08998	7.08117
PVX_083025	4.26411	3.55501	3.00872	2.60714	3.74858	4.43809	5.69326	0.215559	2.55446	3.41681	3.20204	2.80672	3.52021	4.64043	5.58097	6.24098	5.60272	3.79985	4.46151	4.46196	4.57879
PVX_083030	8.10389	7.80156	7.58489	7.24337	7.3756	9.75222	10.338	0.049503	7.28935	8.21491	7.66305	7.53775	7.51306	9.0546	10.1819	10.3435	5.72279	8.77724	8.88273	8.77642	8.79567
PVX_083032	7.28332	7.51281	7.2867	7.57232	6.94085	7.28368	7.6549	1.56734	8.01845	7.91518	7.05132	7.58881	8.02093	6.95785	7.4875	7.18456	1.72046	7.21576	7.16692	7.57998	7.27238
PVX_083035	6.22878	6.58363	6.70994	5.91849	5.13641	5.16247	5.54619	2.18226	6.37533	6.64762	6.66997	6.37122	5.37881	5.18432	5.0633	5.55851	1.93093	6.10522	6.06169	6.09747	6.0047
PVX_083040	5.38549	5.11647	5.30672	4.0775	2.77324	3.11177	3.73894	1.94165	4.78833	5.20368	5.06917	4.85821	3.54474	3.13761	3.59302	4.22156	1.76897	4.63418	4.54341	4.50514	4.40436
PVX_083045	9.11368	11.0474	11.3618	10.3608	8.66699	6.97972	6.66615	2.74929	9.54648	10.1419	10.9168	10.7628	9.71066	8.50544	7.52421	7.15021	2.57256	9.89528	9.94988	9.97515	9.92448
PVX_083050	5.37717	5.5025	6.00246	7.27812	8.28421	7.70452	7.05733	4.91351	6.89145	5.62944	5.89286	6.95256	8.0506	7.96971	7.08111	6.67156	4.64738	7.059	7.02869	7.05295	7.12144
PVX_083055	6.07983	5.74143	5.90564	5.87602	6.12378	5.23794	5.38868	2.8769	6.03585	5.51905	5.59698	5.89773	6.12085	5.58739	5.02314	5.15491	2.91606	5.61531	5.77252	5.62245	5.7814
PVX_083060	5.14827	6.27211	7.05998	7.66834	7.31416	6.4802	6.22872	4.12527	5.9066	5.87366	6.92341	7.58511	7.57878	6.82751	6.085	6.35457	3.61597	6.93872	6.89316	6.95506	6.88614
PVX_083065	5.52845	5.61193	6.16289	6.26512	5.68338	5.61128	6.21281	3.92564	5.40171	5.40857	5.60332	6.19642	5.89619	5.42657	5.60664	5.93634	3.68873	5.89333	5.87319	5.86613	5.91573
PVX_083070	5.81316	7.30477	7.65873	7.66049	6.44561	5.92065	5.9396	3.17499	6.56746	7.20421	7.39561	7.85323	6.96975	6.57096	6.14025	6.26789	2.72007	7.06812	7.10778	7.02664	7.09956
PVX_083075	2.38892	5.61841	5.8579	5.14859	4.36011	3.83431	3.60923	3.30606	3.95937	4.97498	5.36498	4.97542	4.15342	3.74795	3.59038	3.91479	2.37871	4.86325	4.97389	5.10442	4.73582
PVX_083080	5.80172	5.00672	4.98672	6.43654	7.64175	7.65179	6.57749	5.24377	6.47952	5.15737	5.45458	6.0083	7.32918	7.41595	7.46721	6.71702	5.05574	6.56556	6.64225	6.54256	6.57704
PVX_083085	2.58942	2.4831	2.9439	5.61823	6.50916	5.86955	5.04429	4.96146	4.9814	2.24105	2.41353	4.6257	5.9523	5.9638	5.17594	4.93869	4.95576	5.06858	5.09326	5.1058	5.04773
PVX_083090	5.70074	5.71645	5.69942	5.53846	5.09558	4.53941	3.79581	2.64829	5.7315	5.44875	5.58588	5.72234	5.53031	4.93493	4.37395	4.59417	2.45416	5.4247	5.30547	5.4301	5.28539
PVX_083095	4.13267	6.10521	5.98395	4.8144	4.29581	4.28492	4.14144	2.665	5.33397	5.95018	6.12542	5.62198	4.77572	4.0222	4.50998	4.48336	2.06929	5.30844	5.25049	5.33438	5.08297
PVX_083100	5.90905	4.61784	4.5894	4.68002	6.20703	6.12027	5.49829	5.81506	5.54344	4.90063	4.60155	5.1161	5.64794	6.22608	5.76245	5.59625	5.21731	5.45161	5.42636	5.55446	5.33235
PVX_083105	7.35743	7.5487	7.44778	8.02669	7.37277	7.46758	6.87954	3.5565	7.76113	7.74027	7.64348	7.76972	7.82541	7.67387	7.64452	7.45168	3.08593	7.49358	7.57707	7.60454	7.57094
PVX_083110	4.91517	5.49233	6.0991	7.19431	8.12065	8.70647	7.70534	5.01906	6.44735	5.40899	5.61562	6.59569	7.8262	8.42931	8.71192	7.90361	5.09963	7.61681	7.57193	7.56263	7.58438
PVX_083115	4.41901	5.13094	4.85799	4.61003	4.22201	5.27106	4.60119	2.22246	4.50049	4.74454	4.89515	4.55807	4.93815	4.89625	5.19155	5.18398	5.37743	4.84109	4.66371	4.78035	4.81941
PVX_083120	3.33786	6.9727	6.69679	5.81559	4.84339	4.25719	3.25439	3.0728	5.50735	6.75856	6.79935	6.37908	5.2194	4.51168	4.049	4.72255	2.22888	5.84919	5.76803	5.84144	5.82012
PVX_083125	1.55981	3.99575	5.00795	4.40055	3.2062	2.64263	3.13784	3.37922	2.64157	4.03039	4.91623	4.96116	3.4514	3.58146	4.09407	3.37604	2.97604	4.25798	4.19176	4.11446	3.92838
PVX_083130	5.30543	5.7328	5.81992	6.152	4.77481	3.9066	3.84832	2.79538	5.32072	5.67173	6.00777	6.19346	5.686	4.68803	4.03534	4.18827	2.61634	5.35764	5.49163	5.46349	5.55239
PVX_083135	6.26003	5.73781	5.9077	5.83102	4.35278	4.7477	5.16509	1.94382	5.86824	5.53657	5.83611	5.89892	5.26711	5.21452	4.88032	5.30234	2.1079	5.27494	5.47296	5.34626	5.60994
PVX_083140	6.21729	6.44637	6.39228	6.32444	6.2145	6.10131	6.41938	2.25564	6.01901	6.20967	6.2225	6.40217	6.29984	5.93936	5.82696	6.03889	2.74601	6.30006	6.1623	6.19651	6.36636
PVX_083150	8.10201	7.22061	7.2134	6.27146	7.31179	8.35587	9.35476	0.279779	7.1503	7.52654	7.20803	7.11916	7.03572	7.83955	8.71997	9.06824	5.88571	7.8981	7.89185	7.89131	7.84292
PVX_083155	9.05486	8.58362	8.56964	7.56843	6.95088	8.68151	9.07188	1.11853	8.76718	9.04504	8.8504	8.50812	7.67178	8.39241	9.49249	9.40932	0.4286	8.74783	8.79462	8.81007	8.73623
PVX_083160	5.14824	4.77805	4.66584	3.08465	3.03171	2.65341	2.83503	1.92034	4.81089	4.84455	5.10073	4.26138	3.07758	2.63946	3.00991	4.0748	1.66006	3.88982	4.04684	3.93423	3.93954
PVX_083165	6.56303	7.16233	7.8648	8.01138	8.26787	7.88344	7.19499	4.35106	7.41439	7.37074	8.16673	8.2712	8.65652	7.96873	6.85715	7.40168	3.34456	7.87833	7.68909	7.61404	7.23461
PVX_083170	4.68258	4.87801	5.9612	6.47517	6.086	6.03444	6.58916	4.76634	5.01557	4.92562	5.4258	6.30103	6.24466	6.00125	5.99937	6.38489	4.55224	5.971	5.82098	6.08137	6.03539
PVX_083175	4.87914	6.16977	6.71571	6.27835	4.72275	4.01711	3.9801	2.86551	5.6906	6.32104	6.20133	6.9654	5.87996	4.59353	4.32349	4.74944	2.47029	5.86566	5.85919	5.7488	5.88573
PVX_083180	6.13626	4.84696	4.68923	4.27613	7.93461	8.69219	8.05815	5.77259	5.79265	4.70967	4.61866	4.81115	7.24715	8.30772	8.71475	8.17181	5.31976	7.41246	7.30033	7.31161	7.34933
PVX_083185	5.46744	6.50594	7.25157	6.95132	5.5083	5.70227	5.84657	3.05523	5.81584	6.3716	6.99265	7.39471	6.18475	5.40451	5.50004	5.69621	2.61276	6.2585	6.35289	6.29681	6.59553
PVX_083190	6.49002	7.22813	7.11501	5.77325	4.6283	4.41256	4.62299	2.23573	5.95261	6.58483	6.99395	6.45197	5.01543	4.26642	3.92318	4.76696	2.12568	6.06085	6.01706	6.13949	6.16783
PVX_083195	6.45038	7.25883	7.61911	7.98551	8.25242	7.79367	7.62173	4.48214	7.3385	7.28019	7.55566	8.04176	8.13457	7.85471	7.63329	7.87764	4.19907	7.92962	7.90436	7.64367	7.73988
PVX_083200	4.41466	2.67291	2.58918	2.97634	4.29596	5.22668	5.84419	6.03896	3.72424	2.93588	2.71838	3.07723	3.48796	4.62346	4.82946	5.52872	5.6507	4.30842	4.32143	4.04814	4.09144
PVX_083205	8.24354	8.14418	8.28704	9.1081	8.68	7.45224	7.35386	3.54543	8.71211	8.07976	8.13625	8.64239	8.96638	8.17919	7.19574	7.26076	2.97001	8.33719	8.373	8.29895	8.29765
PVX_083210	4.64373	4.75392	5.14761	3.41756	3.25944	2.33424	3.78265	2.0259	5.06532	5.15006	4.94423	4.06604	3.58042	3.62773	3.62552	3.45689	1.71016	3.99424	3.80244	4.09146	3.9012
PVX_083215	9.68132	8.14738	8.03148	7.32177	6.92092	7.35167	7.67984	1.40333	8.78158	8.21536	8.18159	7.892	7.69774	7.40909	7.43969	7.8843	1.45964	7.8927	7.96368	7.76563	7.7379
PVX_083220	5.60575	6.12534	6.39535	6.32765	5.7565	5.30357	5.58829	3.00536	5.51946	5.8265	6.12399	6.26961	5.76515	5.56572	5.2259	5.5145	2.70902	5.91752	5.8886	5.88316	5.86889
PVX_083225	6.02199	6.48948	6.5306	6.10136	4.75513	4.40163	4.29375	2.4613	5.72646	6.32642	6.56186	6.28781	5.43676	4.27875	4.19854	4.79303	2.21728	5.56966	5.77114	5.71088	5.72937
PVX_083230	3.02712	6.00952	6.47971	5.6672	4.94769	4.64046	4.88486	3.37512	4.98043	5.74645	6.53659	6.43938	5.04749	4.9884	5.25016	5.26198	2.49229	5.46456	5.59145	5.74087	5.68063
PVX_083235	6.66325	4.76346	4.60804	4.83256	6.47519	7.62199	8.23777	6.07843	5.28375	5.36021	5.07523	5.10133	5.92097	6.88462	7.66706	7.99492	5.55562	6.55752	6.71995	6.53243	6.47701
PVX_083240	7.10089	5.30832	5.14895	5.2646	7.6472	8.93617	9.36192	5.95767	5.89015	6.76642	6.24478	5.95877	6.86762	8.18616	8.51403	8.54232	5.4675	7.71287	7.65354	7.63679	7.75548
PVX_083245	5.20506	5.53013	6.19901	5.50331	5.80617	5.5575	5.58461	3.76032	5.22445	5.49259	5.76052	6.03746	5.80367	5.4648	5.22888	5.12403	3.14504	5.63747	5.94131	5.63711	5.49615
PVX_083250	3.39885	4.77274	5.01494	5.05854	5.27117	4.93419	5.5683	4.50277	4.01113	4.53768	4.8031	5.07308	4.93936	4.58613	5.2771	5.25256	4.57696	4.99872	5.04181	5.00984	5.03979
PVX_083255	3.41837	5.34361	6.24728	6.02722	5.54674	5.45997	5.48836	4.00634	4.00191	3.91171	5.44972	6.03078	5.64784	5.23988	4.94939	5.12009	3.86355	5.51954	5.53619	5.57728	5.42584
PVX_083260	10.2456	9.77827	9.41051	8.77462	7.00425	6.12755	6.5471	2.14279	9.80405	9.73748	9.59112	9.11552	8.20722	7.34722	7.02124	7.66874	1.95134	8.80434	8.83088	8.82922	8.74387
PVX_083262	3.949	5.30049	6.38452	8.50544	7.43674	6.08392	4.96047	4.194	6.05878	5.12276	5.41418	7.89118	8.62906	7.45379	5.34527	4.68717	3.82156	6.99279	7.23275	7.17248	7.04507
PVX_083265	6.46107	6.33237	5.92467	6.28208	5.39183	5.10478	5.83982	1.94386	6.33296	6.45323	6.47861	6.43732	6.27501	5.93305	5.57698	6.21505	2.17009	6.20679	6.01551	6.17417	6.24548
PVX_083270	10.8638	10.5455	10.1874	9.86932	9.40507	9.85329	10.1222	1.51526	10.4631	10.5915	10.3579	10.0738	9.84663	9.63499	9.84279	9.97777	1.5847	10.0381	10.0877	10.0847	9.99997
PVX_083275	8.60341	7.73279	6.76454	7.08739	7.79967	9.25889	10.2739	0.101163	7.42647	7.86627	7.55625	7.61386	7.66704	8.70603	9.48119	10.2147	5.72438	8.60532	8.57424	8.68297	8.59143
PVX_083280	8.47303	7.49892	6.93097	6.07226	6.14702	7.89849	7.90082	0.878768	7.7721	7.44115	7.08229	6.76522	6.25045	7.0772	8.04913	8.00977	0.246608	7.40346	7.3539	7.44203	7.2637
PVX_083285	4.23596	4.27044	4.84493	5.41449	8.39658	8.51066	7.04145	5.18284	5.17612	3.84274	4.29319	4.06708	5.57488	6.62054	6.23208	5.74743	5.27101	6.39007	6.26886	6.34224	6.373
PVX_083290	4.36177	5.78693	5.72561	4.05533	3.44238	3.56811	3.37003	2.35153	4.54334	5.44203	5.70005	4.88147	2.97955	2.55195	3.33505	3.44228	1.9109	4.63433	4.61221	4.58729	4.57316
PVX_083295	4.45838	2.60222	2.27792	2.97863	4.79534	5.42256	5.92303	5.94531	4.35522	2.94185	2.36339	3.27662	4.46546	5.05864	5.2017	5.62021	5.50616	4.34578	4.32627	4.49772	4.4939
PVX_083300	4.89942	3.66948	4.33619	6.64322	7.79519	6.85672	6.97123	5.16277	5.62919	3.87921	3.65093	5.29971	7.27432	7.02142	6.23859	6.51507	5.01	6.44358	6.36799	6.14759	6.47516
PVX_083305	7.30532	6.74759	6.53954	6.42024	7.19623	7.21455	7.46403	0.0619765	7.15809	6.92031	6.72387	6.89382	6.95222	7.32146	7.1651	7.31263	5.70847	7.03095	6.75201	6.91688	7.00043
PVX_083310	4.49502	5.30947	5.29912	4.8636	4.00055	3.64117	3.39293	2.62833	4.7644	5.03869	5.17544	5.12378	4.34597	3.74916	3.48554	4.11141	2.17307	4.52601	4.61447	4.68845	4.57013
PVX_083315	5.34863	5.12749	5.52062	4.97084	5.12107	5.96269	6.87281	0.0734083	4.4988	4.92605	5.24697	5.41496	5.08691	5.70772	6.20498	6.89848	5.46193	5.73872	5.74202	5.67813	5.68384
PVX_083320	6.0253	6.61452	7.07725	7.28415	6.26011	5.13344	4.37195	3.13961	6.48131	6.54434	6.89459	7.23846	7.11306	6.27259	4.82315	4.81558	2.85237	6.39495	6.4072	6.3208	6.46756
PVX_083325	4.74287	4.31415	5.40909	7.11189	8.72889	8.05927	7.28833	5.01481	7.21736	5.37474	5.38014	7.118	8.34834	8.42194	7.6764	7.2784	4.89042	7.23013	7.38276	7.11834	7.38767
PVX_083330	4.91582	4.08159	4.30952	4.26959	5.5972	6.64677	6.92099	5.82837	5.05119	5.28064	4.73548	4.30434	5.36441	6.01837	6.58861	6.47571	5.67506	5.64548	5.72319	5.72268	5.65826
PVX_083335	3.797	2.9207	2.93389	3.21992	5.2452	6.11819	6.19172	5.70686	3.37003	3.97372	3.44542	3.36756	4.30988	5.18781	5.5812	5.64139	5.45642	4.8336	4.75524	4.64764	4.81983
PVX_083340	6.65346	6.60055	6.34972	5.12216	4.1907	4.41436	4.75586	1.93287	6.83133	6.69131	6.56714	5.86932	4.561	4.70784	5.3963	5.48255	1.48257	5.55589	5.76792	5.76495	6.15
PVX_083345	4.76273	3.57719	3.21532	3.71024	3.23789	6.08873	6.70821	0.0469686	3.98382	3.90239	2.74505	3.41386	3.35477	4.64155	5.81965	6.44454	5.87126	4.77199	5.04621	4.82517	5.17608
PVX_083350	8.00092	8.48817	8.00473	7.3	5.92704	8.70718	8.90521	1.12504	8.00577	8.90484	8.30358	7.8638	6.60098	8.02576	9.17368	9.02808	0.425661	8.41581	8.34678	8.44762	8.39746
PVX_083355	8.27118	8.00904	7.55098	7.29612	7.67904	7.65096	6.79081	1.83057	8.0066	8.01301	7.86453	7.75524	7.81315	7.76918	7.57939	7.34045	2.25985	7.68406	7.70746	7.66816	7.54959
PVX_083360	4.15413	5.32953	6.44678	5.67737	6.08636	6.17962	6.0089	4.4065	4.57215	4.7813	6.16623	6.26965	5.90378	6.13093	6.04418	5.95355	4.16498	6.03217	6.06164	5.97465	5.94613
PVX_083365	5.5871	7.21925	6.90051	6.53393	5.56804	4.35415	3.44062	2.82384	6.81444	6.81621	6.5913	6.47444	6.24214	5.3025	4.48677	4.25478	2.34078	6.39698	6.35523	6.21575	6.33258
PVX_083370	5.35088	5.77508	5.96028	6.38393	6.32619	5.27332	4.55202	3.67078	5.89298	5.4251	5.62211	5.94254	6.14691	5.54489	4.65044	4.46225	2.97787	5.74968	5.76264	5.6706	5.76495
PVX_083375	4.45115	5.06397	6.08209	6.9845	6.57607	5.50227	5.1326	4.18665	5.78779	5.1544	5.73998	6.64452	6.71602	5.94776	5.02339	4.97312	3.46277	6.10907	6.06358	5.93098	6.15111
PVX_083380	4.53001	4.70703	5.68113	6.10797	6.3227	5.75968	5.3654	4.53168	5.58286	4.72956	5.24554	5.76702	5.96494	5.79013	4.63019	4.9546	3.67471	5.75993	5.55291	5.63068	5.68765
PVX_083385	6.02005	5.93649	5.68271	4.43131	2.99309	2.88404	3.42201	2.02923	5.69711	5.74503	5.7699	5.30219	4.37657	3.37844	3.31734	3.96368	1.97255	4.82233	4.84004	4.82076	4.80339
PVX_083390	6.44926	6.00007	5.88762	4.79437	4.8643	5.2636	6.46759	1.23325	5.19491	5.77947	5.99316	5.55869	4.84389	5.23151	5.7544	6.48783	0.763348	5.75861	5.86399	5.7285	5.78616
PVX_083395	6.57025	4.47402	3.88215	4.06963	5.10204	5.94051	7.30826	0.213388	3.80265	4.36317	3.84142	4.64773	4.06976	5.79918	6.18347	6.95696	5.56788	5.28297	5.65615	5.27522	5.2889
PVX_083400	7.65477	7.49103	7.50347	7.53237	7.26868	6.26708	6.35514	2.59553	7.59138	7.43249	7.39848	7.52159	7.68015	6.90232	6.05011	6.41273	2.55225	7.22696	7.24656	7.20411	7.19949
PVX_083405	8.22926	8.45876	8.27504	7.14877	6.06494	7.14859	7.16372	1.85419	8.04496	7.99394	8.33711	7.87984	7.09952	6.50604	6.39608	7.35146	1.90677	7.5029	7.63969	7.46469	7.61352
PVX_083410	6.89186	6.8272	6.90394	6.9072	6.04654	5.28584	5.19952	2.5566	6.7967	6.90527	6.89967	7.18702	6.67057	5.77005	5.18358	5.64781	2.40039	6.35279	6.41518	6.18103	6.3342
PVX_083415	3.12793	4.51789	4.0716	3.29408	2.698	1.6258	2.82325	2.36474	3.37521	4.16419	4.37071	4.10664	2.16302	2.20106	2.28212	2.73898	2.00398	3.81914	3.26707	3.51795	3.27895
PVX_083420	2.66099	4.43735	4.98163	5.66221	8.12206	7.83024	6.36131	4.88172	6.46402	4.0191	4.7185	5.17181	7.51928	8.24756	7.55715	6.49026	5.06629	6.84928	6.76142	6.72918	6.77168
PVX_083425	4.9695	6.32	6.46753	4.76791	6.43232	6.60076	5.31397	3.98312	5.79589	5.99368	6.01176	5.52931	5.80439	6.59879	5.99291	5.54936	4.7136	6.13008	6.05243	6.25464	6.036
PVX_083430	4.32517	5.31951	5.61556	4.11104	2.97565	3.09484	3.7359	2.25062	4.96533	5.40038	5.84806	5.08342	3.38973	3.18524	2.90115	3.89394	1.95034	4.63358	4.66161	4.72297	4.39082
PVX_083435	7.3508	6.38013	6.60573	5.85765	6.32091	7.74671	8.97948	0.250397	6.24903	6.70571	6.34434	6.29146	6.33885	7.25132	7.98207	8.67986	5.81365	7.30129	7.37702	7.159	7.22698
PVX_083440	4.96115	4.06575	4.8115	4.18928	4.04772	4.84831	6.20522	0.363531	3.93833	4.31441	4.43876	4.7429	4.25837	4.8478	5.58277	6.40644	5.67357	4.94403	4.9892	4.92907	4.98092
PVX_083445	7.48986	6.96985	6.82538	7.16954	6.7216	7.07162	7.45063	0.679239	7.04396	7.28568	7.00755	7.02592	6.99913	7.20037	7.41721	7.21138	5.95486	7.09318	7.13616	7.11219	7.0839
PVX_083450	8.2892	8.45039	8.29058	7.21189	5.52271	3.84846	4.62077	2.28301	8.22972	8.27665	8.32805	7.94029	6.60921	5.8371	5.74742	5.49633	2.0943	7.54557	7.46351	7.53277	7.51272
PVX_083455	4.14933	4.35742	4.44927	5.50776	3.92368	3.7151	4.64793	3.18429	4.07587	3.86559	4.25654	5.07517	4.88989	3.71539	3.75013	4.62576	3.19023	4.55738	4.66715	4.51842	4.46814
PVX_083460	5.9135	5.69461	5.36404	3.52506	4.32387	6.30386	6.79246	0.747877	5.55615	6.05327	5.40536	4.7585	4.40552	6.31349	7.14805	7.53174	6.14324	5.96378	5.99976	5.91297	6.07429
PVX_083465	10.8607	10.6411	10.4112	10.5043	9.49563	8.45978	8.081	2.46475	10.8221	10.6615	10.546	10.445	10.2757	9.1803	8.25013	8.50095	2.30979	10.0344	9.98346	9.99941	10.0161
PVX_083470	7.23345	5.93441	6.48195	6.30033	6.59943	7.49978	8.37357	6.23388	5.48096	5.63715	5.58257	6.05537	5.98971	6.50638	7.09966	7.7751	5.52545	6.75446	6.86409	6.71116	6.63709
PVX_083475	0.51673	0.991336	0.799395	-0.165122	5.19811	7.45892	6.87482	5.62143	0.681546	3.2266	1.45466	1.16143	4.62379	6.64099	7.75027	6.95852	5.32334	5.84754	5.72861	5.72901	5.81588
PVX_083480	10.2205	9.75089	9.65463	9.58608	8.47635	9.70784	9.85053	1.30472	10.001	10.0303	9.7536	9.82449	9.30734	9.44667	10.1307	9.97952	0.72463	9.6666	9.76499	9.6881	9.7025
PVX_083485	6.0773	5.75635	5.94472	5.46939	5.58449	6.0131	5.62061	1.13844	6.03821	5.83802	5.6795	5.73831	5.68203	5.85359	6.10001	6.0672	6.21375	5.91727	5.85996	5.86373	6.10031
PVX_083490	4.33337	4.76808	4.99981	4.0977	3.48201	3.81722	4.17947	2.10622	4.35269	4.89375	4.84827	4.66947	3.92097	3.70703	4.42731	4.90433	1.43613	4.53143	4.50868	4.26275	4.51648
PVX_083495	4.87046	4.65204	3.97813	1.37529	2.30659	1.89769	2.8852	1.64806	4.61256	4.56062	4.3983	3.09658	2.15209	1.47694	2.7425	3.43995	1.41975	3.26273	3.57646	3.48065	3.25784
PVX_083500	7.00232	6.6947	5.95671	3.68449	3.17043	4.23081	5.02211	1.60998	6.83733	6.65111	6.64722	5.65568	4.0829	4.22563	4.30892	5.93798	1.47542	5.45997	5.63301	5.69543	5.72476
PVX_083505	3.7333	3.9628	4.15209	2.97345	3.28859	2.5224	2.49466	2.34215	3.64609	4.08302	4.31812	4.19309	3.39934	2.52465	2.78148	3.22136	2.15983	3.69995	3.61131	3.5149	3.80693
PVX_083510	6.19069	6.20213	6.43165	6.60345	5.77621	4.63942	4.52242	2.81363	6.08973	6.34208	6.47102	6.65355	6.35706	5.50702	4.9485	5.24912	2.56862	6.02576	6.19349	6.14465	6.09391
PVX_083515	8.63327	8.30199	8.54456	8.69652	7.8058	7.35353	8.22209	2.18885	8.38874	8.41557	8.53771	8.75334	8.54677	7.86299	7.94248	8.14526	2.49463	8.3914	8.53065	8.4033	8.3156
PVX_083520	4.22404	3.79262	4.44781	3.19225	4.77807	5.27885	6.42075	6.09565	3.11163	3.91035	4.26888	4.06139	3.73579	4.8068	5.49108	6.07572	5.54844	4.65398	4.20849	4.58965	4.17339
PVX_083530	5.8307	6.23232	6.43383	6.09477	4.72907	3.95906	4.36916	2.49743	5.71333	6.05996	6.32242	6.26617	5.43565	4.68244	4.49027	5.01207	2.25769	5.72926	5.70586	5.65118	5.62591
PVX_083535	3.95069	5.16553	5.41199	5.29161	4.15778	3.82201	4.13797	2.96405	4.46343	4.89571	5.17513	5.33423	4.46796	4.1155	4.14099	4.41216	2.40301	4.71561	4.79717	4.93582	4.68057
PVX_083545	5.79301	4.69159	3.31522	2.53513	2.42705	7.10525	7.40151	0.467913	5.65933	6.27883	5.04387	4.09386	3.42336	6.49423	7.73674	7.36286	6.20363	6.07132	6.2013	6.06544	6.05631
PVX_083550	5.83006	3.57496	1.78497	-0.442585	0.896801	5.61876	6.0039	0.644105	5.0825	5.30854	4.34042	3.28932	2.92191	5.82648	6.80516	6.59841	6.17224	5.09268	5.07501	5.02779	4.76454
PVX_083555	11.4893	11.0881	10.917	11.1683	10.6648	9.75282	9.89174	2.36756	11.5222	11.2223	11.2691	11.2529	11.1239	10.457	9.94216	10.0489	2.32382	10.7517	10.8437	10.7532	10.7082
PVX_083560	11.8565	11.4111	11.1227	11.477	10.8524	9.95164	10.0594	2.31775	11.5175	11.2614	11.3695	11.2012	11.0251	10.3541	9.98353	10.0828	2.23504	10.9961	11.0946	11.0233	10.9627
PVX_083565	3.15716	0.157838	-4	-4	3.52134	9.16314	9.71242	5.92344	2.97358	7.8016	6.44559	4.95799	3.52038	8.45314	9.85865	9.55728	5.80295	8.04785	7.90144	7.90093	7.96805
PVX_083570	5.13327	3.06355	2.54968	2.49206	5.79902	11.5207	12.2165	5.98823	5.98083	10.6021	9.54368	7.49776	6.15402	10.9713	12.4628	12.0809	5.90986	10.4756	10.5401	10.4629	10.4243
PVX_083575	1.95193	1.99239	2.55713	1.45511	2.66896	2.99628	4.43911	6.0735	1.99435	1.72818	0.963854	1.44824	0.711074	2.49535	4.32203	5.6058	5.99142	3.34826	3.58893	3.60598	3.05681
PVX_083580	-0.639806	-1.41031	1.86937	-4	-4	-4	-4	NA	1.40543	1.74695	2.69044	1.6894	-0.217695	-0.848455	0.293725	2.9807	1.43477	1.76742	1.71858	0.689283	1.53792
PVX_083585	3.77935	1.71863	1.8187	2.62357	3.32908	4.24807	5.59183	6.06733	2.81816	2.73699	2.13232	2.4647	2.3302	3.17478	3.96211	4.49297	5.92169	3.07323	3.71627	3.40319	3.32865
PVX_083590	3.68725	3.25516	1.95993	2.94961	4.31969	4.14091	3.87508	5.86624	2.8745	2.36802	2.35215	1.89543	0.951816	1.32106	2.5404	2.86481	0.745583	3.20172	3.25476	2.92389	3.00699
PVX_084090	5.12843	1.41541	0.579616	1.93703	-0.30855	2.66106	4.01833	0.691524	4.19051	2.40275	-4	3.51512	3.09988	3.81016	4.65195	5.12836	5.78773	3.78579	2.64384	2.47848	3.38673
PVX_084095	3.68894	1.27902	1.55014	0.100199	-0.145379	0.0168811	2.3018	1.23025	0.546329	0.735844	1.33141	1.44383	0.941128	-0.274595	0.382159	3.05706	1.12929	0.948959	0.900121	1.26314	1.3275
PVX_084100	6.624	6.66493	6.27314	5.87917	3.95663	4.37896	4.91196	2.01134	6.36378	6.6181	6.79905	6.56354	5.22162	4.72597	4.69276	5.58143	1.94887	5.86594	5.94306	5.91039	5.74629
PVX_084105	8.16767	6.9502	6.73614	6.61585	7.27266	8.57351	9.84997	0.107938	7.53386	7.48476	7.44057	7.58861	7.11334	8.27437	9.18535	9.90589	5.86158	8.51213	8.71596	8.63277	8.54708
PVX_084115	2.50876	5.53411	5.79862	4.79038	2.84436	3.39894	3.96961	2.82145	3.96903	4.85944	5.97024	5.43357	4.15326	4.0727	3.44229	4.7667	2.38416	4.9387	4.09931	4.65888	4.77668
PVX_084120	4.16784	6.43946	6.58801	7.29334	6.98457	6.79224	7.22324	4.40143	6.3884	6.18437	6.81358	7.56182	7.43795	7.25197	6.93145	7.54231	4.36833	6.99695	6.87807	6.8227	6.8124
PVX_084125	2.86193	5.88407	5.96634	4.25721	3.80596	5.43609	5.73457	2.81318	4.54797	6.09444	6.41215	5.73937	4.414	5.12343	6.0658	6.60216	1.0728	5.84697	5.62858	5.65603	5.64055
PVX_084130	5.33259	6.04207	6.80028	5.69375	5.11375	6.22277	6.78869	1.76625	4.57468	5.61739	6.30799	6.18997	5.24824	5.73399	6.55956	7.24949	5.4915	6.18171	6.20807	6.14167	6.233
PVX_084135	6.65093	6.43943	7.35822	6.86954	6.63679	7.4546	8.35577	5.93879	5.61265	6.10785	7.22628	7.09314	6.75556	6.83714	7.31377	7.75319	4.65851	7.15412	7.09253	7.21306	7.11581
PVX_084160	2.45757	2.07849	2.34381	2.5418	4.35571	5.33228	5.52292	5.59293	2.26903	2.94418	2.83951	2.72423	3.53176	4.56239	4.88015	4.84349	5.3062	4.00416	4.13413	4.08973	4.10605
PVX_084165	3.92741	7.25926	7.50043	6.50593	5.40437	5.15159	5.5862	3.09671	5.55656	6.8812	7.3852	7.10775	5.53818	5.34554	4.74748	5.69141	2.33445	6.50948	6.38344	6.30654	6.33026
PVX_084170	4.78741	3.15471	2.86254	2.25312	2.5023	5.4552	6.15233	0.311735	4.16106	3.91761	2.88739	3.07222	3.07202	4.80259	6.17368	6.80178	5.93994	4.58496	4.84863	4.77681	4.89819
PVX_084175	6.24249	6.75406	7.14613	7.34219	7.0228	6.29078	6.15284	3.61376	6.59589	6.65464	6.94181	7.09375	7.11417	6.64696	6.06135	6.41536	2.9847	6.73072	6.75315	6.74667	6.79286
PVX_084180	6.41989	6.49867	5.55595	5.06537	3.11935	2.60354	4.57802	1.92091	6.10089	6.14896	6.13219	5.56126	3.70836	3.66821	4.4293	4.74529	1.63178	5.16322	5.15126	5.01844	5.15023
PVX_084185	9.36948	8.12405	7.68742	7.09192	7.69287	8.68336	10.0095	0.551535	8.39922	8.65054	8.30009	7.67793	7.63498	8.46858	8.94198	9.74517	0.0874701	8.42752	8.35728	8.39837	8.52832
PVX_084190	10.2849	9.98026	10.6836	11.1691	10.278	9.70976	9.8469	3.49308	10.742	10.1927	10.4916	11.2218	11.228	10.327	9.87225	9.85343	3.16022	10.3682	10.4858	10.4949	10.4878
PVX_084195	4.61597	3.58649	4.94384	5.55718	5.73994	6.27186	7.00869	5.39206	4.49128	3.93098	4.454	5.43928	6.04821	6.0617	6.23264	6.49707	4.97661	5.8008	5.74744	5.66321	5.76656
PVX_084200	5.99035	5.88152	6.22932	6.23963	5.68648	5.27799	5.67708	2.67212	5.66484	5.49445	5.60022	6.15937	5.68969	5.82979	4.98877	4.74811	3.09893	5.6695	5.86819	5.48119	5.57916
PVX_084205	8.46608	8.71656	8.5808	8.64406	7.93955	7.46737	5.94896	2.84877	8.70396	8.56169	8.61388	8.44399	8.02785	7.3346	7.03865	6.60854	2.29055	8.28607	8.10177	8.00162	8.07663
PVX_084210	4.73687	5.32293	6.29999	6.29598	5.71687	5.42696	5.65887	3.95275	4.49032	4.8022	5.85517	6.34993	5.85214	5.26249	4.92248	5.28519	3.4185	5.62318	5.62147	5.74066	5.85556
PVX_084215	5.37071	5.99293	5.65853	3.61233	3.48761	3.71288	4.23177	1.88484	5.59693	5.90725	5.76639	4.59985	3.41062	3.53972	3.99439	4.71012	1.49291	4.96194	4.92297	5.01715	4.8628
PVX_084220	6.78054	6.47359	5.3606	3.85451	3.08287	3.32919	3.78149	1.7785	6.37865	6.37672	5.83575	4.40019	3.91784	3.37588	4.21448	4.63437	1.4311	5.12581	4.86822	5.23296	5.12135
PVX_084225	6.50112	7.1037	7.00392	6.23063	5.35589	4.74876	4.83728	2.38204	6.66677	6.90983	7.06329	6.4036	4.6947	5.04225	5.14003	5.28644	1.80088	6.07939	5.8379	6.44728	6.12351
PVX_084230	8.81291	8.78103	8.97957	9.38247	8.21586	7.28368	7.06994	2.82048	8.69468	8.89365	8.9654	9.20199	8.81905	8.00207	7.20304	7.33128	2.57256	8.58718	8.51964	8.51401	8.62601
PVX_084235	10.1217	10.081	9.99553	9.97893	9.69205	9.64507	9.72904	2.078	10.5792	10.4621	10.2264	10.3447	10.3404	9.93506	9.59653	9.89844	2.13538	9.88433	9.99462	9.96433	10.0125
PVX_084240	5.91549	6.094	6.49681	5.62595	6.42102	7.2399	8.22934	6.05686	5.88766	6.31112	6.56307	5.89239	5.43914	6.50558	7.58082	7.92831	6.0913	6.84128	6.52541	6.7889	6.91599
PVX_084245	2.98478	3.4212	4.66406	3.89219	3.63367	4.00152	4.74587	4.57625	2.47582	3.40854	4.59808	4.10919	3.19878	3.295	4.19461	4.51902	3.42444	4.01041	3.74894	3.7524	3.90377
PVX_084250	3.57836	5.40732	5.07062	3.455	3.49893	3.92057	4.71729	2.03593	4.3789	4.9073	5.10125	4.02237	3.61429	2.91028	3.76867	4.44398	1.56505	4.47368	4.33924	4.38662	4.24935
PVX_084255	9.73883	9.37811	9.43758	10.1325	10.0153	9.19143	9.07125	3.96216	10.1077	9.56282	9.44032	10.0162	10.4013	9.965	9.09874	9.11188	3.40725	9.59367	9.61625	9.67673	9.64592
PVX_084260	8.24271	7.29536	7.3472	7.25163	7.58588	8.74195	9.94155	0.0486171	6.64449	6.95504	6.78659	6.58272	7.07502	7.91478	8.43097	9.11229	5.66157	7.98433	7.85583	8.02977	8.02147
PVX_084265	4.19675	5.98634	5.83643	6.19384	5.37108	4.48603	4.24257	3.32365	5.59402	5.73551	6.25442	6.12808	6.09833	5.13316	4.66688	5.05542	2.6494	5.69609	5.76616	5.75614	5.50774
PVX_084270	5.57806	5.62384	5.68341	5.20933	4.18452	2.13732	2.58574	2.47649	5.7753	5.81048	5.98678	5.67157	4.84293	4.32158	3.5026	4.70475	2.05707	5.21406	5.09738	5.04465	5.17284
PVX_084275	4.39445	7.08162	7.25281	5.74963	6.09742	6.38801	7.11833	3.37408	5.14946	6.54233	7.08083	7.20081	6.2171	6.49614	6.46173	6.84503	3.31483	6.65424	6.66503	7.06153	6.77502
PVX_084277	-4	1.32819	1.49239	-4	4.12779	5.99531	5.31444	5.84779	-0.0259931	0.900487	0.621585	0.105971	2.4277	4.90128	5.87593	5.24277	5.35783	4.58121	3.85918	3.21438	5.05693
PVX_084280	4.99593	5.4128	5.91609	5.79875	5.21078	4.60278	5.12163	3.07771	4.87825	4.64351	5.45054	5.46996	5.15922	4.84407	4.58632	4.7365	3.00516	5.32643	5.20159	5.18583	5.22733
PVX_084285	5.29152	5.84074	5.18344	2.38331	2.64675	2.76948	3.76418	1.7653	5.38828	5.66823	5.39129	3.73346	2.22424	2.63001	3.37083	3.8002	1.44096	4.84452	4.81371	4.70877	4.34017
PVX_084290	4.24552	2.64213	3.30883	5.8734	7.44172	7.52337	6.98201	5.28538	5.95091	3.99869	2.15791	4.4788	7.3326	7.63025	7.74338	7.35507	5.3119	6.53082	6.40661	6.41979	6.47221
PVX_084295	4.60095	5.05811	5.54213	5.56915	4.61115	4.46446	4.59402	3.1116	5.31325	5.23281	5.56635	5.88251	5.65652	4.59875	4.7455	4.88507	2.6513	5.157	5.31503	5.26522	5.22557
PVX_084300	5.77577	6.38057	6.33476	6.48266	5.88389	4.79024	4.78096	2.91795	6.08486	6.20542	6.26834	6.5629	6.51806	5.55546	4.79659	4.8913	2.71161	6.05998	6.02075	6.10079	6.08522
PVX_084305	7.03044	7.60644	8.28783	8.25202	7.10705	7.63916	7.98464	3.48579	7.05573	7.52148	7.71012	8.21866	7.51405	7.14813	7.81001	7.9574	3.18307	7.82014	7.82348	7.80999	7.91057
PVX_084310	8.30362	9.20578	9.64202	8.71755	9.20964	10.1506	10.2674	5.43318	7.56612	8.95807	9.57611	9.37607	8.54056	9.22292	9.58649	9.49421	4.18211	9.40063	9.35732	9.37387	9.38408
PVX_084315	2.37204	4.05839	4.58517	3.58001	3.49055	3.53733	4.63782	3.4042	2.21878	3.84718	4.6319	4.39339	3.40713	3.24586	4.1112	4.61781	3.01102	3.83864	3.5905	3.8153	3.57419
PVX_084320	5.21733	4.71747	6.38864	6.60587	5.69978	6.15577	4.79683	4.21421	3.70033	4.45688	5.46338	6.72306	6.53253	5.57056	4.41062	5.13358	3.6421	5.67281	6.0199	5.61354	5.6924
PVX_084325	6.57412	6.50892	6.75308	7.33722	7.19871	6.52717	5.76119	3.92733	6.64912	6.31924	6.48348	7.03849	7.16155	6.87905	6.18085	5.92442	3.5383	6.71937	6.66021	6.68482	6.67615
PVX_084330	6.0811	5.91357	6.05877	5.30865	6.08354	6.46674	5.88855	0.0784604	6.30919	6.22252	6.04567	5.82928	5.83764	6.48523	6.45681	6.25822	6.07725	6.14013	6.0965	6.07386	6.11224
PVX_084335	4.58256	6.62702	6.72121	6.25826	5.35557	3.70491	3.69111	2.96449	6.26903	6.63321	6.69041	6.5965	6.23135	5.07435	4.68856	4.01296	2.4946	6.05325	5.91398	6.09222	5.94904
PVX_084340	5.82733	5.37644	5.8452	5.80905	7.04185	7.56275	7.75786	5.57703	4.99109	5.09332	5.05685	5.44372	5.77551	6.44406	6.79829	7.38894	5.40862	6.45009	6.39366	6.43094	6.40248
PVX_084345	8.46767	8.70225	8.59459	7.79446	6.2825	5.68507	5.84996	2.27968	8.3763	8.71781	8.47769	8.17787	7.11944	6.2194	6.05899	6.55823	2.01743	7.73631	7.78727	7.85112	7.74866
PVX_084350	2.94753	3.62416	3.80937	2.80073	6.08687	6.17847	5.31988	5.33632	4.14476	3.42739	3.4065	3.06583	5.0398	5.91998	5.79507	5.31172	5.31355	4.87604	4.89818	4.87688	4.84234
PVX_084355	4.70942	5.47195	5.44243	4.17102	6.56287	7.06413	6.46573	5.55545	5.18419	5.27417	5.4547	4.86212	5.56084	6.65236	6.66157	6.58016	5.45766	5.89789	5.81225	6.06128	5.72144
PVX_084360	5.38158	3.72272	2.94704	3.71211	4.66334	6.09828	6.93399	6.20509	3.13588	3.36492	3.18945	3.11584	3.7912	4.85411	5.50776	6.01584	5.56083	4.78168	4.9243	4.8391	4.80241
PVX_084365	5.90471	6.14769	5.98436	5.12078	3.29024	3.2752	4.09846	2.0979	5.48687	6.02103	6.11915	5.48713	4.18457	3.68245	4.10996	4.83733	1.81167	5.10972	5.19135	5.24862	5.22483
PVX_084370	7.48258	6.9552	6.94455	6.78507	6.93195	7.63671	7.75387	0.225363	7.35365	7.0709	7.06969	7.12	7.28638	7.40594	7.988	8.00371	5.74816	7.4621	7.42946	7.20235	7.27616
PVX_084375	1.90142	5.09818	6.35401	7.61149	7.90782	6.74734	5.51359	4.36114	6.40272	3.90966	6.12475	7.13801	8.01111	7.47716	6.14734	5.79877	4.23191	6.90326	6.95984	6.84929	6.93131
PVX_084380	4.10882	4.45609	4.46557	4.64195	4.65038	5.82231	6.53544	5.78258	4.26911	4.49152	4.01659	4.52115	4.25189	5.01489	5.49388	5.95125	5.72415	5.11124	4.83456	5.1085	5.20772
PVX_084385	4.60922	3.31535	5.30907	6.26063	6.93415	6.8828	6.66294	5.08749	5.34431	3.58568	4.64839	5.98234	6.47393	6.87161	6.31803	6.50069	4.88172	6.06672	6.11688	6.12395	6.04025
PVX_084390	6.58387	6.68314	6.55247	6.48955	5.8869	5.31877	5.15861	2.49306	6.27875	6.55304	6.78187	6.57169	6.29006	5.94073	5.31632	5.59778	2.45903	6.24469	6.27494	6.23076	6.21193
PVX_084395	2.19473	4.09302	4.60315	4.03894	3.12635	3.03655	3.62417	3.21188	2.40522	4.07569	4.66103	4.1377	2.90735	2.48727	2.74148	3.7157	2.25993	3.86322	3.63827	3.7109	3.80951
PVX_084400	7.64293	6.17198	5.5945	3.82853	4.72979	7.48475	9.19913	0.584648	6.94628	5.53129	6.63844	6.12283	5.40642	6.6798	8.08973	9.1667	6.07573	7.18735	7.30088	7.4509	6.98544
PVX_084410	3.8172	2.66818	3.24742	4.72585	5.76525	5.69144	5.75951	5.33108	4.12136	3.10618	3.60928	4.13899	5.33329	5.35106	4.84285	5.28845	4.99749	4.83903	4.93458	5.21668	4.74117
PVX_084415	3.60108	6.84688	7.05367	7.63871	6.9202	6.05737	4.79627	3.79271	6.57155	6.75651	7.15639	7.64611	7.60816	6.85781	5.22202	5.3337	3.02129	6.78955	6.78367	6.89364	7.04817
PVX_084417	6.3177	6.58136	6.23828	4.8799	3.68132	3.05003	3.7228	2.11122	6.33555	6.73475	6.5832	5.77111	4.54851	4.38564	4.73081	4.79012	1.77651	5.67016	5.65574	5.6348	5.81782
PVX_084420	8.91264	7.66258	7.54861	7.56572	7.80457	8.92577	10.3266	0.193456	7.75214	7.77117	7.50947	7.71763	7.65132	8.58851	9.28951	9.94332	5.7698	8.45325	8.50703	8.46618	8.43901
PVX_084425	4.91399	3.83655	3.67675	3.23715	4.44443	5.7176	6.51051	0.00804339	3.82079	4.23893	3.5199	3.71055	3.97855	5.05218	5.87526	6.28713	5.72307	5.03778	4.98661	4.70461	5.02789
PVX_084430	2.79208	4.25158	4.94396	4.86155	3.60161	2.57945	2.66797	3.20166	3.78697	4.5517	4.99748	4.80823	3.98286	3.44325	2.80722	2.48777	2.58051	4.09649	4.11178	4.22426	4.34818
PVX_084435	4.98065	6.47933	6.48126	6.1606	4.72434	4.17039	3.70454	2.80348	5.14041	5.96736	6.03831	5.88243	5.0061	3.772	3.57631	3.94025	2.2981	5.39315	5.36522	5.8648	5.73255
PVX_084440	5.65979	5.30296	4.99123	3.75704	2.87276	3.24147	3.96478	1.7627	4.97239	5.25727	5.17609	4.56159	3.35644	3.49201	3.91647	4.4259	1.5402	4.34305	4.46575	4.53243	4.44153
PVX_084445	0.423105	1.98324	2.24814	1.9878	1.16964	2.15502	2.54554	4.03457	0.95446	2.23939	2.32786	2.00069	1.2806	1.18129	2.19837	2.84052	1.05784	1.96157	1.97959	2.15571	2.08807
PVX_084450	6.22836	7.69917	7.65797	5.70914	4.46356	4.90822	4.72985	2.27784	7.23122	7.58379	7.63341	6.78376	5.31024	4.67948	4.50411	5.22707	1.92724	6.94836	6.65716	6.67162	6.73697
PVX_084455	-0.61703	-0.972499	3.94659	7.43786	6.43385	4.97359	3.50603	4.60504	4.21558	0.152338	2.49082	6.57413	6.70776	5.76827	4.14722	3.29299	4.28712	5.57778	5.51595	5.59763	5.47686
PVX_084460	2.01992	3.16402	3.47847	2.13544	1.16997	2.49269	3.52245	1.77226	1.31027	2.45202	3.06565	1.44223	1.67151	2.04075	2.17076	3.09634	0.800013	2.6687	2.49433	2.70826	2.60463
PVX_084462	7.47395	7.80728	7.38652	6.00027	5.91339	5.98254	6.95192	1.72173	7.00199	7.15866	7.76364	6.45953	5.22229	5.72277	6.46477	6.53087	1.45743	6.77149	6.66855	6.55457	6.85055
PVX_084465	4.0022	5.77358	6.59998	6.52796	4.86872	4.31949	3.78837	3.26557	5.30837	5.83662	6.39182	6.36495	4.9807	4.42033	3.9478	4.40971	2.36726	5.5735	5.65559	5.45328	5.42366
PVX_084470	6.67732	6.13565	5.96155	5.9785	6.38051	6.60948	7.32149	0.137497	6.24121	6.17183	6.06892	5.95231	6.31059	6.60371	6.6545	7.36101	5.81587	6.4313	6.47929	6.41632	6.43055
PVX_084475	5.17551	6.27749	6.8984	7.21613	7.8538	7.23145	6.82439	4.52589	6.3276	6.25684	6.59163	7.13039	7.77452	7.61509	6.94642	6.90307	4.34947	7.07676	7.01605	7.05117	7.08978
PVX_084480	7.35721	7.31965	7.2628	6.39782	4.83577	5.20085	5.41896	2.05733	7.12868	7.15006	6.83257	6.90421	5.94031	5.79881	5.6885	6.15357	1.80609	6.34685	6.6532	6.32887	6.46609
PVX_084485	1.8563	2.19473	2.53177	4.83585	5.76087	4.88509	4.18621	4.88276	4.40792	1.48817	1.99217	3.98557	5.41495	5.19319	4.56744	4.48621	4.9649	4.57165	4.46283	4.69188	4.43945
PVX_084490	7.70038	8.10004	8.08753	7.40954	5.69103	6.22412	6.44372	2.16307	7.97432	8.15167	7.91649	7.71849	6.68332	6.64634	6.16794	6.69398	1.92418	7.28494	7.35022	7.53066	7.55386
PVX_084495	6.13992	7.18893	7.3	7.07322	6.66936	5.58283	4.83055	3.07466	6.673	7.12879	7.23412	7.26782	7.04294	6.46674	5.43354	5.5653	2.66444	6.80283	6.72817	6.74296	6.82395
PVX_084500	3.39909	2.96232	5.40602	6.63044	7.35142	6.09623	5.08797	4.67038	5.2678	3.45584	4.67857	6.40472	7.00424	6.55712	5.72346	4.98178	4.35164	5.99236	6.02552	6.01084	5.89017
PVX_084505	4.64801	3.71331	3.19944	3.23493	4.46122	5.0585	5.78189	6.24812	3.49819	3.44788	2.52128	3.1322	3.97509	4.39855	4.79699	5.66038	5.63182	4.28756	4.21618	4.5995	4.53299
PVX_084510	3.15866	3.09597	2.1049	2.58784	3.28086	3.62	3.84602	6.20067	2.71204	2.86091	1.68155	2.01393	2.6164	3.0204	3.96291	4.08173	5.85631	3.02156	3.46101	2.75078	3.16878
PVX_084515	6.56534	7.41358	7.52025	7.14993	6.719	5.72148	5.61252	2.85669	7.2894	7.50677	7.27402	7.49537	6.6062	6.30801	5.79059	5.2721	2.36676	7.07346	7.07943	6.91749	7.11761
PVX_084519	5.97694	6.25803	6.67221	6.55205	6.59515	6.04759	5.8721	3.67441	6.38928	6.50189	6.5899	6.87947	6.66914	6.43572	5.51208	5.74216	2.8496	6.80439	6.86517	6.62456	6.36093
PVX_084521	4.13696	5.23194	5.3461	5.38158	4.54679	3.79576	4.06909	3.03927	4.0564	4.67153	5.00607	4.90078	4.73991	3.97244	3.59043	4.03142	2.66446	4.65067	4.56002	4.7231	4.78446
PVX_084525	4.11616	5.70555	5.88837	5.41981	4.91119	4.42138	4.18108	3.13205	4.2678	4.52763	5.5309	6.08279	5.69207	4.70106	3.9793	3.98178	3.16142	4.91766	5.11785	5.17062	4.94849
PVX_084530	1.87709	2.12242	3.9272	3.99712	3.65991	3.66695	3.54496	4.52633	2.8299	2.03873	2.92534	4.19028	3.57649	3.33692	3.06407	3.20821	4.07937	3.45287	3.41853	3.43211	3.301
PVX_084535	5.87591	5.85007	5.64555	5.38998	5.83455	6.87945	6.78083	6.1681	5.84819	5.87377	5.918	5.62785	6.07756	6.64001	7.05511	6.96943	5.56522	6.34674	6.44991	6.20962	6.23203
PVX_084540	8.47582	7.06149	6.76344	6.49094	6.8046	8.13262	9.36776	0.396925	6.85621	7.18108	6.87645	6.8608	6.9614	7.9156	8.68903	9.54488	5.7902	7.86935	7.85822	7.84799	7.91474
PVX_084545	7.25084	7.27496	6.3427	3.60495	4.2575	4.55406	5.36148	1.61131	7.10893	7.06657	6.85394	5.54124	4.74134	4.01866	5.01245	5.37248	1.53707	5.71538	5.87618	5.83203	6.10377
PVX_084550	3.10936	1.46849	1.88062	0.575062	2.26808	2.60722	3.88769	0.288311	1.92166	2.15626	2.22131	2.10425	1.63838	2.13887	3.07941	3.9039	6.13502	2.39345	2.28188	1.53156	2.21741
PVX_084555	4.62808	5.69535	5.58348	4.20646	2.84681	2.99069	3.31213	2.23515	5.10263	5.56039	5.68967	5.17148	3.41089	3.07202	3.42106	4.02724	1.85626	4.59156	4.7734	4.76917	4.79727
PVX_084560	5.38115	6.41872	6.10786	5.25356	3.84038	3.14205	3.46591	2.37218	5.65238	6.16425	6.2806	5.75716	4.43307	4.07838	3.93747	4.68814	1.95536	5.45919	5.44269	5.20647	5.33402
PVX_084565	5.76746	5.79224	5.24766	4.04589	2.72154	4.49309	4.87881	1.58295	5.00213	5.42915	5.32386	4.49731	3.29487	3.8105	4.7387	5.05259	1.1763	4.76341	4.77621	4.87114	4.85687
PVX_084570	5.30367	5.9024	6.19987	6.32364	5.34663	4.8239	5.28808	2.97197	5.3489	5.47985	6.0787	6.42411	5.60434	5.17539	5.0737	5.38846	2.73291	5.86804	5.78281	5.74268	5.90223
PVX_084575	4.22899	5.16381	5.5392	5.64214	4.75179	4.46033	4.97871	3.3346	4.90584	5.2606	5.20126	5.99393	5.30396	4.83512	4.38951	5.16872	2.73788	4.90227	5.33965	5.18754	5.37668
PVX_084580	5.55983	4.4152	3.7909	3.83863	4.60989	5.79374	7.04375	0.163058	4.21397	4.38982	4.0997	4.00033	4.66823	5.24088	6.02974	6.83544	5.70393	5.13508	5.23476	5.24986	5.1795
PVX_084585	3.22827	2.7353	1.16254	1.51995	1.68941	3.60655	4.39962	0.398659	3.05919	2.57063	2.79423	2.19115	1.77591	3.64765	3.84921	4.75858	6.06957	2.73794	3.22676	2.98545	2.63622
PVX_084590	5.66744	5.62201	5.56754	5.54818	4.8104	3.35239	3.14154	2.60037	5.08177	5.34481	5.47983	5.44242	4.9396	4.17338	3.43421	3.48797	2.45258	4.97738	5.00917	5.04025	4.95429
PVX_084595	4.15445	4.40002	5.15848	4.54472	7.09832	6.76347	5.94642	5.1204	5.07158	4.1155	4.50134	5.14751	6.06653	6.65646	6.18185	5.60958	4.92282	5.75432	5.80972	5.64834	5.76741
PVX_084600	9.02652	9.07011	9.25142	9.38176	9.17837	8.27536	7.57821	3.16663	8.91875	8.64011	9.05144	9.0552	9.19216	8.67228	7.93106	7.74467	2.89961	8.84146	8.79978	8.75053	8.93689
PVX_084605	3.65756	5.38955	6.1057	5.38065	4.69787	3.43226	3.46237	3.12634	4.63117	5.06472	5.68295	5.6226	4.86305	4.37783	3.60686	3.4521	2.65925	4.96638	4.95661	5.11403	5.26811
PVX_084610	2.94378	4.65587	4.78347	4.1328	4.77255	4.1677	3.36861	3.69601	4.16324	4.29271	4.27433	3.84869	4.11662	4.15017	3.66585	3.48066	2.47205	4.12494	4.15743	4.09501	4.1673
PVX_084615	5.21845	5.85526	7.25689	7.66591	7.29461	7.11959	7.58517	4.59439	5.89597	5.39185	6.82123	7.35339	7.49553	6.99042	6.75902	7.04537	4.20784	6.98615	7.11483	7.02929	7.02437
PVX_084620	10.3544	10.2524	10.0878	10.5206	10.535	10.3036	10.5202	5.37559	10.5871	10.451	10.5338	10.6754	10.9556	10.802	10.6051	10.6523	4.37359	10.5549	10.5785	10.5707	10.574
PVX_084625	8.1824	7.00618	6.2786	6.06901	7.55378	7.48673	6.79747	0.371221	7.63139	7.01607	6.43643	6.14574	6.97738	7.38474	7.26717	6.89737	6.01574	6.99427	7.01888	7.04867	7.06344
PVX_084630	6.67787	6.38439	6.94668	6.13032	4.8016	5.36662	5.64114	2.04175	6.21948	6.57862	6.69787	6.9285	5.30315	5.09352	5.66373	5.96468	1.92128	5.93216	6.52288	5.98283	5.76881
PVX_084635	6.45655	7.04906	7.11661	6.05119	4.42442	3.89927	4.71649	2.26	6.59656	7.00489	7.21039	6.95496	5.20059	4.3854	4.49601	5.26703	2.01356	6.21202	6.25551	6.16045	6.25901
PVX_084640	7.42755	7.98059	7.74389	8.22764	7.61404	6.8795	6.43175	3.10423	7.84589	7.81777	7.75862	7.97307	7.91258	7.30983	6.25764	6.13536	2.66472	7.622	7.70508	7.76841	7.58892
PVX_084645	6.96611	7.12196	6.703	6.5249	5.3799	4.67657	4.89371	2.27749	6.93624	6.94968	7.04867	6.72937	6.34484	5.46682	5.14598	5.10499	2.23692	6.40457	6.28254	6.33166	6.30143
PVX_084650	9.19037	9.23337	9.01315	8.03782	6.89011	6.78494	7.08287	2.0745	9.17189	9.28743	9.27103	8.81697	7.55609	6.94115	7.0139	7.70201	1.86999	8.41212	8.39105	8.32796	8.36178
PVX_084655	5.55582	6.42983	6.46077	5.92287	3.6184	3.58802	3.88115	2.39619	5.76077	6.10229	6.80569	6.35536	4.80177	3.85842	3.32651	3.84886	2.24359	5.74983	5.7228	5.72736	5.58433
PVX_084660	3.4193	5.03635	6.68993	5.6713	4.97826	5.40356	5.11917	3.81129	3.76962	4.81108	6.15286	6.47782	5.10217	4.81812	4.89437	4.87328	3.15887	5.54233	5.59261	5.59184	5.51667
PVX_084665	3.67589	5.12248	4.78418	3.31152	2.73732	2.72124	3.47192	2.16538	4.34617	5.1045	4.89827	4.1965	2.76679	3.35176	3.68659	4.28401	1.47781	3.94455	4.02898	4.27416	4.13757
PVX_084670	5.40333	4.99539	6.06292	6.66901	7.75016	7.6788	7.29714	5.09311	6.34575	5.0982	5.54512	6.63299	7.65108	8.10157	7.76927	7.25357	4.93941	6.92602	7.147	7.05021	7.18363
PVX_084675	4.74061	6.23623	6.03534	4.93047	2.48326	3.68114	3.75906	2.24864	5.01089	5.79447	6.13869	5.99846	4.24783	3.35404	4.03936	4.71925	2.03299	5.13218	5.04918	5.20212	5.16819
PVX_084680	0.762732	-4	0.571465	4.05816	8.6302	8.09349	6.90025	5.22296	7.01886	1.3946	-0.299343	2.77001	7.65448	8.39013	7.69626	6.6931	5.32097	6.82748	6.81891	6.8758	6.75113
PVX_084685	7.74432	7.37123	8.02489	8.91524	9.38335	9.2332	9.37807	5.13197	8.10157	7.39517	7.83114	8.53802	9.16125	9.07945	8.91788	8.8493	4.81521	8.74764	8.73349	8.7475	8.76836
PVX_084687	3.37936	6.12625	6.43154	5.31602	4.82717	5.48324	5.42517	3.36428	4.84903	5.56761	6.12464	5.41464	4.26859	4.4408	5.03278	5.18542	1.82128	5.39426	5.77366	5.32142	5.20192
PVX_084690	6.65111	6.38766	7.01874	7.54871	7.7268	6.79753	6.43139	4.34182	7.30139	6.58628	6.87399	7.45846	7.93628	7.32396	6.31567	6.54582	3.56514	7.06913	7.02783	7.1297	6.97134
PVX_084695	4.51956	5.73856	6.05266	5.86259	3.77455	2.53826	1.30485	2.83587	5.48602	5.70468	6.21933	5.78464	4.325	3.24678	2.58161	3.03155	2.22687	4.90572	4.88093	5.01439	5.05242
PVX_084698	5.14502	6.62013	6.82523	5.50994	2.92808	2.09034	1.99443	2.49598	5.11548	6.22434	6.49387	6.31247	4.55064	3.0005	3.56665	3.89106	2.19399	5.57701	5.41984	5.73166	5.48654
PVX_084702	4.71826	5.93721	6.20939	5.11129	3.27536	2.54685	2.46092	2.53748	4.69688	5.60103	6.12304	5.90128	4.24953	2.75787	3.30901	3.80537	2.20269	5.10097	5.08114	5.02832	5.12495
PVX_084705	3.97857	2.36436	5.19289	6.91625	7.66039	6.86258	6.10601	4.90629	6.22519	3.55557	4.27667	6.27437	7.37967	7.2822	6.35833	6.16234	4.80252	6.33465	6.36739	6.23479	6.37441
PVX_084710	3.67116	4.98008	5.70034	5.15377	4.65822	4.61103	4.75459	3.5282	4.23358	5.05892	5.48849	5.51021	4.44216	3.98251	3.87677	4.3711	2.4356	4.91234	5.00734	5.03255	5.01851
PVX_084715	3.45666	4.68174	4.15542	3.22966	3.26726	2.44373	3.16725	2.29108	4.09257	4.27454	4.3475	3.63435	3.04133	2.80176	3.18969	3.38699	1.67674	3.5982	3.61455	3.62045	3.64671
PVX_084720	9.00547	8.48143	7.83086	6.79534	6.71251	9.69664	9.87748	0.631337	8.52713	9.23711	8.31866	7.67617	7.122	9.02814	10.2855	10.1142	6.24418	8.9482	8.90555	8.93899	8.98126
PVX_084725	1.8525	3.06182	3.82111	3.24104	6.67494	6.76135	5.04671	5.04457	3.73032	2.26573	2.48159	2.61466	5.18651	6.29011	5.87854	4.98491	5.17759	5.17271	5.08848	5.16421	5.21643
PVX_084730	4.0022	4.55079	4.90338	5.63547	5.43335	4.66999	3.87224	4.05595	4.89508	4.45949	4.64056	5.12984	5.41633	4.93971	4.27932	4.01637	3.47068	4.87215	4.8437	4.82276	4.9081
PVX_084735	8.1088	7.45282	7.1316	7.36541	7.54641	7.27712	7.28038	0.954889	7.86354	7.42379	7.23474	7.22843	7.51586	7.25998	7.03502	7.06158	1.6833	7.35137	7.3651	7.41338	7.33585
PVX_084740	4.17758	5.11278	5.67081	5.40673	5.12368	4.86244	5.001	3.69962	4.36101	4.96787	5.63007	6.02615	5.64408	4.91646	4.45059	5.13369	3.14989	5.33932	5.28466	5.14557	5.19366
PVX_084745	4.88429	6.07735	5.69793	5.37433	3.77511	4.3373	4.58842	2.31811	5.2229	5.61111	6.08607	6.30661	5.14016	4.52037	3.71769	4.55306	2.44409	5.25412	5.11829	5.29541	5.28753
PVX_084750	7.98401	7.836	7.50095	7.5675	8.09067	8.40993	7.81689	5.87329	7.91452	7.94691	7.56719	7.78702	7.92862	8.32027	8.34041	8.25278	5.53527	7.88924	7.95272	8.00664	7.94145
PVX_084755	5.74859	4.86261	4.15457	4.42375	6.16403	7.76801	7.75946	5.98628	4.79246	4.8873	4.49915	4.35039	5.81506	7.17886	7.96296	7.65496	5.45654	6.47151	6.44792	6.49133	6.55142
PVX_084760	7.61246	7.31941	7.46899	7.95291	7.25227	7.02267	7.59938	2.48026	7.41829	7.11409	7.60112	7.67437	7.5795	6.87397	6.99151	7.33113	2.58137	7.4821	7.43494	7.50263	7.51596
PVX_084765	5.80846	5.73389	5.41488	5.86249	4.82045	3.9047	3.79088	2.52931	5.54716	5.4131	5.70535	5.81123	5.7745	4.4433	2.6526	4.40022	2.46958	5.25182	5.19293	5.20343	5.23303
PVX_084770	6.42901	6.60461	6.30271	6.20318	6.31793	6.7101	6.76165	0.455828	6.23821	6.5314	6.22751	6.33683	5.94159	6.0479	6.11112	6.2355	1.53714	6.35355	6.36596	6.29917	6.36212
PVX_084775	7.68614	6.35805	6.55089	6.33218	6.21784	7.54412	8.9258	0.320435	6.31491	6.61503	6.16095	6.33164	6.09901	7.11965	8.21487	8.95797	5.88012	7.41123	7.43809	7.41917	7.28122
PVX_084780	5.37013	6.4833	6.68733	6.128	5.73341	6.38003	6.71246	3.10026	5.67564	6.52114	6.85875	6.55259	5.89989	5.7532	6.22921	6.05035	2.38	6.22681	6.37628	6.34908	6.12691
PVX_084785	3.97182	6.13898	6.22226	5.3938	4.49872	5.27396	4.96947	2.98803	5.3859	6.2241	6.37504	6.00752	4.67657	4.73051	4.85209	5.2143	1.98989	5.52426	5.5583	5.55675	5.71046
PVX_084790	5.54396	5.06296	5.44233	4.69149	5.35904	7.17111	7.29986	6.12468	4.54891	5.09988	5.139	4.82042	5.05571	6.07228	6.95079	7.2483	5.62106	6.12521	6.26902	6.07629	6.20318
PVX_084795	7.8468	8.85801	8.33453	6.18944	5.02049	5.2476	5.34665	2.0951	8.23041	8.87662	8.76983	7.60481	6.03329	5.648	5.67797	6.29244	1.84299	7.66906	7.60889	7.54219	7.47483
PVX_084800	6.57979	6.37446	5.91976	4.11367	3.54616	3.19385	4.83491	1.77869	6.20135	6.07509	5.98306	4.93543	3.31074	3.55445	4.01481	4.92418	1.4636	5.01901	5.17663	5.25334	4.98663
PVX_084805	7.08019	7.07526	6.65071	6.27871	6.52608	6.01934	5.31054	2.3032	7.28728	7.05957	6.70531	6.38204	6.5023	6.45458	5.66877	5.42904	2.1093	6.56169	6.54728	6.56367	6.52803
PVX_084810	6.35788	6.09889	5.78414	4.99902	5.02512	4.93636	4.33771	1.98569	6.00115	6.06739	5.64438	5.35305	4.74684	4.93892	4.64921	4.84793	1.68863	5.35068	5.33714	5.36383	5.32836
PVX_084815	3.87184	1.9314	1.61018	5.45302	7.43901	7.03808	5.83276	5.28575	6.61849	3.01827	1.73937	3.87911	7.20084	7.53766	6.7706	5.71801	5.24335	6.10545	5.97697	5.83983	5.93666
PVX_084820	8.52945	8.7187	8.40924	7.55753	5.84673	5.67531	5.9349	2.15761	8.52862	8.80304	8.43909	7.96431	6.53372	6.19195	6.03521	6.43717	1.87819	7.71147	7.67072	7.69623	7.68926
PVX_084825	7.36957	7.32425	8.35213	9.54594	9.77073	8.94033	8.53896	4.6741	8.73142	7.12501	7.80377	9.02429	9.81206	9.43636	8.35089	8.18825	4.37534	8.78847	8.84124	8.87819	8.73273
PVX_084830	5.02321	5.69441	5.83731	5.2422	4.44754	3.36187	3.56365	2.59166	5.1782	5.43447	5.60929	5.60825	4.45605	4.14079	3.54273	4.06592	2.22282	5.00545	4.73054	4.94727	5.00082
PVX_084835	5.58018	5.43353	5.95802	4.06352	4.3249	3.43271	3.07377	2.27469	6.07422	5.63886	5.44535	4.64161	4.07156	3.86706	3.6336	3.95801	1.69294	4.60686	5.18537	4.71189	4.71846
PVX_084837	1.92591	3.50977	4.05317	3.91148	4.15818	3.48809	3.06058	4.02603	3.03086	3.13137	3.88907	3.90461	4.14564	3.77547	2.93731	2.79999	3.42933	3.48852	3.60412	3.46619	3.57925
PVX_084840	2.14716	3.2498	4.64168	5.62646	5.93022	4.91578	4.44136	4.50947	4.17228	2.52471	4.21395	5.3249	5.86027	5.29072	4.41216	4.37565	4.258	5.01451	4.95046	4.95332	4.9605
PVX_084845	3.66539	5.75871	5.22149	3.59164	2.74286	3.23802	3.69764	2.21733	4.48436	5.80012	5.35251	4.33789	2.95245	3.18014	3.80987	4.5478	1.52862	4.6335	4.59572	4.67102	4.55736
PVX_084850	8.81778	8.91189	8.96738	8.93874	7.34643	5.68877	5.17455	2.61798	8.41344	8.68919	8.9543	9.20308	8.28371	6.92214	6.20487	6.61174	2.43375	8.26823	8.38984	8.27452	8.39715
PVX_084855	5.28692	6.70452	7.66322	7.55095	7.63329	8.35641	8.19167	4.73469	5.97709	6.52419	7.40897	7.84556	7.49326	7.86501	8.25118	7.96685	4.59484	7.71261	7.7016	7.67625	7.7191
PVX_084860	5.39062	6.54899	6.58984	6.87	7.34558	6.61079	5.65252	4.10785	6.38333	6.39328	6.44604	6.53967	6.91609	6.74479	6.05481	5.76569	3.44801	6.55475	6.54609	6.55085	6.58267
PVX_084870	2.18243	5.44806	6.65989	7.2638	6.4498	5.32666	4.05518	3.94104	4.83186	4.82989	5.9805	6.64533	6.82581	5.91374	4.94492	3.85092	3.48434	6.04009	5.92185	6.18566	6.22447
PVX_084875	1.68024	1.9622	3.96291	3.11941	3.6108	4.06888	4.1411	4.87133	1.7314	1.69677	3.14868	3.82137	3.46381	3.46154	3.56723	3.92091	4.4651	3.55865	3.21785	3.16853	3.40627
PVX_084885	4.89143	6.06931	6.48696	4.92237	4.37996	4.41895	4.38058	2.47713	5.09633	5.73113	6.28585	5.44158	4.60472	4.61193	4.24329	4.50321	2.18089	5.41883	5.46684	5.47739	5.34654
PVX_084895	8.45182	8.49258	8.3892	6.31091	6.61282	5.94219	5.44124	2.11795	8.02623	7.94244	8.33645	7.59456	6.23568	6.04304	5.89243	6.06484	1.95733	7.47418	7.49786	7.48858	7.28257
PVX_084900	4.73595	3.21056	1.73733	4.85556	7.80594	7.37678	6.38343	5.46917	6.52475	3.59999	4.18845	4.85341	7.37308	7.72993	6.89047	6.84225	5.17355	6.70727	6.52887	6.11013	6.57091
PVX_084905	6.5007	6.92117	7.24553	7.63524	6.99199	5.7103	5.47842	3.2626	6.91209	6.81032	7.09274	7.57633	7.4672	6.63137	5.68326	5.87425	2.89349	6.80055	6.82669	6.89481	6.81975
PVX_084910	4.59698	5.28104	5.92695	7.08505	8.3382	7.52111	6.51434	4.76876	6.93979	4.94969	5.57443	6.50281	7.68837	7.7341	6.86913	6.38014	4.77461	7.20793	6.90619	6.83793	7.04575
PVX_084915	3.91837	4.69039	4.89354	4.57776	3.51505	3.17808	2.36662	2.82049	4.31451	4.64873	4.79626	4.98203	3.90968	3.08098	3.61902	3.48202	2.22172	4.20413	4.13237	4.0093	4.27655
PVX_084920	5.42307	5.42397	5.34568	5.23558	4.63884	4.60683	5.0901	1.97179	5.16968	5.38936	5.4357	5.45568	5.06459	4.69086	4.77463	4.8526	2.24751	5.14537	5.12192	4.97515	5.13799
PVX_084925	3.79098	4.807	4.40507	4.12861	4.62496	4.92877	5.06438	5.43062	4.94557	5.10048	4.85939	4.64313	4.22356	4.64402	4.93802	4.93661	0.814632	4.85916	4.72697	4.86318	4.73102
PVX_084930	4.30712	5.50652	5.71267	5.05375	4.31856	4.44257	4.4505	2.75787	4.41689	4.63976	5.30411	5.2174	4.2947	3.8872	4.01079	4.37359	2.33239	5.06611	4.84167	4.92433	4.87473
PVX_084935	1.95654	2.87719	3.71947	4.59436	5.01921	4.46143	3.62879	4.57297	3.9051	2.18832	2.81333	3.42324	4.51051	4.39535	3.49211	3.47321	4.74507	3.98267	3.90845	4.10836	4.01611
PVX_084940	7.7986	8.49532	8.74319	7.67247	6.57668	6.06386	5.54493	2.51388	8.0604	8.63171	8.56759	8.35058	7.419	6.48686	6.2727	6.56477	2.18156	7.97183	7.84814	7.86665	8.01192
PVX_084945	5.15927	5.88324	6.559	6.35238	5.09787	4.42107	3.87406	3.01111	5.24526	5.51168	6.26409	6.03688	5.45833	4.29595	3.72745	3.73992	2.54851	5.71927	5.59709	5.55745	5.74234
PVX_084950	4.39979	3.89331	4.47006	4.81244	5.93488	5.98142	5.80399	5.30689	4.49364	4.04946	3.94931	4.65105	5.23582	5.57447	5.51698	5.35551	5.09966	5.11168	5.18469	5.26091	5.17504
PVX_084955	10.976	10.6903	10.5225	10.4682	9.39544	8.46754	8.20473	2.39076	10.9246	10.7949	10.5767	10.4897	10.1935	9.28643	8.26105	8.49799	2.27511	10.0194	9.93786	10.0424	9.96342
PVX_084960	4.72635	4.54867	5.52321	6.74966	6.62006	6.43686	6.15613	4.81971	5.36673	4.8198	5.48173	6.2541	6.52607	6.29433	5.67668	5.78147	4.26918	6.09592	6.0517	5.86886	5.97624
PVX_084965	4.69708	5.46899	5.40231	4.86322	4.61765	4.47636	4.82486	2.42222	4.62327	4.81437	5.07752	4.82494	4.38222	4.53215	4.1932	4.74979	2.02777	4.78413	4.78033	4.8684	4.84855
PVX_084970	5.17088	5.01929	4.45766	3.76489	6.54932	6.40055	5.28381	5.70751	5.50145	4.74582	4.27108	4.04008	5.64155	6.49769	6.31413	5.59984	5.43494	5.6311	5.61191	5.63122	5.69034
PVX_084975	6.32877	6.31753	5.50007	5.16476	6.01597	6.10481	4.83571	1.56245	6.16611	5.90816	5.89472	5.12091	5.54479	5.88124	5.78435	5.48984	0.640558	5.79627	5.76951	5.7166	5.73878
PVX_084980	3.54307	2.55325	3.43272	2.1787	1.85066	2.99154	3.80492	0.968774	3.05184	2.81434	3.58791	3.48411	1.93716	2.61126	3.44454	4.29321	0.630854	3.38109	2.9886	3.27605	3.05484
PVX_084985	5.59291	3.94888	3.86644	3.76747	5.01449	7.42531	8.08506	6.1442	4.2203	4.19924	4.11299	3.72666	4.45515	6.07494	7.15922	7.1955	5.62769	5.98438	6.25747	5.92706	6.07454
PVX_084990	5.36181	7.21394	7.2955	6.67169	6.12272	5.78568	5.38268	3.06066	5.2508	6.71822	7.08135	6.38276	5.55349	5.39311	4.9832	5.2479	2.39999	6.48902	6.39499	6.42951	6.59561
PVX_084995	4.38752	6.09095	7.02633	7.66451	7.08068	6.34482	5.74884	4.06741	6.33449	5.9684	6.79938	7.33688	7.56155	6.4268	5.40986	5.52616	3.23515	6.71228	6.63075	6.65939	6.78985
PVX_085000	5.45014	3.97919	5.16986	7.06333	6.79955	7.85242	8.1771	5.36284	5.1739	5.00605	5.13241	6.64954	6.5603	7.00048	7.65723	7.19275	4.98839	6.85206	6.76984	6.85606	6.92742
PVX_085005	4.89067	6.83013	7.32673	6.40337	4.32772	3.98302	4.20904	2.70991	5.07704	6.12648	6.71947	6.54218	4.78862	3.63344	4.33303	4.16894	2.29225	5.87418	5.98247	6.02575	5.99991
PVX_085010	4.49181	4.86684	4.9766	4.86064	4.78654	5.09645	5.23571	5.06945	4.05989	4.32636	4.49281	4.43031	4.55939	4.13026	3.87564	4.4642	2.78757	4.62653	4.45788	4.67693	4.57582
PVX_085015	5.16524	5.52598	5.56579	5.32105	5.83917	5.45864	5.70822	4.68423	5.54063	5.55047	5.66039	5.14477	5.29096	5.32716	5.2496	5.08646	1.81532	5.45175	5.50982	5.42683	5.58592
PVX_085020	4.43011	5.10111	5.21731	5.1044	4.08121	3.2941	3.16464	2.76942	4.53238	5.06197	5.28557	5.34925	4.48965	3.25317	2.38636	3.38884	2.36778	4.61137	4.53853	4.60838	4.71637
PVX_085025	5.79531	6.05183	6.07047	5.46712	4.04294	3.74856	3.53547	2.36187	5.21741	5.6569	5.7309	5.52687	4.46793	3.82136	3.42055	3.95976	2.15961	5.23719	5.06779	5.1763	5.22139
PVX_085030	3.90981	2.90798	3.33869	3.45035	7.69479	7.85338	6.62532	5.43529	5.39655	2.78679	3.13724	2.62163	6.45048	7.63714	7.43465	6.41929	5.32677	6.16842	6.31943	6.22548	6.41462
PVX_085035	6.68531	6.70552	6.5619	5.47539	5.87027	5.9981	5.87641	1.71251	6.37941	6.41207	6.6675	6.17937	5.45125	5.5367	5.83177	5.72765	1.75085	5.91264	5.90895	6.04912	6.06736
PVX_085040	3.99262	4.0405	5.00702	5.67217	6.06227	5.14361	4.62029	4.53113	4.70381	3.73637	4.5155	5.19544	5.4829	5.16069	3.55691	3.88132	3.61338	4.66065	4.95868	4.71801	4.83937
PVX_085045	3.49444	3.63438	4.73687	4.52958	4.51654	4.77803	5.15954	4.92528	2.92774	3.24178	3.786	4.47475	4.34654	4.21915	4.15805	4.47207	4.39267	4.53909	4.48287	4.15185	4.38724
PVX_085050	7.0081	7.35906	7.42928	7.80842	7.22897	6.05178	5.22633	3.14059	7.18743	7.01166	7.1749	7.53588	7.57075	6.83337	5.82644	5.62775	2.87345	7.12528	7.11743	7.08887	7.1536
PVX_085055	4.10055	5.51599	5.82075	6.0642	5.65117	4.69795	4.25655	3.61845	5.25282	4.92506	5.74068	5.91627	5.78379	4.83349	4.00433	3.59622	2.90549	5.36699	5.39768	5.50981	5.41289
PVX_085060	6.83836	6.26852	6.69459	6.90453	6.38944	5.55948	5.29073	2.90032	6.34158	6.29728	6.45284	6.75212	6.49403	5.68304	4.9944	5.15626	2.62939	6.20978	6.06343	6.22542	6.34589
PVX_085065	5.59264	6.03955	5.84332	4.85135	4.00853	3.32279	3.1703	2.31985	5.52475	5.68235	5.54784	5.0106	3.93433	3.51674	3.4523	3.90659	1.86793	4.91198	4.59306	4.91825	4.78985
PVX_085070	3.83793	4.81137	4.96859	4.7567	3.76722	2.71431	2.56182	2.84728	3.66885	4.06058	4.39253	4.38577	4.06615	3.1937	2.64218	2.89374	2.59697	4.00418	4.06703	4.0562	4.18096
PVX_085080	7.76205	6.685	6.66076	6.97734	7.07153	8.25813	9.29838	6.25114	6.39136	6.4222	6.13979	6.33672	6.41164	7.38704	8.31349	8.81475	5.72176	7.47849	7.62065	7.52568	7.60929
PVX_085085	4.39573	3.17116	3.46212	4.47038	5.00741	5.61313	5.92812	5.64168	3.90962	3.06734	3.35764	4.25904	4.75188	4.90294	5.51787	5.81371	5.27325	4.77231	4.81756	4.48893	5.03631
PVX_085090	4.80129	5.90998	6.14487	6.47503	4.9014	3.79448	3.7351	2.99955	5.19233	5.70916	5.95289	6.37604	5.60658	4.55745	3.50662	3.80757	2.6282	5.62106	5.56224	5.38178	5.51705
PVX_085095	4.8091	4.84791	4.6383	4.30539	3.84831	3.28621	3.15859	2.31163	4.05763	4.88154	5.02713	4.31158	3.31138	3.51556	2.12792	3.30033	2.14185	3.42264	3.77517	4.14641	3.63126
PVX_085100	4.28749	5.08567	5.73105	5.85287	4.84926	3.95968	4.08239	3.2688	4.56119	4.45038	5.18174	5.72461	5.0209	4.18102	3.9764	3.6281	2.90291	5.04596	4.85606	4.88621	5.00257
PVX_085105	5.49456	6.33654	6.51742	5.98647	5.15209	4.6705	4.69007	2.66791	5.79926	5.97442	5.97185	5.99183	5.31721	4.85151	3.43631	4.51074	2.30397	5.64697	5.41172	5.47747	5.59255
PVX_085110	6.0339	5.86052	5.88722	5.73899	5.28285	4.72522	4.52674	2.44625	5.70325	5.49422	5.89202	5.7214	5.42329	4.30975	4.19206	4.20715	2.34323	5.49583	5.51648	5.43492	5.57547
PVX_085115	5.62834	6.28751	7.10776	7.29871	7.25311	6.38801	6.46089	4.12213	6.10271	5.52813	6.59541	6.87334	6.75466	6.57316	6.0784	6.03912	3.74333	6.7655	6.76324	6.57793	6.61508
PVX_085120	3.67632	4.36751	4.84345	5.26745	6.89921	6.76475	5.67236	4.9375	5.01815	4.00053	4.39642	4.87935	5.58439	6.47078	6.23675	6.16447	5.19504	5.72209	5.64363	5.6602	5.71998
PVX_085125	9.07648	9.1758	8.60853	7.23979	6.55344	6.6608	6.82282	1.93399	9.094	9.35829	8.91638	7.94945	6.97997	6.78636	6.95984	7.37663	1.65526	8.02332	8.02117	7.94882	8.05132
PVX_085130	4.77278	4.44718	4.3245	5.37791	7.33358	6.74753	5.75315	5.1658	6.4943	4.6586	4.47518	4.95956	7.00483	7.24069	6.43272	5.93168	5.14443	6.0391	6.128	6.00578	6.2273
PVX_085135	4.36785	4.40004	4.13253	4.57674	5.58628	5.10275	4.16574	4.88023	4.99523	3.99971	4.12086	4.12719	5.21849	5.35184	4.91448	4.03927	4.8635	4.86663	4.8022	4.66845	4.68584
PVX_085140	5.60817	5.90543	6.54064	6.7886	6.10169	6.78814	6.64679	4.65139	5.20166	5.42819	6.0397	6.86727	6.49557	6.39952	6.94128	6.74755	4.55631	6.26435	6.32833	6.60453	6.38766
PVX_085145	8.81994	10.043	10.1485	9.3252	8.40227	9.11013	9.19476	2.43892	9.28375	10.0084	10.1901	9.88774	8.9323	8.73236	8.87857	8.841	2.18405	9.47268	9.47131	9.43277	9.48709
PVX_085150	5.45791	6.15491	5.87808	4.95663	4.92737	4.85194	4.78446	2.19816	6.428	6.28909	6.61249	5.88689	5.27488	5.31456	5.16905	5.46649	1.78984	5.31039	5.62909	5.72141	5.57041
PVX_085152	4.8269	5.76094	6.10957	5.6811	5.62194	5.44024	5.73842	3.57968	6.33964	6.47867	6.26733	6.55502	5.86045	5.25568	4.78315	5.83548	2.07186	5.67188	6.48103	5.94954	5.40407
PVX_085155	6.15364	7.04499	6.59016	4.7179	4.8616	5.23225	5.25636	1.92104	6.51578	6.94652	7.05967	5.98043	5.546	5.31083	5.23279	5.56154	1.8472	6.00387	6.13643	6.17753	6.06362
PVX_085160	4.4703	5.53489	6.84234	8.02684	7.64936	6.57313	5.75203	4.28407	6.24261	5.10216	6.53543	7.68142	7.98176	7.30921	6.04043	5.57662	3.83894	6.97723	7.06954	6.90203	6.93707
PVX_085165	5.57905	5.96516	6.19349	5.37187	5.12629	3.96288	3.52698	2.64053	6.23005	5.98323	6.60648	6.5844	6.269	5.28114	4.33936	5.1776	2.49819	5.89262	6.26584	6.20163	5.94008
PVX_085170	4.43678	5.07904	6.11297	6.18486	6.06922	6.1344	6.69187	4.74083	5.45137	5.04125	6.00273	6.40818	6.39244	6.40056	6.27483	6.83204	4.69021	6.20103	6.31785	6.22324	6.16864
PVX_085175	3.48666	6.9454	7.36578	7.32334	6.18684	4.70699	3.62559	3.42216	5.90354	6.48776	7.16875	7.41571	6.93852	5.81407	4.75034	4.78524	2.82675	6.08653	6.72076	6.62035	6.41801
PVX_085180	6.23686	4.90567	3.94731	2.96592	3.39443	6.99665	7.29961	0.462897	5.53209	6.07125	4.70009	4.02641	3.58975	6.06113	7.2447	7.23704	6.21815	5.8776	5.95451	5.86031	5.91241
PVX_085185	4.2645	5.3356	5.53867	4.99785	4.24977	4.01377	4.13309	2.76229	4.66318	5.18887	5.527	5.48848	4.49963	4.26495	4.04876	4.71508	2.25573	4.90568	4.91359	4.85441	4.93416
PVX_085190	6.55416	8.68784	8.97654	9.27305	8.20298	7.45178	7.43439	3.50216	7.38833	7.71186	8.33622	9.09529	8.41822	7.97048	7.08666	6.66313	3.16713	8.20805	8.40729	8.49462	8.36265
PVX_085195	5.77452	5.9485	6.11878	6.06462	5.29339	4.49657	4.33068	2.72264	5.39881	5.60232	5.83525	5.77676	5.4326	4.54051	4.36878	4.54401	2.40622	5.52387	5.37172	5.47708	5.44877
PVX_085200	3.93969	6.64723	7.10249	7.23194	6.13218	4.57	3.69494	3.40259	4.94865	5.72375	6.41694	6.70829	5.93482	5.03381	4.2234	3.83084	2.84908	6.0725	6.08446	6.02777	6.13722
PVX_085203	4.98701	4.41247	4.52133	5.33451	5.90089	4.83125	4.11758	4.55305	5.14484	4.65831	4.33161	5.16482	5.90946	5.49789	4.7979	4.27928	4.1422	5.05747	5.09572	5.07515	5.1904
PVX_085205	6.42878	6.62651	6.20575	4.73966	5.89263	6.56381	7.09599	0.821945	5.81495	6.34487	5.9653	4.88217	5.05976	5.89033	6.16626	6.52196	0.350409	6.16168	6.1099	6.1122	6.11547
PVX_085209	4.89942	3.78496	4.45818	3.30658	5.2432	6.91514	7.47222	6.02964	3.77473	3.59542	4.02177	5.03223	4.94957	5.70708	5.92372	6.39837	5.1257	5.38563	4.74591	5.34197	5.55833
PVX_085211	5.10256	3.80792	4.4231	4.39424	5.57316	6.85957	7.225	5.8321	4.32217	4.67092	4.80886	5.22266	5.4135	6.0226	6.67366	6.63206	5.22923	5.69088	5.80629	5.67616	5.81595
PVX_085215	7.95447	7.76666	7.26519	4.97668	4.44731	4.62517	5.049	1.84632	7.7177	8.10164	7.81916	5.99155	5.04001	4.90306	5.38675	5.82881	1.56923	6.77131	6.70057	6.68807	6.64245
PVX_085220	9.52404	9.52411	9.24453	8.46779	8.25854	8.43356	7.86445	2.0319	9.85163	9.88406	9.65461	9.30013	9.04621	8.88412	8.74922	8.37096	1.99572	8.9691	8.97602	8.98293	9.01883
PVX_085225	9.88147	9.73106	9.61315	9.58069	8.53005	7.22194	6.7507	2.53017	10.0375	9.89134	9.68199	9.65523	9.30927	8.14284	7.71951	7.9129	2.19233	9.25228	9.15131	9.30912	9.1425
PVX_085230	7.47561	7.34495	7.1115	6.78271	5.52944	4.43021	3.85196	2.41017	7.35092	7.38559	7.28068	6.88943	6.34518	5.56069	4.77312	4.95551	2.17831	6.4799	6.57301	6.53675	6.4479
PVX_085235	5.13936	5.23342	5.77817	6.16152	6.10322	5.56974	5.24692	4.25079	5.42712	5.03512	5.60422	5.88256	6.06671	5.53791	4.94877	5.11687	3.42602	5.53794	5.51658	5.52224	5.70229
PVX_085240	6.34535	6.55877	6.60038	7.42158	7.07514	6.5087	6.06487	4.02004	6.79249	6.14956	6.59909	6.83784	7.09026	6.51085	5.66308	5.77398	3.09514	6.64778	6.53132	6.74835	6.53581
PVX_085245	0.119549	0.12665	1.79335	1.28569	1.13965	1.48248	2.03608	4.86227	-0.397459	-2.05594	-0.427953	0.90443	-0.680732	1.19101	1.24573	2.54414	5.33295	1.08199	0.83285	1.34172	0.705645
PVX_085250	4.96568	3.39609	4.12589	5.55925	6.08355	6.81989	7.32744	5.53406	4.87378	4.06149	4.97636	4.95628	4.98925	5.62697	6.00206	6.62438	5.48484	5.31243	5.58156	5.43679	5.56963
PVX_085255	1.54697	3.542	4.37955	5.65172	6.1772	4.83143	4.01502	4.42468	4.91911	2.68134	3.47283	4.7971	6.07621	5.42012	4.22569	3.83886	4.41706	5.03653	5.05116	4.78167	5.18554
PVX_085260	4.63083	5.72967	5.85226	5.87004	5.8315	4.40107	4.64252	3.36395	5.64874	5.13546	5.47189	5.58077	5.72279	5.49524	5.09013	4.88072	3.2798	5.34473	5.27262	5.45335	5.39492
PVX_085265	4.8073	5.84241	6.496	6.76862	5.70956	5.00653	5.22882	3.47824	5.54712	5.67877	6.37788	6.52461	6.14837	4.9035	4.68251	5.17042	2.662	6.10978	5.99229	5.74301	5.93042
PVX_085270	10.938	10.6744	10.5352	10.2377	9.29787	8.1405	7.9222	2.37918	10.7372	10.624	10.4816	10.2473	9.81128	8.81506	8.09074	8.3363	2.18777	9.95314	9.95473	9.96532	9.97987
PVX_085275	11.1457	10.9922	10.6929	10.5904	9.52279	8.18591	7.96966	2.41751	11.0169	11.0364	10.814	10.5578	10.1787	8.9819	8.23639	8.21626	2.24496	10.2086	10.1558	10.1848	10.2015
PVX_085290	6.09557	6.12592	6.38344	5.81957	4.66835	4.38417	4.63703	2.30481	6.04742	6.18753	6.33982	6.0955	5.06956	4.60115	4.58155	4.86896	2.03848	5.55451	5.61152	5.51521	5.75774
PVX_085295	6.83547	7.11725	7.20302	7.00162	5.87644	5.14763	5.17948	2.5391	6.82172	6.99923	7.07935	7.08946	6.57455	5.69766	5.48525	5.44828	2.35428	6.58786	6.62696	6.61404	6.69019
PVX_085300	7.66471	7.16844	6.15783	5.78456	6.23781	7.58424	8.88304	0.54103	6.73393	6.93292	6.64749	6.25863	6.29395	7.19303	7.85524	8.52558	6.05335	7.30452	6.99952	7.1336	7.29566
PVX_085305	2.86604	2.70987	2.14227	2.15176	4.31712	3.66429	2.72581	5.39565	2.20885	2.01603	1.89038	2.67642	2.80628	3.49745	3.11179	2.84713	4.93	3.05679	2.79603	2.88207	2.63235
PVX_085310	4.59201	4.1136	5.14096	5.5834	5.58587	5.87912	6.0549	5.14561	3.5655	3.70057	4.24809	4.69747	4.64836	4.96426	4.98122	5.15776	4.7958	5.26066	4.98878	5.15955	5.09038
PVX_085315	3.7775	3.95425	3.73379	3.67616	8.09408	8.80302	7.69698	5.45788	6.12363	4.30586	4.71542	5.6713	7.42932	8.39862	8.50884	7.66104	5.16555	7.30044	7.19338	7.27503	7.30452
PVX_085320	6.55655	6.87576	6.95024	6.64262	6.24225	5.6051	5.523	2.63875	6.57979	6.69925	6.59581	6.86437	6.13877	5.87058	5.7162	5.67756	2.2749	6.5127	6.44433	6.42891	6.36278
PVX_085325	5.05085	5.7168	5.49701	4.26549	5.5315	5.77506	5.318	0.772178	5.63825	6.31418	6.08419	5.18399	5.12223	5.55303	5.8689	5.90719	0.938836	5.66299	5.65434	5.56485	5.70092
PVX_085330	6.76264	6.78509	6.64408	6.67651	5.86423	5.00823	4.78093	2.53139	6.53768	6.60249	6.80472	6.84425	6.47074	5.72591	4.92688	5.46938	2.43826	6.21174	6.28335	6.24712	6.41655
PVX_085335	3.03147	2.32807	1.90731	2.12722	4.76917	5.18958	5.19593	5.72639	3.15831	1.44094	1.38443	1.38339	3.23119	4.77035	4.9252	4.85792	5.50135	3.76258	3.79504	4.01263	3.68285
PVX_085340	5.90662	6.53641	6.22846	5.54768	4.08205	3.78488	3.81825	2.30499	5.55082	5.87695	5.9887	5.62421	4.51648	3.76019	3.68621	3.81085	2.1152	5.33167	5.40621	5.04906	5.28752
PVX_085345	6.92961	7.02797	6.57975	5.67281	4.25572	4.25162	3.86026	2.15403	6.55319	6.78454	6.66472	6.18937	5.20758	4.73039	4.55131	5.01017	1.93629	5.88906	5.91681	5.97643	5.92976
PVX_085350	3.57472	4.38364	5.27366	6.29651	7.25569	7.3014	6.56733	4.89841	5.26447	3.41469	4.76319	5.32887	6.13603	6.71266	6.79711	6.25213	5.02757	6.07816	6.00022	6.00699	5.99283
PVX_085355	7.33881	6.90916	7.03292	7.75415	7.9441	7.32001	7.17207	4.79484	7.29664	6.49827	6.90355	7.34148	7.79242	7.42918	6.97335	7.20271	4.39309	7.25854	7.37215	7.23879	7.25667
PVX_085360	7.33057	7.37934	6.61595	4.83871	4.15704	4.41064	4.66297	1.86847	6.69149	6.97344	6.67606	5.47554	4.38704	4.26229	4.74912	5.27359	1.5594	5.96912	5.9395	5.95203	5.93986
PVX_085365	6.48359	6.29523	5.98821	5.47028	5.47012	5.24659	4.92917	2.00143	6.57525	6.36648	6.01489	5.58608	5.67272	5.79372	5.53176	5.58778	1.381	5.74242	5.79999	5.80082	5.87422
PVX_085370	4.61351	3.01011	3.87476	3.33908	6.83305	7.09227	6.64789	5.60705	5.29256	3.72537	3.2104	2.95782	6.00201	6.69997	6.58979	6.2715	5.43784	5.78988	5.63543	5.63484	5.68714
PVX_085375	5.55685	6.81609	6.476	4.65588	3.69041	3.88068	4.03076	2.1728	6.00981	6.69506	6.7427	5.71448	4.65908	3.56119	4.15433	4.72791	1.87552	5.79531	5.68919	5.5392	5.94665
PVX_085380	7.89337	8.12072	8.05323	7.70516	5.72808	5.11661	5.68612	2.30783	7.49922	7.71145	8.3304	7.71135	5.91109	5.87094	4.72933	6.05374	2.08066	7.43434	7.31712	7.23141	7.18576
PVX_085385	6.82036	7.30582	7.23504	6.44449	4.78772	4.39539	4.99065	2.25526	6.81723	7.39976	7.45506	7.06131	5.81149	5.03465	4.79629	5.59604	2.0593	6.22834	6.50263	6.45415	6.34987
PVX_085390	6.04351	5.20819	5.08894	4.65786	5.15252	6.39123	7.58113	0.23064	4.81448	5.234	5.05767	4.64442	4.79424	5.95806	6.74717	7.41951	5.83729	6.04154	5.84697	5.90053	6.09501
PVX_085395	6.66444	6.6305	6.52514	5.56062	5.14879	5.49195	5.9355	1.74936	6.0493	6.32252	6.33485	5.829	5.01779	4.98051	5.15387	5.35963	1.76613	5.72738	5.71546	5.95351	5.96329
PVX_085405	7.468	7.78874	7.90082	6.96497	6.24808	6.62334	7.29933	1.9173	7.22989	7.46573	7.2154	7.01832	6.5286	6.2444	6.81444	6.68499	1.63118	6.61091	6.83415	6.90867	7.04581
PVX_085410	6.76835	6.73115	6.59523	5.97944	4.92429	5.17675	5.17714	2.05824	6.77451	6.76177	6.59725	6.58037	5.93107	5.40567	5.41092	5.7417	1.94032	6.12693	6.12063	6.15823	6.23884
PVX_085415	3.61643	2.31343	1.25524	0.835041	3.38202	4.68584	5.69134	0.00320587	2.30164	3.26159	2.22573	2.56926	2.41294	3.87206	4.6812	5.27502	5.77585	3.86513	3.8883	3.70159	3.69978
PVX_085420	11.2194	11.1362	10.9393	10.7773	9.70751	9.07602	8.91175	2.34551	11.0746	11.0644	11.0734	10.9429	10.3573	9.64541	9.11122	9.03504	2.27029	10.4369	10.4356	10.4277	10.3236
PVX_085425	7.15586	7.45037	7.39254	6.63491	7.2884	7.55159	7.04621	1.28258	7.27628	7.21653	7.05166	7.06327	7.04733	7.30939	7.30718	6.8382	5.52334	7.21057	7.22269	7.15434	7.29936
PVX_085430	7.16597	7.51318	7.57323	7.21029	6.70041	7.15217	6.8363	2.38654	7.23587	7.62754	7.12707	7.52255	6.87333	6.98049	7.33813	7.47231	1.13046	7.3279	7.31552	7.44635	7.40402
PVX_085435	5.90502	5.59685	5.40512	6.23752	6.63447	6.57991	6.69929	5.43765	6.28597	5.81321	5.64877	6.04493	6.59016	6.30605	6.13429	6.27597	5.04168	6.06952	6.19941	6.03258	6.20147
PVX_085440	6.31812	4.01814	5.03939	3.98176	6.4489	7.39385	8.11945	6.0364	6.06532	6.02575	5.84101	5.35341	6.06216	6.90872	7.46536	7.70176	5.75765	6.57648	6.5833	6.6244	6.69894
PVX_085445	5.97561	6.58101	6.49594	5.00777	4.57093	6.77809	6.86598	1.17019	5.88003	6.80025	6.45217	5.71011	4.77928	6.3968	7.62285	7.51599	0.103382	6.52687	6.54418	6.48993	6.61995
PVX_085450	3.11392	5.39369	6.04402	6.32167	5.5078	4.82207	4.60515	3.79673	3.96862	4.73809	5.86794	6.27166	5.73633	4.67261	4.83526	5.00427	3.28057	5.58266	5.66751	5.61634	5.67464
PVX_085455	5.73488	5.97499	5.98503	5.29056	5.08506	5.25912	5.23771	2.06511	5.50723	5.92304	5.7096	5.52832	5.22713	5.15833	5.17552	5.12846	1.97883	5.4242	5.64671	5.54712	5.58362
PVX_085460	6.98047	7.21811	6.93535	6.22089	5.82561	5.27555	4.26184	2.42414	6.81156	6.99503	6.92925	6.49504	5.99479	5.60462	4.93945	4.94726	2.18445	6.39571	6.33445	6.315	6.41154
PVX_085465	6.60975	6.63882	6.17583	6.79984	7.40753	7.03489	6.43277	4.96954	6.81301	6.36866	6.26886	6.67423	7.15614	7.16202	6.82942	6.5082	4.70381	6.6982	6.57884	6.68471	6.62938
PVX_085470	4.86638	5.21007	5.50363	6.30897	6.67155	6.20497	5.35433	4.58811	5.8223	4.97714	5.25618	5.6707	6.46485	6.13514	5.73696	5.31281	4.47504	5.80575	5.88436	5.96587	5.95074
PVX_085475	3.68717	1.76075	2.02588	3.23993	2.83515	3.79096	4.58645	6.02236	2.42732	1.54645	1.8036	2.89761	2.61963	3.4284	3.96042	4.39786	5.39651	3.41492	3.31361	3.35024	3.48388
PVX_085480	6.89785	6.76078	6.58772	6.53376	5.87558	5.73528	6.29282	1.92119	6.78745	6.89706	6.55077	6.60042	6.15067	5.59761	5.83752	6.25954	1.74425	6.37334	6.41553	6.29769	6.36141
PVX_085485	6.67377	6.61479	6.46607	6.52845	6.02678	5.66504	5.00271	2.59297	6.62635	6.50991	6.61868	6.68104	6.37901	5.92837	5.11345	5.38817	2.44627	6.29219	6.36131	6.28445	6.34864
PVX_085490	8.129	8.2338	8.17215	7.24084	6.0948	6.6009	7.05012	1.93947	7.85808	8.32174	8.27693	7.7046	6.5101	6.51812	6.70741	6.98541	1.79355	7.57175	7.59421	7.58436	7.55216
PVX_085495	8.13501	8.11026	8.03133	7.86283	6.43877	6.05577	5.72935	2.38516	8.20576	8.37751	8.15756	8.27015	7.63081	6.56289	6.47727	6.64726	2.18505	7.65501	7.67056	7.67656	7.63914
PVX_085500	4.9754	6.11972	6.64938	6.40916	6.48399	6.85372	6.57959	4.4822	5.131	5.54626	6.43248	6.83271	5.99771	6.84282	7.02612	6.62921	4.54374	6.40993	6.65107	6.50492	6.56786
PVX_085505	3.78178	2.56832	3.77692	5.6291	6.02427	5.23544	4.98753	4.98106	4.9955	4.17037	4.03164	4.63151	5.72094	5.59779	5.49291	5.30512	5.09419	4.97212	4.84406	5.14041	4.9155
PVX_085510	6.59168	6.54843	6.29411	6.48973	6.38323	6.03699	5.4139	2.79513	6.80228	6.52936	6.33685	6.34813	6.52648	6.23014	5.91895	5.96974	2.11589	6.27633	6.29615	6.35359	6.38978
PVX_085515	6.32517	6.9697	7.16867	6.22123	4.77083	4.77837	5.21507	2.29429	6.93392	6.88489	6.97701	6.43433	5.70261	5.11652	5.41572	5.39548	1.89842	6.15745	6.20515	6.44646	6.44381
PVX_085520	4.57556	5.11529	4.86446	3.82212	2.75609	2.17112	3.44777	2.09309	4.4961	4.59228	5.22449	4.59807	3.41729	3.09466	2.36131	3.30138	2.10905	4.01694	4.25263	4.01602	3.97207
PVX_085525	5.02188	4.97957	4.96414	3.64189	3.03556	3.06032	3.27427	1.9929	4.64635	4.62282	4.99863	4.27263	3.2675	2.76884	3.60192	4.25589	1.57849	4.00138	4.08106	4.198	4.10309
PVX_085530	0.870869	2.79744	4.18596	6.26758	6.54875	5.09418	3.98707	4.49519	5.14887	1.90128	3.67129	5.74963	6.72077	6.11568	4.43848	4.43945	4.40248	5.23209	5.41368	5.43401	5.36628
PVX_085535	5.53067	5.24491	5.43942	4.91512	3.83742	4.05332	4.29679	2.03701	5.26084	5.33722	5.76458	5.25188	4.328	3.75128	4.03206	4.69809	1.88276	4.72342	4.85534	4.96974	4.88062
PVX_085540	4.72485	4.95434	5.11855	4.62796	3.17593	3.44511	2.86378	2.40917	4.60016	4.57911	5.39974	4.5622	4.36936	3.43374	3.00303	4.00551	2.17837	3.89176	4.01285	4.39498	4.20472
PVX_085545	4.13239	5.7893	5.82461	5.19544	4.32426	4.16459	3.16822	2.92101	5.29267	5.63419	6.04522	5.63923	5.29643	3.38768	4.48804	3.72499	2.30486	5.22005	5.02183	4.93978	4.25282
PVX_085555	7.59583	7.7659	7.68229	7.20889	7.84636	7.88134	7.39049	5.69921	7.92592	7.70581	7.73644	7.38815	7.78205	8.01884	7.45735	7.50315	5.65927	7.73054	7.85725	7.80917	7.64387
PVX_085560	6.23775	7.22543	8.12765	7.57382	6.26141	7.1656	7.17253	3.18099	5.71572	7.03954	7.78273	7.85354	6.69939	6.22841	6.2529	7.09835	2.69995	7.19821	7.30068	7.01359	7.24555
PVX_085565	5.62198	6.12522	7.43298	8.33063	8.34167	7.88044	7.88369	4.67371	6.75089	5.52342	7.06081	8.03747	8.44058	8.04784	7.47602	7.56758	4.38315	7.77625	7.71327	7.71001	7.6866
PVX_085567	6.37748	7.07845	7.38317	7.47286	5.61383	5.17251	4.79471	2.79119	6.49695	6.79461	7.12276	7.39749	6.75676	5.70171	4.67699	5.14384	2.57708	6.36918	6.50321	6.54773	6.54627
PVX_085570	5.57787	6.11005	6.07641	6.14282	5.5798	4.76554	4.72534	2.86885	5.72199	5.87731	6.00564	5.99887	5.79761	5.19872	4.51338	4.93732	2.48274	5.71952	5.6845	5.70117	5.74803
PVX_085575	7.02269	6.74204	6.13273	4.7456	4.31099	5.2131	5.92989	1.51415	7.05789	6.77504	6.56101	5.59094	4.25614	5.07708	5.3963	6.17443	1.20183	5.90613	5.90246	6.01112	5.84046
PVX_085580	2.43768	1.66718	3.26631	2.6894	3.56336	4.98431	5.01955	5.51394	2.4841	1.97001	2.50581	3.02992	3.4394	4.33709	5.06636	4.89626	5.26626	3.82182	3.86755	3.78588	3.89557
PVX_085585	3.70603	3.39428	4.39928	5.28026	6.38886	6.21976	5.7673	5.05738	4.93401	3.25804	3.8504	4.93252	5.71864	6.2432	5.73465	5.52656	4.98679	5.34602	5.42616	5.37907	5.22007
PVX_085590	7.24464	7.29433	7.20882	6.70524	6.83523	6.55934	6.40937	2.18012	7.08024	7.23235	7.03696	6.94801	6.71772	6.68196	6.53151	6.75746	1.81625	6.88013	6.89763	6.8878	6.93291
PVX_085595	2.98648	4.47901	5.3011	5.01656	4.19393	4.80049	4.50945	3.91233	3.21793	4.41743	5.18744	5.57229	4.49265	4.06471	4.423	4.46563	3.14477	4.79216	4.85558	4.88894	4.94985
PVX_085600	3.49699	2.57448	2.79115	3.42867	3.73949	4.63293	4.97576	5.77023	3.92484	1.50737	3.24227	3.48002	3.72646	4.11616	4.51069	4.63687	5.29012	3.6657	3.22859	3.60849	3.17995
PVX_085605	6.92065	7.78057	8.12597	8.68259	7.52843	6.26379	6.22133	3.25426	7.80139	7.40684	7.91845	8.2504	8.16748	7.16921	6.56791	6.59712	2.82675	7.92943	7.76341	7.8045	7.73727
PVX_085610	6.06519	6.20016	6.38466	5.68728	5.25834	5.61786	6.17347	1.75914	5.72023	6.11289	6.32504	5.97566	5.432	5.45422	5.30783	6.15912	1.77769	6.01313	5.89407	5.95608	5.92592
PVX_085615	7.73338	6.46037	5.38955	6.20033	7.08635	8.13713	9.36714	0.0018715	6.06797	6.54787	5.54077	6.11004	6.25669	7.42126	7.87938	8.5326	5.68959	7.03688	7.4903	7.40481	7.393
PVX_085620	1.87796	0.857362	0.477245	1.35822	2.1334	3.79937	4.11577	5.89896	0.973809	0.885338	0.721914	1.65561	1.52803	2.7141	4.11662	4.88618	5.56038	2.99932	3.06364	2.90128	3.04178
PVX_085625	6.55552	8.73396	8.198	6.45273	5.48587	5.68026	6.21245	2.26336	7.71676	8.60854	8.54407	7.81066	6.45744	6.10527	6.28076	6.48825	1.95727	7.4784	7.49517	7.46542	7.52091
PVX_085630	6.70825	6.90027	6.92667	5.87439	6.20235	7.60937	8.31377	0.433564	5.66381	7.04906	7.17603	6.7041	5.88935	6.90285	7.33893	7.77267	6.15842	7.09788	6.90825	6.80337	6.98108
PVX_085635	5.1242	5.88987	6.10169	5.75456	4.98016	4.75286	5.62042	2.54559	5.29951	5.7455	5.67146	5.86211	5.77471	5.11214	5.05924	5.63663	2.50818	5.39422	5.63248	5.73377	5.61602
PVX_085640	2.10186	3.79398	4.6405	4.54708	4.71744	5.15132	4.63812	4.54072	2.89884	4.09385	4.77763	5.0416	4.55444	5.0053	5.03036	4.96308	4.27017	4.6661	4.68336	4.64325	4.55842
PVX_085645	6.1765	6.93772	7.38216	7.72927	7.04202	5.64596	4.95559	3.35104	6.85863	6.82515	7.18578	7.40713	7.37444	6.5125	5.22167	5.47033	2.79407	6.86652	6.85181	6.80931	6.79267
PVX_085650	5.21012	3.60227	3.07132	3.7913	5.16588	6.28402	7.34905	6.06548	3.55294	3.99399	3.76239	3.96501	4.29238	5.37587	6.37149	6.71746	5.53928	5.49251	5.59789	5.29529	5.45135
PVX_085655	6.03455	6.20855	6.56657	6.34314	6.14606	6.25982	6.43991	3.62246	6.42987	6.53841	6.59328	6.27583	6.05966	6.44671	6.58255	6.62758	0.537383	6.19805	6.22689	6.2563	6.65944
PVX_085660	5.75059	5.55931	5.64071	5.5017	4.49316	3.7265	4.28183	2.30238	5.98178	6.03453	5.91458	6.04503	5.53025	4.71187	4.40926	4.53337	2.26586	5.32446	5.19007	5.347	5.12096
PVX_085665	5.53481	6.07158	6.63454	5.99641	7.24861	7.81879	7.7221	5.31066	6.72034	7.06479	7.20313	6.37216	6.92095	7.54621	8.0281	7.76038	5.70019	7.1292	7.16298	7.1049	7.06709
PVX_085670	2.39531	4.36683	4.80578	5.71156	5.95872	5.01594	4.29193	4.31754	4.52873	4.01447	4.55563	5.32903	5.71585	5.33962	4.54035	4.72037	4.11701	5.0306	5.06571	4.98954	5.08057
PVX_085675	3.8172	4.52063	4.74141	3.86787	2.9281	3.22934	3.7069	2.24322	4.08893	4.24581	4.49209	4.32915	3.14374	2.95251	2.97991	3.88325	1.84324	3.84133	4.10149	3.89651	4.01742
PVX_085680	6.87059	7.39971	7.75119	8.03012	7.50324	6.86547	7.08377	3.55704	6.95672	7.25745	7.4262	7.86748	7.72795	7.16005	6.67387	7.44735	3.08553	7.48025	7.49176	7.51102	7.49571
PVX_085685	6.38268	8.21937	7.70392	6.20606	5.80118	5.59877	6.56365	2.19977	7.15808	7.91279	7.88823	7.11132	6.1401	5.85726	6.01409	6.80718	1.78907	7.1361	7.11944	7.01726	6.97994
PVX_085690	7.39826	7.29397	7.11565	5.80064	5.09938	6.54175	7.20805	1.41789	6.7062	6.92932	7.30034	6.60113	5.93107	6.36444	6.34563	7.22804	1.29816	6.26411	6.57019	6.61893	6.36052
PVX_085695	3.1077	1.55959	3.13883	1.93681	2.9979	4.88169	4.79352	5.9187	2.30494	2.24207	2.74607	1.89925	2.72621	4.5525	5.22634	4.93911	5.51288	3.61446	3.67863	3.71973	3.90614
PVX_085700	2.68401	3.9352	5.04454	5.80011	4.87307	4.55533	4.80645	4.26564	3.29628	3.21399	4.80636	5.70759	5.29774	4.47536	3.43822	4.31902	3.56712	4.9674	4.55697	4.70747	4.78795
PVX_085705	5.23204	5.90098	4.60668	2.89063	2.48585	2.29581	2.33648	1.96732	4.84053	5.71652	4.98864	3.33809	2.88786	2.35664	3.32373	3.19644	1.56035	4.37374	4.09207	4.13316	4.10109
PVX_085710	7.84463	7.76982	7.59264	6.86259	5.34283	4.40076	4.84917	2.22656	7.25789	7.57331	7.32194	7.16986	6.44602	5.31091	5.59791	5.17451	2.14791	6.52266	6.58045	6.82653	6.84158
PVX_085715	5.73429	5.64858	5.60676	5.31547	4.28843	4.49069	5.10329	1.92268	5.38995	5.48059	5.48021	5.575	4.87982	4.23813	4.56746	5.15536	1.87435	5.07381	5.15692	5.11372	5.09082
PVX_085720	5.08538	5.34842	5.31127	5.2684	4.13571	3.78118	2.95446	2.64296	5.41754	5.02895	5.26496	5.44259	5.34127	4.3862	3.88963	3.77043	2.56924	5.01732	4.97297	5.12609	5.20329
PVX_085725	4.45514	3.9342	5.62263	6.61785	7.06003	6.29347	5.94182	4.78413	5.49936	4.13024	5.24745	6.37089	7.01264	6.72327	5.95814	6.14526	4.52424	6.07634	6.04407	6.1011	6.1311
PVX_085730	8.46132	8.69667	8.85817	8.42414	7.11315	7.06116	7.87509	2.18521	8.45492	8.68939	8.76678	8.91711	8.28007	7.36846	6.95293	7.81382	2.26328	8.13039	8.2686	8.21194	8.11203
PVX_085735	10.3731	10.3805	10.3519	10.4011	9.32125	8.48837	8.02042	2.59137	10.5911	10.5706	10.5047	10.5166	10.1944	9.24565	8.4903	8.54968	2.36938	9.95093	9.99526	9.89876	9.9259
PVX_085740	6.9478	6.14792	6.03071	7.01321	7.90317	7.52323	7.17379	5.35875	6.83868	6.4089	6.42755	6.96177	7.57737	7.46263	7.15867	7.22384	4.83443	7.04423	7.01273	7.02055	6.92696
PVX_085745	4.84818	4.58542	4.71938	4.47955	3.97094	4.59465	4.58478	1.45631	4.32397	4.64286	4.52052	3.92605	4.07217	3.98928	4.71642	4.96643	0.472236	4.51051	4.46168	4.43604	4.63955
PVX_085750	7.40966	8.92432	9.19351	9.24234	7.76972	7.50603	7.67241	3.07474	7.96361	8.71981	9.22051	9.10757	8.23184	7.37697	7.03673	7.5332	2.45756	8.49673	8.53655	8.48899	8.23282
PVX_085755	7.27301	7.30153	7.25522	7.47076	7.52775	6.52931	6.32325	3.16259	7.50314	7.23514	7.24974	7.30385	7.54776	7.16406	6.4781	6.43026	2.75821	7.29649	7.35588	7.31178	7.14638
PVX_085760	6.46807	5.81435	5.72721	6.18582	5.58299	4.96593	4.68661	2.45157	6.3077	6.06891	5.74757	6.19377	6.00802	5.87476	4.94655	5.43731	2.42257	5.73287	5.92637	5.80057	5.8619
PVX_085765	2.57883	2.97543	2.5659	3.26523	3.24015	5.66876	5.75696	5.75796	1.29367	3.53262	2.05019	2.24507	3.11934	4.8838	6.04016	6.27734	5.50679	4.52073	4.66766	4.56447	4.57679
PVX_085770	1.10955	3.28657	3.66551	2.96019	1.97765	2.99973	2.34801	3.36655	1.84047	3.34345	3.38986	3.54468	2.65504	2.26347	2.78592	2.9227	2.62131	3.01754	3.02315	2.87921	2.84765
PVX_085775	2.71494	5.23679	5.33996	3.60545	2.50426	2.44413	1.82216	2.6715	3.48173	5.43795	5.16273	4.80352	3.36838	1.15266	1.90252	3.1014	2.10289	4.05177	4.20184	4.1174	4.62436
PVX_085780	4.25494	5.85164	6.13107	5.7405	4.37441	3.49227	3.80576	2.85784	5.23507	5.86468	5.91723	6.29733	5.28689	4.04629	3.87547	3.9475	2.44169	5.34619	5.3642	5.45003	5.38117
PVX_085785	8.42298	7.75695	7.95608	7.26435	7.57001	8.9699	10.0389	0.246006	6.99712	7.25176	7.6817	6.99158	6.96013	8.0387	8.70572	9.19436	5.81728	8.21312	8.23895	8.14064	8.22194
PVX_085790	6.12916	4.40691	4.39643	5.30508	6.62813	7.96505	8.38044	5.84211	5.03361	5.39424	4.7003	5.30599	6.04159	6.92541	7.47983	8.05338	5.4723	6.64136	6.48051	6.62315	6.54533
PVX_085795	1.13829	-0.67661	0.657517	-0.154997	0.921354	2.66858	3.84569	6.03469	1.05667	1.48065	0.616784	0.423098	1.3489	2.3771	3.61239	4.06018	5.75719	2.55174	1.81485	2.20958	2.11184
PVX_085800	4.46581	3.06502	2.71903	2.8394	3.97629	6.09847	6.82101	6.15377	2.40417	3.1982	3.26326	3.57361	3.62786	4.69067	5.64313	6.17135	5.41412	4.85808	4.66486	4.51692	4.78987
PVX_085810	6.57705	7.0122	7.25333	7.18829	6.23761	5.77184	5.58074	2.8137	6.68699	6.76145	7.24585	7.42008	6.69296	5.90008	5.71833	6.35259	2.40862	6.67554	6.86605	6.70319	6.6173
PVX_085815	7.44281	7.0503	6.73987	6.14851	4.15849	3.63893	2.98043	2.2532	7.10697	7.15759	6.71319	6.59067	5.79839	4.23822	4.76974	4.59165	2.00938	6.14339	6.18513	6.06045	6.27681
PVX_085820	4.74053	5.37819	5.4154	4.41024	3.49686	2.89461	2.06752	2.50898	4.57572	4.99639	5.14946	4.67604	3.40575	2.43755	2.56292	3.02688	2.04106	4.02151	4.10672	4.13041	4.36417
PVX_085825	6.05601	6.22036	6.09395	5.67724	4.29277	3.83117	3.18535	2.4211	5.82563	5.82885	5.827	5.6193	4.96764	4.08469	3.37005	4.06261	2.15231	5.15444	4.9735	5.25103	5.09642
PVX_085830	7.57941	7.65995	7.01605	5.52651	6.17905	6.77632	7.57068	1.23182	7.26504	7.58031	7.22133	5.92103	5.95863	6.1657	7.07462	7.44654	0.805567	6.9524	6.96051	6.86229	6.98599
PVX_085835	2.17235	4.93236	5.36162	5.24773	4.4519	3.7178	3.21111	3.55203	3.23099	4.49651	4.82776	5.18936	4.65476	4.12971	3.16979	3.49099	3.00514	4.57901	4.66351	4.58462	4.56189
PVX_085840	9.88945	10.3595	10.2965	9.69999	8.77665	8.18855	7.56742	2.5126	10.1841	10.4493	10.6046	10.2952	9.64396	8.94058	8.14075	8.30417	2.3159	9.75926	9.69617	9.75084	9.66791
PVX_085845	2.21685	2.11135	2.67411	2.6971	4.38739	5.11259	5.43518	5.48494	2.63759	2.61654	3.53028	3.02962	3.65832	4.53345	4.84781	5.08369	5.27751	3.8102	3.78081	3.99755	3.92441
PVX_085850	2.50022	6.1273	6.99761	6.80355	5.88525	4.73435	3.95829	3.62603	4.7519	5.70544	6.50754	6.79005	6.45551	5.37249	4.34381	4.19288	3.01875	6.13774	6.03497	6.05842	6.11474
PVX_085855	0.723972	2.4274	2.03521	2.39262	5.73906	5.89426	4.22045	5.10145	3.98395	2.52576	2.6619	1.36868	4.874	5.45392	5.02007	4.17456	5.34667	3.9221	4.19254	4.23363	3.93239
PVX_085860	2.80018	4.69625	4.95806	3.6184	2.49835	3.39758	3.59118	2.51115	4.00199	4.60958	5.39018	4.81885	3.80725	3.44714	4.14874	4.08726	2.16505	4.36528	4.31644	4.1832	4.2313
PVX_085865	5.16063	6.56071	6.67664	4.92944	4.02675	3.92597	3.97093	2.37415	5.60698	6.21419	6.68352	6.06327	4.59162	4.27034	4.81732	5.01283	1.96412	5.62685	5.46984	5.56941	5.66636
PVX_085870	5.73453	5.70198	5.87409	5.23936	3.66005	3.97234	3.36101	2.30034	5.33186	5.51244	5.63733	5.73019	4.65827	4.1865	3.67583	4.29486	2.20502	4.99502	5.01557	5.0366	5.21613
PVX_085875	3.53733	4.58868	5.29036	5.03412	3.71729	3.5065	3.04972	3.10958	3.69018	4.28468	5.00829	5.39098	4.45421	3.53222	3.66351	3.60174	2.80086	4.33439	4.17325	4.24157	4.28632
PVX_085877	5.56079	5.25851	4.92483	4.45983	3.18959	3.60934	4.26421	1.79915	5.24313	5.56123	5.24378	5.00328	4.01637	4.02682	4.37852	5.26818	1.39977	4.7835	4.72583	4.67244	4.72908
PVX_085880	3.15416	4.98119	5.76022	4.65442	3.20026	3.04059	4.15558	2.73369	2.85955	4.52561	5.45708	5.33039	3.88238	3.16415	3.3149	4.06179	2.59096	4.65917	4.6608	4.64519	4.60382
PVX_085885	5.89102	5.92092	6.20253	6.13492	6.0171	4.93092	4.8842	3.00059	5.87056	5.98531	5.93317	5.94908	5.89966	5.52357	4.73238	5.19845	2.46911	5.69911	5.85002	5.88875	5.88036
PVX_085890	6.42236	5.97131	5.67965	5.93731	6.83305	6.42707	5.71329	5.35149	6.84797	6.33868	5.94935	6.05468	6.83829	6.93206	6.41514	6.10762	5.11415	6.38708	6.37189	6.34815	6.31984
PVX_085895	6.04951	6.49887	6.89889	7.41087	7.40413	6.2564	5.28797	3.8416	6.87895	6.50296	6.77531	7.20938	7.54621	7.07164	6.25586	5.69788	3.42052	6.83341	6.91341	6.83942	6.76685
PVX_085900	3.71263	3.58029	3.6396	2.84238	3.64343	4.97618	5.65082	6.27984	3.68233	4.60881	4.2576	3.79818	3.371	4.27344	5.16176	5.72576	6.25312	4.30219	4.43909	4.41667	4.55662
PVX_085905	6.56035	6.55738	6.57474	6.92596	6.80332	6.1757	6.24814	3.51969	6.66314	6.63141	6.54505	6.7664	7.09006	6.73003	6.00703	6.10968	3.15657	6.5537	6.51568	6.57581	6.63899
PVX_085910	5.87826	3.92333	4.99734	4.25853	7.00046	7.71811	7.95265	5.79438	4.30611	3.86627	3.81619	5.16451	5.5145	7.35219	7.83632	7.74027	5.27842	6.50198	6.5269	6.68451	6.77986
PVX_085915	5.77287	6.57441	7.14585	8.06631	7.33142	5.98829	5.97777	3.82001	6.234	6.02777	6.73376	7.76982	8.00124	6.95102	5.75303	6.04725	3.52518	7.08794	7.19345	7.1683	6.95928
PVX_085920	8.42292	8.44275	8.33396	7.90372	7.36685	6.59363	6.77227	2.3004	8.42149	8.45089	8.35266	8.31713	7.90363	7.38177	6.70363	7.16465	2.21462	7.87868	7.90274	7.87959	7.82999
PVX_085925	1.63449	4.27902	4.83554	4.44449	3.55506	3.52468	3.94334	3.61978	4.05412	4.62391	4.4304	4.70066	4.14407	2.74777	3.46111	4.21436	2.03006	4.71549	4.24442	3.16522	3.716
PVX_085930	2.02645	2.18	2.42015	3.83201	10.2864	10.7556	9.00809	5.31382	7.94672	4.13779	1.17083	3.42075	9.24822	10.5174	10.261	9.07552	5.39508	9.0528	9.09278	9.04742	9.07628
PVX_085935	5.34988	5.86848	6.14209	6.32399	5.36657	4.65719	4.32028	3.0447	5.17863	5.59664	5.82502	6.16512	5.82711	5.11153	4.43839	4.76723	2.80049	5.61239	5.64012	5.64768	5.69001
PVX_085940	7.36731	7.31127	7.07314	6.43055	6.03199	6.29346	6.92651	1.6392	7.19367	7.23742	7.25311	6.74807	6.08218	6.03806	6.46974	6.80452	1.45768	6.71211	6.65428	6.75558	6.72003
PVX_085945	5.04746	5.59046	6.8562	7.25162	6.45646	6.86585	6.9209	4.54416	5.74407	5.89369	7.08679	7.34361	7.05687	6.77437	6.08705	6.72144	3.59575	6.66819	6.66465	6.90534	6.79638
PVX_085950	6.06612	5.74699	6.00833	5.7571	4.20487	3.6217	4.21969	2.27084	6.31918	6.36868	6.19023	6.33315	5.85651	4.81262	3.89951	4.54585	2.29201	5.61097	5.59738	5.76691	5.65221
PVX_085955	7.85733	7.64176	7.88887	8.12373	7.63056	6.69638	6.63599	2.91595	8.064	7.88426	7.81084	8.10438	8.24525	7.56501	6.76274	7.08029	2.68408	7.62498	7.66025	7.65453	7.6965
PVX_085960	7.74119	8.11922	8.42609	8.45903	7.56669	6.44497	6.15046	2.91014	8.0019	8.15853	8.28263	8.48863	8.19951	7.30948	6.47788	6.71777	2.5844	7.8885	7.84634	7.85374	7.83287
PVX_085965	3.82866	5.88015	6.17211	5.37232	4.43372	4.45286	4.41761	2.98997	5.01555	5.87717	6.24925	6.10539	5.00947	4.07944	4.63933	4.95167	2.23201	5.34909	5.51485	5.60966	5.31361
PVX_085970	6.97494	7.14879	7.3915	7.85974	7.29085	7.37057	7.67081	4.51772	7.24882	7.82229	7.56882	7.59183	7.68362	7.64192	7.65667	7.40075	3.55066	7.51475	7.47568	7.56555	7.546
PVX_085975	7.11605	6.97664	6.92138	5.95942	4.79252	6.59249	6.49356	1.53953	6.87447	7.15185	7.10085	6.50915	5.48972	6.21566	7.30547	7.14136	0.789539	6.83871	6.75934	6.68301	6.68446
PVX_085977	4.75445	5.12683	5.94741	6.62199	6.9516	6.17973	5.43	4.46992	5.68385	4.74013	5.50739	6.41618	6.70676	6.54684	5.7487	5.46186	4.20341	6.06711	6.07999	6.13311	6.1017
PVX_085980	5.62909	6.89538	7.59652	8.38205	9.14576	9.85803	8.57656	4.86687	7.80151	6.87543	7.44757	8.32673	9.14784	9.48	9.78227	8.89181	4.95051	8.58986	8.67602	8.62854	8.69781
PVX_085985	6.01766	6.93599	6.88979	5.97171	6.98262	7.16388	6.51304	4.44208	6.27955	6.69665	6.61022	6.0766	6.16429	6.946	7.02648	6.65312	5.83136	6.6601	6.54788	6.61166	6.75886
PVX_085990	5.41382	7.14854	7.19909	6.67743	5.33438	5.80297	6.32646	2.66777	5.64882	6.51775	6.81258	6.61438	5.47668	4.91394	5.13012	5.98345	2.09845	6.57956	6.39147	6.37367	6.3125
PVX_085995	4.68666	5.15844	5.16467	5.4108	4.25108	3.73911	3.76418	2.75954	4.05025	4.48399	4.86405	5.17745	4.87548	3.98756	3.57364	4.19613	2.81999	4.74109	4.7682	4.62718	4.6229
PVX_086000	5.67398	5.97822	5.93652	5.26076	2.83685	2.1435	2.0361	2.36521	5.84744	5.84325	5.96383	5.83213	4.61403	3.24106	3.74873	3.91335	2.04903	5.0884	5.06487	5.08914	5.1207
PVX_086005	6.08272	5.29961	4.85332	3.5733	2.61723	4.56798	5.20904	1.30757	5.64132	5.897	5.57603	4.75757	3.96312	4.72902	5.72096	5.6765	0.795285	4.91747	4.96485	5.25001	4.92018
PVX_086010	4.16246	1.93252	2.83369	2.6347	3.10902	5.60348	6.41332	6.12782	2.57833	3.74088	3.84258	3.58477	3.5581	4.78716	5.76466	6.34738	5.54842	4.65339	4.63257	4.65504	4.74417
PVX_086015	5.22679	5.94862	6.40686	6.83063	6.35857	5.2587	4.68718	3.60343	5.80063	5.88288	6.30037	6.78515	6.55688	5.963	4.97696	4.85915	3.04739	6.08921	6.09462	6.12947	6.11799
PVX_086020	11.0492	11.078	10.8567	10.5018	9.18081	7.9701	8.05696	2.36783	11.1045	11.167	11.0255	10.8913	10.0665	8.95107	8.25467	8.68064	2.18148	10.3154	10.3009	10.3402	10.2616
PVX_086022	7.24017	6.44453	6.69941	6.94256	5.94408	5.90604	5.59242	2.28961	7.08253	6.93941	7.30458	7.35982	7.15017	6.4263	5.71673	5.91888	2.59524	6.5267	6.64408	6.56119	6.4865
PVX_086025	5.81748	6.1181	6.1814	6.72152	6.19324	6.00139	6.48924	4.20552	5.82039	5.93311	6.16753	6.56637	6.52284	5.98016	5.9872	6.44624	3.65149	6.35878	6.25729	6.33805	6.3233
PVX_086035	5.0462	5.26253	5.05143	4.87914	4.87403	5.03928	5.06138	1.61996	4.61401	4.96476	5.1052	4.71318	4.50981	4.37108	4.5972	5.0419	1.52875	4.96687	4.95938	4.89479	4.85842
PVX_086040	10.3299	9.96991	10.1826	10.9796	10.6074	10.3507	10.0995	4.515	10.6622	10.0557	10.252	10.7055	10.9182	10.4605	10.376	10.2017	3.98696	10.3613	10.4815	10.4657	10.413
PVX_086045	1.7832	0.790296	-0.215426	2.22945	1.35584	3.3806	3.48109	5.86072	1.58812	2.13127	1.49873	1.92171	1.64588	2.22662	3.62558	3.67435	5.81154	1.94494	2.02937	2.44243	2.72293
PVX_086050	3.44511	2.90433	3.03894	3.53861	3.69787	4.09127	4.53156	5.7313	3.37518	3.29198	2.91553	3.59534	4.00823	4.05481	4.2992	4.91011	5.41289	3.84248	3.72535	3.79466	3.80379
PVX_086055	8.27536	7.70665	7.26013	7.62402	8.23576	8.2476	8.67088	6.18733	7.96692	7.71511	7.87567	8.01003	8.41224	8.37611	8.11407	8.55465	5.0473	8.30306	7.96512	8.19162	8.09482
PVX_086060	6.10005	6.13219	6.62585	6.86427	6.70116	6.54764	7.12997	4.90374	6.38048	6.35587	6.63605	7.05705	7.4038	6.9916	6.91905	7.26168	4.51069	6.75485	6.72492	6.5756	6.84456
PVX_086065	7.04363	7.36727	7.55815	7.16258	6.49165	6.44373	6.28573	2.54026	6.95497	7.19139	7.35751	7.40064	6.74253	6.42766	6.08089	6.14719	2.40567	6.83282	6.95132	6.8765	6.99914
PVX_086070	5.75754	5.63883	5.75547	5.66248	6.94954	6.72067	6.50422	5.35576	6.59875	6.00767	5.74957	6.06015	6.91845	7.42919	6.66591	6.82938	5.19103	6.55196	6.60141	6.44162	6.43464
PVX_086075	8.07833	7.42003	6.86651	5.01526	5.14366	5.78484	6.70984	1.43939	7.68084	7.732	7.34975	6.40491	5.13225	5.76047	6.32637	6.87728	1.23872	6.57574	6.71814	6.65731	6.59492
PVX_086080	8.61885	7.52397	7.03872	6.76541	7.54364	8.96509	10.1781	0.211428	7.4019	7.62964	7.33504	7.13265	7.40726	8.49771	9.33777	9.97107	5.7894	8.4321	8.46673	8.40608	8.41763
PVX_086085	4.14827	5.80961	5.35788	4.01485	5.04612	4.38084	4.86084	2.43523	4.82232	5.79694	6.15766	4.97146	4.24281	5.04815	4.68384	4.75873	1.93744	4.99606	5.16419	5.3153	5.15316
PVX_086090	8.33417	7.09259	6.98086	7.999	9.85593	10.14	9.84059	5.58193	8.09952	6.73889	6.86807	7.23489	9.08923	9.7515	9.76286	9.51014	5.27382	8.89127	8.88835	8.92734	9.00283
PVX_086095	6.17362	6.91532	7.26594	7.22921	7.0461	6.49564	7.02747	3.73442	6.55004	7.0143	7.20872	7.51695	7.14478	6.50997	6.67284	6.48137	2.89459	7.02597	7.07932	7.06383	6.95826
PVX_086100	4.61763	5.6928	5.6902	6.1086	5.09556	4.16994	3.31719	3.17795	5.32603	5.23738	5.55072	5.92446	5.48285	4.63206	3.60727	3.7571	2.6687	5.31392	5.15574	5.21937	5.19458
PVX_086105	4.78518	5.13679	4.76062	4.29615	4.61648	5.50955	6.088	0.342515	4.73087	5.16335	4.99213	4.55232	3.92537	4.64692	5.23616	5.65934	0.458826	5.12633	5.10879	5.10122	4.97771
PVX_086110	4.79225	6.55424	6.70052	5.56608	3.34287	3.1832	3.40922	2.5049	5.39072	6.34468	6.69541	6.10302	4.9148	3.82064	3.81151	4.18144	2.20766	5.38062	5.60202	5.61655	5.37165
PVX_086115	5.71023	5.09267	4.95036	5.33538	5.1696	5.88411	5.77935	6.24359	5.38954	5.29432	5.13426	5.3663	5.3007	5.50158	6.55731	6.2229	5.74456	5.67493	5.58663	5.51058	5.58754
PVX_086120	6.48346	6.66237	6.66962	6.56754	6.06528	5.21115	5.00264	2.67269	6.04591	6.35609	6.51464	6.67502	6.35397	5.69872	5.00303	5.37432	2.61378	6.13732	6.16186	6.19506	6.18079
PVX_086125	5.94693	5.76857	5.77578	5.44791	5.42794	5.16505	6.14928	1.36408	5.57051	5.64416	5.67825	5.74056	5.47073	5.66342	5.95052	6.57283	6.15494	5.68822	5.79921	5.64577	5.76886
PVX_086130	6.42705	6.91486	6.57459	4.0907	2.67519	4.42242	4.33649	1.85223	6.72445	6.89429	6.79058	6.14272	4.53429	3.54598	3.05073	4.7598	1.88835	5.57689	5.88057	5.78416	5.83613
PVX_086135	3.50876	4.55184	4.74364	3.06347	2.33727	3.22977	3.63716	2.02998	3.61766	4.22222	4.48806	3.87218	2.80487	2.74372	3.31301	3.88397	1.65532	3.89206	3.67988	3.76799	3.72966
PVX_086140	6.58536	6.31317	6.18274	5.35215	4.28943	3.88719	4.41743	2.04983	6.25558	6.5153	6.45208	6.03983	4.93471	4.71276	4.86294	5.0882	1.85827	5.78196	5.62209	5.52906	5.53099
PVX_086145	6.34453	6.46173	6.41815	5.93862	4.75765	4.52924	4.96676	2.1918	5.99662	6.33092	6.46161	6.2751	5.42795	4.82961	4.81359	5.2313	2.10297	5.76238	5.6938	5.90482	5.78116
PVX_086150	5.61057	5.23085	4.97729	5.85471	6.15822	5.64862	5.49365	5.11955	5.67585	5.19352	5.00501	5.62849	6.11258	5.52109	5.30558	5.54944	4.50873	5.58689	5.46848	5.50308	5.65285
PVX_086155	6.28707	7.09444	8.05819	8.85861	7.72565	7.84468	7.45877	4.21046	6.61408	6.82583	7.86885	8.71137	8.16861	7.49677	7.17127	7.03821	3.51433	7.74979	7.79503	7.78608	7.69343
PVX_086160	5.34781	5.65313	5.64687	3.29156	2.55413	2.17582	2.81688	2.04895	5.1813	5.70006	5.65364	4.53969	3.3776	2.12536	3.21917	3.424	1.80412	4.59098	4.40699	4.39561	4.50814
PVX_086165	4.49193	5.84454	5.39702	3.80226	3.05548	2.83923	3.52294	2.16735	4.83544	5.27969	5.27929	4.59556	3.22815	2.76188	2.89694	3.67688	1.83891	4.31975	4.41401	4.48822	4.54309
PVX_086170	5.26812	5.90479	5.83638	5.16337	4.8697	4.27033	4.29499	2.48399	5.54072	5.70734	5.77524	5.67664	5.10036	4.59661	3.98968	4.33469	2.2777	5.13667	5.19646	5.25356	5.24188
PVX_086175	5.40913	6.78158	6.4809	6.29774	6.22694	5.25749	4.36568	3.1219	6.43283	6.66158	6.64718	6.58633	6.4222	5.88978	5.16757	5.3322	2.46918	5.96009	6.00747	5.82228	6.08551
PVX_086180	5.55188	5.90002	5.88624	6.13386	6.09188	5.31278	4.92178	3.4465	5.71468	5.34838	5.62009	6.04835	6.11294	5.81272	5.21466	5.02137	3.42191	5.99327	5.80327	5.73354	5.82374
PVX_086185	6.08	6.44897	6.45371	5.77032	4.93385	5.19921	5.70415	2.04516	5.71421	6.06685	6.34607	6.14378	5.32437	5.14661	5.15717	5.52205	2.09841	5.8831	5.7305	5.85219	5.87233
PVX_086190	8.24186	7.7911	7.79941	8.33166	8.14748	7.00276	6.76501	3.08071	8.21677	7.59574	7.70503	8.20688	8.30914	7.74618	7.01605	7.31557	2.95577	7.69028	7.90447	7.76077	7.70971
PVX_086195	7.64499	7.1109	6.61489	5.16645	3.84577	6.17917	6.84688	1.3747	6.95609	7.24986	7.16397	6.50268	4.96135	5.66612	6.81237	6.91222	1.11956	6.40353	6.46887	6.47542	6.62012
PVX_086200	1.22442	-4	-0.136769	-0.779358	3.58977	6.48162	5.82823	5.69924	-4	3.30107	-0.422615	1.47681	2.72454	5.79422	6.73142	5.91871	5.75872	4.56925	4.9513	4.66157	4.82492
PVX_086205	2.90811	2.73707	4.37981	4.45613	5.41364	6.41822	7.06233	5.31584	3.27301	3.20983	3.74416	4.66107	4.47071	5.48479	6.39078	6.42674	5.22196	5.4841	5.15397	5.14001	5.25466
PVX_086210	6.43019	6.19414	5.98756	5.709	5.5035	5.52759	6.05166	1.51814	6.05849	6.19823	6.44651	5.93436	5.75382	5.46986	5.31802	5.84744	1.93773	5.76849	5.86697	5.96251	5.93253
PVX_086215	3.48219	5.87089	6.74379	6.71011	5.83572	4.19729	4.13208	3.50543	4.94247	5.43599	6.58201	7.06236	6.017	5.2554	4.33084	4.44374	2.94061	5.99535	5.96554	5.79678	5.89949
PVX_086220	3.2773	3.77982	4.84093	5.17137	4.78283	4.40453	4.6159	4.35594	3.15261	3.81606	5.28132	4.5576	5.15885	4.56051	4.10392	4.85717	3.73997	4.73515	4.82833	4.80803	4.87587
PVX_086225	7.62378	5.94638	4.902	5.62554	7.17303	9.2292	9.90367	6.14295	6.81657	6.73312	6.10919	6.14266	6.97189	8.26928	9.0268	9.31527	5.6568	7.81353	8.01456	8.09037	8.08468
PVX_086230	8.51981	8.41386	7.93686	6.95235	6.42346	7.88017	8.1535	1.33495	8.44687	8.76219	8.38533	7.96878	7.23601	7.79514	8.1106	8.79542	0.935126	8.05432	7.8338	7.98915	8.07532
PVX_086235	6.33731	7.30377	7.23719	6.53448	5.68851	4.89657	5.2006	2.50557	6.4675	7.08465	7.24886	7.11052	6.27295	5.86562	5.16231	5.95549	2.29259	6.48686	6.63779	6.40587	6.48573
PVX_086240	7.88853	8.26511	8.25538	7.51801	6.43508	5.68979	5.72079	2.38534	8.08809	8.29971	8.44979	8.37977	7.51627	6.57595	6.18258	6.26995	2.29624	7.72967	7.69918	7.63266	7.6895
PVX_086245	4.27433	2.92844	2.64866	2.16585	3.93762	4.84601	5.63048	6.27677	3.31314	3.61401	3.29632	2.47905	3.21581	3.99673	4.52924	5.05068	5.95761	4.03196	4.07497	4.00395	4.08602
PVX_086250	5.73456	4.94388	5.40128	7.48065	8.0631	7.38217	7.38524	5.09464	6.59729	4.62695	5.26743	6.14177	7.78603	7.75953	7.09595	7.3264	5.01378	7.04255	6.96585	7.0194	6.92963
PVX_086255	6.95663	6.25682	7.28978	7.54766	8.25722	8.65698	8.83276	5.35606	7.7082	6.14013	6.95265	7.68896	8.31045	8.61885	8.69711	8.86844	5.16008	8.01772	7.99731	7.92625	7.87297
PVX_086260	5.68139	4.22789	5.81835	4.60748	6.33681	7.34918	7.83667	5.81403	5.24002	4.92947	5.89632	5.71303	6.28159	7.16261	6.99955	7.08106	5.07244	6.41204	6.42287	6.59894	6.28261
PVX_086265	5.02326	3.46616	4.45139	3.97165	5.30019	6.38127	6.71544	5.87318	4.08772	3.59099	3.74343	4.59129	4.95645	5.55991	5.86958	6.41879	5.29907	5.16486	5.08047	4.74632	5.31817
PVX_086268	1.66797	0.1605	-0.523295	0.512188	1.75846	3.17034	3.61683	5.97896	0.590587	0.884799	0.743401	0.812749	0.626136	2.44118	2.82977	3.38159	5.63294	2.19384	2.25463	2.33048	1.77902
PVX_086272	6.66279	4.36206	4.25708	4.43761	7.70922	8.79844	8.92094	5.88419	5.46452	6.35323	5.66311	4.96896	6.40204	7.9244	7.95978	7.84835	5.4955	7.18488	7.23099	7.0815	7.00669
PVX_086275	3.24727	2.61228	4.15882	5.26913	5.04826	5.05058	5.41711	4.99626	3.68552	2.81202	4.0341	5.11704	5.16415	4.92792	4.65885	5.02142	4.52067	4.80837	4.88319	4.69436	4.63342
PVX_086280	4.73335	1.66516	2.94484	2.01685	4.87979	6.2143	7.42008	6.01216	4.54193	3.8045	3.03656	3.79658	4.57659	5.80192	6.58051	6.90677	5.60252	5.20546	5.20479	5.59596	5.24415
PVX_086285	3.08983	4.28635	4.65255	4.64946	3.33721	3.17266	3.14053	3.0969	4.09	4.54642	4.81754	5.40099	4.03018	3.14829	2.50329	3.24274	2.45479	4.15283	4.33313	4.48114	4.19227
PVX_086290	6.72535	6.17114	5.94227	6.33439	7.16651	6.58243	5.82682	5.10103	7.04395	6.28891	5.84219	6.38024	7.20729	7.17454	6.23897	6.14178	4.65519	6.39452	6.57296	6.50864	6.44972
PVX_086295	7.07647	7.32108	7.35143	7.20968	6.50966	5.56289	5.65665	2.59793	7.31881	7.34134	7.43512	7.39412	6.81725	6.3364	5.79086	6.14952	2.2539	6.87859	6.80405	6.8258	6.61081
PVX_086305	11.5395	11.1837	11.0097	10.7173	9.21967	8.00496	8.39734	2.27199	11.5743	11.3354	11.2474	10.9572	10.2745	9.33927	8.72136	8.86812	2.1321	10.4789	10.4668	10.4829	10.3936
PVX_086310	5.2501	5.15997	5.61106	6.04672	5.82337	5.24719	5.2679	4.15205	5.65379	5.11816	5.48194	6.0831	6.18609	5.79634	5.42403	5.69721	4.04227	5.67047	5.58719	5.71417	5.59017
PVX_086315	6.73879	7.63715	7.9686	8.20869	7.80783	6.46627	5.93069	3.4103	7.59116	7.50615	7.88074	8.22887	8.18113	7.35594	6.3234	6.05319	2.91948	7.61327	7.55163	7.58412	7.51911
PVX_086320	3.8523	5.3858	6.42971	6.71477	6.48559	5.83845	5.56277	4.17431	5.07426	4.70656	5.98954	6.89477	7.01538	6.60987	5.96506	5.55923	4.01585	6.25698	6.11333	6.30915	6.12184
PVX_086325	4.20608	4.9328	4.44224	3.60171	3.50133	3.92918	4.33502	1.72661	4.77595	5.00677	5.13902	4.71527	3.86614	4.1213	4.19674	4.70076	1.58786	4.41612	4.43518	4.50094	4.37382
PVX_086330	5.97999	8.32037	8.58425	8.74325	8.66474	7.73945	7.45587	3.88221	7.98724	8.3543	8.86782	9.22527	9.34606	8.81476	8.02249	8.04425	3.43361	8.64039	8.74553	8.77407	8.65417
PVX_086335	3.90473	2.17075	4.26095	4.1146	4.5444	5.86001	6.64791	5.60298	4.13849	3.26912	4.14222	4.11203	4.7391	5.77175	6.12228	6.53507	5.37812	5.18267	5.11522	5.15631	5.13931
PVX_086340	6.77552	6.70683	6.83123	6.65813	5.96807	5.3884	5.4067	2.46846	6.29508	6.44578	6.70444	6.60687	6.9607	5.95319	5.66123	5.66636	2.80181	6.38731	6.45987	6.53157	6.38994
PVX_086855	6.81268	5.60492	3.11474	2.36679	1.32475	1.88294	3.99908	1.44734	4.60142	3.40283	1.79462	1.33345	1.10193	2.03507	1.80599	2.75659	0.776166	3.39033	3.62217	3.58127	3.33398
PVX_086860	3.1813	1.5039	0.820104	1.02551	3.03627	3.92202	4.39061	6.1467	1.14971	1.2282	0.21233	1.69672	2.19902	1.72872	3.27505	3.81245	5.51668	2.28931	2.90344	2.45149	2.55682
PVX_086865	1.14527	3.77069	3.53897	1.64845	1.94719	1.3021	1.97878	2.5835	-1.00496	0.851135	2.35883	0.489579	-0.221115	0.273656	-0.169126	-0.192641	2.60206	2.06199	2.16719	1.76248	2.33032
PVX_086870	2.26204	-0.900782	-4	2.70829	2.62318	3.70744	3.76354	5.55305	0.745034	-4	-4	0.461961	2.57724	1.24604	2.38822	2.29759	5.2203	2.27695	2.42075	2.36874	2.20177
PVX_086893	5.31561	4.53655	4.26263	3.16834	1.64266	2.90445	3.13047	1.68958	2.37501	1.24704	2.10059	2.62245	-1.66315	0.706086	0.848266	1.45278	1.38604	3.11946	3.20273	3.18868	2.30819
PVX_086895	-0.583376	0.0611542	-0.774643	-1.41723	-4	-4	-4	NA	1.61386	0.50792	1.26144	0.539374	-3.16126	-4	-1.4572	0.452171	1.40518	0.601453	0.190046	0.00874692	0.225112
PVX_086900	9.3843	8.63678	8.43102	8.31395	7.8031	7.62767	7.92793	1.73592	8.97786	8.84479	8.85198	8.63874	8.31625	8.15575	8.14978	8.28195	1.79985	8.29093	8.34155	8.38798	8.33509
PVX_086903	0.180481	-1.17499	-4	-0.653375	-1.89895	3.93573	4.20815	6.17808	0.930259	3.85674	1.28833	-1.39721	-0.812445	3.67227	4.71605	4.75001	6.18082	2.5877	2.43195	2.88808	2.4484
PVX_086905	10.9156	10.1086	9.903	9.85222	9.72583	9.46713	9.37201	1.69009	10.4423	10.2412	10.063	10.0742	9.90782	9.82832	9.62688	9.6662	1.86951	9.82996	9.89701	9.86789	9.82973
PVX_086910	1.11547	1.65308	1.70181	-0.525745	-0.771322	4.06336	4.70442	0.432221	-0.81658	4.87071	2.70547	-0.269578	-0.269778	4.55889	4.86055	5.09855	6.04221	3.34538	3.63173	3.75822	2.88919
PVX_086915	6.51527	4.41437	5.64762	10.4203	11.2186	10.3217	9.11936	5.05078	9.99509	5.56217	6.91798	10.0462	11.3129	11.1509	10.0886	9.27422	4.77372	9.98615	10.0104	9.96721	9.89884
PVX_086920	4.28955	3.15272	2.84048	7.84926	8.34165	7.02147	6.3562	5.03796	7.45853	2.66362	2.96968	5.9305	8.27903	7.58956	6.40915	6.16334	4.96921	6.84051	7.09631	6.69774	6.6235
PVX_086925	3.55734	3.26507	5.19481	8.66793	8.79876	8.0996	7.00956	4.83406	7.24103	3.2524	3.99904	7.27989	8.80097	8.45878	7.69023	7.14274	4.86478	7.62834	7.58596	7.60301	7.53176
PVX_086930	-0.739649	0.152809	1.59265	8.75096	10.0325	8.72769	7.04965	4.90382	8.72671	2.10167	1.28574	6.56454	9.59666	9.38164	7.91058	6.92039	5.05064	8.16343	8.1985	8.21551	8.14008
PVX_086935	7.68999	6.25111	6.27092	6.01267	6.1966	6.24195	6.35093	1.00811	7.0775	6.68407	6.90172	6.65003	6.5092	6.79221	6.82586	7.14705	0.389912	6.72742	6.59987	6.39934	6.56294
PVX_086940	8.33394	7.46358	6.9758	5.77138	5.34083	9.98797	10.3391	0.454757	7.35555	8.86361	7.57498	6.6035	5.6786	8.85029	10.3725	10.0702	6.16623	8.88638	8.80227	8.82104	8.89761
PVX_086945	1.44947	-1.36543	1.9687	0.74115	2.6655	5.01538	5.42129	5.65351	1.92425	3.688	1.92797	1.58228	1.87159	4.91068	6.14964	5.9759	5.77089	4.19477	4.17528	4.0416	4.20225
PVX_086950	2.3348	1.45996	0.717272	4.34147	5.48374	4.00259	2.24714	4.94484	3.56521	1.06397	0.846464	3.08574	4.9709	4.77671	3.32012	3.25394	4.85445	3.7308	3.62949	3.79834	3.70192
PVX_086955	3.64145	6.64588	6.7817	6.83144	6.8743	4.62474	5.29134	3.61376	5.38246	5.36643	6.44067	6.86423	6.52299	6.42073	5.32017	4.85757	3.4297	5.93929	6.31534	6.4212	6.25271
PVX_086960	5.37798	5.83824	5.80022	5.21091	4.96533	4.34936	4.23716	2.50572	5.30872	5.3987	5.40966	5.33718	4.76152	4.53151	4.39271	4.33411	2.1657	5.18483	5.14794	5.22233	5.07999
PVX_086962	7.27358	7.18757	7.36242	6.84182	5.84622	4.3564	4.58243	2.4462	7.31116	7.61379	7.70793	7.60278	7.07816	6.21177	5.17736	5.40866	2.42058	6.91576	6.68968	6.83094	7.09914
PVX_086965	7.50242	7.96611	8.05309	7.78405	7.04074	5.87023	5.52483	2.72011	7.72921	7.95579	8.15728	7.9494	7.54768	6.35863	5.39511	5.52129	2.42847	7.33648	7.44761	7.42639	7.45042
PVX_086970	3.07729	2.61994	2.88602	2.784	3.84221	3.65488	3.86531	5.59818	3.72838	3.27209	3.01521	2.04017	4.16925	4.53849	3.91396	4.01096	5.51573	3.53965	3.7836	3.5908	2.81866
PVX_086975	5.83855	5.3178	5.7198	6.64319	8.79945	8.71593	7.96815	5.26099	7.12704	5.72849	5.56888	5.73777	7.87264	8.5817	8.38441	7.59311	5.26588	7.50384	7.35699	7.63058	7.49971
PVX_086980	8.40656	7.71218	7.54881	7.63512	7.7417	7.9847	7.65083	0.613408	7.82431	7.63894	7.54392	7.43309	7.69304	7.91599	7.90009	7.64643	5.61983	7.7019	7.68967	7.6708	7.65612
PVX_086985	3.88391	4.64392	3.64373	3.53548	3.80448	6.59123	5.76699	6.14131	3.02225	4.25274	4.16287	3.35353	3.64706	5.03516	6.01009	5.63706	5.60611	4.77328	4.94309	4.68462	4.80046
PVX_086990	7.99729	8.18028	7.88111	8.05597	7.73037	7.29665	7.16365	2.58802	8.02557	7.92238	8.21462	7.95308	7.93951	7.46912	7.0108	7.21865	2.41131	7.68816	7.93048	7.75102	7.81618
PVX_086995	5.1182	6.75321	7.29372	6.99642	5.7097	5.69457	5.45214	3.19293	5.4644	6.54653	7.0466	6.94363	5.88484	5.46898	5.08391	5.61548	2.51789	6.27319	6.3599	6.36527	6.49894
PVX_087000	4.69384	6.69912	7.1146	6.41178	5.44038	5.01767	4.54326	3.07506	4.9677	6.1882	6.78704	6.83164	5.68994	4.9084	4.16794	4.95178	2.58818	6.36305	6.17202	6.22456	6.23272
PVX_087005	5.84049	6.95358	7.00432	5.60274	4.19278	4.45125	4.22558	2.34304	5.24373	6.02337	6.17233	5.93457	4.4213	2.90602	3.62787	3.7717	2.12207	5.74202	5.6657	5.69751	5.75669
PVX_087010	5.29719	6.32593	6.40217	5.19605	3.64337	2.72996	3.34865	2.39149	5.35598	6.04127	6.15141	5.55883	4.1813	3.28648	3.21037	3.62225	2.08305	5.37607	5.32385	5.18843	5.21898
PVX_087015	4.70269	4.83008	4.67236	4.3061	3.17498	2.91403	2.61922	2.33114	4.66774	4.54279	4.5481	4.21193	3.40859	3.07001	2.7074	2.79963	2.03251	4.01603	3.89243	3.98626	4.09514
PVX_087020	6.73991	7.01392	6.9388	6.21228	5.68088	5.01126	4.23729	2.47954	6.98432	6.97173	6.75389	6.84132	5.99671	5.2358	4.75061	5.18638	2.12309	6.51623	6.32746	6.41068	6.31546
PVX_087025	5.86049	5.79147	5.64289	4.72507	4.80692	5.24799	5.80197	1.3444	5.28597	5.30556	5.62849	5.12956	4.16215	4.93829	5.27312	5.24236	1.1361	5.25649	5.2388	5.40074	5.36741
PVX_087030	6.59898	6.70676	6.38655	5.67854	5.1729	5.24323	5.61365	1.89895	5.90327	6.18097	6.3661	5.76105	5.26533	5.25842	5.10474	5.24571	1.97016	5.84027	5.80336	5.70754	5.96889
PVX_087035	7.03277	7.82552	7.38974	7.12367	6.21243	5.89636	5.44063	2.50314	6.99527	7.48879	7.56038	7.1682	6.1909	5.72628	5.35749	5.59701	2.15298	6.76224	6.85339	6.89449	6.87554
PVX_087040	3.3033	4.86967	5.75047	5.75716	5.70768	4.97109	5.04399	4.10909	4.43914	4.31887	5.15112	5.48716	5.56462	4.87273	4.538	4.47156	3.52905	5.14316	5.25805	5.13223	5.08716
PVX_087042	4.52218	6.15221	6.62957	5.77239	5.31196	5.10411	4.79861	3.1354	5.35189	5.93085	6.10165	5.92512	5.05532	4.44226	4.39682	4.13626	2.33525	5.67895	5.37317	5.33394	5.64101
PVX_087044	3.08961	4.83757	5.11096	4.22621	3.22699	3.59234	3.56983	2.80724	3.41843	4.44276	4.86248	4.3137	2.90218	2.88096	2.96053	3.28494	2.12139	4.26575	3.99088	4.08208	4.21221
PVX_087045	6.66864	8.4262	8.66065	7.51603	6.96233	6.61142	6.12056	2.83428	6.99042	7.84899	8.46826	8.04904	6.8454	6.44722	5.94555	5.6146	2.46751	7.70248	7.298	7.36889	7.3487
PVX_087050	4.68544	4.44186	4.99393	4.09379	4.35225	5.37886	5.38192	0.155712	4.16455	4.44348	4.79845	4.5854	3.89032	4.33851	4.69031	4.41704	1.70562	4.85118	4.70106	4.59223	4.966
PVX_087055	5.45346	5.93064	5.43872	5.52497	6.13281	6.05086	5.26185	4.53981	5.65892	5.41183	5.50581	5.24545	5.38372	5.04364	4.77228	4.85751	2.15305	5.5311	5.57565	5.45604	5.83311
PVX_087060	4.89858	4.5662	4.77549	5.17662	5.32439	6.41092	5.35478	5.35489	5.1051	4.27669	4.52617	5.52657	5.49578	5.56863	4.82545	4.73482	4.26393	5.05732	5.25918	5.14137	5.1566
PVX_087065	7.49118	7.93508	8.00695	8.07802	7.63265	6.34677	5.52533	3.01566	7.46417	7.45885	7.6505	7.76433	7.58795	6.83697	5.95362	5.6605	2.66888	7.3777	7.49112	7.40229	7.41067
PVX_087070	4.07527	4.74163	4.32087	2.52772	1.92369	1.84494	1.9962	2.07143	4.21264	4.75898	4.39036	3.2999	1.78369	1.71853	2.59879	2.54335	1.62152	3.40505	3.49757	3.58907	3.5111
PVX_087075	4.14892	6.4061	6.73106	6.42796	4.59742	3.1978	3.0315	2.96001	4.74092	5.53443	5.91797	6.0757	5.05166	4.39665	3.65619	4.00613	2.56707	5.44492	5.30343	5.31478	5.26811
PVX_087080	3.37275	5.29029	5.96962	6.05547	5.82383	5.11854	4.53157	3.91973	4.96349	5.44939	5.70044	5.90126	5.82787	5.34585	4.79932	3.86286	3.1022	5.39431	5.6527	5.19487	5.5659
PVX_087085	4.81325	6.40788	6.48909	6.10107	5.45453	5.23407	4.20071	3.14385	5.65745	6.07552	6.10732	5.94573	5.3781	5.11455	4.52823	4.4478	2.38643	5.58347	5.81353	5.66198	5.86541
PVX_087090	6.99545	7.23242	6.93702	6.19996	4.43181	3.00911	2.06521	2.44216	6.86871	6.85058	6.71507	6.41366	5.49135	4.36971	4.21473	4.4275	2.05997	6.04872	6.20047	6.19934	6.21282
PVX_087095	8.32873	9.36992	9.88198	10.6674	9.98757	9.66675	9.44133	4.16945	9.53654	8.73821	9.62313	10.3273	10.4264	9.76884	9.3522	9.0147	3.74438	9.90404	9.86973	9.84544	9.88355
PVX_087105	4.06286	5.93446	6.64738	7.6495	7.25796	5.74515	4.88191	3.99545	6.0759	5.01666	5.97506	7.01695	7.18821	6.27062	4.97754	4.47655	3.46134	6.51585	6.47238	6.48233	6.43511
PVX_087107	6.20113	4.8263	6.71178	4.22592	7.81174	9.34746	8.85355	5.76265	5.1453	5.7127	6.75573	6.47144	7.16261	8.47447	9.35823	8.97172	5.16266	7.76529	7.65262	7.89535	7.65936
PVX_087110	4.50515	3.07692	3.80941	2.64745	4.32787	6.20413	6.48317	6.10678	2.86476	3.3762	3.37032	4.35427	4.14627	5.49504	6.00437	5.94981	5.19358	5.08916	5.15519	4.97389	5.31364
PVX_087115	6.88586	7.91091	7.98764	8.26696	7.3097	6.38373	6.06958	3.123	7.36859	7.33802	7.79976	7.96634	7.69181	6.64657	5.73069	5.67132	2.69155	7.54376	7.51695	7.44291	7.51301
PVX_087120	4.13841	4.75849	6.51993	6.65053	5.21944	5.08131	5.29391	3.891	4.01776	4.19739	5.91623	6.90311	5.1735	5.02363	4.75347	4.78694	3.35689	5.53927	5.60198	5.5292	5.67901
PVX_087125	4.82879	2.82696	2.92703	0.409974	4.90136	6.00848	6.51204	0.00512113	4.40865	3.90544	3.95434	3.29063	4.1895	5.64004	6.10697	6.26427	5.69499	4.65105	4.68022	5.05835	4.84818
PVX_087130	7.19299	7.22069	7.4445	6.80191	6.98675	7.17928	6.88382	2.06006	7.41644	7.2116	7.3553	7.0853	7.31805	7.64361	7.50713	7.34078	5.45637	7.32875	7.27561	7.20015	7.27433
PVX_087135	7.65099	8.17502	8.15874	7.92405	7.34685	6.89135	6.67067	2.68291	7.55831	7.89681	7.88283	7.86605	7.24918	7.18484	6.3744	6.46002	2.41655	7.60328	7.51777	7.52503	7.48696
PVX_087140	5.18557	5.87266	5.98129	6.80721	7.63233	7.48088	6.38994	4.79514	6.25208	5.26028	5.57899	6.61219	6.99216	7.58332	6.67959	6.04687	4.62696	6.74603	6.67332	6.76468	6.70135
PVX_087143	4.77082	6.12457	7.02012	7.48324	6.7748	6.27724	5.98503	4.02048	6.51015	6.62997	7.02148	7.46378	7.51257	6.85168	5.80236	6.03202	3.16439	6.62862	6.97635	6.93512	6.85941
PVX_087145	6.19055	6.18698	6.15729	5.82098	5.87193	5.6984	5.28883	2.40045	5.82229	6.03139	5.99808	5.91326	5.88384	5.85151	5.71497	5.738	2.46486	5.961	5.80829	5.89129	5.95687
PVX_087150	5.52344	5.68254	5.39928	4.54519	5.54354	3.38387	5.02493	2.05225	5.17635	5.62096	5.39097	5.33479	5.22566	5.05175	4.95773	5.13629	2.14151	5.41281	4.90454	5.16065	5.136
PVX_087155	2.19404	5.23811	6.05177	5.61211	3.9435	3.87443	3.55265	3.38517	3.10683	4.8068	5.68494	5.81551	4.73892	4.04125	3.56415	4.21048	2.88638	4.92969	4.98633	5.16029	5.12093
PVX_087160	5.11389	5.70272	5.82075	5.09363	4.60478	5.79618	6.60717	0.95638	5.53976	6.18518	5.9847	6.11386	5.54689	5.79159	6.2069	6.7344	0.291033	5.86576	6.09626	5.90955	5.76063
PVX_087165	3.65046	1.87178	1.57655	1.51893	1.38883	3.46536	5.13556	0.356971	2.75861	2.95427	2.29071	2.64956	2.27739	3.70892	4.96009	5.65303	5.86865	3.81615	3.88363	3.58234	3.40074
PVX_087665	7.56278	5.48173	4.15696	5.64735	5.54421	6.29827	6.88231	0.338716	6.19507	6.27389	6.16694	5.76805	5.70417	6.55958	6.5799	7.11576	6.16765	6.19025	6.18287	6.12238	6.19597
PVX_087670	10.1301	9.44703	8.92294	7.29621	6.58669	8.26166	8.97082	1.3911	9.75402	9.86102	9.74748	8.64408	7.55668	8.66827	9.27639	9.16862	1.05523	9.10729	8.96527	8.83906	8.81139
PVX_087675	10.2124	9.76564	9.4782	7.65192	6.49853	7.95777	8.4733	1.63604	9.51491	9.68294	9.4509	8.63697	7.1867	7.67188	8.09318	8.35322	1.48385	8.65506	8.70323	8.6241	8.5811
PVX_087680	1.47359	-2.0518	-1.8876	-2.53019	0.224237	1.70842	3.62747	0.00363516	0.401371	0.105459	0.241595	-0.689057	-0.689257	1.55445	2.95341	4.30884	5.95756	1.6405	2.02462	1.63276	1.8126
PVX_087685	7.27003	7.54569	7.5667	6.20791	4.58793	4.75019	5.84582	2.01756	7.49284	7.29923	7.8334	7.2773	5.70963	4.40427	5.59324	4.97777	1.99938	6.45094	6.61326	6.72054	6.8571
PVX_087690	3.43907	5.06342	5.17495	4.64829	3.18971	3.26758	3.66289	2.68107	3.73669	4.85943	5.15703	5.12987	3.99338	3.5318	3.37884	3.9642	2.39632	4.47567	4.51725	4.31473	4.25965
PVX_087695	6.23441	5.6202	5.82254	6.4534	6.00775	6.33861	6.72509	5.77559	6.77155	6.99985	6.93913	7.22725	7.01249	6.81765	6.57062	7.04935	2.72089	6.76818	6.82438	6.63491	6.68186
PVX_087700	4.67565	5.19775	5.56933	4.82029	3.81739	4.06495	4.59484	2.28142	4.13117	4.929	5.50501	5.20685	4.16855	3.93648	4.24643	4.88017	2.16093	4.70752	4.68792	4.74749	4.61723
PVX_087705	5.82271	5.99776	5.71786	5.2036	4.26141	5.02512	5.73031	1.64579	5.6801	6.12595	5.94435	5.54903	5.29729	5.1071	4.85697	5.98873	1.59921	5.40466	5.29442	5.4673	4.99179
PVX_087710	4.30348	5.31248	5.48548	4.23583	3.25773	4.20498	4.94558	1.9786	4.56515	5.56871	5.80731	5.06354	4.05884	3.49847	3.96454	4.91513	1.85586	4.58709	4.78071	4.86112	4.74778
PVX_087715	8.58572	8.96702	8.90242	8.52677	7.66516	6.99912	7.17682	2.43226	8.50449	8.84496	8.89944	8.71319	8.10421	7.56323	7.18357	7.62922	2.19814	8.30678	8.31186	8.32547	8.31642
PVX_087720	5.24364	3.76531	4.64711	7.29093	9.01812	8.29859	8.07903	5.19642	7.14086	4.41054	4.77631	6.52291	8.58923	9.08295	8.22271	7.90923	5.04384	7.54771	7.7217	7.61766	7.5667
PVX_087725	7.05977	5.63921	3.82544	2.46038	4.17828	9.24743	9.53698	0.296751	6.50106	7.88958	5.91024	4.20198	4.14931	8.12561	9.68251	9.53207	6.15548	7.89411	7.99095	7.76901	7.87179
PVX_087730	5.0326	3.83565	3.30854	4.701	5.21074	6.34015	7.0302	5.89316	4.51763	4.53633	4.37736	4.41345	4.94247	5.6891	6.27456	6.79444	5.59837	5.49237	5.57269	5.56917	5.40915
PVX_087735	5.98975	6.09341	5.76708	4.56698	4.38944	4.37426	3.89494	2.05267	5.7347	5.97771	5.86829	5.4417	4.19792	4.42979	4.5236	4.6522	1.75113	5.19886	5.18369	5.23823	5.19737
PVX_087740	4.60917	5.30895	4.73429	3.03174	2.39302	2.63145	2.84367	1.99099	4.64868	5.07579	4.97051	4.08006	2.65908	2.53262	3.01149	3.32279	1.70782	4.04601	4.12957	4.02046	4.07916
PVX_087745	5.35398	4.10644	3.91911	5.45978	7.57554	7.23862	7.06276	5.46271	6.25286	4.5897	4.35957	4.80952	6.96669	7.53298	7.18341	7.29678	5.34351	6.47492	6.44139	6.4745	6.4589
PVX_087750	5.59055	5.98598	5.55236	5.28306	5.10324	5.13085	4.53375	2.34338	5.83301	5.76181	5.52308	5.5541	5.4799	5.59194	4.80038	5.04114	2.26479	5.54779	5.44472	5.36134	5.52606
PVX_087755	2.80958	4.80864	5.26711	6.14336	7.40136	6.75394	5.38575	4.6032	6.13429	4.93238	5.37977	5.75186	7.11748	7.49886	6.39425	5.6515	4.69273	6.26743	6.19759	6.2271	6.29399
PVX_087760	6.32632	6.09526	6.01846	6.64537	7.18041	6.57209	6.9445	5.26461	6.45943	6.06606	6.11572	6.43174	7.09788	7.04296	6.97645	7.23471	5.15286	6.67031	6.66191	6.77406	6.60587
PVX_087765	0.529735	-0.673732	-1.24649	6.77388	8.88075	7.60188	5.99059	5.10015	7.0738	0.383991	-2.70227	4.81829	8.30499	8.19008	6.73628	5.91761	5.13497	6.93218	6.99121	6.94204	6.92096
PVX_087775	6.72324	6.79956	7.02287	7.32038	7.30375	6.71697	6.06891	3.81455	6.96769	6.71161	6.8231	7.15074	7.22215	7.09645	6.32622	6.17239	3.28203	6.88559	6.87035	6.93372	6.90087
PVX_087780	3.37933	4.93146	4.87139	4.40164	3.56819	3.09205	2.98247	2.83033	4.09521	4.17055	4.77765	4.75074	4.22697	4.33475	3.7738	3.08061	2.96064	4.30743	4.18695	4.08612	4.10102
PVX_087785	2.69563	2.15253	3.68597	4.79884	6.19969	5.88647	5.19639	5.02169	4.61711	3.0574	3.53339	4.47463	5.83433	6.09953	5.8041	5.49602	5.02269	5.11951	5.13545	5.1429	5.15406
PVX_087790	4.70581	5.43096	5.53103	5.08722	4.55847	4.07361	3.57171	2.78827	5.05306	5.20761	5.82284	5.7937	5.17683	4.86157	3.4765	4.41389	2.59141	5.11066	5.21762	4.97738	5.04863
PVX_087795	5.67542	5.49789	5.48665	5.58896	4.8739	4.73565	5.12577	2.1063	5.19986	5.11855	5.31551	5.6951	5.11733	4.78121	4.72747	5.14335	2.41291	5.23572	5.21059	5.21597	5.31772
PVX_087800	3.43477	2.78611	3.10434	3.97815	6.36772	6.28654	5.60141	5.31942	4.85203	3.43105	2.57361	3.45853	5.83811	6.29295	5.72533	5.61983	5.28029	5.16912	5.27757	5.23261	5.19263
PVX_087802	4.52338	4.98814	4.47265	3.14679	1.78574	2.55286	2.86208	1.93764	4.40028	4.82197	4.36279	3.84718	2.65652	2.59512	2.76394	3.37465	1.65124	3.51912	3.89013	3.76715	3.78451
PVX_087805	4.45903	3.11117	5.40942	7.51723	7.29612	6.34593	6.7305	4.88547	6.13404	3.52865	4.55581	6.70711	7.48129	6.69095	6.22263	6.38629	4.69447	6.39752	6.47848	6.54238	6.54027
PVX_087810	4.68256	5.59519	7.08301	7.82049	7.5878	7.25709	7.25951	4.56687	6.24101	5.35779	6.79717	7.67679	7.68114	7.27058	6.91795	6.9559	4.21089	7.27052	7.14093	7.16994	7.20135
PVX_087815	6.28939	6.45098	6.74879	7.06229	7.50693	7.00001	6.2324	4.43395	6.9254	6.38472	6.46936	7.01795	7.45685	7.3769	6.83044	6.44568	4.30904	6.95025	6.92654	6.9515	6.8892
PVX_087820	3.69845	5.41033	5.39413	3.37704	1.92387	2.4487	3.39015	2.16857	4.04088	5.33031	5.39753	4.4299	2.54089	2.4898	3.16342	3.80976	1.77573	4.4203	4.50779	4.27635	4.42322
PVX_087825	11.8444	11.4316	11.348	11.1105	9.92887	8.71209	9.21463	2.26655	11.8688	11.5824	11.667	11.4799	10.8674	10.1392	9.43436	9.841	2.16303	10.913	10.876	10.9185	10.7993
PVX_087830	8.0401	7.30558	6.84616	6.17115	6.23873	8.14935	9.43939	0.542357	6.97888	7.00187	6.73774	6.77524	6.87056	7.89151	8.55643	9.47189	5.80595	7.77803	7.79858	7.85804	7.77659
PVX_087835	6.90809	8.80093	9.41783	8.77411	7.53752	7.35755	7.85542	3.04977	7.41244	8.23079	9.29811	9.45402	8.15936	6.96613	7.2702	7.74505	2.60765	8.56773	8.53635	8.44295	8.45355
PVX_087840	7.17188	7.52579	7.68062	7.48027	6.16533	5.34279	5.58585	2.54576	7.12465	7.382	7.64434	7.52632	6.73333	5.77185	5.6532	5.76399	2.29145	7.01047	6.98192	6.99133	6.91544
PVX_087845	3.22934	5.33145	6.29559	6.14961	5.36429	5.34232	4.95576	3.87776	4.23412	5.0646	5.71274	6.12578	5.41758	5.11887	4.92344	4.97519	3.27166	5.69441	5.62686	5.48442	5.63515
PVX_087851	5.28021	7.14713	7.92183	7.35325	6.61582	6.4505	6.60896	3.47941	6.17542	6.7365	7.40136	7.36549	6.93754	6.91286	7.47964	6.77519	3.76404	7.128	6.40278	6.69109	6.86129
PVX_087855	5.06152	4.03862	4.87025	4.37966	4.65346	6.64684	6.05288	5.93311	3.55117	4.33081	3.99944	4.1552	4.18817	5.98062	6.2657	6.14092	5.41538	5.17951	5.22689	5.31379	5.17401
PVX_087860	10.2829	10.0649	9.91146	9.90366	9.07769	7.89873	7.42431	2.5135	10.9121	10.9415	10.6972	10.4971	10.3498	9.35183	8.53166	8.61317	2.27968	9.79215	9.84889	9.91542	9.86549
PVX_087865	7.53732	7.70362	7.50597	7.48326	7.35798	7.05754	6.84948	2.57037	7.48585	7.55134	7.4915	7.5838	7.33022	7.07414	6.83514	7.01829	2.28943	7.37347	7.38259	7.37943	7.4203
PVX_087870	5.0483	5.09315	4.50177	3.32031	3.15417	3.23699	3.95749	1.70245	4.71095	5.10251	4.64957	3.49241	2.68125	2.89002	3.55242	3.95365	1.32268	3.76308	3.77602	4.22782	4.0844
PVX_087875	4.3344	1.86346	2.61262	3.53191	4.9221	6.10911	6.47679	5.75581	3.19377	3.19994	2.15685	3.14374	4.00361	4.82253	5.63226	5.47441	5.44853	4.76038	4.44373	4.5786	4.50546
PVX_087880	4.97478	5.46223	5.50066	6.01822	6.02058	4.54063	3.76665	3.53399	5.02826	5.09823	5.43637	5.68845	5.61688	4.94853	4.01439	4.03334	2.90588	5.27613	5.31325	5.31582	5.32023
PVX_087885	2.75438	1.7842	1.64884	4.24833	10.613	10.6999	8.94104	5.34723	8.47133	4.59808	2.66256	3.91953	9.49529	10.6447	10.091	9.06953	5.39016	9.13525	9.0744	9.08402	9.15436
PVX_087895	6.84633	6.88542	6.43267	5.3073	4.04934	3.95353	4.2708	2.03365	6.44225	6.55908	6.48251	5.67038	4.11916	3.25196	3.8727	4.61619	1.7537	5.48045	5.58115	5.58629	5.74224
PVX_087900	3.26171	4.01316	5.18507	5.66523	5.39593	5.31935	5.31417	4.56629	4.11089	3.80785	4.43937	5.41153	5.63874	4.98198	5.11036	5.15957	4.40782	5.14603	5.18555	5.18755	5.25566
PVX_087905	6.64204	6.99112	6.94382	6.70196	5.76192	5.42941	4.754	2.58741	6.64511	6.88534	6.69133	6.77163	6.36093	5.69346	4.93616	5.15366	2.36077	6.21796	6.2541	6.30653	6.52007
PVX_087910	6.65381	7.05119	6.76178	6.58596	6.41684	6.32248	6.04493	2.45407	6.51245	6.64839	6.35774	6.49084	6.46587	6.26999	6.10871	6.27578	2.1184	6.55433	6.40652	6.47393	6.60906
PVX_087915	4.32752	5.54327	5.75945	5.24424	4.30177	3.74453	2.85387	2.89677	4.57976	5.29627	5.37723	5.29785	4.35046	3.81562	3.69838	3.48327	2.3579	4.67389	4.68101	4.82059	4.76658
PVX_087920	7.68692	7.85654	7.93152	8.19808	7.79029	6.63657	6.3415	3.04117	7.75532	7.46046	7.76407	8.03423	8.04681	7.27826	6.48302	6.35097	2.83596	7.57013	7.65299	7.61194	7.61898
PVX_087925	2.65306	2.92052	5.0987	4.28387	4.03829	5.19006	4.73309	4.73544	2.89946	3.24098	3.87786	4.60144	3.58106	4.16687	4.69762	4.66435	4.79302	4.58635	4.32399	4.25476	4.53193
PVX_087930	7.81793	7.47391	6.73194	6.90735	7.09787	7.34707	7.86948	0.669567	7.11402	6.92947	6.88235	6.89806	7.04986	6.83741	7.18202	7.29133	6.16919	7.38486	7.20906	7.14357	7.27449
PVX_087935	7.21355	6.72617	6.76205	5.73759	5.73302	4.51677	5.95137	1.88077	6.85082	6.7135	6.90792	6.67728	5.92644	5.17638	5.74069	6.12738	1.80564	6.44884	6.4589	6.54544	6.03598
PVX_087940	2.73456	2.94895	2.56566	2.65559	3.89353	5.10279	5.22332	5.75356	2.50064	3.21192	3.04753	3.37604	3.5054	3.7833	4.3843	4.52944	5.26977	3.79931	3.75591	3.88127	3.82845
PVX_087945	7.40158	7.51519	7.56347	7.36719	6.41801	5.52423	6.47863	2.31633	7.26089	7.3517	7.43537	7.2662	6.54516	5.89647	6.05912	6.06667	2.0873	6.94785	6.72368	6.99493	6.86159
PVX_087950	11.4106	11.5043	11.286	11.3401	9.65819	8.81637	8.84643	2.41913	11.0427	11.3536	11.2469	11.2188	10.1271	8.94345	8.82194	9.19432	2.14565	10.6944	10.7128	10.7206	10.6794
PVX_087955	6.5223	6.47258	6.29814	5.75369	4.9996	4.21665	3.83058	2.343	5.90061	6.10543	6.20027	5.85822	5.24461	4.72354	4.35535	4.71293	2.13328	5.54403	5.58436	5.71245	5.71118
PVX_087960	7.15407	5.78239	6.14433	6.36778	6.25616	7.36041	8.41234	6.27128	6.05864	5.95317	5.86557	6.40091	6.11474	6.76082	7.13182	8.03073	5.6717	6.84755	6.69432	6.83224	6.59422
PVX_087965	5.81038	7.0794	7.2475	7.78388	7.48227	7.07378	6.69884	4.06714	6.99474	6.88408	7.30085	7.46023	7.63166	7.10847	7.00695	6.84191	3.49227	7.29343	7.3392	7.30297	7.38676
PVX_087970	9.59956	9.2792	8.67867	7.99469	6.80542	6.0856	5.96316	2.13221	9.14609	9.20939	8.82451	8.28631	7.69184	7.05525	6.58723	7.08176	1.92432	8.25418	8.27542	8.24427	8.21897
PVX_087975	4.63732	6.02792	6.17018	5.48837	4.77767	4.84263	5.19698	2.72411	5.28922	5.6865	6.16628	6.4069	5.44914	4.91931	5.26707	5.29982	2.53421	5.74505	5.78745	5.95173	5.96646
PVX_087980	8.46251	7.72706	7.15006	6.17701	6.20335	9.00272	8.88134	0.62033	8.13804	8.50035	8.03814	7.31347	6.73771	8.58494	9.45791	9.09674	6.25716	8.21633	8.24719	8.19151	8.35602
PVX_087985	6.39886	6.23982	6.12053	5.03325	3.91551	4.06931	4.31778	1.99601	6.06711	6.25471	6.27989	5.56545	4.31661	4.15634	4.38274	5.10982	1.68981	5.25733	5.40424	5.40921	5.34751
PVX_087990	4.92539	5.73826	5.78327	4.70011	3.80246	4.1829	4.40046	2.20692	4.80545	5.20283	5.34466	5.19729	3.77675	4.10293	3.88521	4.55066	1.89196	5.03028	4.98814	5.10089	5.04529
PVX_087995	4.46607	5.06012	5.18349	4.89167	4.18246	3.25223	3.04924	2.75078	4.49553	5.00804	5.12044	5.25364	4.69937	3.729	3.22123	3.44139	2.49744	4.63834	4.56403	4.53876	4.50536
PVX_088000	3.6502	5.42893	6.15448	5.66081	4.78927	4.71016	4.73716	3.42024	4.47001	4.55414	5.40453	5.72973	5.04483	4.47296	4.21838	4.53945	2.93381	5.13686	4.92177	5.17737	5.34548
PVX_088005	5.35779	6.32897	6.52119	6.57048	6.27836	6.25135	5.75085	3.79995	5.99352	5.70277	6.51472	6.08777	5.73181	5.38833	5.43587	5.60556	2.26928	6.01939	6.27576	6.02667	5.93598
PVX_088007	5.67235	5.41045	4.41515	3.29747	3.67483	3.2568	4.11825	1.59726	5.26365	5.40936	5.04745	4.21812	3.64429	3.77867	3.86158	4.54539	1.39721	4.46527	4.44789	4.47191	4.56898
PVX_088010	6.52229	6.45024	5.63995	4.11387	3.84321	4.43936	5.12652	1.60812	6.181	6.21347	5.94951	4.86961	4.08172	4.14789	4.50133	5.18779	1.4022	5.16805	5.31791	5.31366	5.26747
PVX_088015	7.72376	6.94252	6.07528	5.71998	6.86824	7.11059	7.48977	0.544801	7.46867	7.23881	6.54294	5.90636	6.6911	6.97745	7.11297	7.22337	0.177889	6.91451	6.7163	6.94258	6.88728
PVX_088020	5.59395	7.17338	6.97343	6.13206	5.78461	5.75924	6.16111	2.54652	6.18915	7.40514	7.33923	6.83569	5.28615	5.78969	5.09209	5.88781	2.02962	6.23564	6.50598	6.78977	6.67253
PVX_088025	2.90915	3.64261	4.16895	3.74395	3.66655	4.25083	4.56035	4.90695	3.04099	2.9829	3.4068	3.98164	3.22306	3.6795	3.88147	4.33661	5.16313	3.79548	3.82429	3.84143	3.96951
PVX_088035	1.48621	3.95715	5.13781	5.6376	5.18141	4.09697	3.92594	4.08791	3.81382	3.9586	4.74607	5.18876	5.04811	4.28384	3.67798	3.46182	3.27281	4.67941	4.75988	4.62649	4.64322
PVX_088040	4.26002	5.28414	6.3538	6.95883	6.75853	5.7491	5.2043	4.16527	5.46378	4.8053	5.50013	6.45526	6.75219	6.12309	4.8796	4.66073	3.65913	5.94157	5.97838	5.85448	6.05207
PVX_088045	4.25578	3.14913	4.39321	5.69201	6.80176	6.44196	5.76995	5.0839	4.99937	2.57629	3.80112	4.83475	6.13655	6.58611	6.00874	5.61777	4.94941	5.63443	5.58642	5.60677	5.59641
PVX_088050	7.74425	7.7609	7.51943	6.64537	5.49986	4.70606	4.4037	2.27759	7.27254	7.29424	7.12676	6.67781	6.26568	4.83682	5.05975	4.95352	2.06144	6.61999	6.4413	6.71105	6.83226
PVX_088055	5.64081	6.67331	6.76886	5.99553	4.39631	2.83611	3.2427	2.54547	6.24787	6.61268	6.79554	6.31855	5.35596	4.56848	3.64499	4.31934	2.20368	6.01104	5.5267	5.85073	5.87727
PVX_088060	5.52636	6.70733	6.67671	4.90701	4.50097	3.82369	4.04972	2.33573	5.87075	6.62465	6.34973	5.97595	5.0648	3.56969	3.82857	4.33584	2.05627	5.60588	5.44769	5.43084	5.69375
PVX_088065	10.9672	10.7633	10.6147	10.3869	8.80151	7.80403	7.6959	2.35754	10.8364	10.9173	10.6907	10.6248	10.0238	8.96199	8.05139	8.33561	2.25433	9.9676	9.89129	9.97389	10.0317
PVX_088070	7.14609	6.83722	6.59225	5.77034	5.13774	4.62193	5.35956	1.94467	6.90247	6.8594	6.82098	6.44287	5.82758	5.7919	5.6873	5.83768	1.812	6.31299	6.26743	6.1821	6.3139
PVX_088075	6.24001	6.23086	6.10898	6.12285	5.12663	4.92632	4.91845	2.32407	6.24023	6.0053	6.18352	6.40598	6.05177	5.32391	5.17514	5.27928	2.41142	5.84731	5.78356	5.69947	5.85745
PVX_088080	3.99133	5.42113	5.62052	4.24675	3.52724	3.8415	3.48256	2.53202	4.3853	5.03439	5.49361	5.20778	4.08768	3.71995	2.88485	3.76997	2.31004	4.05156	4.8122	4.57319	4.88909
PVX_088085	5.93046	6.24322	5.84626	4.43328	2.38723	3.03492	3.73487	1.98097	5.7525	5.90416	5.86402	4.98771	3.33944	2.61791	3.59284	4.21003	1.67309	4.95622	4.89871	4.93107	5.12537
PVX_088090	7.94695	7.74957	7.32449	5.45227	4.22687	7.92656	7.95566	1.1786	7.44074	7.65088	7.25421	6.19531	5.2167	6.75427	7.97336	7.89074	0.478875	7.4482	7.16853	7.20962	7.38781
PVX_088095	4.64164	5.12669	5.69936	4.72492	3.8027	4.84046	5.55397	1.79849	4.14958	5.23267	5.65155	5.14548	4.12934	4.43299	5.15405	5.33271	1.69897	5.04534	5.03444	5.14378	5.05655
PVX_088100	6.42109	6.70529	6.31112	5.7455	4.98802	5.68079	5.394	1.94669	6.26825	6.1043	6.07067	5.94433	5.42118	5.14831	4.43874	4.46359	2.21525	5.70251	5.65367	5.62351	5.9873
PVX_088105	6.35079	6.48468	6.06718	4.98157	3.7818	3.94406	4.82761	1.90984	5.80775	6.29677	5.83729	5.69536	4.4185	3.90051	4.37972	4.74287	1.79399	5.47392	5.31226	5.23096	5.42969
PVX_088110	6.83516	6.68108	6.48798	6.21867	7.00608	6.97414	6.86126	6.20908	6.63267	6.42199	6.32377	6.22761	6.61387	6.9015	6.42093	6.24452	4.89522	6.58296	6.59079	6.65731	6.75214
PVX_088115	7.92936	8.21307	7.95257	8.45101	8.53946	7.76987	7.00555	3.62762	8.17079	7.8563	8.05506	8.04121	8.27908	7.78671	6.97343	6.90998	2.7748	7.94733	7.99237	7.96589	7.96403
PVX_088120	6.89537	7.44307	8.03913	8.51956	7.85094	7.10415	6.91565	3.73937	7.79577	7.54484	7.9264	8.08767	8.16548	7.61405	6.62162	6.99849	2.88683	7.82423	7.73176	7.62116	7.6954
PVX_088125	4.78639	2.62836	2.82573	3.04564	4.57617	6.82527	6.75921	5.97946	2.8252	4.51136	2.49549	3.06734	4.10896	5.80425	7.09526	6.68939	5.54273	5.47334	5.32454	5.46257	5.39948
PVX_088130	5.15873	5.90242	5.85945	5.0698	3.55574	3.39812	3.35084	2.37657	5.01298	5.53212	5.77366	5.19237	4.1639	3.5818	3.33534	3.86473	2.09146	4.81635	4.86973	4.93946	4.83181
PVX_088140	5.01915	5.91203	6.06105	4.52465	3.79742	4.72107	5.04409	1.99212	4.652	5.30345	5.74725	4.77766	3.1988	3.41918	3.98533	4.30974	1.73437	4.82883	4.92	4.86854	4.87211
PVX_088145	7.17499	7.90154	8.14453	8.1941	7.03633	6.13396	5.56503	2.94205	8.08332	8.00492	8.18242	8.2955	7.76732	6.87094	6.11865	6.00185	2.46804	7.72658	7.57899	7.63075	7.5862
PVX_088150	6.94257	8.1639	8.35486	8.55813	7.89572	7.27166	6.67376	3.42282	7.93505	8.06265	8.15023	8.33964	8.1328	7.52832	6.67872	6.50581	2.69726	7.94214	7.92984	7.96973	7.93493
PVX_088155	1.80958	2.89468	3.39592	2.46115	5.77329	5.38518	4.2807	5.06202	2.55561	2.94152	2.72675	2.21113	3.12478	3.93925	3.96635	3.47961	5.36566	4.08752	3.87037	3.76427	4.15649
PVX_088165	7.0814	7.22077	7.25254	6.60576	5.80724	4.99738	5.07828	2.36502	6.88556	6.95605	6.98747	6.73803	6.18293	5.57219	5.24626	5.34428	2.17061	6.53384	6.46328	6.56363	6.5122
PVX_088170	8.16624	8.83766	9.11	9.1353	7.75466	6.96257	7.49562	2.7416	8.15941	8.49136	8.73367	8.97939	8.14854	7.26078	6.52144	6.62841	2.51941	8.26678	8.2638	8.27267	8.3131
PVX_088175	5.8725	7.67231	7.64501	7.1532	6.54663	6.38519	6.68315	2.98706	6.62769	7.29975	7.62288	7.5854	6.7333	6.25278	6.24974	6.40985	2.42284	7.15093	7.20742	7.07193	7.14006
PVX_088180	8.60812	8.47662	8.489	8.18374	7.9712	7.07797	6.3021	2.61632	8.22335	8.23813	8.0757	7.93683	7.53142	7.08216	6.48452	6.21292	2.27633	7.86275	7.86319	7.8345	7.84819
PVX_088185	7.07892	6.35087	4.31812	3.7648	3.51922	4.22745	4.80797	1.3896	6.62235	6.5668	5.15951	4.17152	4.10483	4.17241	4.49036	4.80626	1.17505	5.11945	4.98695	5.30625	5.14987
PVX_088190	5.05343	5.14702	4.53937	3.67869	2.96363	3.32027	4.14333	1.71913	4.60164	4.96317	4.4201	3.60414	2.89402	2.92839	3.60835	3.5414	1.42234	4.14543	4.12567	4.12457	4.42102
PVX_088195	7.8998	8.025	8.00532	6.97744	6.26283	6.4087	6.38645	2.08456	7.31221	7.49236	7.48501	7.31656	6.19159	5.87546	4.64469	6.22611	2.05196	7.05949	7.13535	6.99034	7.09818
PVX_088200	6.20643	6.31688	6.52407	6.35361	5.16051	4.89788	5.25601	2.39968	6.05	6.07727	6.09063	6.00464	5.46519	4.96347	4.68214	4.76231	2.1969	5.74866	5.87901	5.86361	5.82317
PVX_088205	7.36669	7.51567	7.56796	7.85352	8.33557	7.7281	7.21216	4.39003	7.45762	7.12914	7.1541	7.17129	7.76357	7.73495	7.29191	6.96328	4.37083	7.62477	7.58045	7.57024	7.64586
PVX_088210	3.50495	4.80526	5.84785	6.95719	6.72826	5.64776	5.18741	4.31291	5.60653	4.84352	5.78641	6.68718	6.98867	6.23726	5.15113	5.15835	3.71817	6.16262	6.02154	5.96906	6.14266
PVX_088215	5.02154	5.60588	5.51929	4.20261	3.86957	4.25294	4.25183	2.036	4.91036	5.25894	5.44305	4.7959	3.70024	3.62788	4.14986	4.38827	1.70707	4.73738	4.75428	4.77762	4.64664
PVX_088220	4.79245	6.09055	6.00132	4.78372	4.49282	5.57622	5.72169	1.92563	5.2149	5.90927	5.55178	5.38834	4.4454	4.27662	5.43846	5.16869	1.46295	5.43771	5.46351	5.51868	5.47959
PVX_088225	6.3863	6.713	6.73342	5.86324	5.41172	7.87825	7.92076	0.456432	5.92143	7.00476	6.40017	6.04993	5.39815	6.58754	7.88085	7.41979	6.19024	6.93747	6.8694	6.87124	6.97581
PVX_088230	5.58086	6.24151	5.80867	5.22546	4.75361	6.07059	6.26364	1.26508	4.77051	5.79227	5.68691	5.48163	4.81264	5.25403	6.07679	6.03144	0.284584	5.74208	5.93538	5.45213	5.79625
PVX_088235	4.03005	4.57168	6.0329	5.99306	5.17971	5.59868	5.69253	4.36773	3.5338	4.03317	5.16095	5.96589	5.3123	5.0616	5.02211	4.99782	3.89686	5.3721	5.37241	5.36644	5.34717
PVX_088240	5.29596	3.60086	3.97211	3.30619	4.06061	5.55106	6.64301	0.152786	3.89551	3.67461	3.66293	3.47342	3.39614	4.36783	5.4431	5.73595	5.8918	4.74773	4.75247	4.49092	4.75589
PVX_088245	5.32414	5.84774	5.81366	5.0034	3.81753	2.94026	3.60122	2.32281	4.92623	5.18974	5.53833	5.04056	3.95511	3.09357	3.69633	3.87956	1.98104	4.88729	4.8235	4.76076	5.05059
PVX_088250	4.20044	4.74173	4.55917	2.64809	1.79108	1.59077	2.12492	2.07373	3.68442	4.19044	4.49026	3.31273	1.25198	1.73987	1.91423	2.90606	1.65541	3.49028	3.29601	3.56573	3.35038
PVX_088254	7.31453	7.20262	6.99139	7.297	6.83655	5.89927	5.0809	2.78174	7.44178	6.83257	7.046	7.37285	7.40222	6.47029	5.98872	5.29486	2.7553	7.06441	7.0432	6.89444	7.02585
PVX_088256	3.97979	2.06042	3.31578	2.51791	3.23916	3.97516	4.83539	6.23245	2.73727	3.10916	2.00018	2.86923	3.06933	3.79221	3.51036	4.05716	5.50659	3.26479	2.92449	3.00802	3.38264
PVX_088265	5.40893	4.56852	6.1076	8.44274	8.89994	7.84749	7.07508	4.83794	7.458	4.26147	5.33961	7.34587	8.67089	8.23067	7.21934	6.84377	4.70742	7.56265	7.55213	7.59402	7.63065
PVX_088270	7.37872	7.24881	6.93327	6.80327	6.84298	7.95291	7.93043	0.26226	7.27788	7.67822	7.33594	6.94106	7.00247	7.58858	8.22568	8.02974	6.10484	7.29756	7.53553	7.32641	7.41435
PVX_088275	4.90745	4.02659	3.87489	5.36843	4.93703	4.98608	5.03163	5.44087	5.043	4.20581	4.44148	5.01985	5.68957	5.30871	4.79719	5.21255	4.70523	4.97587	5.00376	4.90831	4.95974
PVX_088280	5.2588	6.73561	6.41042	3.71125	4.7991	4.26948	5.51996	1.89414	6.28963	6.62058	6.60073	5.64549	4.64529	4.978	5.68564	6.28847	1.247	5.48601	6.05219	6.28779	6.20693
PVX_088775	3.37789	3.91224	4.36595	5.11478	4.78085	5.0875	4.8472	4.73804	-1.41923	-4	-4	-2.28726	-4	-4	-4	-4	NA	3.69765	3.94299	3.15557	3.18638
PVX_088780	2.29483	1.05484	2.5186	1.04593	2.95236	3.11462	3.7736	5.86787	0.700652	0.149084	1.89572	1.21964	2.13198	0.960648	2.15797	2.16045	4.76914	2.65551	2.84586	2.64776	2.74075
PVX_088790	1.95918	0.556408	0.621075	0.630563	-1.07445	2.13221	1.81634	0.672597	-0.382738	0.724314	0.527875	0.88673	-1.5729	0.381301	1.03805	1.09943	0.527234	1.51174	1.52564	0.712588	0.9834
PVX_088795	5.75774	5.2316	3.57834	2.58998	1.56679	3.09162	4.08632	1.42208	5.609	5.4931	4.84289	3.78475	2.30538	2.80015	3.42448	4.54684	1.23649	4.2201	4.52604	4.31364	4.40225
PVX_088797	-4	-0.660221	-4	3.25371	4.78574	3.026	2.22649	4.81362	2.79295	-4	-4	-1.88244	4.54362	3.57406	2.52186	2.53815	5.36189	3.38258	2.46867	2.65661	3.31109
PVX_088805	-4	-2.46647	-4	3.16367	4.59093	2.92602	2.93482	5.00588	3.06199	0.608329	-0.00314825	0.955169	4.09902	3.46171	2.82253	3.54904	5.317	2.67209	3.03498	3.47359	3.05504
PVX_088810	-4	-4	-1.02698	-4	1.89221	7.25834	7.51935	NA	0.0395953	5.35074	3.18967	1.17156	1.04583	5.58499	7.41717	6.76462	5.81957	5.63862	5.79569	5.71834	5.38216
PVX_088815	6.1836	4.41309	4.3643	5.32837	5.85591	5.24505	5.88611	6.02396	6.25993	5.42844	5.57322	5.66819	6.47825	6.08716	5.98386	6.0742	5.16895	5.64631	5.75569	5.85818	5.44894
PVX_088820	6.08561	6.3151	5.27182	2.59775	4.0976	8.32784	8.7378	0.499166	5.89658	8.23575	6.95095	5.22589	4.42447	7.8463	9.08411	8.46627	6.26972	7.2371	7.45996	7.29967	7.24539
PVX_088825	1.17587	0.820404	0.662679	0.0200902	4.35948	6.37556	5.56652	5.6789	2.84473	2.61509	0.376833	0.861219	3.38458	5.99844	6.70122	6.49929	5.5806	4.76367	4.67799	4.73762	4.81894
PVX_088830	10.6396	9.53611	8.4843	5.87569	4.57949	8.12521	8.83849	1.32618	9.87781	10.1204	9.44663	7.99361	6.66256	8.50834	9.02487	9.10434	0.935274	8.72227	8.85078	8.83972	8.82563
PVX_088835	6.96747	6.28419	6.30129	5.79101	5.86438	7.65081	7.76286	0.276781	7.19182	7.36072	6.75729	6.68567	6.59172	7.62688	8.35814	8.68864	6.01613	7.08152	7.24841	7.24886	7.12192
PVX_088840	8.28238	7.30188	6.7686	6.90999	6.72482	8.52368	8.70716	0.350187	8.18919	8.32337	7.14649	7.32193	7.43981	8.43039	9.17333	9.21485	6.02694	7.93892	8.04617	8.0099	7.93269
PVX_088845	-0.0170756	0.212417	0.599013	1.14907	2.15142	5.87311	6.19866	5.64308	0.0806262	3.90019	2.16878	1.9288	2.04889	5.3517	6.93882	6.9413	5.55657	5.10635	4.88563	4.85427	4.90689
PVX_088850	6.77524	4.36376	4.04734	1.43792	2.6398	7.64504	8.17738	0.482618	5.88077	6.883	6.15115	4.9962	3.98934	7.00671	8.43637	8.34508	6.21946	6.83567	6.75569	6.70367	6.67068
PVX_088855	10.1854	9.92155	9.6346	9.21308	8.73901	8.4402	8.51792	2.01223	10.2514	10.0209	9.98009	9.8661	9.59013	9.17161	8.92588	8.76373	2.1606	9.485	9.47647	9.53532	9.40681
PVX_088860	5.30934	2.30558	0.354307	1.44868	2.92557	7.12559	7.63432	0.0279525	3.10894	4.37384	2.85273	3.21581	3.26537	6.50016	8.01457	8.30601	5.68452	6.18253	6.07388	6.19177	6.11487
PVX_088865	2.41605	2.57516	2.58736	3.47528	3.77719	2.69152	3.58051	4.85767	2.06897	2.04792	2.35398	2.83836	2.49024	3.2074	3.19431	2.64424	4.76216	2.20856	3.21862	3.66025	3.73911
PVX_088870	3.38752	4.18406	4.98053	3.70567	4.49572	4.20732	4.96385	4.37747	3.63723	3.49332	4.61496	5.09934	4.03203	4.68137	4.29797	4.50107	3.98727	4.49929	4.18367	4.54669	4.27401
PVX_088875	1.52632	0.56678	1.49652	2.21272	3.45635	3.68765	4.03019	5.397	1.96106	1.67844	1.21632	2.47549	2.69486	3.70274	3.69919	4.30452	5.3319	2.87826	2.93795	2.78938	2.82835
PVX_088880	4.99708	6.76076	7.40976	7.693	6.57406	5.19905	4.71138	3.42415	5.91011	6.60486	7.35123	7.74799	7.29322	6.10845	5.2424	5.29141	2.93944	6.75229	6.89842	6.78403	6.82455
PVX_088885	7.50251	8.08674	7.71357	5.49873	5.09269	6.23358	6.93783	1.68004	7.26982	7.87134	7.71607	7.09943	5.1792	4.6309	6.34012	6.53524	1.58113	7.40334	7.13819	6.98056	7.14739
PVX_088890	6.86679	7.21979	6.11538	5.13399	4.38591	4.64128	5.46225	1.77333	7.23466	7.40706	7.06623	5.40703	5.28434	4.79274	5.80357	5.82282	1.38824	5.89077	6.11697	6.16924	5.91126
PVX_088895	7.11294	7.4519	6.97432	6.40948	5.49648	4.15624	3.48536	2.44175	7.48616	7.59875	7.49605	7.24764	5.94031	5.44973	5.07406	5.9614	1.93799	6.36134	6.4432	6.94132	6.26657
PVX_088905	5.00573	5.5461	5.75976	5.58761	4.64107	3.60973	2.85607	2.84246	4.85512	5.21889	5.49144	5.42667	4.86203	4.10351	3.46481	4.04861	2.40699	4.95588	4.91995	5.08669	4.97884
PVX_088907	5.48393	3.24263	3.63816	6.99557	7.86238	7.95178	7.15157	5.29833	6.28375	2.61329	3.26039	6.6415	8.15128	8.32532	7.21752	7.32278	4.92856	7.30861	6.82524	6.83658	6.71591
PVX_088910	4.37049	3.36035	2.53877	3.71561	4.78553	7.23979	7.05296	5.88153	4.08942	4.49037	3.06162	3.19417	4.80615	6.45999	7.74698	7.36384	5.59046	5.96582	5.99378	5.87855	6.01923
PVX_088915	5	3.28752	2.87229	3.38667	4.71611	6.14846	6.91531	6.09501	3.81183	4.18322	3.37872	3.7844	4.60115	5.55152	6.1583	6.81772	5.56355	5.30086	5.15654	5.21837	5.13646
PVX_088920	3.82259	3.26858	3.20248	4.51767	6.7888	6.83413	6.11764	5.34031	5.56109	3.34754	3.73976	4.01044	6.03726	6.4562	6.4342	5.8547	5.28016	5.59086	5.57824	5.59832	5.78102
PVX_088930	5.76438	6.46624	6.65276	5.90694	4.96092	4.50565	4.49604	2.52093	5.74735	6.06454	6.31558	6.53183	5.52547	5.28174	4.28991	5.00551	2.43906	5.86629	5.73434	5.95784	5.87859
PVX_088935	2.95324	4.8608	5.60997	5.52926	4.96369	3.97287	3.69759	3.62735	4.59812	4.77775	5.6567	6.00782	5.58592	4.61531	3.70502	3.87445	2.94382	5.08203	5.12094	5.01599	4.96037
PVX_088940	5.81583	5.45368	5.61789	6.42833	6.36835	5.90199	5.83135	4.7702	5.33095	5.20123	4.97853	5.83527	6.02275	5.65632	5.28707	5.35994	4.14163	5.90224	5.6273	5.62128	5.69688
PVX_088945	4.8545	5.18709	4.90835	4.24631	3.35238	2.94494	3.01615	2.24288	4.53389	4.83701	4.79243	4.25373	3.51527	3.04939	3.09086	3.66171	1.85274	4.0918	4.20084	4.09708	4.18821
PVX_088950	3.91679	4.776	4.30329	2.30225	1.2307	2.48812	3.54037	1.75496	4.21787	4.77719	4.31219	3.75683	2.3389	2.25676	3.18633	3.52046	1.50713	3.64039	3.53102	3.53029	3.44055
PVX_088955	7.50103	6.46809	5.83683	5.7513	6.59318	7.64526	8.82671	0.206677	5.57594	6.0308	5.83596	5.43373	6.02407	6.89614	7.65969	8.30953	5.71226	6.92198	7.08844	6.99745	6.89879
PVX_088960	9.05974	9.49285	9.72451	10.2978	9.43461	8.33605	8.17369	3.25972	9.74508	9.55848	9.7725	10.0797	9.9339	9.13978	8.22587	8.02928	2.74338	9.51947	9.49279	9.46681	9.52941
PVX_088965	5.59327	5.80096	5.89037	6.75202	6.43657	6.67757	6.66365	4.96068	5.83409	6.24273	5.86546	6.43614	6.67321	6.5035	6.69939	6.62586	4.84055	6.50063	6.35611	6.41367	6.45817
PVX_088970	2.12834	3.55578	3.20717	1.79199	2.71634	3.42749	3.34973	1.17458	2.03167	3.0303	3.12855	2.69201	2.0777	1.87663	2.07395	2.79525	1.91776	3.02157	2.93769	2.60263	2.14705
PVX_088975	5.01029	6.58575	6.51421	5.27256	4.22758	4.37122	4.55927	2.41079	5.26324	6.29823	6.36254	5.85755	4.41813	3.88442	4.10778	4.33947	2.07058	5.66131	5.48951	5.50754	5.64921
PVX_088985	5.5009	7.03243	7.57308	7.8014	6.17416	5.33642	5.58955	3.19159	6.24888	6.88839	7.46575	7.80619	7.17406	5.96662	5.24461	5.45515	2.75961	6.729	7.01186	7.01868	6.7967
PVX_088990	6.60327	5.53411	5.33244	5.21922	6.33621	7.09938	8.11121	6.24149	5.52702	5.76511	5.10965	4.82184	5.27664	6.3662	7.11067	7.52158	5.87836	6.34809	6.37368	6.21173	6.36164
PVX_088995	5.33112	5.17695	5.2934	4.90457	4.69348	4.16167	4.23603	2.31018	5.00826	5.26784	5.11876	5.20372	4.99097	4.45822	4.22329	4.2006	2.41104	4.87595	4.82711	4.96631	4.88427
PVX_089000	6.34908	5.14384	4.90451	4.52848	5.01635	6.0534	7.33106	0.380807	4.62306	4.84935	4.82942	4.20846	4.48218	5.47562	6.20778	6.9107	5.90481	5.68858	5.61591	5.60316	5.65318
PVX_089010	4.71641	5.02415	5.24114	5.01359	3.63224	3.219	3.50956	2.48524	4.3688	4.88351	5.02738	5.02305	4.16663	3.62142	3.3581	3.74722	2.30069	4.33352	4.46323	4.49049	4.56991
PVX_089015	5.98973	5.79989	5.65031	5.21631	4.85526	4.38364	4.90143	1.98604	5.51782	5.51349	5.63106	5.46877	4.80453	4.51496	4.46988	5.06585	1.87109	5.04833	5.08486	5.1539	5.0821
PVX_089020	3.84974	3.18684	3.81048	4.73526	5.24948	4.86546	5.06321	5.16436	3.90305	2.68514	3.38713	4.50068	4.89516	4.73966	4.31235	4.65396	4.74346	4.45446	4.5484	4.52217	4.29566
PVX_089025	10.4137	10.103	9.68562	9.14496	8.10642	7.63827	7.26733	2.16614	10.1177	10.036	9.98882	9.56072	8.95529	8.38451	7.78751	7.86959	2.11263	9.25824	9.27214	9.25345	9.26166
PVX_089030	5.84244	6.47963	6.38667	5.61535	6.10096	5.60699	4.35366	2.89582	6.39338	6.41449	6.61774	5.96463	5.78205	5.7191	4.73888	4.56579	2.3223	5.81649	5.88689	5.82374	5.88686
PVX_089035	6.18416	6.58704	6.78139	6.89837	6.50446	5.17346	5.18558	3.06145	6.5334	6.44708	6.64646	6.75683	6.63716	6.03814	5.17968	5.24037	2.66007	6.36133	6.29	6.40094	6.42321
PVX_089040	4.54771	6.7706	7.48855	7.56295	6.54524	5.79827	5.65163	3.60256	5.82815	6.80033	7.33473	7.62098	7.14194	6.242	5.70323	5.917	2.93769	6.68113	6.82778	6.85891	6.70036
PVX_089045	5.34572	4.98309	5.48493	5.92512	7.17983	6.95273	6.51206	5.16838	6.05467	5.20812	5.00048	5.88131	6.88934	7.18277	6.53136	6.48239	5.00364	6.31344	6.30822	6.43951	6.23297
PVX_089050	4.12096	4.51646	4.76197	4.5245	5.0059	4.85373	5.30321	5.12667	3.7542	3.91884	4.34519	4.08457	3.98426	4.39606	4.21151	5.30499	5.76798	4.5509	4.32939	4.45239	4.46267
PVX_089055	7.23934	7.35084	7.20346	6.76036	6.68185	6.55226	5.75391	2.43907	7.15805	7.28002	7.08173	6.94302	6.56244	6.58332	6.24963	6.08774	2.11068	6.80283	6.80037	6.84826	6.87201
PVX_089060	4.00725	4.4246	3.16254	2.74234	2.08172	2.1736	2.51509	1.84462	3.87937	4.00804	3.89659	3.14535	2.80566	2.46708	3.40281	3.78167	1.19464	3.17606	3.33482	3.2917	3.34992
PVX_089065	7.21946	6.985	6.45222	5.42708	6.50693	6.83002	7.7507	0.742116	6.80013	7.01723	7.03349	6.96008	6.75843	6.76925	6.73106	7.45751	1.00348	6.75792	6.74929	6.73124	6.69722
PVX_089070	8.67703	7.18406	6.87433	6.79652	7.45648	8.84191	10.1789	0.167732	7.39547	7.31544	7.16675	7.03566	7.28357	8.29528	9.22703	9.84386	5.78597	8.29698	8.24436	8.23543	8.23294
PVX_089075	8.98547	7.67521	7.17536	7.19682	7.54974	9.11443	10.3506	0.248662	7.61524	7.58444	7.33364	7.10203	7.21111	8.47579	9.22123	10.0153	5.8788	8.47331	8.45314	8.46281	8.3588
PVX_089080	4.68821	5.96078	6.0148	6.62375	5.76406	5.48153	5.12259	3.68775	6.23337	5.58857	6.62614	7.16679	6.96378	6.1076	5.21294	5.26433	3.15219	6.45314	6.49863	6.13076	6.03727
PVX_089085	6.07361	6.185	6.09026	6.12847	5.56012	5.16898	5.06158	2.54192	5.9299	6.11894	6.22218	6.3965	6.13225	5.61072	5.33786	5.56151	2.58825	5.90395	5.93349	5.92281	5.85668
PVX_089087	6.02952	7.11462	8.03907	7.88307	7.199	7.76442	7.41143	4.1347	6.66041	7.00931	7.62547	7.92988	7.55988	7.36786	7.21982	7.49409	3.62184	7.50556	7.50688	7.56431	7.52153
PVX_089090	5.88511	5.94084	6.20535	6.65654	6.49902	6.33222	5.37634	4.13106	6.2282	6.03921	6.37697	6.8403	6.92756	6.14424	5.4109	5.63909	3.10648	6.46437	6.28528	6.48743	6.27515
PVX_089095	2.63585	6.1785	7.02407	7.05681	5.74084	6.12961	5.34325	3.87283	5.36158	5.50872	6.48938	7.07851	6.54104	5.8985	4.16057	5.24171	3.04395	6.20255	5.98797	6.09047	6.38293
PVX_089105	5.95877	4.325	4.51958	3.75146	5.36838	6.38862	7.58109	0.0337129	5.46062	5.06153	4.67852	5.23469	5.45488	6.03617	6.91739	7.70317	5.72124	5.68768	5.78544	5.60065	5.91926
PVX_089110	5.76246	5.90908	5.99424	6.36925	6.93953	6.72899	7.13059	5.24958	5.79173	5.61052	5.70178	6.2774	6.8221	7.04153	6.85329	7.29779	5.06846	6.50325	6.46493	6.53343	6.54132
PVX_089115	5.37515	4.93306	3.89848	3.15401	3.22331	2.0707	2.74652	1.84998	4.77553	4.8206	4.14567	3.36551	3.11852	2.55095	3.13153	3.70295	1.38259	3.77965	3.66247	3.8711	3.47589
PVX_089120	6.16373	6.02504	6.0417	6.22829	6.08882	5.35131	4.72146	3.03197	6.05902	5.90035	5.81181	6.0678	6.13722	5.77531	5.06852	4.94227	2.80591	5.88232	5.77775	5.84083	5.80154
PVX_089125	3.2747	4.99078	6.40046	7.97394	7.36383	6.41446	5.68959	4.34854	5.53415	4.61638	5.76043	7.48679	7.47773	6.8434	5.84016	5.51153	3.97938	6.56431	6.59772	6.54896	6.7123
PVX_089130	6.30442	6.57876	6.86522	6.68861	6.73194	5.70003	5.19991	3.189	6.52873	6.5513	6.60912	6.52319	6.46045	6.35246	5.53316	4.87165	2.73857	6.37882	6.40453	6.34163	6.64108
PVX_089135	5.09381	5.59514	5.85049	3.82586	2.93258	2.83181	3.5839	2.08914	4.6716	5.37361	5.44393	4.86728	3.38522	2.35591	3.36058	3.48645	1.91639	4.16442	4.56304	4.53014	4.85221
PVX_089140	6.24776	6.79705	6.80967	6.03504	4.15765	3.33413	3.34716	2.4108	6.12425	6.62013	6.82968	6.46062	4.77577	3.63701	3.40549	3.7299	2.15442	5.8081	5.63241	5.85282	5.83858
PVX_089145	3.56262	4.43422	4.55578	3.37786	2.69619	1.77098	3.03653	2.29064	3.54329	4.55524	4.04112	3.63403	2.63383	2.2521	2.72122	2.85756	1.83912	3.82546	3.61615	3.74698	3.75298
PVX_089150	3.93601	6.05684	6.89377	6.02144	5.1717	5.77435	5.80125	3.51816	4.3048	5.51383	6.52659	6.52636	5.25707	5.15402	5.46015	5.38659	2.97164	6.02433	5.9179	5.98705	5.91379
PVX_089155	4.16309	5.46853	4.0843	2.70474	3.00349	2.99066	2.84745	1.96217	4.67025	5.41205	4.88025	3.07639	1.69768	2.32995	2.88717	2.61367	1.53594	3.5384	4.02823	3.89153	3.66901
PVX_089160	3.12469	2.52258	1.80414	1.62098	1.43953	1.60179	1.36315	1.58015	-0.129286	1.15083	1.51829	2.32461	1.87695	1.10868	1.29151	2.30397	3.79162	1.71075	1.93875	1.70301	2.10157
PVX_089165	6.95559	7.06022	7.02492	6.54408	5.77767	5.80007	6.36121	2.01275	6.76344	7.09469	7.02301	6.9432	5.84311	5.64845	6.01431	6.28397	1.82218	6.56761	6.51878	6.61683	6.62046
PVX_089170	6.81914	7.44406	7.33599	8.69963	7.8893	6.4302	5.63637	3.60072	7.75556	7.12583	7.44115	8.06409	8.27198	7.32879	5.80112	5.66891	2.99182	7.52446	7.50857	7.55806	7.44326
PVX_089175	7.70885	8.32554	8.35224	8.36827	7.25366	5.78246	5.72308	2.75144	7.9807	8.36802	8.3237	8.44017	8.32418	6.91982	6.29529	5.88718	2.58371	7.79108	7.87215	7.83502	7.70384
PVX_089180	2.94683	2.54829	1.47546	3.15479	3.17225	2.80018	2.22711	5.27859	2.85015	2.07619	1.11922	2.74111	3.36894	2.11015	3.27095	3.63188	5.52881	2.89664	2.49786	2.03645	2.63748
PVX_089185	7.96708	6.71379	6.09276	5.98296	6.27386	7.34901	8.71788	0.487088	6.37835	6.55121	6.2685	6.23298	6.20795	7.00728	7.97332	8.75005	5.90182	7.25998	7.08837	7.16378	7.20253
PVX_089195	5.53397	3.65341	4.20152	4.61188	5.66465	6.76757	7.2363	5.87215	4.35106	3.56859	3.96429	4.9745	5.16619	5.7646	6.36246	6.71662	5.282	5.58509	5.52127	5.72995	5.66601
PVX_089200	6.83301	6.76788	6.81695	7.47812	7.50732	6.38216	5.7232	3.74842	6.6765	6.13499	6.47426	6.87794	7.20151	6.74067	5.83267	5.92078	3.42718	6.79776	6.80741	6.80722	6.79233
PVX_089205	7.11067	7.55123	7.01319	5.92954	5.5601	7.1085	6.79453	1.47732	6.89207	7.17895	7.08054	6.22623	4.95855	5.97889	7.44688	7.05231	0.755134	6.96236	7.005	6.96064	6.99376
PVX_089210	7.81866	8.12451	8.11767	6.95907	6.40592	6.66485	6.27895	2.15784	7.6013	7.78768	7.76224	7.4662	6.761	6.90851	6.78621	7.05908	1.79927	7.21708	7.36496	7.1358	7.14606
PVX_089215	4.58561	4.42729	4.7408	4.46796	4.95054	4.77756	5.26502	5.73845	4.36873	4.23285	4.14245	4.5546	4.73642	4.62272	4.38986	4.99172	5.11583	4.66845	4.74432	4.60304	4.57467
PVX_089220	3.73752	2.46223	2.68376	2.41824	6.31834	8.75749	8.51297	5.73849	3.15598	5.22595	2.77499	2.13908	5.75316	7.95034	9.09937	8.78632	5.51143	7.34296	7.21546	7.20412	7.33211
PVX_089225	6.96126	7.20619	7.22127	7.05397	5.23842	4.98937	5.06394	2.39376	6.80886	6.91577	7.33731	6.97211	6.0002	5.16407	4.64226	4.87615	2.2522	6.68567	6.56961	6.71039	6.53297
PVX_089230	2.06517	2.829	2.99321	2.07378	2.33721	2.37748	2.63152	2.40119	2.38018	2.67195	3.33494	2.48748	1.43666	1.6424	2.08826	3.10072	1.41731	2.54402	2.28178	2.42381	2.38491
PVX_089235	7.93494	7.93118	7.65694	8.20628	8.27405	7.3925	6.61049	3.45106	7.99188	7.58308	7.52954	7.81491	8.18289	7.76019	6.97852	6.58808	3.09739	7.69985	7.66025	7.73502	7.71271
PVX_089240	6.69273	4.19548	5.52263	6.07618	6.96477	7.93994	8.39874	5.72892	5.29502	5.69268	5.40826	5.9966	6.1706	7.01842	7.45278	7.49757	5.31398	7.05632	6.68346	6.908	6.698
PVX_089245	4.94631	5.01065	5.6613	5.05396	5.08791	6.17011	6.91963	5.98859	4.69869	5.53453	6.09292	6.31261	5.56881	5.66417	6.34188	6.57845	4.5263	5.91757	5.78511	5.78653	5.94545
PVX_089250	8.23441	7.95755	7.86526	6.80981	6.14339	5.1588	5.48436	2.15135	7.77814	7.86049	7.60743	7.57358	5.7131	5.05997	5.43919	6.44713	1.77493	6.94886	6.71851	7.0702	7.08461
PVX_089255	3.57044	4.6889	4.69264	2.88859	1.9558	1.93586	2.70937	2.16069	3.67656	4.49526	4.75585	3.86492	2.44507	2.35333	2.42851	3.30361	1.85013	3.77112	3.65004	3.8108	3.75549
PVX_089260	5.56868	6.57141	6.41624	5.69494	4.23145	4.29642	4.5773	2.33713	5.83256	6.32608	6.54543	5.93073	4.58447	3.10224	3.95789	5.13273	1.85673	5.55042	5.61137	5.5889	5.86883
PVX_089265	4.80432	5.9576	5.92527	4.96075	4.07557	4.75544	5.40707	2.10382	4.91989	5.9852	6.19196	5.60365	4.49912	4.68938	4.64206	5.42375	1.91969	5.37484	5.33585	5.52009	5.11702
PVX_089270	6.1023	8.29172	7.92578	6.76512	5.11845	6.10383	6.37783	2.34002	6.63745	7.57777	7.76927	6.85835	5.74398	5.37626	5.56222	6.25788	1.90573	6.97723	7.02829	7.0124	6.85025
PVX_089275	9.64487	8.6941	8.69743	9.27668	9.39809	8.85894	8.82109	5.77658	9.63319	8.9259	8.64553	9.14952	9.76354	9.29941	9.05304	9.22041	5.05264	9.09866	9.03624	8.99848	9.15415
PVX_089280	10.6334	10.4105	10.2844	9.94608	8.55133	7.98466	8.00354	2.25851	10.5256	10.5331	10.3625	10.3011	9.55395	8.45662	8.11022	8.45136	2.13477	9.64835	9.72527	9.75154	9.78057
PVX_089285	6.0602	6.19676	5.80586	5.69068	4.35274	4.37749	4.23719	2.22007	5.59482	5.91996	5.83494	5.6045	4.94104	3.91937	4.5343	4.8031	1.92706	5.35158	5.32486	5.3051	5.15469
PVX_089290	5.60089	5.21943	4.7921	2.95968	3.52146	3.04629	3.87498	1.67437	5.72051	5.54434	5.47293	3.83056	3.4251	2.49178	3.62015	4.41405	1.42213	4.3783	4.7138	4.51494	4.12559
PVX_089292	8.08691	7.84534	7.74953	8.39315	8.41739	9.63842	9.47913	5.67392	8.37725	8.50554	7.73623	8.10368	8.97623	8.99593	9.77608	9.70514	5.55078	8.57492	8.78297	8.67357	8.78942
PVX_089295	5.36883	5.58526	5.62473	4.61502	3.63794	3.78652	4.03526	2.10183	5.08715	5.47618	5.1023	4.69253	3.69696	3.30436	4.26537	4.64949	1.47813	4.53573	4.75318	4.82316	4.90646
PVX_089300	5.08631	5.48717	5.7624	4.62796	5.45563	5.6876	5.09259	2.86743	5.29648	5.564	5.58296	5.53757	5.11915	5.19177	5.39535	5.44638	1.72575	5.41532	5.39751	5.52064	5.91416
PVX_089305	6.06838	5.44068	4.76209	4.97203	5.7679	5.84937	5.03721	0.137421	5.80709	5.63967	4.89128	4.95478	5.56665	5.73885	5.76052	5.47794	5.88912	5.49157	5.54091	5.52785	5.18561
PVX_089310	4.3866	5.01095	6.0879	8.37623	8.1679	7.22431	6.09369	4.56646	7.07434	5.42848	5.29755	7.6371	8.38697	7.62396	6.37259	6.18558	4.31732	7.28686	7.25509	7.27549	7.26356
PVX_089315	3.26926	4.48196	4.85059	4.96939	4.9328	4.32172	3.82885	3.91884	4.34679	4.14483	4.68112	4.97903	5.11391	4.3419	4.03287	3.79785	3.26972	4.49579	4.42516	4.46405	4.67159
PVX_089320	4.9185	6.06977	6.40531	6.30188	4.6601	3.6794	2.61814	2.92754	5.22677	5.87949	6.16871	6.13956	5.46439	4.31076	3.58073	3.33256	2.54966	5.52037	5.57014	5.66982	5.79547
PVX_089325	4.94035	6.75382	7.04948	6.27642	5.2659	5.66917	6.25365	2.82532	4.72057	6.18219	6.63778	6.38695	5.20749	5.15008	5.66919	6.15569	2.31359	6.18146	6.14683	6.20106	6.16388
PVX_089330	4.04854	5.1153	5.32194	6.42466	7.60447	6.85092	6.19107	4.77728	5.89797	4.68999	4.41586	5.77731	6.79834	6.79595	6.01199	5.24759	4.70264	6.30019	6.12564	6.12609	6.21817
PVX_089335	6.01596	5.78372	5.71329	5.66007	6.07653	5.27448	4.89368	2.89578	6.00226	5.71952	5.52551	5.70843	6.01997	5.84361	5.22255	4.98356	3.0602	5.74187	5.70421	5.67492	5.67731
PVX_089340	2.57926	4.76516	4.91155	3.7454	3.11874	3.55517	3.83564	2.80017	3.19153	4.57369	4.98595	4.4516	3.36394	3.39615	3.32435	3.66543	2.322	4.0442	4.09552	4.31822	4.30831
PVX_089345	7.17425	6.45913	6.38493	6.81648	7.00456	6.93515	6.70735	5.84523	6.63141	6.20241	6.23522	6.25117	6.77145	6.58913	6.24927	6.14312	4.33386	6.47527	6.56324	6.53464	6.60869
PVX_089355	6.42951	5.9456	6.11784	5.13315	4.76757	4.92245	5.62507	1.65843	5.59142	5.68114	5.60067	5.49696	4.6988	5.018	5.32426	5.74897	1.13831	5.34786	5.36075	5.55007	5.47819
PVX_089360	3.78212	6.96648	6.35269	4.65352	3.22352	3.47067	3.81534	2.46279	5.17826	6.92109	6.61855	5.50105	3.78919	3.75035	3.93932	4.50356	1.87668	5.56348	5.37437	5.55574	5.46508
PVX_089365	4.76179	5.62147	5.99962	5.78581	5.14422	4.22655	3.34519	3.10903	4.66167	5.18605	5.29947	5.1601	4.3362	3.4705	3.14603	3.68285	2.24467	5.08126	4.95194	5.00445	5.11059
PVX_089370	8.86119	9.26315	9.2503	8.87151	7.45983	6.49656	6.44069	2.49361	8.94707	9.01243	9.44242	8.98711	8.27986	6.84519	7.05448	6.44302	2.28624	8.54987	8.74419	8.57196	8.45262
PVX_089375	3.95264	2.23276	2.39696	2.06632	4.71331	6.20253	6.52649	5.93063	1.66445	2.88568	2.65307	1.97699	3.5216	4.81928	5.40845	5.48614	5.38574	4.46169	4.67931	4.5122	4.75252
PVX_089380	1.34132	4.78583	5.9239	6.14719	4.68335	3.61679	3.36638	3.69434	3.49674	3.64156	5.60118	5.77965	5.11595	3.84888	3.49303	3.39394	3.11403	4.87979	4.98787	4.98407	4.83431
PVX_089385	6.73401	5.85771	5.59351	5.96619	7.87356	8.31864	8.47861	5.76676	6.20001	5.58997	5.63572	5.58914	7.08275	7.93592	8.34788	8.33362	5.40286	7.24086	7.22692	7.0891	7.24975
PVX_089390	4.60214	4.41828	7.38211	8.47106	8.00678	7.33911	7.49764	4.64633	6.24149	4.84406	6.63199	7.95941	8.31858	7.6099	6.77317	7.07532	4.23303	7.42657	7.29412	7.37483	7.3928
PVX_089395	1.35653	0.531572	0.995334	2.25964	1.69213	1.59136	1.81738	5.10332	1.00051	0.140394	1.12453	2.03518	1.738	2.10724	1.12013	1.88511	4.44731	1.66094	1.4006	1.71732	2.08255
PVX_089400	3.77813	4.84919	4.69789	3.30041	1.7773	1.48013	1.39421	2.3354	4.2826	4.62908	4.55117	4.23465	2.14134	0.925621	1.84541	2.60278	1.84827	3.6346	3.48577	3.29524	3.84322
PVX_089405	3.59923	2.77982	1.47836	1.69138	2.10476	3.53006	4.51689	0.410317	2.47454	2.79181	2.91567	1.94754	2.15885	2.87601	4.04734	4.53524	6.1021	3.16257	3.18589	2.64202	2.94377
PVX_089410	6.7667	6.36011	6.21417	5.37053	4.96845	5.41611	6.10567	1.51221	6.74479	6.16624	6.56071	5.9076	5.60613	5.70548	5.80826	6.39732	1.16955	6.02085	5.95646	5.96992	5.98565
PVX_089415	5.73166	6.00631	5.90181	5.89363	4.23997	3.89556	3.86641	2.43643	5.51959	5.82825	5.97474	6.00821	5.00455	4.19691	4.13057	4.64244	2.18069	5.40073	5.45292	5.47161	5.41234
PVX_089425	11.9772	12.1859	11.841	11.5623	9.69395	9.13608	9.89441	2.21082	11.5167	12.0026	11.9414	11.7085	10.4488	9.43207	9.70572	10.1322	2.02605	11.2032	11.2046	11.2194	11.194
PVX_089430	6.81891	6.37989	6.21629	5.65943	4.45038	3.68303	4.56113	2.06082	6.32795	6.14353	6.34548	5.68004	4.66342	4.39155	4.42152	5.0072	1.76783	5.34691	5.52268	5.53697	5.36805
PVX_089435	6.80405	6.57128	6.56362	5.96292	4.73184	6.85016	7.1137	1.13091	6.49669	7.1302	6.76117	6.42683	5.94708	6.72916	7.65554	7.33454	0.0813535	6.76227	6.74205	6.77077	6.81301
PVX_089440	6.30841	6.63101	6.43907	6.19702	4.7144	5.82419	6.83965	1.60223	6.20756	6.90375	6.17233	6.0235	5.31548	5.86529	6.94555	6.72247	0.539087	6.2302	6.20047	5.85162	6.74916
PVX_089445	6.62547	5.89264	5.22069	2.62169	0.983797	6.16287	6.47362	1.13223	5.75446	6.15862	5.60107	4.71436	3.2667	4.86581	6.15519	5.85811	0.679231	5.37734	5.35573	5.16842	5.52993
PVX_089450	1.01247	-1.15035	-4	0.371264	-4	4.41723	5.07875	5.70804	-1.50453	2.83698	-0.271993	1.08686	-1.37277	3.4559	5.38658	4.73252	5.72532	3.44884	3.32093	2.88471	3.42865
PVX_089455	2.28021	3.09467	2.97647	-0.290611	2.63374	8.36978	9.00071	6.21835	1.05598	7.12153	5.61731	3.05302	2.83983	7.52442	8.91893	8.62925	5.74175	7.3406	7.16395	7.2658	7.35798
PVX_089460	-4	2.85214	-4	0.0518231	1.39121	5.70997	5.90419	0.499305	-0.823974	3.21798	-0.176396	-4	0.892752	4.92496	6.02308	6.33626	5.61369	4.6285	4.4811	4.04259	4.55215
PVX_089465	5.47289	5.61611	5.83024	5.13773	3.6966	4.09449	4.56809	2.10569	5.27709	5.73447	5.88388	5.36827	4.28834	4.03945	4.74243	4.59435	1.83961	5.19869	5.18022	5.11902	5.05659
PVX_089467	3.28521	3.44431	4.41587	3.64399	2.72035	3.98694	4.54159	1.1035	3.57555	5.18653	4.46017	3.7828	2.54382	4.64424	5.54654	4.90571	0.189873	4.15097	4.39811	4.48501	4.17711
PVX_089470	3.3525	3.99704	3.97482	3.99782	4.3986	5.78326	5.83935	5.57309	3.02472	4.33229	3.86075	3.81788	4.23802	4.90682	5.94208	5.2263	5.32064	4.74087	4.62291	4.46502	4.60845
PVX_089473	1.18845	-0.38941	-1.81017	1.54724	1.88663	6.13635	6.74161	5.82325	1.25641	5.37051	2.12638	1.12534	1.61056	5.50337	6.70695	5.97123	5.85011	5.02536	4.58557	4.70114	5.23398
PVX_089475	0.356049	-1.32135	-0.572183	-1.79973	2.12461	6.79994	7.1287	5.8827	1.18245	5.29898	3.3119	2.26379	1.66569	5.59696	7.05208	6.71112	5.83035	5.21895	5.4452	5.45702	5.37399
PVX_089480	6.39147	6.34881	6.71728	7.87797	7.61282	6.71735	7.25556	4.61958	6.86335	6.12025	6.31206	7.24343	7.75361	7.18751	6.74205	6.78616	4.33949	7.09021	7.09591	7.1119	7.08817
PVX_089485	10.0998	9.36896	9.33345	9.20491	9.10495	10.0188	10.8993	0.392904	8.9811	9.36887	9.28172	9.22003	8.95341	9.53006	10.2108	10.6199	5.91603	9.67269	9.65005	9.65287	9.58625
PVX_089490	8.48773	8.3953	8.24497	8.73582	9.01311	9.05062	8.79533	5.26214	9.07963	8.53088	8.51994	8.73178	9.29339	9.13952	9.22118	9.14726	5.25678	8.72288	8.85306	8.76338	8.72245
PVX_089495	6.69835	6.17476	5.96126	5.7598	5.01946	4.69191	4.84447	2.00958	6.4895	6.42107	6.16235	6.41345	5.51003	4.95437	4.90859	5.14894	2.01737	5.68411	5.98635	5.72699	5.91465
PVX_089500	2.54073	2.8827	2.34946	2.49742	3.5917	3.02881	3.72759	5.69591	2.68771	3.00754	2.62676	3.00152	2.66028	2.61448	3.43473	3.06726	6.04574	3.12754	3.01159	2.62384	3.0626
PVX_089505	10.7261	11.0349	11.0537	11.0566	10.7999	10.0892	10.0265	2.91426	10.8715	10.8741	11.0124	10.9266	11.0416	10.456	9.8447	9.70098	2.66416	10.7463	10.827	10.8128	10.8162
PVX_089510	0.623382	-1.73209	3.07597	3.07493	3.40193	5.79897	5.19276	5.20025	0.721084	2.57717	1.80923	2.21562	2.80038	4.59464	5.45692	5.05125	5.28889	4.16185	4.0813	4.21551	4.23061
PVX_089515	6.28272	6.15457	6.32246	6.25499	5.9437	6.19616	5.98485	2.34864	6.24736	6.22785	6.4808	6.18861	5.95412	6.08268	6.14931	6.37474	1.3061	6.31053	6.08183	6.25047	6.14491
PVX_089520	9.50626	8.5253	8.29487	7.9839	8.55302	9.81945	11.0669	0.207247	8.50042	8.6535	8.36196	8.24329	8.25906	9.2916	10.0951	10.7452	5.87346	9.32909	9.15514	9.27377	9.19971
PVX_089525	6.34511	7.06937	7.56478	8.37375	8.42096	7.83887	7.85749	4.55899	6.9962	6.40019	7.48182	7.9227	8.13434	8.13646	7.42125	7.42373	4.21802	7.70794	7.89066	7.63431	7.59302
PVX_089530	3.06866	5.04709	4.85085	5.19674	10.1666	10.3544	8.58425	5.17018	7.82253	4.86711	4.68841	4.86601	8.78979	10.0171	9.66006	8.40571	5.31056	8.58175	8.60964	8.646	8.64992
PVX_089535	4.60667	4.46375	4.16604	4.08094	5.87414	6.36506	6.10816	5.69259	4.76209	4.55588	4.57294	3.89719	5.09042	5.86368	6.02703	5.57183	5.47844	5.31849	5.13073	5.3248	5.40942
PVX_089540	9.02524	9.93971	9.91261	9.8195	8.53027	7.53064	7.06894	2.76479	9.20168	9.535	9.75206	9.57056	8.52097	7.53194	6.83702	6.86649	2.32657	8.93358	8.97077	8.97775	9.04551
PVX_089542	3.95784	5.48152	5.61266	4.28626	3.97794	3.10778	2.37687	2.73503	4.16875	4.89087	4.9953	4.27324	3.32748	2.64228	2.39214	2.9703	2.06912	4.45079	4.20401	4.27312	4.47555
PVX_089545	0.952606	0.127651	1.4983	5.93751	5.87817	4.83129	4.09902	4.89297	2.43058	-0.000492506	-0.694432	3.06297	3.91904	3.58526	2.81575	3.11591	4.91766	4.19846	4.09748	4.03777	4.01183
PVX_089550	5.24861	5.4781	5.19092	4.02109	3.74694	4.81993	4.72658	1.58969	4.60215	5.109	4.87533	4.22688	3.71315	4.08239	4.5941	4.32659	1.29264	4.71312	4.5409	4.63676	4.6008
PVX_089555	6.08486	6.76945	6.67632	5.75433	4.55924	3.84576	4.24326	2.33796	6.08958	6.47482	6.47379	5.97245	4.82047	4.04769	4.56893	4.63554	1.93605	5.73879	5.72198	5.8081	5.86601
PVX_089560	2.73663	4.76582	5.49783	4.57415	3.18771	3.73699	3.40607	3.06461	3.52002	4.49625	5.03861	4.93543	3.7437	3.3878	3.19538	3.31497	2.51022	4.3542	3.89032	4.10784	4.12413
PVX_089565	5.52375	4.87337	6.08871	5.27081	5.99244	6.92121	6.92267	5.63915	4.37871	4.47025	5.66488	5.46063	5.40859	6.04963	5.96456	6.12936	4.7728	5.82871	5.8804	5.77564	5.92927
PVX_089570	9.11178	7.93889	7.60426	7.57464	7.71609	9.073	10.4568	0.304778	8.00141	7.93288	7.80159	7.61866	7.74945	8.64599	9.60683	10.2902	5.86951	8.83427	8.6509	8.7262	8.80933
PVX_089575	6.70428	7.2764	7.03262	6.20241	4.98854	5.73576	6.30172	1.93138	6.52126	7.03425	6.99013	6.86759	5.11627	4.97962	5.88004	6.3787	1.64381	6.55367	6.47048	6.42193	6.41179
PVX_089580	6.9216	7.8835	7.7057	6.60368	4.76995	4.2016	4.31786	2.35655	6.89921	7.51839	7.58302	6.85267	5.53493	4.6069	4.92203	5.06719	2.00962	6.60888	6.69858	6.65294	6.74215
PVX_089585	8.55352	6.75877	6.4412	6.09818	6.40955	7.95466	9.25583	0.444121	6.40458	6.53588	6.05216	5.97583	6.21595	7.08903	8.14893	8.551	5.85709	7.39115	7.33465	7.32356	7.32548
PVX_089590	4.47689	6.06105	7.00594	7.47717	6.99811	6.60053	6.7659	4.27407	6.14939	5.97892	6.74147	7.16568	7.08461	6.57591	6.02988	6.43553	3.52086	6.75582	6.72411	6.55613	6.87821
PVX_089592	3.95374	3.08215	4.03811	2.58816	3.6392	5.57374	6.49733	6.21867	2.21117	3.47284	3.86981	3.40823	2.93528	4.39025	5.71113	5.35186	5.49818	4.64128	4.59245	4.90843	4.39811
PVX_089595	5.87119	5.91908	6.72008	7.23289	7.10902	6.48364	6.85033	4.54859	5.7465	5.04071	5.89931	6.60609	6.86267	6.36656	6.20304	5.96004	4.22983	6.44365	6.38291	6.59304	6.41664
PVX_089600	5.46303	6.35112	6.57701	5.66197	4.98505	4.49523	4.02938	2.64386	5.97577	5.97388	6.00241	6.15664	5.17012	5.16899	4.39419	4.75607	2.23542	5.31112	5.49395	5.80861	5.75931
PVX_089605	7.40619	7.24871	6.95673	6.59267	5.7731	5.57045	5.89397	2.02002	7.14834	7.40146	7.0948	7.09928	6.34919	6.07523	6.08914	6.34619	1.90345	6.70416	6.71965	6.74899	6.79985
PVX_089610	1.9299	2.14002	4.31394	3.71897	4.08925	4.15023	3.54909	4.58385	2.74631	2.8721	4.11878	4.10067	3.26274	3.45243	3.66014	3.02203	3.47945	3.95916	3.67837	3.68552	3.76695
PVX_089615	5.25375	5.0685	4.83829	5.26339	6.86414	6.27177	5.19501	5.08638	5.63172	4.88291	4.75764	4.55811	5.9766	6.21892	5.52842	4.84551	4.9826	5.57377	5.42204	5.44663	5.47727
PVX_089620	5.63342	6.37501	6.05169	4.85786	3.73544	3.87122	4.02418	2.15389	5.79553	5.76866	5.94298	5.60557	4.28851	4.03431	3.58595	4.44988	1.94551	5.25787	5.23798	5.12813	5.1759
PVX_089625	9.79576	9.74503	9.58731	9.3238	7.83124	7.5013	7.46238	2.27527	9.62183	9.82887	9.59881	9.47816	8.59488	7.79795	7.35517	7.75358	2.10761	9.08797	9.00706	9.05994	8.96836
PVX_089630	4.3294	4.47143	5.2206	8.02279	7.24643	5.43329	4.73842	4.37412	6.16164	4.42839	4.84283	6.92164	7.36796	5.97581	4.65352	3.96554	3.6633	6.32831	6.24143	6.22256	6.55822
PVX_089632	5.74724	7.29108	7.83847	7.79521	6.62671	6.53425	6.87804	3.41116	6.66515	7.35459	7.71326	7.71063	7.44517	6.27232	5.58751	6.50345	2.58406	7.32533	7.34349	7.24446	7.26653
PVX_089635	6.15158	7.83971	7.78443	7.81016	6.63952	5.95289	5.25398	3.05899	7.29719	7.85383	7.61421	7.84781	7.28419	6.69295	5.98021	5.95009	2.48921	7.17954	7.09118	7.2071	7.12318
PVX_089640	7.60716	8.55532	8.67196	8.82353	8.47862	7.38312	6.35731	3.32397	8.75848	8.72539	8.75033	8.67014	8.49796	7.89766	6.93117	6.77641	2.4872	8.26152	8.21753	8.27549	8.26826
PVX_089645	3.95616	5.73359	6.17993	5.83631	7.90182	7.53701	6.27342	4.7189	6.18841	5.674	6.10012	6.53994	7.53832	8.13983	7.06643	6.50163	4.6371	6.86949	6.78804	6.80815	6.77934
PVX_089650	5.24263	6.15565	6.21252	5.76696	5.91322	5.31228	5.37498	3.12333	5.94144	5.39691	6.1339	5.80244	5.83758	5.784	5.35563	5.15978	2.93325	5.83812	5.87442	5.86931	5.85972
PVX_089655	6.60046	8.02057	7.88487	7.1558	6.03896	5.28107	5.06567	2.62613	7.18869	7.74673	7.69123	7.21216	6.40405	5.83265	5.07815	5.88949	2.11556	6.9064	6.97862	6.9755	6.80879
PVX_089660	5.18788	6.2964	7.5938	8.12065	7.74922	7.37481	7.22901	4.38341	5.91032	5.81304	7.13249	7.9998	7.84358	7.52346	6.80331	7.03984	3.97966	7.32546	7.32722	7.32538	7.37497
PVX_089665	3.05108	4.9373	4.18646	2.49594	1.92355	1.98453	2.07304	2.23055	3.91848	4.44917	4.75175	3.31744	2.58684	2.25154	2.58637	3.20028	1.72097	3.73516	3.65626	3.72369	3.8635
PVX_089667	2.23441	2.53101	1.82075	3.50009	6.35885	5.84973	4.98383	5.23643	5.55029	3.30684	2.36498	3.30879	6.33298	6.33734	5.82001	5.49235	5.3067	5.37269	5.2133	5.13465	5.09352
PVX_089670	7.67336	6.85684	7.1488	7.13664	5.72377	5.20322	4.11991	2.48752	7.66266	6.86188	7.33395	7.38753	6.872	6.52179	5.55323	6.00955	2.33725	6.78823	6.73335	6.79251	6.63515
PVX_089675	5.11695	5.23953	5.89443	5.54613	5.77242	6.40141	6.95234	5.53196	4.72096	5.23424	5.87396	5.97222	5.58969	6.05048	6.37123	6.7167	4.97644	5.67146	5.91663	5.90772	5.84419
PVX_089680	5.22635	4.05272	4.82698	6.2333	6.90738	7.3852	7.71862	5.40239	4.63052	5.14086	4.77062	6.32067	6.40256	6.99328	6.84486	6.99671	4.90459	6.43256	6.27354	6.31463	6.33799
PVX_089685	5.74933	4.19419	4.64379	6.49059	6.6699	6.35358	6.87717	5.39095	5.41743	4.64095	4.32047	5.74015	6.70986	6.54558	6.11046	6.68674	5.0202	6.11915	6.01158	6.0366	6.10857
PVX_089690	5.79038	5.55701	5.57841	4.64075	5.45529	6.27275	6.76111	0.310689	5.30135	5.7839	5.65235	5.40122	5.28464	6.0835	5.99261	6.77005	5.96813	5.76358	5.78896	5.80982	5.731
PVX_089695	2.79786	-4	1.22808	1.26356	1.60295	3.18024	3.46516	0.126209	2.29465	0.72928	1.03534	0.841655	2.10449	2.05869	2.22359	2.94032	5.69828	2.43425	2.06348	2.4265	2.64287
PVX_089700	3.84562	1.37467	3.0128	3.4268	7.16026	8.99398	8.23101	5.54374	4.43552	6.02497	3.0831	4.23045	6.69657	8.37947	9.33565	8.5816	5.4207	7.5723	7.27112	7.33721	7.52689
PVX_089705	7.33839	7.27003	7.11573	7.61706	8.14208	7.39713	6.73676	4.39444	8.19446	7.88919	7.43022	7.17693	7.98766	7.74464	7.24575	6.83365	2.23165	7.5029	7.50899	7.53236	7.43072
PVX_089710	4.07219	4.82151	5.19889	4.54036	5.50337	4.53505	4.43914	3.91491	4.96061	5.4626	4.64047	4.5993	4.70535	4.68494	4.70898	4.72527	1.19882	4.95796	4.84278	4.95022	4.88725
PVX_089715	2.73735	3.69675	4.776	4.52322	4.48359	4.68179	4.70855	4.51065	3.22984	3.92256	4.16321	4.31781	4.03713	4.09398	4.21563	4.21409	4.02677	4.3333	4.33455	4.29184	4.39774
PVX_089720	4.67369	5.07525	4.98577	3.91023	2.9948	2.95815	3.18835	2.14952	4.6171	5.24478	5.06842	4.55018	3.05186	2.84355	2.88393	3.57845	1.84286	4.23456	4.06737	4.20692	4.43576
PVX_089725	6.47577	6.97262	6.95769	7.66895	7.4157	5.95795	5.6795	3.52128	7.26264	6.61517	7.06719	7.61225	7.64262	7.07559	6.11496	5.80436	3.16187	6.92796	6.93559	7.1971	7.04136
PVX_089730	7.2242	7.44547	7.1547	6.9139	6.40643	6.28222	6.80606	1.98991	7.97248	7.4492	7.40659	7.32407	7.46067	6.79929	6.15773	6.48681	2.19277	7.18481	7.09278	7.10508	7.31247
PVX_089735	5.97345	6.61798	6.18723	4.41911	1.52146	2.3358	2.83935	2.07221	6.12828	6.57006	6.14085	4.5734	2.80061	3.58489	3.8266	4.26649	1.51212	4.85284	5.09052	5.09532	5.09388
PVX_089740	4.45127	5.56411	5.72832	5.9753	4.45352	5.29054	5.59718	3.1849	4.95598	5.47878	6.14563	6.06972	5.06339	4.43876	5.60519	5.44897	2.24639	5.49048	5.39261	5.12065	5.32814
PVX_089745	2.99436	3.58826	3.93379	3.18516	3.41449	5.59858	5.57794	5.86547	2.35746	3.61373	3.46662	3.23111	3.1732	4.38716	5.63759	5.08681	5.48527	4.45049	4.42437	4.27282	4.36552
PVX_089750	10.633	10.451	10.1028	10.1394	9.31445	8.23036	8.22094	2.36236	10.6708	10.5635	10.2337	10.1672	9.88309	9.13184	8.30812	8.33259	2.23803	9.80828	9.8784	9.81635	9.85559
PVX_089755	6.79913	7.24128	6.98784	6.07258	5.81688	6.03885	5.34082	2.21781	6.67354	6.83786	6.70963	6.57189	6.1602	5.95998	6.25212	6.12789	1.82384	6.49618	6.62253	6.44373	6.55129
PVX_089760	2.56966	4.32967	4.22806	2.90573	2.85946	4.52696	4.96598	0.861805	2.71799	4.14795	4.28018	3.61647	2.59664	3.70679	4.90529	5.11828	0.0418278	4.10289	4.10559	4.00309	4.25807
PVX_089765	8.33417	7.78261	7.11219	6.28732	5.83305	9.63264	10.2365	0.481496	8.01258	9.15756	8.4814	7.4153	6.12987	8.72956	10.1128	9.70755	0.126114	8.79443	8.644	8.61662	8.75563
PVX_089770	3.77498	2.41951	4.43786	3.24068	1.80246	3.32729	3.49886	1.52062	3.91947	4.51375	4.50431	3.08181	3.1405	2.18781	3.00807	3.77305	1.52406	4.06672	2.94749	3.25162	3.10542
PVX_089775	6.93578	5.91486	5.13701	5.55013	5.89678	5.80612	6.48974	0.608044	6.80985	6.64388	6.81279	6.09729	6.70128	6.63079	6.67034	6.98	0.2184	6.24324	6.44776	6.28926	6.14432
PVX_089780	5.73191	4.40153	4.5151	4.7656	4.67756	4.50541	5.60018	0.556056	6.72852	6.7597	6.95588	5.90629	6.73898	6.33422	6.23465	6.99346	1.02019	5.95831	6.11301	5.78882	5.98052
PVX_089785	2.12379	1.03136	1.19556	-4	1.72243	7.93454	8.7352	5.97148	2.34014	6.67213	5.26335	3.68361	1.5459	7.33131	8.53907	8.31988	5.97236	6.63055	6.92022	6.95113	6.69782
PVX_089790	7.59467	5.83955	4.85234	3.60095	3.07783	4.07834	5.45881	1.31304	6.33986	5.74474	5.24062	4.85711	4.4775	3.83496	5.23905	5.38364	1.05215	4.99814	5.1664	4.92093	5.19438
PVX_089795	2.41348	3.3281	3.71971	3.35014	3.15347	4.33958	4.31669	5.14181	2.97391	3.65832	3.51187	3.81441	3.27169	4.11737	4.86158	4.98605	5.57995	3.89551	3.75151	4.01968	3.79747
PVX_089800	3.6218	3.41317	4.71064	0.565554	-0.264986	4.45186	4.82374	1.14494	3.77722	3.3532	2.9223	3.40668	1.40648	3.69326	5.7608	5.85749	6.17426	4.05817	3.9098	4.06953	4.3599
PVX_089805	10.1096	7.05742	4.83942	2.42744	3.80989	4.46965	5.28064	1.25633	9.17036	7.73523	5.38365	5.73197	5.82389	5.38763	5.95041	6.26926	0.917062	6.71159	6.72213	6.66701	6.43902
PVX_089810	7.57536	6.80838	5.71448	4.40892	4.40846	6.99698	7.47622	0.922181	7.16841	7.84598	7.10881	6.15338	5.06988	7.31816	7.72781	7.27387	0.477479	6.86474	6.93172	6.9949	6.85862
PVX_089815	2.79978	-4	1.60851	-4	1.72035	7.27492	7.79979	6.00982	-4	6.13208	4.19714	1.22209	3.22189	4.98345	6.51092	6.75816	0.229183	5.02414	5.64849	5.36153	5.48274
PVX_089820	0.288963	-4	-4	-4	0.794493	7.72052	8.11876	NA	-1.42069	6.02935	5.49367	3.23484	1.033	5.57217	7.03719	6.75077	5.59347	5.67891	6.10052	5.91818	5.72194
PVX_089825	6.08839	3.68959	-0.503754	-4	-4	2.3553	3.26938	0.993392	5.61448	4.9918	1.62544	2.01671	-4	1.06383	2.90115	3.56436	0.831016	2.8317	3.26829	2.98008	2.30336
PVX_089830	6.38425	5.19783	3.90952	-4	2.68032	6.5504	6.291	0.719897	6.27249	6.14294	4.28264	3.08253	3.9474	6.4124	6.81193	6.8733	6.22595	5.57513	5.40389	5.66092	5.34318
PVX_089835	0.586229	1.60927	2.39496	3.01541	7.18487	6.89787	4.54278	5.0355	5.53764	2.75415	2.37215	2.54459	6.12104	6.95953	6.01253	5.33694	5.31557	5.39815	5.3284	5.22566	5.24271
PVX_089840	9.1197	9.14369	7.66339	5.7307	5.43168	6.88839	7.43782	1.50122	8.59612	8.87141	8.16406	6.40026	5.52724	6.26105	6.9206	7.2253	1.21304	7.57124	7.62578	7.55357	7.57658
PVX_089845	7.32092	6.58311	6.122	3.67971	5.2028	8.69169	9.01589	0.472428	7.00322	7.88839	6.70783	5.5733	4.94897	7.94663	9.2079	9.00286	6.22708	7.84236	7.81618	7.67723	7.72871
PVX_089850	8.44847	7.51098	6.0294	3.92738	4.31652	6.84406	7.64446	1.07563	8.2804	8.11528	7.08786	5.71698	5.22082	6.27044	7.13534	7.49722	0.785077	6.70812	6.74616	6.70286	6.66461
PVX_089852	2.49215	1.74965	2.79838	1.89276	3.13261	8.42562	8.8951	5.90058	3.47639	6.43315	5.46155	4.07492	3.75753	7.04778	8.5875	8.23789	5.82779	6.81405	6.98362	6.90169	6.89265
PVX_089855	4.53397	2.66392	3.72121	2.96315	0.132606	-4	3.39536	1.51845	4.71184	3.01383	3.14996	3.21931	1.21911	1.00339	4.14557	5.41751	0.6127	3.47487	3.70167	3.02655	4.02053
PVX_089860	2.11132	3.60385	3.68559	2.12546	2.51731	4.7302	4.85313	0.0368827	3.53917	3.17614	4.18675	3.42116	3.06948	4.7902	5.55942	5.3485	5.67423	4.24724	4.60095	4.00601	3.26084
PVX_089863	5.11132	4.58367	3.05756	-0.0444636	2.79742	5.24726	5.50196	0.722462	4.6189	5.06511	3.18675	1.79667	2.73507	4.13533	5.20097	6.09173	0.118228	4.59871	4.57564	4.06334	4.48865
PVX_089865	7.03402	6.69753	6.98373	6.91596	6.01996	8.99218	9.69318	6.25707	7.1601	8.71288	7.95029	7.47767	7.09424	8.55851	9.92601	9.86413	5.98049	8.2903	8.42346	8.34967	8.19656
PVX_089867	3.11132	3.38812	2.18309	-1.04446	1.29492	7.42297	7.97271	0.26738	0.401667	5.70666	4.72732	1.79667	1.67093	5.13533	6.493	6.2512	5.96653	5.57248	5.59466	5.39647	5.64954
PVX_089870	2.87685	3.01889	1.76805	-1.04446	-0.290041	7.7881	8.16253	0.310425	2.83463	6.02117	4.77171	2.38163	1.38143	5.72029	7.09548	6.77136	6.23864	6.0283	5.88474	5.86802	5.88328
PVX_089875	1.98437	1.26633	0.62318	0.565554	1.05694	7.48973	7.95408	6.12373	3.7195	8.00855	7.06525	4.54054	4.34508	8.41958	9.89918	9.48722	5.8695	7.57082	7.48787	7.51161	7.41084
PVX_089880	6.99948	5.95044	5.51176	5.54724	6.89038	6.9992	7.20827	6.21813	6.67707	6.39234	5.9985	5.54488	6.8639	7.10319	7.38686	7.00411	5.61439	6.55839	6.43197	6.61226	6.41198
PVX_089885	3.79561	4.39434	4.73363	2.96176	2.17561	6.49315	6.41432	0.467558	4.25589	5.96664	5.09109	4.40775	3.30519	5.54116	6.9497	7.13494	6.23728	5.36511	5.68055	5.45383	5.6041
PVX_089890	2.30536	3.46446	3.76617	2.36459	1.22593	4.43881	4.56174	0.862998	2.31191	4.15224	3.89536	2.56417	2.00758	3.49881	4.64655	4.5485	0.122955	4.0207	2.9235	3.77195	3.67573
PVX_089895	5.40556	6.35095	5.99755	4.04814	3.55745	3.28675	3.91574	2.07865	5.6263	6.2143	6.19496	5.09438	3.70783	3.35517	3.88264	4.39147	1.73699	5.22183	5.06076	5.0921	5.05972
PVX_089900	5.63174	6.03709	5.91441	5.98551	5.20681	4.31723	4.2446	2.68762	5.60183	5.59618	5.9847	5.79102	5.47888	4.81795	4.25096	4.57537	2.4154	5.52838	5.79129	5.59137	5.69284
PVX_089905	1.68568	3.73231	5.13827	6.85182	7.06568	5.70037	4.14137	4.40008	5.07756	3.04416	4.18548	5.82419	7.10779	6.34563	4.93129	4.09709	4.24827	5.80612	5.84439	5.77321	5.70918
PVX_089910	3.45063	4.66297	5.92878	6.90977	6.17123	4.79051	4.23954	4.02822	5.1289	4.41868	5.4314	6.55437	6.57633	5.83375	4.29524	4.06087	3.50341	5.81683	5.81727	5.72019	5.75498
PVX_089915	4.04584	4.62764	6.20086	7.63754	7.48596	6.25356	4.90164	4.36447	6.52307	3.9811	5.42918	7.18269	7.96049	7.1925	5.30393	4.93052	4.03095	6.68855	6.79048	6.58322	6.57276
PVX_089920	4.77814	6.53547	6.62122	6.34403	5.11808	4.89532	5.50203	2.89092	5.72135	6.55853	6.98848	6.7353	6.07314	5.29248	5.05284	5.27995	2.48135	6.18619	6.21152	6.21439	5.84579
PVX_089925	4.58781	6.48387	6.58918	6.24428	6.36398	5.23251	3.91937	3.43472	6.34382	6.30309	6.86133	6.56031	6.5718	5.86948	5.12902	4.968	2.67577	6.26567	6.35138	5.99706	6.2645
PVX_089930	8.51496	8.23815	8.21614	8.99971	9.19838	8.8023	8.39395	4.83863	9.37499	8.59414	8.30686	8.73988	9.54873	9.14761	8.46732	8.27079	4.16769	8.85676	8.79963	8.86299	8.853
PVX_089935	5.52922	5.48673	5.34941	4.15988	3.25447	3.60772	4.06436	1.89173	4.92627	5.30342	5.26357	4.77584	3.63586	3.07156	3.79903	3.91959	1.80095	4.56554	4.5378	4.73118	4.62341
PVX_089940	7.14192	4.27845	4.32561	4.68302	7.37781	8.46118	8.93572	5.97186	5.64616	5.68549	5.25925	5.02784	6.07926	7.5465	7.99315	7.90782	5.54498	6.99674	7.06282	6.74715	6.97436
PVX_089945	4.68481	4.14548	4.61186	4.5805	5.37164	5.52663	5.82835	5.60283	3.59665	3.49071	4.10992	4.28115	3.50334	4.19076	4.64106	5.1659	5.63252	4.66224	4.63849	4.74642	4.83887
PVX_089950	5.55233	7.09184	7.17826	6.96952	6.10005	5.93317	5.72663	3.10666	5.79496	6.55661	7.01295	6.8401	6.20247	5.41595	5.2166	5.61722	2.48968	6.54983	6.56578	6.59004	6.58462
PVX_089955	5.90499	5.94913	5.9229	5.01905	4.36783	4.86322	4.47422	2.03989	5.88022	6.02909	5.97016	5.53057	4.88336	4.57916	4.73292	5.08639	1.7708	5.49688	5.44117	5.43082	5.25887
PVX_089960	4.19023	4.84566	5.28456	5.1606	4.12676	3.91942	3.71584	2.99573	4.0004	4.25813	4.75103	5.02959	3.92461	3.77322	3.67492	3.81123	2.54799	4.54533	4.46504	4.5079	4.50285
PVX_089970	7.95054	8.67853	8.46187	7.09251	6.00461	5.81364	5.94013	2.21311	8.1576	8.64402	8.51932	7.98944	6.80458	6.12868	5.62526	6.24512	2.04522	7.40033	7.44866	7.45195	7.46121
PVX_089972	4.64839	3.23455	3.07351	2.79534	4.00919	5.85303	6.61853	6.2349	3.04292	3.77563	3.84722	3.61919	3.8138	5.05198	5.75537	6.21347	5.53244	4.9295	4.57907	4.82618	4.89085
PVX_089975	3.6524	3.63298	3.77833	1.88781	4.10167	5.24744	5.60542	6.28022	2.79337	3.10842	3.94499	2.92534	2.89867	4.24094	4.6552	4.90017	5.66486	4.51136	4.28019	4.18004	3.75255
PVX_089980	4.71241	4.82292	4.54795	4.88755	3.53987	4.14574	5.00919	1.64611	4.18863	4.68769	4.69473	4.88961	4.32039	4.17052	4.27155	4.84107	2.11831	4.54494	4.62802	4.55752	4.54475
PVX_089985	5.34621	5.88497	5.63681	4.43048	4.5463	5.16202	5.48638	1.57632	5.16401	5.55972	5.766	5.08447	4.26789	4.57236	5.08038	5.49033	1.31323	5.20357	5.23566	5.14213	5.32056
PVX_089990	3.22231	4.45763	4.54053	3.77877	4.11459	4.86419	5.04351	5.22255	3.1771	3.97825	4.04169	3.80831	3.50867	4.06356	4.71998	4.35708	5.49436	4.33535	4.33081	4.24081	4.35646
PVX_089995	5.29542	5.66793	5.75433	5.12311	4.83926	5.13479	5.95517	1.60753	5.23403	5.53888	5.53905	5.26128	4.70553	4.80025	5.24042	5.6423	1.1811	5.57808	5.44889	5.3467	5.40558
PVX_090000	8.30142	8.44833	8.11015	7.77974	6.32195	5.73006	6.27134	2.21149	8.33148	8.4505	8.47824	8.19825	7.20261	6.1487	6.15141	6.40773	2.07811	7.72395	7.61993	7.68644	7.59403
PVX_090005	8.02513	7.48327	7.51103	7.86394	8.30611	9.03641	9.04436	5.76856	7.89587	8.11387	7.63752	8.00553	8.20365	8.6354	9.16456	9.12242	5.53992	8.43779	8.31528	8.37777	8.45419
PVX_090010	6.79383	7.07579	6.8052	5.34025	5.35183	5.54324	5.76926	1.83729	6.97727	7.07778	6.62484	6.54265	6.02003	5.28033	5.84962	6.11263	1.67016	6.61936	6.62183	6.3783	6.75433
PVX_090015	7.52391	8.35101	8.74239	7.39017	6.19072	5.65254	5.41913	2.4811	7.53506	7.69343	8.35655	7.9163	6.32681	5.79645	5.54024	5.85549	2.16404	7.55564	7.21334	7.46396	7.54083
PVX_090020	2.24034	2.20679	2.28173	2.68447	5.51317	5.4296	4.10582	5.2431	3.67636	1.85405	1.78707	2.44924	4.57414	5.28151	4.89945	4.3969	5.22364	4.26199	4.2221	4.23391	4.23469
PVX_090025	6.28486	6.06654	6.10521	5.12518	3.42504	3.78661	3.77725	2.08494	5.43654	5.90893	6.02736	5.61898	4.33157	4.49513	4.12369	4.73933	1.95808	5.33434	5.11653	5.28813	5.14804
PVX_090030	8.19269	7.10516	6.34672	5.97295	6.97428	8.38532	9.7572	0.28324	6.29459	6.31837	6.12324	6.73839	6.17502	7.70025	8.5776	9.01938	5.64642	7.76906	7.78245	7.92165	7.80573
PVX_090035	4.41277	2.92345	2.87192	2.8601	7.26078	7.35421	6.52985	5.61932	5.47616	3.52222	1.95381	3.79809	6.52828	7.1459	7.05854	6.8287	5.3489	6.10689	6.13576	6.03502	6.13018
PVX_090040	5.54538	4.29179	4.22922	4.96278	5.86862	6.82524	7.62183	5.89654	4.9636	4.86409	4.40374	4.96769	5.44283	6.44189	7.01167	7.53928	5.53809	6.05073	5.96639	6.21514	6.08661
PVX_090045	5.61875	6.59448	6.50671	5.53114	5.34001	5.22311	5.55836	2.30834	6.38535	6.65836	6.76738	6.74864	6.0233	5.48933	5.05751	5.27501	2.31523	6.21861	6.12647	6.28274	6.1642
PVX_090050	6.47379	6.85051	6.99302	6.50243	7.39436	7.352	6.87127	4.88927	7.46733	7.11753	7.02423	7.20124	7.67401	7.48583	7.73639	7.2723	5.11078	6.91413	7.02084	7.05794	7.06385
PVX_090055	5.03681	5.66135	5.71398	5.21613	4.64862	4.81088	5.21168	2.28613	5.10586	5.13889	5.92765	5.53014	5.05706	4.59913	4.32554	5.20302	2.26652	5.14771	5.24031	5.23579	5.1215
PVX_090060	5.30633	5.6888	5.87596	6.16833	4.78426	3.57455	2.9217	2.87056	4.97631	4.83314	5.20679	5.66115	5.05903	4.21056	3.58933	3.55529	2.66503	5.1389	5.08366	5.11279	5.0894
PVX_090065	1.80982	3.76178	4.68894	4.93016	4.73938	3.98011	3.79674	4.12255	2.88676	2.90112	4.194	4.47245	4.58948	4.25652	3.25792	3.33079	3.70443	4.45699	4.04642	4.31523	4.34077
PVX_090070	8.87939	9.29604	9.30797	8.75944	7.31918	6.37725	6.35667	2.45749	8.5784	8.91992	9.18306	9.08187	7.98934	6.99394	6.51292	6.60146	2.32215	8.38591	8.39467	8.42632	8.3514
PVX_090075	3.67051	1.1134	2.41511	3.12044	7.9819	8.0193	6.73502	5.43608	5.79484	3.06421	2.78531	2.89118	6.90668	8.01244	7.79864	6.73452	5.33078	6.50614	6.58469	6.55498	6.41213
PVX_090080	7.32641	6.87673	6.77435	5.8951	5.49054	5.94357	6.26557	1.61463	7.02244	6.97886	6.78718	6.16376	5.45533	5.48217	5.73756	6.1606	1.46283	6.312	6.33335	6.37847	6.12936
PVX_090085	5.40597	5.29596	5.29756	5.06668	5.48704	5.45396	4.72314	3.75348	5.44202	5.14123	4.90254	5.04978	5.34414	5.43085	5.40633	5.25882	5.54551	5.30187	5.17312	5.16628	5.30444
PVX_090090	5.47203	5.20829	5.58265	6.03322	5.29565	4.3866	4.43191	3.08245	4.9139	5.13231	5.28407	5.83377	5.54821	4.90217	4.40173	4.91012	2.94116	5.31383	5.30594	5.25112	5.34719
PVX_090095	6.18036	5.8495	6.265	5.71904	4.66611	3.92566	4.27198	2.3278	5.72336	5.7325	6.04183	5.93141	5.49627	4.60248	4.5952	4.97931	2.23588	5.49909	5.43763	5.379	5.56517
PVX_090100	0.64195	2.46336	2.57098	1.28453	2.28688	3.2673	3.23459	5.19519	1.38601	1.45069	2.14378	1.73052	1.34785	2.63766	3.26693	3.54052	5.64437	2.7915	2.69916	2.60936	2.6548
PVX_090105	3.20497	4.53332	4.75374	4.59789	3.52515	3.71049	3.67805	3.10333	3.61316	3.99649	4.31623	4.43902	4.02669	3.99632	4.00538	4.14536	3.23124	4.20445	4.09218	4.47133	4.23146
PVX_090110	7.48781	7.12945	6.55917	5.46405	5.58299	8.09185	8.30255	0.654514	6.97539	7.46261	6.48924	6.11593	5.60413	7.27338	8.47924	8.37855	6.22972	7.39309	7.32847	7.33681	7.4354
PVX_090115	3.75736	4.53229	4.91123	4.90388	4.05344	4.7182	4.97223	3.93172	4.04771	5.12229	5.25402	4.64264	4.41296	4.50918	4.86391	4.98718	1.86282	4.74272	5.05313	4.74489	4.83752
PVX_090120	6.18049	5.18653	6.31306	7.389	6.73302	7.19984	7.47333	5.19253	5.3923	5.7135	6.00929	6.63118	6.54907	6.50162	6.49453	6.50641	4.41395	6.92853	6.92496	6.70079	6.70864
PVX_090125	4.98196	6.21145	6.85835	7.42934	7.45529	7.24212	7.00854	4.52302	6.16319	5.95285	6.22838	6.99559	7.31795	7.12549	6.64452	6.50475	4.2948	6.82992	6.75538	6.71361	6.83436
PVX_090130	2.4997	2.02337	2.83199	2.92458	3.57291	4.18456	4.6159	5.4945	2.17251	1.7336	1.73879	2.5576	2.77267	3.32918	3.98343	4.28758	5.38833	3.3832	3.39312	3.14245	3.56692
PVX_090135	3.10856	3.25559	3.58026	4.54773	5.25152	5.58371	5.94793	5.26796	3.6213	3.47739	3.04649	4.5005	5.17453	5.33732	5.67214	5.43362	5.05022	5.01424	4.79345	4.36365	5.08698
PVX_090137	7.59698	5.59514	5.6281	5.72248	7.18051	8.18936	9.08463	6.13824	6.22519	6.26837	5.45244	5.13477	6.07798	7.40823	7.97108	8.33707	5.77753	7.24931	7.06554	7.36495	7.48347
PVX_090140	4.32152	2.72094	5.64595	5.4184	4.82705	4.57427	4.81359	4.6201	2.46985	2.70827	4.0408	5.60801	4.69783	3.69783	4.42497	4.4586	3.99935	4.82827	4.57299	4.48855	4.81183
PVX_090145	5.57312	6.38669	7.03176	8.04838	8.63137	7.62778	6.40079	4.45968	7.60441	6.21293	7.00555	7.77171	8.39776	8.22218	7.14197	6.51821	4.14006	7.41798	7.49775	7.54089	7.45793
PVX_090150	5.9957	5.89197	5.5536	4.56654	3.49796	3.49716	3.98039	1.96101	5.33665	5.66769	5.24925	4.88515	3.7126	3.38517	3.75496	4.1519	1.71278	4.86094	4.85877	4.87024	4.86421
PVX_090155	7.88279	8.26155	9.14822	9.28084	9.3924	10.0799	10.5512	5.17444	7.5926	8.01249	9.04447	9.30952	8.91017	9.04855	9.71296	9.61548	4.64977	9.34192	9.24467	9.2405	9.21717
PVX_090160	11.1533	10.926	10.7007	10.26	8.99582	8.06808	8.21574	2.25155	11.0903	10.8558	10.8926	10.5664	10.0359	9.10581	8.3267	8.43916	2.20887	10.0999	10.2095	10.1701	10.0655
PVX_090165	6.36245	6.59523	6.61165	6.21781	5.71083	4.77495	4.56319	2.56184	6.23579	6.43721	6.46025	6.33757	5.80092	5.45599	5.10074	5.13746	2.25998	6.01464	6.09904	5.94069	6.03803
PVX_090170	5.57729	6.15365	6.68559	7.27566	6.69466	6.36567	6.42856	4.18142	5.58674	5.49057	6.6426	7.01616	6.562	6.34628	5.76857	5.64937	3.47534	6.4707	6.21448	6.68103	6.73265
PVX_090175	6.99542	7.15511	7.11553	6.1732	4.92182	4.27963	4.70168	2.22524	7.00629	6.96432	7.05644	6.94712	5.96901	5.16932	5.13902	5.28554	2.10234	6.4945	6.33955	6.44223	6.32315
PVX_090180	4.36588	3.72261	5.49654	6.62489	5.67437	4.1609	4.5464	4.168	3.65623	3.5929	4.99714	6.11319	5.46702	4.65792	4.93747	3.30627	3.65037	4.97594	5.06276	5.21933	5.03482
PVX_090185	5.47855	6.09661	5.99777	5.01308	4.80758	5.27187	6.05043	1.65852	5.32739	6.03641	6.0445	5.71196	5.0735	5.21646	5.31522	5.99326	1.60698	5.45356	5.60577	5.54984	5.6142
PVX_090190	4.50475	4.78452	6.65674	6.88449	6.95554	6.3322	6.08344	4.492	5.49317	4.53622	6.06301	6.94801	6.87411	6.80221	6.1478	5.64867	4.12141	6.29374	6.24041	6.35393	6.31579
PVX_090195	6.50072	7.11209	6.98616	7.2298	7.20979	5.96542	5.08711	3.28389	6.98508	6.9274	7.05959	7.45984	7.35822	6.69062	5.97482	5.86111	2.86729	7.04866	6.8061	6.80334	7.17571
PVX_090200	4.73414	4.7746	5.99539	5.82228	5.57671	4.77849	4.60242	3.78861	4.6592	5.2266	5.69093	5.83926	5.62257	5.00549	5.13595	4.74415	3.17278	5.59915	4.79213	5.35136	5.54263
PVX_090205	1.63532	0.917281	2.08148	2.91694	6.75665	6.58714	5.05965	5.21169	5.36677	2.26718	2.5326	2.13563	6.43247	7.10067	6.30582	5.53069	5.28396	5.53287	5.39436	5.56002	5.31828
PVX_090210	1.66118	1.72075	2.00043	2.6574	7.93538	8.57408	6.97003	5.33935	5.7816	3.48067	1.75111	3.00103	7.4467	8.60115	8.34535	7.25018	5.32691	7.50475	7.12266	7.61346	7.59742
PVX_090215	8.17357	6.79083	6.47235	7.59643	9.83434	10.1411	9.77229	5.61901	8.244	7.01853	6.8387	7.23909	9.0092	9.77959	9.97545	9.88228	5.37644	8.92219	8.91341	8.91242	8.91807
PVX_090220	5.55282	5.7672	5.78109	5.66148	5.71751	5.21156	4.85564	3.03631	5.69741	5.56146	5.7002	5.76042	5.74972	5.47139	5.11529	4.95294	2.78638	5.52424	5.49273	5.50601	5.51781
PVX_090225	5.72078	4.68724	4.25887	3.5932	3.81969	5.68497	6.44941	0.535979	4.88214	5.25447	4.99574	4.86095	4.56739	5.65652	6.37382	7.12556	5.96142	5.53761	5.48332	5.30656	5.28134
PVX_090230	13.2075	13.3439	13.2848	13.3292	13.7174	13.2835	12.3354	3.75857	13.2779	13.2737	13.254	13.1819	13.5315	13.6012	13.1399	12.7155	3.67207	13.1897	13.2163	13.1812	13.1399
PVX_090235	5.88706	3.49917	3.52586	-4	3.90073	7.09274	6.88064	0.0218485	3.81483	4.72751	4.14048	3.62487	3.81731	5.87305	6.64032	6.54623	5.72683	5.69551	5.76215	5.42473	5.94965
PVX_090240	2.13243	3.23639	5.62064	5.5747	4.78092	6.38518	6.07549	4.75067	2.94634	3.19056	3.87771	5.55474	4.78336	5.66525	6.8132	6.24835	4.95865	5.49606	5.62988	5.62341	5.65516
PVX_090245	0.855647	0.277786	0.441988	1.21444	1.55382	4.63891	4.85964	5.77053	1.24553	3.17201	2.44565	1.05557	1.64033	4.60783	5.35438	5.32543	5.72553	4.02898	3.82171	3.64042	3.68121
PVX_090250	9.2964	8.67346	8.17276	7.52881	6.39598	7.28407	7.90052	1.57172	8.61991	8.63478	8.57427	8.01747	7.23351	7.59674	7.82542	8.03876	1.38758	8.03089	8.08897	8.06164	7.95798
PVX_090255	8.98399	8.36689	7.9519	6.39612	4.61213	6.15686	7.16524	1.63392	8.4209	8.59555	8.31932	7.49634	5.79282	6.67556	7.42823	7.40625	1.31814	7.66177	7.74711	7.55788	7.59155
PVX_090260	-4	2.90235	3.9529	6.45103	5.09978	3.85084	3.02478	4.25549	3.38642	1.84529	4.15135	5.88367	6.18243	4.99346	3.73192	3.47137	3.94199	4.9698	4.94105	4.65522	5.00681
PVX_090265	9.58117	8.66316	8.08382	5.70379	4.55966	6.15686	7.25675	1.55646	9.20061	9.05393	8.81176	7.51921	6.25663	6.8785	7.66859	7.84522	1.26496	7.70646	7.81606	7.67163	7.51853
PVX_090270	6.04095	4.75165	3.66668	4.11572	3.33963	6.12897	6.58478	0.488592	5.61843	5.9078	5.47984	4.3382	4.29183	5.92801	6.89573	6.56267	6.26317	5.58957	5.20161	5.25178	5.30048
PVX_090275	8.06625	5.98545	6.25619	7.75554	7.46951	6.81756	7.40764	5.80251	8.01705	7.01174	7.81743	8.147	8.38182	7.71372	7.3942	7.56845	3.66843	7.45991	7.58399	7.61637	7.49293
PVX_090280	6.67467	6.48039	5.86218	3.60816	3.77762	5.88474	6.71571	1.16999	6.58702	6.60993	6.49171	5.13402	4.32647	5.11655	6.53986	6.38943	0.813962	5.85988	5.93304	5.82769	5.8319
PVX_090285	-0.0220378	4.24893	4.67422	2.28161	0.383956	1.26242	1.66532	2.71874	3.61881	4.73084	5.14471	3.97921	2.2876	1.76931	2.56357	3.20465	1.85262	3.54746	3.64447	3.63474	3.66092
PVX_090290	1.33354	0.518639	1.68284	-0.959747	-4	-2.04306	-0.817042	1.94416	6.28599	6.18193	6.14742	5.2123	3.96156	3.94158	3.88293	4.75515	1.64627	4.51837	4.92232	4.83837	4.49424
PVX_090300	1.77361	0.41814	0.99738	-0.645208	3.89057	9.50209	10.2979	5.91139	1.38588	9.09022	8.01074	5.41831	4.08649	9.2462	10.5796	10.1743	5.5889	8.7222	8.88008	8.71249	8.78286
[truncated: 3,228 more rows]
