# Supplementary material for: New insights into the Plasmodium vivax transcriptome using RNA-Seq
Source: Sci Rep. 2016 Feb 9;6:20498. doi: 10.1038/srep20498 (PMC4746618; doi:10.1038/srep20498)
Supplement: Supplementary Dataset 2 [file srep20498-s3.xls]

## Sheet: SMRU1
Pathways_name(id,term)	number_of_genes	max_diss	av_diss	diameter	p_value(test against ramdomly generated data)	medoids.x(max mRNA abundance across the IDC log2FPKM)	medoids.y(max-to-min mRNA rank change across the IDC)	Pathways_description
vir	170	13.1906	2.17851	17.3833	2.60978e-07	4.31969	1206	Vir genes family
pfa05144	18	4.62731	2.10916	8.78705	0.503632	7.22461	4119	Malaria
pfa04146	7	2.8568	1.36026	5.20268	0.197538	8.1553	1329	Peroxisome
pfa04145	28	3.79629	1.69411	6.41263	0.103718	7.97928	936	Phagosome
pfa04144	14	5.26001	1.80675	6.9698	0.218212	7.69953	1080	Endocytosis
pfa04141	41	4.73728	1.67191	7.2115	0.00370399	8.27405	1026	Protein processing in endoplasmic reticulum
pfa04130	9	1.86864	0.821741	3.35837	0.0416214	7.34722	1410	SNARE interactions in vesicular transport
pfa04122	6	1.87444	0.969761	3.05333	0.0785714	5.23348	1909	Sulfur relay system
pfa04120	23	5.23478	1.49908	7.06623	0.150758	7.35084	1347	Ubiquitin mediated proteolysis
pfa04070	8	3.27235	1.59723	4.72562	0.59582	6.66608	1712	Phosphatidylinositol signaling system
pfa03440	14	3.85661	1.43997	5.37195	0.391704	6.86642	1871	Homologous recombination
pfa03430	19	2.95921	1.03234	3.83767	0.152735	6.86642	1871	Mismatch repair
pfa03420	31	2.98422	1.03689	4.37773	0.0540298	6.81542	1806	Nucleotide excision repair
pfa03410	16	2.44338	0.784515	3.07134	0.0472266	6.51742	2329	Base excision repair
pfa03060	16	4.91542	1.8129	7.42736	0.141442	8.28094	1275	Protein export
pfa03050	32	1.4444	0.631896	2.68094	2.88916e-09	8.74344	1463	Proteasome
pfa03040	86	6.18168	1.1315	7.76458	0.0138942	7.10489	1848	Spliceosome
pfa03030	29	2.46202	0.962167	3.96718	0.0196951	7.54916	2120	DNA replication
pfa03022	10	1.67418	1.06329	2.74945	0.225312	6.96059	1596	Basal transcription factors
pfa03020	22	2.34485	0.770674	3.1984	0.00411929	6.8795	2026	RNA polymerase
pfa03018	34	5.61696	1.42131	7.27275	0.189783	7.28791	1647	RNA degradation
pfa03015	21	5.18586	1.54456	7.10725	0.206783	7.29793	1919	mRNA surveillance pathway
pfa03013	47	6.61621	1.50051	8.70347	0.0140039	7.84963	1494	RNA transport
pfa03010	93	5.24147	1.34523	8.08616	2.22489e-21	10.7565	484	Ribosome
pfa03008	38	4.46954	0.99266	5.60576	0.0421045	6.69835	2064	Ribosome biogenesis in eukaryotes
pfa01230	26	6.45421	2.32984	9.98784	0.856881	7.5747	1566	Biosynthesis of amino acids
pfa01212	14	5.24286	2.09846	6.69501	0.548602	5.27736	1730	Fatty acid metabolism
pfa01210	4	3.77965	1.27782	4.41293	0.246429	6.42169	1758	2-Oxocarboxylic acid metabolism
pfa01200	43	6.76421	2.09479	10.9998	0.714313	7.25157	1616	Carbon metabolism
pfa01110	95	7.2649	1.77259	10.9998	0.56433	6.82776	1953	Biosynthesis of secondary metabolites
pfa01100	253	7.06567	1.49669	10.9998	0.148128	7.04948	1950	Metabolic pathways
pfa01040	4	3.84509	1.66855	5.07407	0.571124	7.59845	1824	Biosynthesis of unsaturated fatty acids
pfa00970	34	2.17846	1.07354	3.56986	0.185913	6.98485	1918	Aminoacyl-tRNA biosynthesis
pfa00910	5	1.3441	0.964391	2.57088	0.189484	7.5747	1566	Nitrogen metabolism
pfa00900	10	2.97825	1.21074	4.91008	0.359273	6.76173	2138	Terpenoid backbone biosynthesis
pfa00860	13	2.82806	1.15183	4.44204	0.20294	6.22226	1760	Porphyrin and chlorophyll metabolism
pfa00790	7	2.61764	1.23663	3.08544	0.246314	7.88103	2455	Folate biosynthesis
pfa00785	4	2.24298	1.30928	4.36415	0.307857	5.00795	1251	Lipoic acid metabolism
pfa00780	5	3.32402	1.3731	4.32211	0.155754	4.67441	1319	Biotin metabolism
pfa00730	4	1.81586	0.967338	2.22131	0.337143	6.76173	2138	Thiamine metabolism
pfa00670	4	2.19027	1.21442	3.37731	0.440714	7.17826	1459	One carbon pool by folate
pfa00640	6	2.32997	1.06571	4.14087	0.242045	6.06495	1568	Propanoate metabolism
pfa00630	6	3.77965	1.86307	6.4432	0.661039	6.42169	1758	Glyoxylate and dicarboxylate metabolism
pfa00620	19	4.80637	1.70035	8.94498	0.552723	6.06495	1568	Pyruvate metabolism
pfa00564	19	3.96871	1.21582	5.69731	0.124288	7.42349	1884	Glycerophospholipid metabolism
pfa00563	7	2.78522	0.991518	3.35117	0.227593	5.92268	2005	Glycosylphosphatidylinositol(GPI)-anchor biosynthesis
pfa00562	6	4.15032	2.4541	6.38702	0.347024	9.54375	921	Inositol phosphate metabolism
pfa00561	6	1.55245	0.814767	2.61907	0.151136	6.8214	2150	Glycerolipid metabolism
pfa00520	12	3.90736	1.83765	5.4315	0.683329	6.69929	1998	Amino sugar and nucleotide sugar metabolism
pfa00510	6	0.931238	0.422409	1.70906	0.0136905	5.91294	1442	N-Glycan biosynthesis
pfa00480	11	2.58493	1.29339	3.56303	0.0171714	8.85861	1515	Glutathione metabolism
pfa00450	4	2.32374	0.753264	2.68336	0.148571	6.21366	2112	Selenocompound metabolism
pfa00360	4	3.51535	1.589	4.78941	0.454286	7.49974	2744	Phenylalanine metabolism
pfa00330	9	2.74692	1.53368	5.08017	0.422606	7.5747	1566	Arginine and proline metabolism
pfa00310	6	3.20775	1.14785	4.10726	0.286905	7.04948	1950	Lysine degradation
pfa00280	7	3.75344	1.37603	4.11469	0.21333	7.42567	2870	Valine, leucine and isoleucine degradation
pfa00270	5	4.02555	2.21559	5.50715	0.430754	9.20924	1635	Cysteine and methionine metabolism
pfa00260	7	4.90425	2.37062	7.85524	0.71472	7.42567	2870	Glycine, serine and threonine metabolism
pfa00250	12	1.93639	0.998912	2.79454	0.068425	7.32673	3094	Alanine, aspartate and glutamate metabolism
pfa00240	51	3.60174	0.945493	5.1519	0.00216718	6.95301	2158	Pyrimidine metabolism
pfa00230	60	6.22535	1.14521	9.45118	0.0149746	6.95301	2158	Purine metabolism
pfa00190	34	3.56267	1.24805	5.91281	0.00278279	7.87729	1253	Oxidative phosphorylation
pfa00071	4	4.19292	1.98016	6.46303	0.492857	8.1553	1329	Fatty acid degradation
pfa00061	10	5.24286	1.8315	6.69501	0.359121	5.27736	1730	Fatty acid biosynthesis
pfa00051	9	5.48962	2.48057	7.84695	0.577228	8.49568	1948	Fructose and mannose metabolism
pfa00030	12	3.61439	1.75595	5.62214	0.310834	7.91899	1044	Pentose phosphate pathway
pfa00020	17	4.95914	1.48163	6.41444	0.18643	6.44751	1312	Citrate cycle (TCA cycle)
pfa00010	20	7.15283	2.99863	10.9998	0.978144	6.70994	1345	Glycolysis|Gluconeogenesis
MPM::wobble	6	2.39813	1.11535	3.13193	0.124621	5.03868	1444	Modification of the wobble position uridine (U34)
MPM::vitaminB6metpath	22	3.51101	1.58812	6.06092	0.717291	7.12487	2291	Pyridoxal phosphate (Vitamin B6) metabolism
MPM::vesExocytosis	18	1.99403	0.884002	2.69572	0.0172044	6.87544	1663	Molecular model of vesicle exocytosis
MPM::utilPhospho	29	5.98966	1.5173	9.32991	0.363522	6.76143	1598	Utilization of phospholipids
MPM::ubiquinonemetpath	7	1.34491	0.626714	1.89583	0.0319347	6.04374	1716	Ubiquinone metabolism
MPM::tubulin	28	5.53346	1.47377	6.88188	0.472972	6.81827	2436	Tubulin and microtubules
MPM::Trns_GPI	10	2.78114	1.5633	5.03428	0.116022	8.14208	876	SRP independent translocation of GPI anchored proteins
MPM::tRNA-wybut	4	0.54237	0.23142	0.718204	0.0335714	5.8154	2166	tRNA-wybutosine biosynthesis
MPM::tRNAthiol	7	1.77134	1.0157	3.05333	0.167541	5.79453	1195	tRNA thiolation
MPM::tRNA_mod	51	4.21242	0.899929	5.91178	0.00263419	6.23334	1993	tRNA modifications
MPM::transporters	132	4.67242	1.31572	7.41155	0.112544	7.0224	2058	Genes coding for transport proteins
MPM::thioredoxinpath	22	5.53102	1.66498	7.72742	0.280881	7.26151	1680	"Thioredoxin, glutaredoxin and peroxiredoxin"
MPM::thiaminemetpath	18	4.24882	1.47359	6.18702	0.500125	6.02814	2146	Thiamine metabolism
MPM::terpenoid	14	2.68706	1.25644	4.25049	0.266187	6.96908	2303	Terpenoid metabolism
MPM::telomerase	9	4.35043	2.23373	6.59453	0.618173	8.49258	2291	Telomerase and some telomerase associated proteins
MPM::SUMOylation	9	2.53972	1.04263	3.13455	0.155652	6.68534	1556	Post-translational modification -SUMOylation
MPM::SUMO_subs	25	12.242	1.72279	13.2228	0.411722	6.35788	2117	Putative SUMO substrates
MPM::sub_loc_adapt	21	1.69408	0.823946	3.13326	0.00168846	7.39246	1791	Subcellular location of adaptor proteins
MPM::SRPmTargeting	10	3.52705	1.65143	5.16167	0.251722	8.317	1666	Signal recognition particle-mediated targeting of membrane and secretory proteins
MPM::splicing	111	4.31569	1.14683	8.05378	0.0026255	6.67665	1540	Splicing of pre-mRNA
MPM::spindle_kinesin	14	4.95094	1.30479	6.38585	0.231072	7.00714	2793	Control of the mitotic spindle organization by kinesins
MPM::sphingometpath	16	3.98448	1.47295	6.30955	0.169017	7.81879	1989	Sphingomyelin and ceramide metabolism
MPM::snoRNA	5	2.48653	0.925273	2.71976	0.137698	5.53067	1501	Various features of C/D and H/ACA snoRNAs
MPM::sign_mach	26	5.05477	1.38693	7.54889	0.256311	7.35806	2158	Signaling machinery in malaria parasites
MPM::shikimatebiopath	4	0.82018	0.51378	1.28324	0.122141	5.82618	1990	Shikimate Biosynthesis
MPM::SHAMTandGCV	9	3.19003	1.49478	4.84198	0.58245	6.10521	1757	One-carbon enzyme systems serine hydroxymethyltransferase and glycine-cleavage complex
MPM::selenocysteine	10	2.37272	0.918233	3.20193	0.193674	6.46829	2046	Selenocysteine biosynthesis
MPM::SCF	17	5.53756	1.65477	6.57319	0.258747	8.02664	2165	SCF (Skp1-Cullin-F-box) ubiquitin ligase
MPM::rRNAstruct	30	2.3359	0.809021	3.50858	0.0116164	6.23334	1993	Structure and processing of pre rRNA
MPM::RNApolyStruct	21	2.34485	0.748625	3.1984	0.0103437	6.8795	2026	The structures of RNA polymerases
MPM::RNApolyIII	13	3.50603	0.914609	4.44067	0.0961796	6.76835	1779	RNA polymerase III transcribes tRNA and 5S rRNA
MPM::RNApolyII	40	4.07556	0.987692	5.95361	0.00859775	6.8795	2026	RNA polymerase II transcribes mRNA
MPM::RNApolyI	10	5.63381	1.71426	7.28799	0.335467	6.96059	1596	RNA polymerase I transcribes rRNA
MPM::RNA Degradation Factors	46	3.93822	1.24578	6.47549	0.203536	6.609	1858	RNA Degradation Factors
MPM::ribosomeStruct	146	4.83329	2.36397	8.23192	5.57185e-10	10.2115	653	Ribosomal structure
MPM::Ribosomegenes	137	3.40009	0.85374	4.35714	1.41382e-07	6.44889	2055	Genes coding for components involved in ribosome assembly
MPM::riboMaturation	92	5.31418	0.884477	6.48264	0.000541822	6.44889	2055	Maturation and export of 60S and 40S ribosomal subunits
MPM::riboflavin	4	2.78733	1.1173	3.23032	0.251429	5.49786	1543	Riboflavin metabolism
MPM::rhop_neck	5	2.77067	1.02349	4.12687	0.0559524	8.91019	3930	Roles of rhoptry neck proteins during invasion
MPM::res_antimal	13	2.21604	1.00214	3.8306	0.00930267	8.1824	1697	Molecular markers of resistance to antimalarial drugs
MPM::replicationForm	21	2.02227	0.818237	3.1258	0.0173008	7.09832	2965	Pre-replicative complex formation and transition to replication
MPM::redoxReg	48	5.31174	2.22174	8.71358	0.180954	8.85861	1515	Proteins targeted by the thioredoxin superfamily enzymes
MPM::redoxmetpath	32	5.53931	1.52425	7.72742	0.148815	7.74426	2208	Redox metabolism
MPM::rabIntracellular	16	3.45863	1.41224	5.57729	0.0475278	7.96949	1237	Rab and other proteins involved in intracellular traffic
MPM::rabCycle	43	4.03415	1.33262	5.96292	0.0651534	7.34722	1410	Rab cycle
MPM::Rab proteins	12	2.52137	1.40751	4.83581	0.0096925	8.90414	906	Rab proteins
MPM::qualityControl	30	4.98652	1.38263	6.30836	0.198985	7.28791	1647	Quality control in mRNA biogenesis
MPM::pyruvatemetpath	19	5.69988	1.62817	9.62614	0.336741	6.76411	2306	Pyruvate metabolism
MPM::pyrimidinemetpath	23	2.22059	1.20015	3.79431	0.122152	7.54082	1792	Pyrimidine metabolism
MPM::purinemetpath	34	6.31659	1.40904	9.45431	0.115195	6.92267	2482	Purine metabolism
MPM::PTEX	7	3.33285	1.85316	6.2202	0.040472	9.87748	1283	Translocon of exported proteins (PTEX)
MPM::pseudour	16	1.97992	0.931936	3.76241	0.112589	6.54617	2463	Schematic depiction of pseudouridylation
MPM::protPV	48	9.12408	2.50994	12.6293	0.00221292	9.66667	1660	Proteome of the parasitophorous vacuole
MPM::protProphase	23	3.58845	1.35167	5.85543	0.437978	6.8573	2061	Proteins involved in steps during passage through prophase
MPM::protER	13	4.66995	1.76687	6.86675	0.0969425	8.56181	1240	Proteins with ER retention sequences
MPM::proteinsLocalizpath	67	6.51969	1.78063	10.3986	0.0360432	7.96782	4045	Subcellular localization of proteins involved in invasion
MPM::proteinBiosynth	55	4.59709	1.24424	6.18494	0.0871262	7.18386	1948	Protein biosynthesis
MPM::Protein_kinases	89	4.4599	1.40306	7.23958	0.559521	6.61766	2268	Protein kinase coding genes
MPM::proteaUbiqpath	92	5.17405	1.29201	6.87641	0.000166875	8.00213	1634	Proteasome-mediated proteolysis of ubiquinated proteins
MPM::ProteasomeMeditated	43	5.43988	1.82763	8.3712	0.308308	7.68047	1332	Proteasome-mediated degradation of non-native ER proteins
MPM::proteasome_new	103	5.14401	1.28671	7.04364	1.49776e-05	7.81627	1502	Genes coding for the components of the proteasome degradation machinery and their timed transcription
MPM::proteases	129	7.42241	1.54296	10.7194	0.60255	7.25882	2048	Peptidases and proteases
MPM::prot_prot_traf	8	1.72923	0.976507	3.29552	0.166333	7.38895	2935	Genes coding for protein traffic related proteins
MPM::prokaryotes	54	4.55782	0.938182	5.76644	0.00285893	6.51893	2008	Translation in prokaryotes a template for apicoplast and mitochondrion
MPM::prenylation	23	3.84204	1.26774	6.46303	0.0672452	7.59868	2502	"N-myristoylation, S-acylation and prenylation of proteins"
MPM::PPM	63	4.35879	1.30007	7.18059	0.079361	7.27275	1800	Transporters of the plasma membrane
MPM::ppcpath	9	3.85313	1.37167	4.5079	0.404029	6.82776	1953	Pentose Phosphate Cycle
MPM::porphyrinmetpath	17	3.30443	1.14153	4.77635	0.289261	6.62168	2107	Porphyrin metabolism
MPM::PIS_traff	23	2.33572	1.08207	3.76519	0.127355	6.7792	1682	Phosphoinositides and membrane traffic
MPM::phserine	31	6.61153	1.61815	9.57817	0.332556	7.23343	2133	Phosphatidylethanolamine and phosphatidylserine metabolism
MPM::phosphorylation	83	4.12613	1.24522	5.71188	0.225644	6.68158	2163	Protein phosphorylation
MPM::phosphopr	355	6.1663	1.45477	10.2155	0.0025258	7.32149	1741	The phosphoproteome of Plasmodium falciparum infected RBCs
MPM::Phos_tmd_exprs	41	2.13575	1.05776	3.86371	0.029489	7.18731	1948	Phosphatases of Plasmodium falciparum and their timed expression
MPM::phenylTyrmetpath	9	3.83059	1.19987	5.15873	0.309416	6.98485	1918	Phenylalanine and Tyrosine metabolism
MPM::phcholine	16	5.93385	1.84342	10.1109	0.352235	6.83123	1367	Phosphatidylcholine metabolism
MPM::Pf_chaperones	108	5.69892	1.43318	8.32759	0.0148822	7.70898	1855	Genes coding for chaperones and their regulators
MPM::peptideExport	6	1.82986	0.836091	2.21744	0.23637	6.83299	3112	Pathways of peptide export from the mitochondrion
MPM::PCNA_UB	19	4.7832	1.38039	5.9005	0.130553	7.14447	1399	A model for UbpX function in the regulation of PCNA deubiquitylation
MPM::palmito	366	9.34877	1.78069	12.5501	0.00178922	8.0199	1851	Total palmitome of Plasmodium falciparum
MPM::P_body	47	5.7203	1.52198	8.42878	0.0970892	7.52077	1398	Encoded proteins that could be constituents of P-bodies
MPM::oxidativefolding	8	3.36997	1.61087	4.74498	0.346608	8.33136	2453	Oxidative protein folding in the endoplasmic reticulum
MPM::organizKinetochore	40	11.9063	1.96223	13.3289	0.246356	7.1686	2649	Putative organization of the kinetochore
MPM::NULL	32	12.0482	2.50675	13.0152	0.192701	6.46173	1879	Plasmodium falciparum histone acetylation and methylation,Pre-ribosomal particles along the 60S assembly pathway,Secondary structure of spliceosomal RNAs
MPM::NucleoAssembly	39	10.7154	2.55669	12.985	0.397641	7.87797	1356	Nucleosome assembly and regulation
MPM::nuclearPore	4	2.06252	0.749332	2.07614	0.144286	7.2456	1480	Structure of the nuclear pore
MPM::nuclearGenes	293	7.0459	1.22365	9.82188	0.00667815	6.80356	2011	Nuclear genes with mitochondrial signal sequences
MPM::N-termilalCleavage	11	1.46268	0.847822	2.56909	0.113432	6.90996	1623	Cotranslational cleavage of N-terminal methionine residues and N-terminal acetylation
MPM::N-term_acet	9	3.87922	1.0339	4.92495	0.10343	7.25939	2830	Protein N-terminal acetylation
MPM::nitrogenmetpath	9	1.69794	1.01661	2.77595	0.0512546	7.5747	1566	Nitrogen metabolism
MPM::nicotinatemetpath	6	1.56188	0.674493	2.34586	0.05232	7.74258	2971	Nicotinate and nicotinamide metabolism
MPM::mRNAdeg	31	3.3066	1.17489	5.06207	0.0514623	7.28791	1647	mRNA degradation
MPM::mRNAcleavage	20	5.69512	1.39914	7.10725	0.146239	6.19676	1918	Cleavage and polyadenylation of pre-mRNA
MPM::mRNA_processing	24	5.69512	1.38374	7.10725	0.167867	6.19676	1918	Protein factors in pre-mRNA 3?-end processing
MPM::molecularMotor	43	4.11807	0.959414	5.19703	0.00577782	6.58388	2977	Molecular motor prototypes
MPM::mitoticCentro	33	5.53346	1.52102	6.72342	0.55565	6.81827	2436	Structure of the mitotic centrosome
MPM::mitodiv	4	1.78187	1.07277	2.19119	0.322143	6.80595	3482	Mitochondrial division
MPM::mitochondrTCAcycle	21	3.77965	1.22755	5.95138	0.220462	6.42169	1758	Mitochondrial TCA cycle
MPM::mitochondrionef	21	3.75802	1.29145	5.63015	0.0901254	7.27167	1446	Mitochondrial electron flow
MPM::mitochonApico	30	3.10785	1.12027	4.70828	0.132901	6.4841	2101	Transporters of the mitochondrial and apicoplast membranes
MPM::microtubuleDynam	50	5.53346	1.2178	6.88186	0.0834421	6.81827	2436	Regulation of spindle microtubule dynamics
MPM::methioninemetpath	19	3.42043	1.75932	6.17383	0.403797	8.0199	1851	Methionine and polyamine metabolism
MPM::Merozoiteproteins	65	4.91487	1.61691	8.86268	0.0267212	7.96782	4045	Functional annotation of merozoite invasion-related proteins
MPM::MCprot	88	9.79814	2.51837	12.8569	0.205549	8.94549	2061	Established and putative Maurer?s clefts proteins
MPM::Maurer	5	2.91881	1.91106	3.71885	0.025	11.7258	1168	Exported parasite proteins associated with Maurer?s clefts
MPM::mannosemetpath	7	3.95036	1.71836	5.28535	0.510519	6.85521	1770	Mannose and fructose metabolism
MPM::LysineMetabolism	6	2.55881	1.32329	3.55969	0.117194	8.48238	2648	Lysine metabolism
MPM::lipoicAcid	6	4.544	1.95688	6.40032	0.614827	5.86733	1391	Lipoic acid metabolism
MPM::linearMotor	32	6.35275	1.81195	8.77886	0.0201453	8.82671	2507	Components of the linear motor responsible for merozoite motility in invasion
MPM::ligand&receptor	8	2.087	0.862304	2.86172	0.0352059	7.22461	4119	Parasite invasion ligands and human erythrocyte receptors
MPM::LeuIsoValmetpath	24	2.45262	0.992156	4.08056	0.0106956	7.53085	2561	"Leucine, Isoleucine and Valine metabolism", Lsm proteins and RNA processing
MPM::largeTethering	31	2.94683	1.13088	4.39826	0.112494	6.73104	1703	Large Tethering Complexes that Act in the Secretory and Endocytic Pathways
MPM::Kinetochore	43	5.6836	1.31449	7.32932	0.0679623	6.82485	2900	Kinetochores power chromosome movements in mitosis
MPM::isoprenoidmetpath	14	3.83544	0.95826	6.16281	0.0536456	6.76173	2138	Isoprenoids metabolism
MPM::iRBC_prots	50	10.0066	2.35297	13.2878	0.056245	9.09263	1457	Parasite encoded proteins associated with membrane infected erythrocytes
MPM::intTranslation	48	6.78512	1.57895	8.71803	0.149545	7.71887	1614	Initiation of translation
MPM::inosiPhosphmetpath	24	5.57583	1.33446	6.78229	0.0966791	6.55861	1345	Inositol phosphate metabolism
MPM::importMito	26	5.95823	1.39639	8.05635	0.0904672	7.4465	1967	Import of proteins into the mitochondrion
MPM::import_export	23	3.62192	1.39989	5.56402	0.235329	7.73542	1857	Import and export through the nuclear pore
MPM::IGTP_bnd	5	1.45841	0.528858	1.96748	0.0855159	6.61766	2268	Involvement of GTP-binding proteins and ribosomes in amino acid shortage
MPM::hsp70_cyc	9	3.99331	2.25956	7.75708	0.269478	9.23337	1038	The HSP70 chaperone cycle
MPM::histoneMethylation	18	5.24219	1.36344	7.91446	0.32325	6.25002	2237	Histone lysine methylation
MPM::histone_chaperone	24	9.92831	3.12138	12.8772	0.496498	8.69951	1087	Chaperone-mediated modulation of nucleosome-histone interactions
MPM::Histone	27	10.7594	3.00959	12.985	0.69124	7.7268	1280	Histone acetylation
MPM::hist_chap	35	4.08492	1.35462	5.76351	0.113103	7.66591	2198	Histone chaperones
MPM::his_bind_mod	28	5.6062	1.51451	7.61327	0.16463	7.36485	1285	Proteins containing histone post translational modification-binding modules
MPM::het_struc_telom	4	2.94357	1.58545	3.80057	0.205	9.10709	781	Heterochromatin structure of the telomeric and subtelomeric regions
MPM::hemoglobinpolpath	21	5.76595	1.74809	6.75627	0.484114	7.38074	2611	Hemoglobin digestion and ferriprotoporphyrin IX polymerization
MPM::gpiAnchor1path	14	2.92461	1.11508	3.87314	0.20339	5.85996	1640	Glycosylphosphatidylinositol (GPI) anchor biosynthesis
MPM::GPI_prots	27	7.99602	2.10503	9.73705	0.470775	7.23979	3855	Genes coding for GPI-anchored membrane proteins
MPM::Glyoxalase	6	2.80135	1.30692	4.04143	0.289725	5.90259	1268	Glyoxalase metabolism
MPM::glycolysispath	29	5.9775	2.03044	8.4506	0.444783	8.37357	2106	Glycolysis
MPM::glycineSerinemetpath	10	3.19003	1.62031	5.55762	0.600737	6.10521	1757	Glycine and Serine metabolism
MPM::gluth_prot	347	10.5562	1.78083	13.4819	4.74591e-06	8.26696	1491	S-Glutathionylated proteins
MPM::glutamatemetpath	14	2.206	1.16241	3.72967	0.467636	7.06071	2173	Glutamate metabolism
MPM::gen_phosph	13	3.63732	1.41319	6.30955	0.47011	6.91414	1707	Generation of polyphosphates
MPM::gen_apic_genom	5	1.13062	0.551118	1.66009	0.096627	6.70574	2335	Genes of the apicoplast genome
MPM::folatebiopath	10	2.93843	1.71021	5.61325	0.641839	7.17826	1459	Folate biosynthesis
MPM::Fe-SprotTab	19	1.97604	0.803774	3.57403	0.00712998	6.19459	1492	Genes coding for Fe-S containing proteins
MPM::FeSProtein	30	4.60071	1.20104	7.01161	0.210716	6.60717	2033	Mechanism of Fe?S-protein biogenesis
MPM::facidsynthesispath	26	6.11566	1.85469	7.90807	0.820727	6.22686	1955	Fatty acid synthesis in the apicoplast
MPM::fa_elong	10	4.12349	1.6758	6.30955	0.276419	8.1553	1329	Fatty acids elongation in the endoplasmic reticulum
MPM::exportin	18	4.4046	1.04906	5.56402	0.13118	6.78509	2066	Karyopherin/exportin-mediated nuclear export pathways
MPM::ExcisionRepairTab	78	3.20112	1.034	5.29378	0.00850203	6.59762	1861	Genes involved in excision-repair
MPM::excisionrepair	30	2.14252	0.953535	3.81187	0.032843	6.6506	1678	Nucleotide excision repair
MPM::eukaryotes	27	4.4181	1.78391	6.86675	0.0167702	8.79125	1143	Posttranslational translocation in eukaryotes
MPM::ERGolgiVacuole	32	3.53729	1.34526	5.82248	0.0213185	7.78656	1148	Transporters of the ER/Golgi and digestive vacuole membranes
MPM::er_golgi_tr_qa	13	2.3655	1.25392	4.67925	0.0521831	7.96949	1237	"ER-to Golgi, translocation and quality control"
MPM::endos_mat	12	4.62933	1.29051	5.56349	0.226533	6.7792	1682	Endosome maturation
MPM::elongat_f2	5	4.06332	1.11993	4.58832	0.143849	6.46807	1905	Post-translational modification of elongation factor 2
MPM::dsbRecomb	11	3.88603	1.26422	5.3247	0.414306	6.81542	1806	Double strand break repair and homologous recombination
MPM::DRM_prot	147	10.3813	2.21839	13.6907	0.0365073	8.78908	1719	Proteins of detergent-resistant membranes
MPM::DomSurfaceProt	19	4.33762	1.47955	6.37936	0.175116	6.4925	3494	Domains of merozoite surface proteins
MPM::dolicholmetpath	9	2.31364	1.19586	3.49408	0.302692	6.32748	2683	Dolichol metabolism
MPM::dnareplication	40	2.59583	0.956948	4.49887	0.0152983	6.6506	1678	DNA Replication
MPM::DNArepair	25	2.24047	1.04631	3.80483	0.101076	6.59762	1861	DNA mismatch repair system
MPM::DNAgenes	58	2.60815	0.929921	4.38958	0.00617005	6.59762	1861	Genes coding for enzymes/proteins involved in DNA replication
MPM::DNAAP2	22	2.83151	1.27278	4.54744	0.0768246	7.71887	1614	DNA binding proteins with AP2 domain(s)
MPM::DNA_transles	15	2.53733	1.23019	3.64062	0.471286	6.86642	1871	Model for translesion DNA synthesis
MPM::dif_kines	6	1.0456	0.527589	1.17009	0.0443182	7.00714	2793	Different kinesins with different roles
MPM::cytoadherencescheme	17	5.37563	2.26358	10.2854	0.760435	6.80176	3271	interactions between modified host cell membrane and endothelial cell
MPM::COPII	25	2.92554	1.1706	4.96415	0.0160538	7.79147	1559	Classical COPII-mediated vesicular transport
MPM::COPI	30	3.07076	1.14073	5.24821	0.0132372	7.66895	1646	Classical COPI-mediated vesicular transport
MPM::cont_micro_asse	25	5.34205	1.65599	8.33749	0.336487	7.12794	2579	Control of microtubule assembly and stabilization
MPM::complex_ubiquitin_ligase	12	4.87498	2.17102	7.23464	0.822426	7.22671	940	Anaphase promoting complex ubquitine ligase
MPM::comp_redox	22	5.53931	1.60031	7.43466	0.111779	7.74426	2208	Compartmentation of redox metabolism
MPM::coasynthesis	8	2.46238	1.07988	4.19198	0.255194	6.57701	2343	CoA biosynthesis
MPM::clathrintransport	37	3.24514	1.08762	5.24821	0.00611974	7.53419	1778	Classical clathrin-mediated vesicular transport
MPM::chromatin	11	10.9964	3.17661	12.985	0.522598	7.44358	1329	Structure and organization of centromeric chromatin
MPM::chrom_remod	35	5.95556	1.50215	7.31787	0.298756	6.66779	1776	ATP-dependent chromatin remodeling complexes
MPM::chrom_mod_prot	33	4.87873	1.3848	7.55547	0.201874	6.24507	1450	Chromatin modifying proteins
MPM::chrom_lands	22	5.28037	1.40395	7.55547	0.189685	6.75202	1380	Plasmodium falciparum chromatin landscape
MPM::chapfold	76	5.48172	1.51524	8.15056	0.0363213	7.82473	1609	Chaperone-assisted protein folding
MPM::chaperone	50	6.55178	1.82087	9.35195	0.786602	6.90864	2375	Chaperone network and protein quality control of the mitochondrion
MPM::chap_cytos	32	5.11886	1.77049	7.75708	0.125295	8.14937	1427	Organization of chaperone pathways in the cytosol
MPM::centrosome	85	6.3275	1.80584	9.35195	0.730405	7.26017	2305	Centrosome proteins
MPM::Centriole	19	4.52573	2.0848	7.11353	0.776035	7.30995	1153	Centriole proteins
MPM::CCR4	19	5.26668	1.52279	6.87585	0.169471	6.81054	1060	CCR4 ? NOT complex
MPM::cat_phosph	8	1.61764	0.902116	2.91298	0.0877117	7.66669	2534	Catabolism of polyphosphates
MPM::capformation	9	1.85495	0.861567	2.49196	0.0946781	5.42	1823	mRNA 5? capping
MPM::calmodulin	20	5.01638	1.59527	6.92627	0.504261	7.26017	2305	Calcium ? calmodulin activation of protein kinases
MPM::bulk_mRna	4	4.28266	1.98719	5.33855	0.261429	9.33245	1303	Bulk mRNA transport through the nuclear pore
MPM::BiosynthFeS	15	3.42754	1.11858	5.68051	0.133135	5.95375	2052	Biosynthesis of Fe-S proteins in the apicoplast
MPM::BiogenesisCytochromeOxidase	19	4.54552	1.23146	6.66095	0.175535	6.62375	1838	Biogenesis of cytochrome oxidase
MPM::baseExcision	41	2.06852	0.884715	3.87846	0.013685	6.08786	1635	Base excision repair of AP sites
MPM::ATP_synt	19	3.19648	1.01752	5.04987	0.000449012	8.13473	1046	ATP synthase complex
MPM::Atg8_12	7	2.07521	1.12631	3.43972	0.392497	7.22127	2120	The Atg8 and Atg12 ubiquitin-like conjugation systems
MPM::ATG_Autop	8	1.72923	0.975016	3.29552	0.185773	7.38895	2935	The ATG autophagic pathway
MPM::arginineproline	7	2.95409	1.57443	5.08017	0.408277	7.693	2797	Arginine and proline metabolism
MPM::arginine	14	11.0704	3.17415	12.9627	0.36783	8.17005	2247	Protein arginine methylation
MPM::apoptosis	23	4.35555	1.50176	7.10758	0.279699	7.27167	1446	Possible paths for apoptosis
MPM::apicoplastgenes	271	11.3676	1.40184	13.2304	0.076824	6.62168	2107	Nuclear genes with apicoplast signal sequences
MPM::antioxidantSystem	17	3.46842	1.37907	6.28383	0.280023	7.26151	1680	Mitochondrial antioxidant system
MPM::aminosugmetpath	8	2.23698	0.680682	3.37966	0.0310917	6.07525	1648	Aminosugars metabolism
MPM::alanAspartate	8	1.61657	0.927477	2.25391	0.094258	7.28644	3627	Asparagine and Aspartate metabolism
MPM::adenylyl	48	3.6145	1.1646	5.6589	0.182945	6.98485	1918	Modification of proteins by adenylylation and ADP-ribosylation
MPM::actin	31	5.93554	1.52362	8.8896	0.318799	6.53641	2575	Actin and filaments
MPM::acidocalcisome	37	4.35879	1.39807	7.18059	0.234292	7.27275	1800	The acidocalcisome
MPM::acet_recog_mod	12	10.2636	3.22912	13.0548	0.489341	7.85158	859	Acetylation recognition by the bromodomain and other modules
MPM::40S_assemb_path	17	4.31253	0.943006	5.05903	0.0161803	5.98774	1678	Pre-ribosomal particles along the 40S assembly pathway
GO:0070258	19	6.63894	1.36599	7.82506	0.000541672	9.17024	2383	CC-inner membrane complex
GO:0065002	5	2.50534	1.38399	4.48057	0.340278	7.88293	1531	BP-intracellular protein transmembrane transport
GO:0060627	11	2.41334	1.31698	4.64287	0.00330013	8.58836	683	BP-regulation of vesicle-mediated transport
GO:0055114	69	7.06567	1.46648	9.52717	0.347128	7.04948	1950	BP-oxidation-reduction process
GO:0055085	33	3.01605	1.31367	5.24378	0.433241	6.80356	2011	BP-transmembrane transport
GO:0051726	15	4.56985	1.09848	5.39787	0.0708192	6.46173	1879	BP-regulation of cell cycle
GO:0051603	15	1.23525	0.560855	2.18536	2.97565e-05	8.88374	1740	BP-proteolysis involved in cellular protein catabolic process
GO:0051539	8	1.92386	0.731287	3.27795	0.0658664	6.13114	2600	MF-4 iron, 4 sulfur cluster binding
GO:0051537	6	1.47559	0.826765	2.42007	0.177381	7.18286	2043	MF-2 iron, 2 sulfur cluster binding
GO:0051536	16	1.21356	0.655505	2.28713	0.00283618	6.19459	1492	MF-iron-sulfur cluster binding
GO:0051301	12	2.72482	0.966854	3.73143	0.161648	6.53789	2274	BP-cell division
GO:0051287	7	7.29106	2.03569	9.52717	0.441332	6.76862	1871	MF-NAD binding
GO:0051276	11	7.07912	4.37202	12.4006	0.226768	11.1369	333	BP-chromosome organization
GO:0051258	6	4.66479	2.51892	6.72342	0.287446	9.54512	571	BP-protein polymerization
GO:0051246	14	5.11152	1.44332	6.87641	0.0643599	8.19817	1652	BP-regulation of protein metabolic process
GO:0051087	8	3.38758	1.22057	4.76085	0.0520513	8.30234	2235	MF-chaperone binding
GO:0051082	54	4.15806	1.24256	6.21501	9.15215e-05	8.14937	1427	MF-unfolded protein binding
GO:0051028	4	2.30046	1.22632	4.19031	0.39	6.98394	1152	BP-mRNA transport
GO:0050839	4	6.81114	3.15731	6.91813	0.525	9.92899	5004	MF-cell adhesion molecule binding
GO:0050776	11	4.19095	1.44604	5.79922	0.0180558	8.6871	4922	BP-regulation of immune response
GO:0050661	7	5.82658	1.67399	7.2649	0.12001	8.2338	1467	MF-NADP binding
GO:0050660	13	2.49255	1.09552	4.05547	0.23408	6.36339	2084	MF-flavin adenine dinucleotide binding
GO:0048870	4	2.0418	1.28351	3.54263	0.411429	5.69326	2415	BP-cell motility
GO:0048500	4	1.98792	0.9847	2.16937	0.319286	6.77977	1288	CC-signal recognition particle
GO:0048037	6	3.4687	1.1832	3.80309	0.189232	7.42567	2870	MF-cofactor binding
GO:0046983	20	4.0144	1.12798	4.98447	0.16226	6.88557	2505	MF-protein dimerization activity
GO:0046982	15	10.1485	3.79478	12.6239	0.804437	8.69797	1327	MF-protein heterodimerization activity
GO:0046961	18	3.56267	1.05456	5.04987	0.0032646	7.87729	1253	MF-proton-transporting ATPase activity, rotational mechanism
GO:0046933	14	1.49127	0.888046	2.91799	0.00295144	7.98608	1378	MF-hydrogen ion transporting ATP synthase activity, rotational mechanism
GO:0046907	7	5.30875	2.36977	7.76805	0.221081	4.04549	896	BP-intracellular transport
GO:0046873	6	2.58732	1.22049	3.87498	0.364333	7.04499	2431	MF-metal ion transmembrane transporter activity
GO:0046872	68	4.33914	1.26064	6.38821	0.264697	6.77385	1875	MF-metal ion binding
GO:0046854	4	1.34155	0.810337	2.09757	0.335	6.66608	1712	BP-phosphatidylinositol phosphorylation
GO:0046789	12	3.40938	1.16472	4.96858	0.16289	7.38895	2935	MF-host cell surface receptor binding
GO:0046777	3	3.7596	1.46704	3.79272	0.379381	6.17921	2550	BP-protein autophosphorylation
GO:0046034	4	1.1314	0.573266	1.86759	0.0250908	8.13473	1046	BP-ATP metabolic process
GO:0045454	33	5.53279	1.47514	7.43466	0.112782	7.4257	1855	BP-cell redox homeostasis
GO:0045261	6	1.18493	0.657213	1.6281	0.0752706	7.61605	2100	CC-proton-transporting ATP synthase complex, catalytic core F(1)
GO:0045254	4	2.79077	0.869105	3.09153	0.045	4.12179	845	CC-pyruvate dehydrogenase complex
GO:0045039	5	0.817527	0.476831	1.1285	0.0261905	7.80728	1623	BP-protein import into mitochondrial inner membrane
GO:0044267	10	1.63176	0.566135	2.52438	0.000630079	8.4785	1989	BP-cellular protein metabolic process
GO:0044262	5	5.44876	3.11266	8.48895	0.862302	6.95713	2653	BP-cellular carbohydrate metabolic process
GO:0044237	12	3.48226	1.09174	5.14597	0.146082	6.2052	1952	BP-cellular metabolic process
GO:0044053	4	2.02737	1.12863	2.41281	0.213571	8.04717	2348	BP-translocation of peptides or proteins into host cell cytoplasm
GO:0043952	7	2.58837	1.6003	4.53658	0.132241	8.4382	846	BP-protein transport by the Sec complex
GO:0043687	14	5.11152	1.44332	6.87641	0.124861	8.19817	1652	BP-post-translational protein modification
GO:0043565	11	3.08008	1.02173	4.61569	0.149455	6.81876	2509	MF-sequence-specific DNA binding
GO:0043234	6	4.66479	2.51892	6.72342	0.311472	9.54512	571	CC-protein complex
GO:0043231	4	2.14094	0.915736	2.59484	0.366429	6.58918	2577	CC-intracellular membrane-bounded organelle
GO:0043087	4	2.06728	0.759417	2.8963	0.173571	6.77175	1780	BP-regulation of GTPase activity
GO:0043039	8	1.72965	1.04128	2.90981	0.257176	7.37242	2144	BP-tRNA aminoacylation
GO:0043022	7	3.78817	1.47768	5.73189	0.188607	8.19703	1615	MF-ribosome binding
GO:0042803	9	4.28738	1.49237	6.14985	0.276401	7.42567	2870	MF-protein homodimerization activity
GO:0042719	5	0.817527	0.476831	1.1285	0.0271825	7.80728	1623	CC-mitochondrial intermembrane space protein transporter complex
GO:0042626	14	3.84882	1.45921	4.93359	0.480045	5.95802	2244	MF-ATPase activity, coupled to transmembrane movement of substances
GO:0042623	4	1.74752	0.696842	1.91451	0.085	8.43668	1969	MF-ATPase activity, coupled
GO:0042540	7	4.06071	1.72215	6.89553	0.117672	9.01014	1348	BP-hemoglobin catabolic process
GO:0042393	6	4.47388	2.00178	6.93464	0.33934	8.75096	984	MF-histone binding
GO:0042254	23	4.24829	0.937739	4.95701	0.026977	6.46331	2699	BP-ribosome biogenesis
GO:0035556	13	2.6043	0.992882	3.43163	0.191147	6.26747	2282	BP-intracellular signal transduction
GO:0034399	12	3.94821	1.64944	5.56245	0.707201	6.75202	1380	CC-nuclear periphery
GO:0033644	9	3.0984	1.18248	4.76232	0.186827	7.65256	2860	CC-host cell membrane
GO:0033014	5	2.51812	1.27765	3.30443	0.361706	5.6492	2056	BP-tetrapyrrole biosynthetic process
GO:0032549	5	0.688545	0.40497	1.24072	0.0481277	6.63054	2085	MF-ribonucleoside binding
GO:0032313	12	2.85381	1.11783	3.83936	0.172372	6.13386	1331	BP-regulation of Rab GTPase activity
GO:0032259	8	1.44276	0.648011	1.90811	0.10012	6.25359	2280	BP-methylation
GO:0031965	5	2.80769	1.08304	3.28864	0.282341	6.9199	1657	CC-nuclear membrane
GO:0031410	4	1.96248	1.08089	2.64805	0.353571	5.90242	2072	CC-cytoplasmic vesicle
GO:0031362	4	2.26625	1.13721	3.18982	0.0364286	2.54554	276	CC-anchored to external side of plasma membrane
GO:0031338	18	2.35656	0.849681	3.42815	0.0175983	6.87544	1663	BP-regulation of vesicle fusion
GO:0031201	18	2.35656	0.849681	3.42815	0.0394427	6.87544	1663	CC-SNARE complex
GO:0031167	4	1.12292	0.595048	1.3168	0.202857	6.69861	1932	BP-rRNA methylation
GO:0031072	40	2.60486	1.08896	4.37462	0.0284258	7.4257	1855	MF-heat shock protein binding
GO:0030983	7	1.60534	0.872499	2.72427	0.235213	6.59762	1861	MF-mismatched DNA binding
GO:0030955	4	2.84573	1.76157	4.69755	0.535714	7.93727	1149	MF-potassium ion binding
GO:0030528	8	5.0002	1.1306	5.7371	0.138147	6.83042	2122	NULL-transcription regulator activity
GO:0030522	4	2.26625	1.13721	3.18982	0.0185714	2.54554	276	BP-intracellular receptor mediated signaling pathway
GO:0030508	5	3.09425	1.35299	4.06893	0.283532	7.38274	1148	NULL-thiol-disulfide exchange intermediate activity
GO:0030433	22	5.75897	1.51273	7.03118	0.31682	6.91414	1707	BP-ER-associated protein catabolic process
GO:0030430	9	5.29899	2.27674	6.97219	0.609068	7.77847	1237	CC-host cell cytoplasm
GO:0030286	12	1.36576	0.709355	2.62208	0.0551975	6.57171	3043	CC-dynein complex
GO:0030260	17	4.44444	1.58378	7.27116	0.0462301	7.99293	4590	BP-entry into host cell
GO:0030246	6	3.71359	2.0857	6.17484	0.653139	6.26364	1558	MF-carbohydrate binding
GO:0030170	4	4.10179	2.02949	6.06092	0.607855	7.81879	1989	MF-pyridoxal phosphate binding
GO:0030163	13	2.28256	1.45496	3.99803	0.525674	7.19843	1441	BP-protein catabolic process
GO:0030154	4	3.65548	1.69407	5.34263	0.415	5.45986	1061	BP-cell differentiation
GO:0030145	7	3.568	1.45128	6.19804	0.382372	6.81542	1806	MF-manganese ion binding
GO:0030131	12	2.19988	0.806335	3.01964	0.0593896	6.89765	1707	CC-clathrin adaptor complex
GO:0030130	4	2.91618	1.25952	3.08528	0.425	6.26543	2324	CC-clathrin coat of trans-Golgi network vesicle
GO:0030127	4	1.75261	0.822867	2.04944	0.0585714	8.27405	1026	CC-COPII vesicle coat
GO:0030126	4	1.73282	0.629548	2.00705	0.075	7.80842	2273	CC-COPI vesicle coat
GO:0030117	15	1.54302	0.744514	2.47919	0.01192	6.99613	1734	CC-membrane coat
GO:0030036	6	3.4846	1.3352	5.48539	0.208929	7.1469	3841	BP-actin cytoskeleton organization
GO:0030001	5	2.58732	1.24864	3.87498	0.415873	7.04499	2431	BP-metal ion transport
GO:0022627	27	3.60303	0.771339	4.7683	2.47485e-09	11.0238	479	CC-cytosolic small ribosomal subunit
GO:0022625	34	5.02193	1.4559	6.97924	4.24392e-08	10.4657	587	CC-cytosolic large ribosomal subunit
GO:0020037	7	2.93478	1.26842	5.3526	0.216892	7.913	1648	MF-heme binding
GO:0020036	17	4.79167	1.67871	6.69956	0.17394	8.1308	2754	CC-Maurer's cleft
GO:0020020	31	4.12675	1.97628	7.54442	0.0206235	8.58836	683	CC-food vacuole
GO:0020011	484	6.39427	1.23185	10.6544	0.000682107	6.48909	2075	CC-apicoplast
GO:0020009	12	3.31693	2.02665	6.18191	0.756824	6.00854	2742	CC-microneme
GO:0020008	21	5.93333	1.73714	8.38853	0.00597777	8.99398	4767	CC-rhoptry
GO:0020007	11	4.53992	1.89638	7.23759	0.581619	6.73878	3524	CC-apical complex
GO:0020005	13	10.004	2.90734	12.0364	0.922792	7.77847	1237	CC-symbiont-containing vacuole membrane
GO:0020003	22	5.56393	2.31859	8.46518	0.323804	8.94549	2061	CC-symbiont-containing vacuole
GO:0020002	5	3.73707	2.17916	6.91813	0.669246	6.55187	1990	CC-host cell plasma membrane
GO:0019904	6	5.14187	1.94971	7.61327	0.341071	8.04338	1239	MF-protein domain specific binding
GO:0019887	3	1.30231	0.7255	2.12461	0.3225	7.26017	2305	MF-protein kinase regulator activity
GO:0019843	12	5.15677	1.6809	5.92158	0.27286	7.29023	2371	MF-rRNA binding
GO:0019787	4	2.1383	1.01379	3.62054	0.175	8.19817	1652	MF-small conjugating protein ligase activity
GO:0019538	6	2.34157	1.2946	3.9599	0.381115	7.693	2797	BP-protein metabolic process
GO:0019205	4	2.12758	1.1749	2.48996	0.464286	6.92267	2482	MF-nucleobase-containing compound kinase activity
GO:0018342	4	2.76213	1.53526	4.26828	0.592857	7.29156	1690	BP-protein prenylation
GO:0018024	4	3.99481	1.58997	5.28037	0.181429	5.74679	759	MF-histone-lysine N-methyltransferase activity
GO:0017111	74	4.12549	1.22967	5.79053	0.126199	6.61165	1987	MF-nucleoside-triphosphatase activity
GO:0016887	71	6.04186	1.26544	7.1602	0.041922	6.59762	1861	MF-ATPase activity
GO:0016881	18	5.14401	1.30701	6.87641	0.0309363	7.81627	1502	MF-acid-amino acid ligase activity
GO:0016874	11	2.00449	1.14653	3.81452	0.254701	7.04992	2451	MF-ligase activity
GO:0016853	4	4.6079	2.43945	5.46062	0.375714	9.54029	777	MF-isomerase activity
GO:0016849	4	0.744101	0.397814	1.24168	0.055	6.59187	3222	MF-phosphorus-oxygen lyase activity
GO:0016791	8	2.05553	0.845951	3.45839	0.0697125	7.75786	2544	MF-phosphatase activity
GO:0016787	108	6.48636	1.44501	9.21714	0.344942	7.14206	2005	MF-hydrolase activity
GO:0016779	37	4.04366	1.19936	7.38885	0.192326	6.18532	1845	MF-nucleotidyltransferase activity
GO:0016773	4	1.11738	0.614915	1.47706	0.120714	6.29734	1575	MF-phosphotransferase activity, alcohol group as acceptor
GO:0016746	13	3.34651	1.12924	4.66625	0.198973	7.02105	2431	MF-transferase activity, transferring acyl groups
GO:0016740	54	4.39151	1.33828	7.32049	0.339277	6.69929	1998	MF-transferase activity
GO:0016585	5	2.53406	1.37722	2.91583	0.429762	7.4922	3091	CC-chromatin remodeling complex
GO:0016579	6	1.36969	0.810798	2.40117	0.184957	7.1448	1858	BP-protein deubiquitination
GO:0016568	8	1.89303	1.0277	3.24291	0.244561	6.90124	2658	BP-chromatin modification
GO:0016567	7	2.77456	1.09942	3.3794	0.205157	6.89837	1674	BP-protein ubiquitination
GO:0016491	45	5.06444	1.65321	8.44973	0.506309	7.1942	1998	MF-oxidoreductase activity
GO:0016469	8	1.74426	0.820119	2.61704	0.00675602	8.13473	1046	CC-proton-transporting two-sector ATPase complex
GO:0016459	92	4.49107	1.29461	7.89219	0.0955476	6.97276	2600	CC-myosin complex
GO:0016337	14	4.40454	1.57924	7.51661	0.437115	7.65256	2860	BP-cell-cell adhesion
GO:0016310	4	0.60379	0.332021	0.902033	0.0521429	6.70884	2599	BP-phosphorylation
GO:0016301	4	2.37434	1.15744	3.21896	0.187857	4.93146	1222	MF-kinase activity
GO:0016272	9	1.87889	1.03427	3.52571	0.00824763	8.68259	1463	CC-prefoldin complex
GO:0016255	27	7.99602	2.0988	9.73705	0.50524	7.23979	3855	BP-attachment of GPI anchor to protein
GO:0016226	8	1.41056	0.57391	1.74973	0.0460218	5.95375	2052	BP-iron-sulfur cluster assembly
GO:0016209	10	5.93651	1.92756	7.07919	0.388828	7.49974	2744	MF-antioxidant activity
GO:0016192	60	2.33305	0.928608	3.58247	0.00463616	7.01565	1772	BP-vesicle-mediated transport
GO:0016149	4	1.60595	1.04608	2.55073	0.418571	6.32974	2022	MF-translation release factor activity, codon specific
GO:0016070	24	3.37041	1.2927	4.35192	0.281474	6.68791	2269	BP-RNA metabolic process
GO:0016042	6	2.05771	0.865959	3.19707	0.168561	6.19477	2209	BP-lipid catabolic process
GO:0016021	372	11.1901	1.42142	13.1438	0.297524	6.80356	2011	CC-integral to membrane
GO:0016020	788	10.9773	1.451	12.9617	0.0470626	6.59953	1967	CC-membrane
GO:0016018	6	3.78799	1.96986	5.69777	0.680024	6.4821	2262	MF-cyclosporin A binding
GO:0015992	8	2.0887	1.1734	3.82097	0.0899883	7.98608	1378	BP-proton transport
GO:0015991	14	3.19648	0.979894	4.35879	0.00116142	8.13473	1046	BP-ATP hydrolysis coupled proton transport
GO:0015986	18	3.19648	1.04534	5.04987	0.000541076	8.13473	1046	BP-ATP synthesis coupled proton transport
GO:0015937	4	2.42536	1.07297	3.8374	0.355714	6.32167	2608	BP-coenzyme A biosynthetic process
GO:0015935	17	4.51843	2.13728	5.97097	0.00438028	10.4847	661	CC-small ribosomal subunit
GO:0015934	21	5.12032	1.8214	6.31945	2.0948e-05	10.4916	491	CC-large ribosomal subunit
GO:0015662	13	2.42492	1.03467	3.46055	0.0900312	6.90015	3021	MF-ATPase activity, coupled to transmembrane movement of ions, phosphorylative mechanism
GO:0015629	6	4.72346	1.7999	5.31272	0.328193	7.22366	3629	CC-actin cytoskeleton
GO:0015450	6	2.82451	1.25784	4.27039	0.279762	7.80728	1623	MF-P-P-bond-hydrolysis-driven protein transmembrane transporter activity
GO:0015238	4	4.38122	2.09569	4.93359	0.392143	9.00272	1858	MF-drug transmembrane transporter activity
GO:0015095	4	2.78708	1.70983	5.35596	0.607143	5.71878	1535	MF-magnesium ion transmembrane transporter activity
GO:0015078	11	3.56267	1.33557	5.30044	0.10229	7.87729	1253	MF-hydrogen ion transmembrane transporter activity
GO:0015074	4	2.80117	1.96458	5.14912	0.357857	4.63655	1105	BP-DNA integration
GO:0015035	5	5.53931	2.44972	6.40787	0.661111	7.74426	2208	MF-protein disulfide oxidoreductase activity
GO:0015031	61	4.07999	1.47261	6.20183	0.0861241	7.66937	1582	BP-protein transport
GO:0010564	23	5.75897	1.51787	7.03118	0.357297	6.91414	1707	BP-regulation of cell cycle process
GO:0009987	9	2.34234	1.19413	3.74991	0.398552	6.96081	2067	BP-cellular process
GO:0009986	14	8.13002	2.16185	9.73705	0.298418	6.66039	2667	CC-cell surface
GO:0009982	16	1.9253	0.828698	2.75193	0.0533338	6.23334	1993	MF-pseudouridine synthase activity
GO:0009931	5	5.72384	2.09761	6.38585	0.425198	8.14842	2031	MF-calcium-dependent protein serine/threonine kinase activity
GO:0009451	18	2.04492	0.925073	2.75193	0.119594	6.23334	1993	BP-RNA modification
GO:0009438	4	2.80135	1.6421	4.04143	0.528571	5.90259	1268	BP-methylglyoxal metabolic process
GO:0009408	28	5.43004	1.57347	6.98548	0.0505215	8.30234	2235	BP-response to heat
GO:0009405	15	4.48557	1.62198	6.98078	0.458559	7.38895	2935	BP-pathogenesis
GO:0009396	5	2.4031	1.60117	4.16899	0.633532	6.21824	3020	BP-folic acid-containing compound biosynthetic process
GO:0009245	6	2.63495	1.13256	3.2831	0.306289	5.82751	1736	BP-lipid A biosynthetic process
GO:0009234	4	1.74833	0.617441	1.87263	0.134286	6.06099	2433	BP-menaquinone biosynthetic process
GO:0009228	5	5.07571	1.75355	6.16474	0.280952	5.13801	1217	BP-thiamine biosynthetic process
GO:0009190	4	0.744101	0.397814	1.24168	0.085	6.59187	3222	BP-cyclic nucleotide biosynthetic process
GO:0009116	6	3.83396	1.67753	4.32031	0.424892	6.86045	3533	BP-nucleoside metabolic process
GO:0009058	12	3.13047	1.12891	4.71375	0.220349	6.85521	1770	BP-biosynthetic process
GO:0009055	34	5.76368	1.48863	8.60888	0.379554	7.1942	1998	MF-electron carrier activity
GO:0008757	6	1.27734	0.564916	2.00815	0.0808442	6.44891	2024	MF-S-adenosylmethionine-dependent methyltransferase activity
GO:0008654	6	3.41926	1.35835	4.72676	0.0421537	9.54375	921	BP-phospholipid biosynthetic process
GO:0008649	4	0.768071	0.551057	1.48073	0.197857	5.75059	1932	MF-rRNA methyltransferase activity
GO:0008641	4	1.43775	0.908315	2.59679	0.383571	6.91414	1707	MF-small protein activating enzyme activity
GO:0008616	4	0.799944	0.319812	1.14598	0.0492857	6.00277	2158	BP-queuosine biosynthetic process
GO:0008610	8	2.72385	1.47041	5.23941	0.539448	5.82751	1736	BP-lipid biosynthetic process
GO:0008565	27	3.71596	1.17059	5.85346	0.0180902	7.60275	1488	MF-protein transporter activity
GO:0008440	4	2.0528	0.759492	2.26897	0.117857	5.72287	1269	MF-inositol-1,4,5-trisphosphate 3-kinase activity
GO:0008408	8	1.80551	0.78366	2.86354	0.102024	5.76022	1790	MF-3'-5' exonuclease activity
GO:0008380	35	2.50856	1.11848	4.51624	0.106016	7.17088	1736	BP-RNA splicing
GO:0008312	5	1.20663	0.902347	2.16937	0.0559524	7.76811	1167	MF-7S RNA binding
GO:0008299	7	2.78554	1.36753	4.55975	0.343663	6.70884	2599	BP-isoprenoid biosynthetic process
GO:0008295	4	1.93718	1.39816	3.38843	0.452143	7.75014	3326	BP-spermidine biosynthetic process
GO:0008287	5	2.11403	0.966594	2.63367	0.246032	7.1686	2649	CC-protein serine/threonine phosphatase complex
GO:0008283	5	1.66234	0.683769	2.37747	0.0646825	7.68062	2017	BP-cell proliferation
GO:0008270	237	5.67884	1.31516	8.96259	0.0124477	6.67377	1742	MF-zinc ion binding
GO:0008237	5	6.47521	2.36971	6.94328	0.495833	5.33172	1469	MF-metallopeptidase activity
GO:0008236	5	2.16064	1.1146	3.7161	0.291468	6.00854	2742	MF-serine-type peptidase activity
GO:0008235	5	2.48269	1.15353	4.03261	0.400794	6.96081	2067	MF-metalloexopeptidase activity
GO:0008234	26	8.05294	1.96582	10.7194	0.627726	7.75924	2672	MF-cysteine-type peptidase activity
GO:0008233	29	4.58836	1.65004	7.38885	0.848479	6.90996	1623	MF-peptidase activity
GO:0008173	13	1.9407	0.891024	2.80658	0.0694839	5.99096	2135	MF-RNA methyltransferase activity
GO:0008168	46	2.52006	0.754261	3.98215	0.000404581	6.25359	2280	MF-methyltransferase activity
GO:0008152	99	6.11927	1.43268	10.1109	0.291539	6.76862	1871	BP-metabolic process
GO:0008138	4	0.805099	0.497797	1.17635	0.0964286	7.47333	2585	MF-protein tyrosine/serine/threonine phosphatase activity
GO:0008121	5	1.31581	0.751571	2.33458	0.0478175	8.24687	1389	MF-ubiquinol-cytochrome-c reductase activity
GO:0008094	10	3.23731	0.980406	4.19551	0.0660463	7.66591	2198	MF-DNA-dependent ATPase activity
GO:0008080	7	1.8463	0.889481	2.31878	0.210169	7.25939	2830	MF-N-acetyltransferase activity
GO:0008033	18	1.97882	0.684358	3.63953	0.0110535	6.11284	2385	BP-tRNA processing
GO:0008026	62	4.96159	1.00925	6.194	0.00130783	6.01196	1932	MF-ATP-dependent helicase activity
GO:0007276	7	1.72923	0.910219	3.29552	0.144793	7.38895	2935	BP-gamete generation
GO:0007275	10	2.87951	1.50608	5.56529	0.550219	6.30731	2040	BP-multicellular organismal development
GO:0007264	24	3.57823	1.56469	5.32365	0.0820682	8.317	1666	BP-small GTPase mediated signal transduction
GO:0007165	36	6.52685	1.72703	9.82371	0.302836	7.50504	1729	BP-signal transduction
GO:0007155	18	3.95723	1.08643	5.73236	0.0934516	6.32399	1969	BP-cell adhesion
GO:0007067	15	3.27104	1.14065	4.33288	0.17648	7.01129	2662	BP-mitosis
GO:0007059	4	1.82678	0.888677	3.18826	0.160305	5.24948	1695	BP-chromosome segregation
GO:0007049	27	2.74512	1.21917	5.32657	0.41647	6.53789	2274	BP-cell cycle
GO:0007035	6	1.67027	0.645546	1.9812	0.012013	8.13473	1046	BP-vacuolar acidification
GO:0007018	28	5.92469	1.17507	6.72342	0.0238771	6.57171	3043	BP-microtubule-based movement
GO:0007017	12	1.71518	0.434982	2.21643	0.00197853	6.69212	3104	BP-microtubule-based process
GO:0007010	13	5.60141	1.52305	6.44216	0.219323	7.22366	3629	BP-cytoskeleton organization
GO:0006986	21	5.43004	1.63337	6.98548	0.105042	8.30234	2235	BP-response to unfolded protein
GO:0006979	12	4.77543	1.72494	6.76324	0.223751	8.2338	1467	BP-response to oxidative stress
GO:0006974	18	3.87028	1.01278	5.71768	0.0868406	6.6617	2248	BP-response to DNA damage stimulus
GO:0006950	10	4.92434	1.54031	5.99293	0.223648	7.17596	1324	BP-response to stress
GO:0006914	4	1.34557	0.669867	1.67845	0.14	6.21691	2724	BP-autophagy
GO:0006913	12	2.52137	1.16543	4.54138	0.00438087	8.90414	906	BP-nucleocytoplasmic transport
GO:0006904	4	0.888785	0.464979	1.32757	0.105	6.11927	1629	BP-vesicle docking involved in exocytosis
GO:0006897	13	2.2762	1.04392	2.84868	0.205615	6.49505	2559	BP-endocytosis
GO:0006888	13	2.32631	1.16194	3.63994	0.117191	7.79147	1559	BP-ER to Golgi vesicle-mediated transport
GO:0006886	81	4.03415	1.27849	5.8912	0.00214249	7.34722	1410	BP-intracellular protein transport
GO:0006825	4	1.72445	0.822531	1.74096	0.208571	7.30582	2805	BP-copper ion transport
GO:0006818	6	3.33442	1.48961	5.04987	0.202273	7.58354	773	BP-hydrogen transport
GO:0006817	24	3.10449	1.13793	4.35641	0.188498	6.6697	2332	BP-phosphate ion transport
GO:0006813	5	1.596	1.00325	2.99232	0.327976	6.55187	1990	BP-potassium ion transport
GO:0006812	10	1.40309	0.770582	2.16322	0.177107	6.80356	2011	BP-cation transport
GO:0006811	4	2.17579	1.49746	3.73384	0.362143	5.98503	719	BP-ion transport
GO:0006810	99	4.02677	1.40081	6.85213	0.167354	7.2298	2132	BP-transport
GO:0006783	9	3.30443	1.37656	4.68507	0.508254	6.62168	2107	BP-heme biosynthetic process
GO:0006754	12	2.08083	1.04983	3.46055	0.209202	6.77385	1875	BP-ATP biosynthetic process
GO:0006744	6	1.6085	0.777887	2.6596	0.145671	6.59153	2154	BP-ubiquinone biosynthetic process
GO:0006730	6	3.79824	2.11744	6.0592	0.814773	7.17826	1459	BP-one-carbon metabolic process
GO:0006644	5	1.57291	0.70277	1.62099	0.124206	6.71571	3003	BP-phospholipid metabolic process
GO:0006633	19	5.13611	1.58996	8.67627	0.118308	5.40732	1269	BP-fatty acid biosynthetic process
GO:0006631	6	4.26009	2.37897	7.71157	0.628571	8.1553	1329	BP-fatty acid metabolic process
GO:0006629	17	3.15034	1.07134	4.58825	0.11297	6.76143	1598	BP-lipid metabolic process
GO:0006626	10	2.4132	0.911047	3.54093	0.0524662	7.4465	1967	BP-protein targeting to mitochondrion
GO:0006614	13	1.82918	1.10234	3.29552	0.111825	7.65256	2860	BP-SRP-dependent cotranslational protein targeting to membrane
GO:0006606	4	2.46042	0.861443	2.50716	0.122857	8.05938	1167	BP-protein import into nucleus
GO:0006546	4	1.73523	0.781272	2.60536	0.151429	5.6281	1793	BP-glycine catabolic process
GO:0006520	5	2.48899	0.882994	2.79454	0.256944	6.26003	1869	BP-cellular amino acid metabolic process
GO:0006512	19	5.85055	1.30457	6.82891	0.172361	7.09931	1997	NULL-ubiquitin cycle
GO:0006511	56	4.78485	1.32395	6.59677	0.000341296	8.00213	1634	BP-ubiquitin-dependent protein catabolic process
GO:0006508	89	7.19373	1.67904	10.7194	0.81859	6.96081	2067	BP-proteolysis
GO:0006506	11	2.92461	0.941711	3.87314	0.11318	5.85996	1640	BP-GPI anchor biosynthetic process
GO:0006486	5	2.9917	0.915243	3.69214	0.138369	5.91294	1442	BP-protein glycosylation
GO:0006479	4	0.328198	0.19174	0.5747	0.0210517	5.87409	2263	BP-protein methylation
GO:0006470	18	1.99808	1.0658	3.4481	0.091808	7.29156	1690	BP-protein dephosphorylation
GO:0006468	92	4.39592	1.36362	7.16887	0.323067	6.57278	2194	BP-protein phosphorylation
GO:0006467	4	2.44938	1.29782	2.91527	0.14	8.34542	731	BP-protein thiol-disulfide exchange
GO:0006465	9	3.31638	1.02456	4.26124	0.0518623	8.1816	1855	BP-signal peptide processing
GO:0006464	23	5.75897	1.58582	7.7266	0.323132	6.91414	1707	BP-cellular protein modification process
GO:0006461	5	2.03091	0.63523	2.16086	0.0968254	5.90242	2072	BP-protein complex assembly
GO:0006457	74	4.50237	1.36844	7.30319	0.00372188	7.89463	1679	BP-protein folding
GO:0006446	9	2.79858	1.2388	5.31104	0.0934119	8.45014	2274	BP-regulation of translational initiation
GO:0006432	4	1.33177	0.761002	1.72965	0.232143	6.98485	1918	BP-phenylalanyl-tRNA aminoacylation
GO:0006424	4	2.53411	0.981538	3.1928	0.307857	6.31925	2437	BP-glutamyl-tRNA aminoacylation
GO:0006422	4	1.57148	0.873558	1.72699	0.261429	7.81331	3980	BP-aspartyl-tRNA aminoacylation
GO:0006420	4	1.88134	0.864267	2.62419	0.227143	6.46759	2000	BP-arginyl-tRNA aminoacylation
GO:0006418	33	2.37861	1.06981	3.56986	0.0693223	7.18386	1948	BP-tRNA aminoacylation for protein translation
GO:0006417	11	2.29811	1.08509	4.31784	0.186869	7.08019	1726	BP-regulation of translation
GO:0006415	6	1.47763	0.853697	2.55073	0.281223	6.48909	2075	BP-translational termination
GO:0006414	20	4.38012	1.92134	6.49224	0.758032	7.62388	1478	BP-translational elongation
GO:0006413	59	7.74278	1.63582	9.51173	0.674773	6.65276	2037	BP-translational initiation
GO:0006412	243	6.86677	2.19987	9.81577	0.974719	7.59487	1618	BP-translation
GO:0006410	6	4.18964	1.71281	5.96658	0.576569	6.05604	2009	NULL-transcription, RNA-dependent
GO:0006400	10	1.9814	0.824398	3.14101	0.109485	5.90133	2103	BP-tRNA modification
GO:0006397	37	2.69348	1.04179	5.08275	0.0584451	6.67377	1742	BP-mRNA processing
GO:0006396	41	5.30326	1.1771	6.16016	0.0384661	6.40978	1527	BP-RNA processing
GO:0006383	6	0.762217	0.387154	1.24072	0.0327922	6.54635	2076	BP-transcription from RNA polymerase III promoter
GO:0006379	3	3.46115	1.57108	4.16598	0.4625	5.46161	1921	BP-mRNA cleavage
GO:0006378	4	5.01109	1.70101	5.14646	0.367143	6.97375	2773	BP-mRNA polyadenylation
GO:0006370	4	1.45051	0.550076	2.07986	0.0821429	5.34842	1794	BP-7-methylguanosine mRNA capping
GO:0006367	8	1.80476	0.862272	3.05676	0.183728	6.51742	1650	BP-transcription initiation from RNA polymerase II promoter
GO:0006366	13	1.43814	0.766805	2.59753	0.0259167	7.49617	1929	BP-transcription from RNA polymerase II promoter
GO:0006364	36	1.98866	0.73943	3.90009	0.00168605	6.17352	2062	BP-rRNA processing
GO:0006357	7	1.20432	0.50278	1.66292	0.0097028	6.66962	1579	BP-regulation of transcription from RNA polymerase II promoter
GO:0006355	104	5.97536	1.19979	8.40259	0.0495143	6.77218	1966	BP-regulation of transcription, DNA-dependent
GO:0006351	83	6.3554	1.18685	9.44965	0.014251	6.5418	1778	BP-transcription, DNA-dependent
GO:0006334	13	7.07912	3.47343	12.2504	0.0394241	11.1369	333	BP-nucleosome assembly
GO:0006333	13	7.69914	2.86147	10.6371	0.254479	9.10709	781	BP-chromatin assembly or disassembly
GO:0006310	18	4.59862	1.45932	7.72328	0.308585	6.6617	2248	BP-DNA recombination
GO:0006308	3	1.77785	1.14124	2.56611	0.4325	5.89426	2962	BP-DNA catabolic process
GO:0006298	9	1.64878	0.917273	2.83025	0.234139	6.43596	2960	BP-mismatch repair
GO:0006289	9	1.77579	1.04624	2.92137	0.366518	6.56315	1691	BP-nucleotide-excision repair
GO:0006284	6	0.868182	0.446217	1.40705	0.0283009	5.81943	2247	BP-base-excision repair
GO:0006281	43	4.14745	0.930044	7.23741	0.00359841	6.6617	2248	BP-DNA repair
GO:0006271	4	1.4387	0.839911	1.8699	0.181429	7.66591	2198	BP-DNA strand elongation involved in DNA replication
GO:0006270	11	0.843321	0.465543	1.55937	0.000769614	7.67667	3007	BP-DNA-dependent DNA replication initiation
GO:0006269	4	1.5742	0.709119	2.17491	0.163571	6.42338	1723	BP-DNA replication, synthesis of RNA primer
GO:0006268	5	2.186	1.08143	3.18717	0.258135	7.77801	2009	BP-DNA unwinding involved in replication
GO:0006265	7	2.06388	0.842997	2.76543	0.179793	6.31044	2054	BP-DNA topological change
GO:0006261	4	1.24622	0.429597	1.46377	0.0792857	6.68825	2255	BP-DNA-dependent DNA replication
GO:0006260	47	2.4888	1.08707	4.32955	0.0211759	7.54916	2120	BP-DNA replication
GO:0006259	11	4.14745	1.09835	5.55295	0.171739	6.6617	2248	BP-DNA metabolic process
GO:0006221	4	2.49355	1.09225	2.69925	0.344286	6.54396	2750	BP-pyrimidine nucleotide biosynthetic process
GO:0006207	6	1.17341	0.439716	1.68838	0.0321901	6.54396	2750	BP-'de novo' pyrimidine nucleobase biosynthetic process
GO:0006184	19	3.68668	1.75709	6.72342	0.0257094	8.58836	683	BP-GTP catabolic process
GO:0006164	4	3.93359	1.17948	4.00928	0.163571	8.05552	2818	BP-purine nucleotide biosynthetic process
GO:0006139	21	2.88594	1.29954	4.4221	0.396508	6.62567	2554	BP-nucleobase-containing compound metabolic process
GO:0006118	20	5.11282	1.14591	6.2274	0.0833185	7.18286	2043	NULL-electron transport
GO:0006099	20	5.22488	1.95048	9.62614	0.547572	6.79998	1252	BP-tricarboxylic acid cycle
GO:0006098	7	2.65185	1.59553	4.07316	0.413782	7.91899	1044	BP-pentose-phosphate shunt
GO:0006096	20	5.81352	2.41539	7.9375	0.726444	8.49568	1948	BP-glycolysis
GO:0006094	5	3.88782	2.61323	7.15283	0.183532	10.5423	1366	BP-gluconeogenesis
GO:0006086	4	2.79077	0.869105	3.09153	0.0657143	4.12179	845	BP-acetyl-CoA biosynthetic process from pyruvate
GO:0006072	5	1.59635	0.995048	2.71527	0.140873	7.20634	1249	BP-glycerol-3-phosphate metabolic process
GO:0005975	18	5.39241	1.79735	8.25508	0.628586	6.82776	1953	BP-carbohydrate metabolic process
GO:0005956	3	1.09073	0.654976	1.95255	0.25	7.26017	2305	CC-protein kinase CK2 complex
GO:0005887	14	3.65623	1.53769	6.96541	0.5121	6.74662	2014	CC-integral to plasma membrane
GO:0005886	65	6.00871	1.59233	8.47521	0.497052	6.87544	1663	CC-plasma membrane
GO:0005884	4	4.809	1.71221	5.93554	0.46	7.65995	2102	CC-actin filament
GO:0005875	7	1.71518	0.586009	2.14137	0.0309878	6.69212	3104	CC-microtubule associated complex
GO:0005874	19	5.96848	1.35298	6.72342	0.0932078	6.17821	2177	CC-microtubule
GO:0005871	6	1.0456	0.53592	1.17009	0.0839286	7.00714	2793	CC-kinesin complex
GO:0005856	19	6.30931	1.33296	7.96168	0.222332	6.84957	2733	CC-cytoskeleton
GO:0005853	5	1.34706	0.856249	2.10562	0.0357143	9.09263	1457	CC-eukaryotic translation elongation factor 1 complex
GO:0005852	4	0.75672	0.445472	1.01174	0.0178571	9.05546	1502	CC-eukaryotic translation initiation factor 3 complex
GO:0005840	138	4.79179	2.37164	8.12189	3.09778e-13	10.2829	681	CC-ribosome
GO:0005839	15	1.23525	0.560855	2.18536	1.54472e-05	8.88374	1740	CC-proteasome core complex
GO:0005838	13	1.48513	0.628486	2.56898	0.00170146	8.20869	1627	CC-proteasome regulatory particle
GO:0005832	6	1.63176	0.461859	1.74954	0.00827922	8.4785	1989	CC-chaperonin-containing T-complex
GO:0005829	45	5.76624	1.77975	8.19924	0.0698768	8.47303	1790	CC-cytosol
GO:0005815	9	3.35135	0.862224	4.11826	0.0576028	5.75716	2071	CC-microtubule organizing center
GO:0005813	9	3.43092	1.59367	5.00841	0.553095	6.84957	2733	CC-centrosome
GO:0005794	22	3.76312	1.35597	6.0331	0.156259	7.61664	1730	CC-Golgi apparatus
GO:0005789	24	4.11545	1.46737	5.2013	0.307317	6.72332	1290	CC-endoplasmic reticulum membrane
GO:0005788	6	3.36997	1.06029	4.14147	0.0919913	8.33136	2453	CC-endoplasmic reticulum lumen
GO:0005787	4	1.46451	0.825263	1.84935	0.0928571	8.28094	1275	CC-signal peptidase complex
GO:0005786	5	1.41311	0.961283	2.16937	0.375595	7.52666	2719	CC-signal recognition particle, endoplasmic reticulum targeting
GO:0005784	5	2.93534	1.92163	4.44753	0.275992	8.69459	1186	CC-Sec61 translocon complex
GO:0005783	72	5.77137	1.57406	8.96249	0.0823555	7.59845	1824	CC-endoplasmic reticulum
GO:0005773	6	4.00228	1.56731	5.25011	0.370184	7.14706	1154	CC-vacuole
GO:0005768	4	0.971748	0.455488	1.13681	0.0828571	6.87945	1853	CC-endosome
GO:0005762	7	4.35203	1.18346	5.08507	0.197582	6.66205	1767	CC-mitochondrial large ribosomal subunit
GO:0005759	8	4.38	1.36274	6.18716	0.330963	7.04948	1950	CC-mitochondrial matrix
GO:0005746	4	2.1518	1.14369	3.13293	0.450714	6.54691	2182	CC-mitochondrial respiratory chain
GO:0005744	5	1.56858	0.73998	2.79753	0.159722	6.5277	2948	CC-mitochondrial inner membrane presequence translocase complex
GO:0005743	29	2.0929	1.06498	3.70399	0.171728	6.4841	2101	CC-mitochondrial inner membrane
GO:0005739	155	7.0459	1.49691	10.446	0.287672	6.80356	2011	CC-mitochondrion
GO:0005737	886	6.98685	1.34369	12.2679	0.0189985	6.58916	2195	CC-cytoplasm
GO:0005732	12	2.43082	0.93955	3.67214	0.0354616	8.08674	2440	CC-small nucleolar ribonucleoprotein complex
GO:0005730	11	1.80752	0.757959	3.27116	0.0538938	6.91971	2518	CC-nucleolus
GO:0005694	18	5.9598	1.34656	6.98546	0.164347	6.8573	2061	CC-chromosome
GO:0005681	28	2.2138	1.01637	4.19031	0.0738155	7.17088	1736	CC-spliceosomal complex
GO:0005678	4	2.0764	1.02957	2.4695	0.302857	7.4922	3091	CC-chromatin assembly complex
GO:0005666	6	0.762217	0.387154	1.24072	0.0439394	6.54635	2076	CC-DNA-directed RNA polymerase III complex
GO:0005665	8	1.24072	0.837126	2.40917	0.0762898	7.24585	1683	CC-DNA-directed RNA polymerase II, core complex
GO:0005663	6	1.26857	0.623227	1.35906	0.00557359	7.39902	825	CC-DNA replication factor C complex
GO:0005643	10	2.35803	0.720838	3.54107	0.00362938	7.96366	1292	CC-nuclear pore
GO:0005634	479	11.9055	1.43201	14.3102	0.0119234	6.69861	1932	CC-nucleus
GO:0005622	319	6.84874	1.99511	9.2199	0.887434	7.15546	1648	CC-intracellular
GO:0005581	9	1.60366	0.688239	2.06382	0.0804607	6.2134	1748	CC-collagen
GO:0005576	66	3.99117	1.07137	7.29486	0.0114275	6.32399	1969	CC-extracellular region
GO:0005543	7	2.11881	1.13462	3.103	0.289132	6.55861	1345	MF-phospholipid binding
GO:0005525	128	5.42063	1.46621	8.48989	0.36837	6.78509	2066	MF-GTP binding
GO:0005524	665	6.74548	1.27998	9.50885	0.00113692	6.58991	2191	MF-ATP binding
GO:0005516	84	4.49107	1.24434	7.89219	0.0667566	6.97276	2600	MF-calmodulin binding
GO:0005515	604	7.77943	1.33726	11.4049	0.00236779	6.80243	1998	MF-protein binding
GO:0005509	48	4.64955	1.54249	7.44719	0.522834	6.85446	2244	MF-calcium ion binding
GO:0005507	7	1.69177	0.939163	2.21953	0.0848485	7.27167	1446	MF-copper ion binding
GO:0005506	19	2.05699	0.835257	3.13293	0.0621035	6.60717	2033	MF-iron ion binding
GO:0005488	147	5.98678	1.2692	8.7591	0.114521	6.57252	2034	MF-binding
GO:0005484	19	2.35656	0.856584	3.42815	0.0403716	6.87544	1663	MF-SNAP receptor activity
GO:0005215	16	1.98295	1.14502	3.49252	0.00561749	7.93727	1129	MF-transporter activity
GO:0005201	8	1.83294	0.841959	2.38825	0.263827	6.6697	2332	MF-extracellular matrix structural constituent
GO:0005200	12	5.43937	1.57819	6.29394	0.156452	7.50933	3766	MF-structural constituent of cytoskeleton
GO:0005198	34	4.60617	1.27567	6.10583	0.16557	6.32399	1969	MF-structural molecule activity
GO:0005097	13	2.85381	1.23897	3.83936	0.165236	6.13386	1331	MF-Rab GTPase activator activity
GO:0004872	21	3.09416	1.18987	3.98667	0.215626	6.73428	2934	MF-receptor activity
GO:0004842	20	5.37328	1.30928	6.63421	0.101754	7.25333	1446	MF-ubiquitin-protein ligase activity
GO:0004826	5	1.72965	0.845114	2.58413	0.230261	5.65344	1877	MF-phenylalanine-tRNA ligase activity
GO:0004818	4	2.30034	1.16025	2.53411	0.372143	6.71477	2572	MF-glutamate-tRNA ligase activity
GO:0004815	4	1.57148	0.873558	1.72699	0.0928571	7.81331	3980	MF-aspartate-tRNA ligase activity
GO:0004814	4	1.88134	0.864267	2.62419	0.292857	6.46759	2000	MF-arginine-tRNA ligase activity
GO:0004812	35	2.37861	1.0788	3.56986	0.100277	7.18386	1948	MF-aminoacyl-tRNA ligase activity
GO:0004806	5	2.16874	1.06177	3.19707	0.389683	6.17758	1942	MF-triglyceride lipase activity
GO:0004748	4	3.36535	1.59206	5.21287	0.121429	9.38335	759	MF-ribonucleoside-diphosphate reductase activity, thioredoxin disulfide as acceptor
GO:0004739	4	2.79077	0.869105	3.09153	0.0828571	4.12179	845	MF-pyruvate dehydrogenase (acetyl-transferring) activity
GO:0004730	4	1.80529	0.867168	2.18925	0.258571	6.54617	2463	MF-pseudouridylate synthase activity
GO:0004725	4	0.84245	0.507134	1.47692	0.11	7.47333	2585	MF-protein tyrosine phosphatase activity
GO:0004723	5	5.72384	1.65026	6.38585	0.198611	8.14842	2031	MF-calcium-dependent protein serine/threonine phosphatase activity
GO:0004722	10	2.17757	1.30006	3.4481	0.351011	7.09246	1643	MF-protein serine/threonine phosphatase activity
GO:0004721	4	1.17168	0.589667	1.67595	0.103571	7.1686	2649	MF-phosphoprotein phosphatase activity
GO:0004713	61	4.4599	1.43884	7.16887	0.530463	6.61766	2268	MF-protein tyrosine kinase activity
GO:0004693	5	1.96898	0.861502	2.56751	0.216667	7.12794	2579	MF-cyclin-dependent protein kinase activity
GO:0004683	9	5.72384	1.68331	6.45145	0.245959	8.14842	2031	MF-calmodulin-dependent protein kinase activity
GO:0004674	73	4.39592	1.35866	7.16887	0.287464	6.57278	2194	MF-protein serine/threonine kinase activity
GO:0004672	85	4.39592	1.37136	7.16887	0.427771	6.57278	2194	MF-protein kinase activity
GO:0004659	4	2.20322	1.0373	3.31552	0.252143	5.61569	1349	MF-prenyltransferase activity
GO:0004540	6	0.74931	0.375602	0.994382	0.0164502	6.13136	1968	MF-ribonuclease activity
GO:0004527	12	4.10901	0.857595	4.42701	0.0380541	6.13136	1968	MF-exonuclease activity
GO:0004523	4	4.62794	1.83582	5.042	0.485714	6.68791	2269	MF-ribonuclease H activity
GO:0004519	21	4.18964	0.985655	5.82951	0.0293773	6.05604	2009	MF-endonuclease activity
GO:0004518	15	2.56295	1.04073	3.79903	0.16266	6.04241	1750	MF-nuclease activity
GO:0004386	84	4.846	1.04488	6.63755	0.000109205	6.08786	1635	MF-helicase activity
GO:0004298	15	1.23525	0.560855	2.18536	3.84292e-06	8.88374	1740	MF-threonine-type endopeptidase activity
GO:0004252	22	2.61994	1.15627	4.48205	0.208365	6.20939	2719	MF-serine-type endopeptidase activity
GO:0004239	5	2.15484	1.11491	3.74991	0.351984	7.08019	1726	NULL-methionyl aminopeptidase activity
GO:0004222	15	5.625	1.45664	6.7257	0.527093	6.47572	1663	MF-metalloendopeptidase activity
GO:0004221	12	1.84207	0.980577	2.82768	0.183678	7.1448	1858	MF-ubiquitin thiolesterase activity
GO:0004197	6	4.61311	1.86142	5.04409	0.341937	5.06631	1309	MF-cysteine-type endopeptidase activity
GO:0004190	14	5.61965	2.12149	8.40888	0.572099	7.80591	2320	MF-aspartic-type endopeptidase activity
GO:0004177	8	5.4606	1.88631	6.94328	0.657945	6.96081	2067	MF-aminopeptidase activity
GO:0004176	6	1.65506	0.975355	3.06671	0.287338	6.83299	3112	MF-ATP-dependent peptidase activity
GO:0004175	25	2.35693	0.642618	3.13945	3.39503e-09	8.74344	1463	MF-endopeptidase activity
GO:0004129	6	2.69665	1.04155	4.2859	0.13539	7.72351	1655	MF-cytochrome-c oxidase activity
GO:0004012	4	2.08083	1.13183	3.19753	0.440714	6.77385	1875	MF-phospholipid-translocating ATPase activity
GO:0004004	30	3.57727	1.01094	4.63678	0.0267951	6.19345	2074	MF-ATP-dependent RNA helicase activity
GO:0004003	10	1.92228	1.10297	3.68308	0.152208	5.77937	1702	MF-ATP-dependent DNA helicase activity
GO:0003924	87	5.26943	1.52384	8.48989	0.451578	6.95035	1757	MF-GTPase activity
GO:0003918	7	2.06388	0.842997	2.76543	0.163593	6.31044	2054	MF-DNA topoisomerase (ATP-hydrolyzing) activity
GO:0003899	34	2.34485	0.842367	3.32143	0.00385332	6.8795	2026	MF-DNA-directed RNA polymerase activity
GO:0003896	4	1.26131	0.873836	2.22011	0.289286	6.95301	2158	MF-DNA primase activity
GO:0003887	15	4.19689	0.968546	5.33184	0.0717733	6.42338	1723	MF-DNA-directed DNA polymerase activity
GO:0003824	148	6.00741	1.43226	10.158	0.139154	6.21366	2112	MF-catalytic activity
GO:0003785	4	2.51528	1.43814	4.02706	0.284286	8.19729	4035	MF-actin monomer binding
GO:0003779	107	4.826	1.30373	7.6448	0.0666672	6.76255	2756	MF-actin binding
GO:0003777	25	1.77278	0.640286	2.57361	0.000915482	6.57171	3043	MF-microtubule motor activity
GO:0003774	109	4.56768	1.21313	7.89219	0.0397791	6.76255	2756	MF-motor activity
GO:0003756	5	3.36997	1.58491	4.66248	0.347421	8.33136	2453	MF-protein disulfide isomerase activity
GO:0003755	16	3.14852	1.59051	5.69777	0.475327	6.95024	1214	MF-peptidyl-prolyl cis-trans isomerase activity
GO:0003747	6	1.47763	0.853697	2.55073	0.273539	6.48909	2075	MF-translation release factor activity
GO:0003746	19	4.88836	1.68119	5.68719	0.523345	6.59118	1747	MF-translation elongation factor activity
GO:0003743	64	7.50795	1.73387	9.51173	0.770342	7.11605	2187	MF-translation initiation factor activity
GO:0003735	147	4.73696	2.31097	8.08616	3.59361e-15	10.2115	653	MF-structural constituent of ribosome
GO:0003729	6	5.52558	2.00665	6.12456	0.416775	6.99307	2264	MF-mRNA binding
GO:0003723	191	6.45176	1.48258	8.60643	0.111847	6.79622	1802	MF-RNA binding
GO:0003711	4	0.926078	0.434779	1.20432	0.0371429	6.62453	1260	NULL-transcription elongation regulator activity
GO:0003702	7	2.05339	0.995093	3.05676	0.2316	6.96059	1596	NULL-RNA polymerase II transcription factor activity
GO:0003700	41	3.25824	1.17827	5.57574	0.161973	6.77218	1966	MF-sequence-specific DNA binding transcription factor activity
GO:0003697	5	2.01941	0.899997	2.15645	0.0871032	8.41977	2732	MF-single-stranded DNA binding
GO:0003689	4	1.05763	0.518414	1.19084	0.0335714	7.39902	825	MF-DNA clamp loader activity
GO:0003688	4	1.42003	0.60928	1.9595	0.155	7.00869	3257	MF-DNA replication origin binding
GO:0003684	19	4.0931	1.11975	5.62579	0.250871	6.56315	1691	MF-damaged DNA binding
GO:0003682	16	1.92287	1.04762	3.32435	0.0515251	7.33722	1315	MF-chromatin binding
GO:0003678	8	1.31815	0.753428	2.10256	0.0625835	6.24507	1450	MF-DNA helicase activity
GO:0003677	217	11.7724	1.52264	13.8441	0.0364321	6.76835	1779	MF-DNA binding
GO:0003676	227	5.57045	1.33521	8.65496	0.0186068	6.72216	1598	MF-nucleic acid binding
GO:0002377	11	4.19095	1.44604	5.79922	0.0179877	8.6871	4922	BP-immunoglobulin production
GO:0002161	4	1.77446	0.800604	2.37752	0.123571	7.63128	1977	MF-aminoacyl-tRNA editing activity
GO:0001522	15	1.9253	0.844575	2.75193	0.0827319	6.23334	1993	BP-pseudouridine synthesis
GO:0000922	7	0.936297	0.434835	1.2581	0.00944056	5.49868	1903	CC-spindle pole
GO:0000786	8	6.62607	2.79112	11.7154	0.00217699	12.194	115	CC-nucleosome
GO:0000785	4	1.57328	0.931022	1.9472	0.0471429	8.472	451	CC-chromatin
GO:0000502	10	2.82022	1.17467	3.91123	0.0228917	8.32571	1320	CC-proteasome complex
GO:0000398	16	1.46426	0.882133	2.81042	0.0601009	7.10489	1848	BP-nuclear mRNA splicing, via spliceosome
GO:0000375	24	2.35239	0.981831	3.43836	0.086199	7.10731	1989	BP-RNA splicing, via transesterification reactions
GO:0000315	5	0.920182	0.617775	1.31387	0.0654762	6.82706	1465	CC-organellar large ribosomal subunit
GO:0000311	5	1.91068	0.637267	2.47209	0.112302	6.8242	2576	CC-plastid large ribosomal subunit
GO:0000287	35	6.06033	1.35761	9.76122	0.117856	7.04499	2431	MF-magnesium ion binding
GO:0000226	9	6.29315	1.18909	6.83056	0.0941238	5.75716	2071	BP-microtubule cytoskeleton organization
GO:0000178	7	1.80204	0.694021	2.27446	0.10743	6.13136	1968	CC-exosome (RNase complex)
GO:0000175	7	2.05547	0.914942	2.92123	0.258472	6.69679	2584	MF-3'-5'-exoribonuclease activity
GO:0000166	232	5.65954	1.23314	9.72873	0.0395076	6.6617	2248	MF-nucleotide binding
GO:0000154	4	0.977318	0.645306	1.63296	0.149286	5.75059	1932	BP-rRNA modification
GO:0000151	9	5.47621	1.35116	5.86152	0.165806	6.89837	1674	CC-ubiquitin ligase complex
GO:0000146	4	4.809	2.17076	6.78083	0.622143	7.65995	2102	MF-microfilament motor activity
GO:0000139	8	1.86538	1.09872	3.01892	0.284134	7.34831	3017	CC-Golgi membrane
GO:0000059	6	2.32342	0.798068	2.72595	0.0428571	7.84963	1494	BP-protein import into nucleus, docking
GO:0000049	7	1.58213	0.895132	2.60387	0.240924	6.63419	2420	MF-tRNA binding

## Sheet: SMRU2
Pathways_name(id,term)	number_of_genes	max_diss	av_diss	diameter	p_value(test against ramdomly generated data)	medoids.x(max mRNA abundance across the IDC log2FPKM)	medoids.y(max-to-min mRNA rank change across the IDC)	Pathways_description
vir	170	11.8244	2.08338	15.9529	4.08003	794	2.11851e-12	Vir genes family
pfa05144	18	5.83962	2.15787	8.76162	7.98006	4540	0.220604	Malaria
pfa04146	7	3.31144	1.33753	5.37262	8.25429	988	0.080711	Peroxisome
pfa04145	28	3.20367	1.63102	6.32597	8.06288	643	0.0250465	Phagosome
pfa04144	14	5.03998	1.9428	6.69075	7.86722	884	0.243505	Endocytosis
pfa04141	41	4.77953	1.66293	7.48773	8.16548	865	0.00416434	Protein processing in endoplasmic reticulum
pfa04130	9	1.84693	0.918018	3.3161	7.35696	1613	0.0654741	SNARE interactions in vesicular transport
pfa04122	6	1.72412	0.867777	2.76847	5.04679	1346	0.104275	Sulfur relay system
pfa04120	23	5.3786	1.72906	7.46567	7.28002	1007	0.261944	Ubiquitin mediated proteolysis
pfa04070	8	3.41541	1.61175	4.47091	6.55276	1718	0.506597	Phosphatidylinositol signaling system
pfa03440	14	3.89399	1.36664	5.82891	6.615	1686	0.206415	Homologous recombination
pfa03430	19	2.91053	1.12524	4.27487	6.79609	1577	0.129604	Mismatch repair
pfa03420	31	2.91053	1.08212	4.0786	6.79609	1577	0.0408315	Nucleotide excision repair
pfa03410	16	2.86251	0.857169	3.53962	6.48525	2185	0.0225256	Base excision repair
pfa03060	16	4.82735	1.64767	7.28085	8.15825	908	0.0752366	Protein export
pfa03050	32	1.33448	0.627061	2.1105	8.77314	1249	4.00693e-10	Proteasome
pfa03040	86	6.2884	1.14162	7.77114	6.935	1585	0.00228473	Spliceosome
pfa03030	29	2.91053	1.07416	4.0786	6.79609	1577	0.063121	DNA replication
pfa03022	10	2.33068	0.954386	2.39771	5.9972	2300	0.133316	Basal transcription factors
pfa03020	22	1.71443	0.715649	2.61432	6.90792	1721	0.00310846	RNA polymerase
pfa03018	34	6.00663	1.44364	7.80502	7.29871	1482	0.125714	RNA degradation
pfa03015	21	5.04594	1.55944	7.03308	7.15006	1250	0.22354	mRNA surveillance pathway
pfa03013	47	7.76633	1.53486	9.91947	7.97248	1200	0.00512045	RNA transport
pfa03010	93	5.60101	1.34635	8.15679	10.8262	357	1.24394e-20	Ribosome
pfa03008	38	4.42221	1.02318	5.5102	6.4895	1603	0.0342246	Ribosome biogenesis in eukaryotes
pfa01230	26	6.98535	2.41371	10.0586	7.39471	1811	0.773136	Biosynthesis of amino acids
pfa01212	14	4.97622	2.25716	7.19333	5.47974	1618	0.842354	Fatty acid metabolism
pfa01210	4	3.86004	1.39106	4.80818	6.13623	2084	0.278571	2-Oxocarboxylic acid metabolism
pfa01200	43	7.40443	2.20449	10.6369	6.66997	1446	0.683257	Carbon metabolism
pfa01110	95	7.46963	1.84133	10.6369	6.85919	1921	0.489793	Biosynthesis of secondary metabolites
pfa01100	253	7.33979	1.522	10.6369	6.90792	1721	0.107415	Metabolic pathways
pfa01040	4	5.57832	1.78792	6.13261	8.53884	855	0.221429	Biosynthesis of unsaturated fatty acids
pfa00970	34	2.7889	1.10926	3.92509	6.88359	1833	0.170352	Aminoacyl-tRNA biosynthesis
pfa00910	5	1.70014	1.06464	2.91179	6.94385	1246	0.216865	Nitrogen metabolism
pfa00900	10	2.7834	1.32662	4.98302	6.5826	1720	0.406827	Terpenoid backbone biosynthesis
pfa00860	13	2.8483	1.13003	4.18482	6.37504	1574	0.20435	Porphyrin and chlorophyll metabolism
pfa00790	7	1.49856	1.02353	2.44666	7.01295	1545	0.345076	Folate biosynthesis
pfa00785	4	1.8796	1.076	3.61863	4.96116	1206	0.217857	Lipoic acid metabolism
pfa00780	5	2.98663	1.59867	5.15601	5.21129	1760	0.475285	Biotin metabolism
pfa00730	4	1.88668	0.868931	2.02867	5.24429	1325	0.172857	Thiamine metabolism
pfa00670	4	2.04832	1.16924	3.45411	7.01295	1545	0.404286	One carbon pool by folate
pfa00640	6	2.2096	1.01328	3.73006	5.83637	1360	0.246266	Propanoate metabolism
pfa00630	6	4.06295	1.75637	6.34103	6.28368	2297	0.470996	Glyoxylate and dicarboxylate metabolism
pfa00620	19	5.06755	1.95556	8.36497	6.3226	1689	0.734114	Pyruvate metabolism
pfa00564	19	3.60413	1.34313	5.94585	7.4164	1666	0.1413	Glycerophospholipid metabolism
pfa00563	7	2.07446	0.771515	2.46127	6.12866	2387	0.0997523	Glycosylphosphatidylinositol(GPI)-anchor biosynthesis
pfa00562	6	4.24793	2.53009	6.43098	9.61951	606	0.237121	Inositol phosphate metabolism
pfa00561	6	1.34075	0.728153	2.00492	6.44453	2172	0.129221	Glycerolipid metabolism
pfa00520	12	3.25251	1.67433	5.00653	6.59016	1410	0.79305	Amino sugar and nucleotide sugar metabolism
pfa00510	6	0.7367	0.537642	1.40575	5.91197	1232	0.0212121	N-Glycan biosynthesis
pfa00480	11	2.48212	1.21516	3.56488	8.69394	1796	0.0168165	Glutathione metabolism
pfa00450	4	2.51569	0.812379	2.95327	6.07074	1958	0.181429	Selenocompound metabolism
pfa00360	4	3.99393	1.75148	4.71159	7.09378	2672	0.560714	Phenylalanine metabolism
pfa00330	9	2.99321	1.58824	5.34225	6.94385	1246	0.55192	Arginine and proline metabolism
pfa00310	6	2.60604	1.07957	3.51721	6.63778	2039	0.24145	Lysine degradation
pfa00280	7	3.57301	1.38959	4.20548	7.23382	2422	0.299459	Valine, leucine and isoleucine degradation
pfa00270	5	3.65313	1.9721	5.35207	8.69394	1796	0.398611	Cysteine and methionine metabolism
pfa00260	7	5.21566	2.16515	7.55979	7.22437	2807	0.578992	Glycine, serine and threonine metabolism
pfa00250	12	2.05604	1.06572	2.91179	6.7963	2330	0.235794	Alanine, aspartate and glutamate metabolism
pfa00240	51	3.57297	0.968006	5.02542	6.90792	1721	0.000996409	Pyrimidine metabolism
pfa00230	60	6.00808	1.20462	9.11713	6.80141	1936	0.0234749	Purine metabolism
pfa00190	34	3.92599	1.26743	6.15875	7.51921	1124	0.00811072	Oxidative phosphorylation
pfa00071	4	4.36026	1.78673	6.07497	8.4439	503	0.191429	Fatty acid degradation
pfa00061	10	4.97622	2.06756	7.19333	5.47974	1618	0.530431	Fatty acid biosynthesis
pfa00051	9	5.14742	2.3963	7.31498	6.59016	1410	0.869942	Fructose and mannose metabolism
pfa00030	12	3.86164	1.5008	5.87002	7.96876	1136	0.216404	Pentose phosphate pathway
pfa00020	17	4.80736	1.77328	6.22956	6.16243	1454	0.460576	Citrate cycle (TCA cycle)
pfa00010	20	5.62979	3.23157	10.6369	7.86354	461	0.835173	Glycolysis|Gluconeogenesis
MPM::wobble	6	2.20792	1.08779	3.38625	6.12542	1804	0.288636	Modification of the wobble position uridine (U34)
MPM::vitaminB6metpath	22	3.24492	1.61602	5.45534	7.02354	1990	0.708836	Pyridoxal phosphate (Vitamin B6) metabolism
MPM::vesExocytosis	18	1.84643	1.05308	2.94266	6.51997	1379	0.14341	Molecular model of vesicle exocytosis
MPM::utilPhospho	29	4.88933	1.4783	7.47418	6.73844	1599	0.326576	Utilization of phospholipids
MPM::ubiquinonemetpath	7	1.33088	0.521948	1.96359	5.93892	1751	0.04713	Ubiquinone metabolism
MPM::tubulin	28	5.41874	1.52169	6.52507	6.23542	1534	0.421735	Tubulin and microtubules
MPM::Trns_GPI	10	2.6767	1.48427	4.83702	8.62549	1067	0.0900293	SRP independent translocation of GPI anchored proteins
MPM::tRNA-wybut	4	0.447326	0.312855	0.842319	5.54962	1508	0.0292857	tRNA-wybutosine biosynthesis
MPM::tRNAthiol	7	2.12334	0.902544	2.76847	5.914	2091	0.124359	tRNA thiolation
MPM::tRNA_mod	51	4.55182	0.956797	6.41416	5.897	1940	0.00868083	tRNA modifications
MPM::transporters	132	4.89912	1.33583	8.03906	6.98843	1696	0.0729748	Genes coding for transport proteins
MPM::thioredoxinpath	22	6.17008	1.8187	7.76433	7.27996	1657	0.4804	Thioredoxin, glutaredoxin and peroxiredoxin
MPM::thiaminemetpath	18	4.9241	1.68573	7.93284	6.1098	1825	0.463152	Thiamine metabolism
MPM::terpenoid	14	2.84821	1.33178	5.0297	6.73475	2347	0.36846	Terpenoid metabolism
MPM::telomerase	9	4.10427	2.10924	6.71736	8.33645	1603	0.458184	Telomerase and some telomerase associated proteins
MPM::SUMOylation	9	2.04362	1.23533	3.79174	6.92078	737	0.048381	Post-translational modification -SUMOylation
MPM::SUMO_subs	25	11.4992	1.76712	12.9486	6.85142	1589	0.467522	Putative SUMO substrates
MPM::sub_loc_adapt	21	1.66201	0.769849	2.79823	7.23529	1367	0.00162502	Subcellular location of adaptor proteins
MPM::SRPmTargeting	10	3.35205	1.44189	4.97001	7.90658	1377	0.203317	Signal recognition particle-mediated targeting of membrane and secretory proteins
MPM::splicing	111	4.03311	1.14573	7.09005	6.74348	1501	0.00287642	Splicing of pre-mRNA
MPM::spindle_kinesin	14	4.62327	1.41289	7.0087	6.27715	1785	0.31598	Control of the mitotic spindle organization by kinesins
MPM::sphingometpath	16	4.05761	1.62016	6.33101	7.36816	2886	0.347411	Sphingomyelin and ceramide metabolism
MPM::snoRNA	5	1.755	0.675771	2.18032	5.76458	1539	0.0980159	Various features of C/D and H/ACA snoRNAs
MPM::sign_mach	26	5.49363	1.4587	7.64743	7.26771	1870	0.278279	Signaling machinery in malaria parasites
MPM::shikimatebiopath	4	0.829919	0.279526	0.87402	5.8027	2168	0.0371429	Shikimate Biosynthesis
MPM::SHAMTandGCV	9	2.76614	1.21706	4.76594	6.28368	2297	0.372044	One-carbon enzyme systems serine hydroxymethyltransferase and glycine-cleavage complex
MPM::selenocysteine	10	2.79916	1.02472	3.25406	6.07074	1958	0.227342	Selenocysteine biosynthesis
MPM::SCF	17	6.10624	1.80142	7.16679	7.71647	2228	0.26122	SCF (Skp1-Cullin-F-box) ubiquitin ligase
MPM::rRNAstruct	30	2.5105	0.900862	3.99651	5.79329	1371	0.00446704	Structure and processing of pre rRNA
MPM::RNApolyStruct	21	2.33639	0.810508	3.33863	6.90792	1721	0.0144605	The structures of RNA polymerases
MPM::RNApolyIII	13	4.27598	1.08976	5.15683	6.71098	1699	0.132696	RNA polymerase III transcribes tRNA and 5S rRNA
MPM::RNApolyII	40	4.24178	1.05215	5.71022	6.90792	1721	0.0161601	RNA polymerase II transcribes mRNA
MPM::RNApolyI	10	5.31338	1.66404	7.20364	7.30034	1326	0.240927	RNA polymerase I transcribes rRNA
MPM::RNA Degradation Factors	46	3.59618	1.3248	6.35541	6.52637	1686	0.296627	RNA Degradation Factors
MPM::ribosomeStruct	146	4.87426	2.41614	8.19922	10.0375	500	4.8318e-12	Ribosomal structure
MPM::Ribosomegenes	137	4.04743	0.917722	5.07692	6.16611	1504	7.84525e-08	Genes coding for components involved in ribosome assembly
MPM::riboMaturation	92	5.42779	0.96032	6.71508	6.04503	1728	0.000425741	Maturation and export of 60S and 40S ribosomal subunits
MPM::riboflavin	4	2.94547	1.01206	3.13794	5.50457	1315	0.190714	Riboflavin metabolism
MPM::rhop_neck	5	3.4062	0.98986	4.11186	9.04742	4175	0.0369048	Roles of rhoptry neck proteins during invasion
MPM::res_antimal	13	2.59623	1.20679	4.10891	7.63139	1585	0.137247	Molecular markers of resistance to antimalarial drugs
MPM::replicationForm	21	1.87636	0.912492	3.21327	7.0625	2546	0.0476498	Pre-replicative complex formation and transition to replication
MPM::redoxReg	48	5.06982	2.24773	9.06048	9.15496	994	0.0260899	Proteins targeted by the thioredoxin superfamily enzymes
MPM::redoxmetpath	32	6.17008	1.62785	7.76433	7.27996	1657	0.229814	Redox metabolism
MPM::rabIntracellular	16	3.63499	1.48443	5.84624	7.73533	1025	0.070624	Rab and other proteins involved in intracellular traffic
MPM::rabCycle	43	4.06101	1.3412	6.45879	7.40299	1233	0.0235661	Rab cycle
MPM::Rab proteins	12	2.98106	1.47079	5.22625	8.43634	898	0.0250897	Rab proteins
MPM::qualityControl	30	4.69109	1.37623	6.03744	7.29871	1482	0.133659	Quality control in mRNA biogenesis
MPM::pyruvatemetpath	19	5.96712	1.71315	9.37678	6.43157	1948	0.18198	Pyruvate metabolism
MPM::pyrimidinemetpath	23	2.46547	1.34869	4.14593	7.01295	1545	0.408881	Pyrimidine metabolism
MPM::purinemetpath	34	6.17905	1.53851	9.11713	6.7963	2330	0.254572	Purine metabolism
MPM::PTEX	7	4.21797	2.09408	6.72725	10.2855	994	0.0356789	Translocon of exported proteins (PTEX)
MPM::pseudour	16	2.01842	0.987741	3.75318	6.39856	2326	0.184166	Schematic depiction of pseudouridylation
MPM::protPV	48	9.20298	2.57924	12.708	9.5856	965	0.00622685	Proteome of the parasitophorous vacuole
MPM::protProphase	23	4.17854	1.37071	6.26455	6.49491	2112	0.32283	Proteins involved in steps during passage through prophase
MPM::protER	13	4.38803	1.75096	6.67413	8.30914	620	0.0345567	Proteins with ER retention sequences
MPM::proteinsLocalizpath	67	11.5523	1.82302	14.4714	8.22728	4426	4.62615e-05	Subcellular localization of proteins involved in invasion
MPM::proteinBiosynth	55	4.70293	1.2844	6.52027	7.1199	1560	0.0420873	Protein biosynthesis
MPM::Protein_kinases	89	4.86878	1.44988	7.6103	6.26965	1977	0.387357	Protein kinase coding genes
MPM::proteaUbiqpath	92	5.56415	1.35074	7.34844	7.69106	1432	0.000219564	Proteasome-mediated proteolysis of ubiquinated proteins
MPM::ProteasomeMeditated	43	5.29991	1.85361	8.596	7.6796	1005	0.161943	Proteasome-mediated degradation of non-native ER proteins
MPM::proteasome_new	103	5.56415	1.354	7.45497	7.69106	1432	0.00040895	Genes coding for the components of the proteasome degradation machinery and their timed transcription
MPM::proteases	129	5.41086	1.56692	8.62507	7.28728	1855	0.330012	Peptidases and proteases
MPM::prot_prot_traf	8	2.26253	0.987278	3.53117	7.25969	3019	0.0783445	Genes coding for protein traffic related proteins
MPM::prokaryotes	54	4.18998	0.969152	5.50826	6.63934	2008	0.00768251	Translation in prokaryotes a template for apicoplast and mitochondrion
MPM::prenylation	23	3.64546	1.31223	6.11519	7.24724	2468	0.0856057	N-myristoylation, S-acylation and prenylation of proteins
MPM::PPM	63	4.93212	1.31981	8.03906	7.05967	1618	0.0574224	Transporters of the plasma membrane
MPM::ppcpath	9	2.01686	1.08519	2.95595	6.85919	1921	0.435511	Pentose Phosphate Cycle
MPM::porphyrinmetpath	17	3.39269	1.1964	4.72463	5.68261	1725	0.152731	Porphyrin metabolism
MPM::PIS_traff	23	2.39735	1.14135	3.78021	6.75159	1669	0.197678	Phosphoinositides and membrane traffic
MPM::phserine	31	5.87219	1.5549	8.9119	6.8938	1597	0.303013	Phosphatidylethanolamine and phosphatidylserine metabolism
MPM::phosphorylation	83	4.54638	1.28288	5.82958	6.50341	1688	0.157075	Protein phosphorylation
MPM::phosphopr	355	6.57403	1.53437	9.5678	7.17043	1467	0.0364379	The phosphoproteome of Plasmodium falciparum infected RBCs
MPM::Phos_tmd_exprs	41	2.15621	1.12698	3.78524	7.09193	1815	0.103228	Phosphatases of Plasmodium falciparum and their timed expression
MPM::phenylTyrmetpath	9	4.52072	1.20148	5.13639	6.18312	2100	0.146829	Phenylalanine and Tyrosine metabolism
MPM::phcholine	16	5.89687	1.80544	8.9119	6.54174	1073	0.197249	Phosphatidylcholine metabolism
MPM::Pf_chaperones	108	5.91292	1.45313	8.60345	7.53663	1761	0.0280786	Genes coding for chaperones and their regulators
MPM::peptideExport	6	1.78443	0.810253	2.34692	6.66539	2405	0.176948	Pathways of peptide export from the mitochondrion
MPM::PCNA_UB	19	4.82886	1.53699	6.16453	6.81037	973	0.106835	A model for UbpX function in the regulation of PCNA deubiquitylation
MPM::palmito	366	8.48636	1.86031	12.6127	7.85383	1514	0.0208499	Total palmitome of Plasmodium falciparum
MPM::P_body	47	6.2561	1.60253	8.61499	7.5498	1548	0.174621	Encoded proteins that could be constituents of P-bodies
MPM::oxidativefolding	8	3.712	1.60648	4.20957	7.87295	3214	0.208462	Oxidative protein folding in the endoplasmic reticulum
MPM::organizKinetochore	40	11.6668	1.95373	12.9323	7.08491	2190	0.247941	Putative organization of the kinetochore
MPM::NULL	32	11.7162	2.51385	12.7534	6.46161	1488	0.144641	Plasmodium falciparum histone acetylation and methylation,Pre-ribosomal particles along the 60S assembly pathway,Secondary structure of spliceosomal RNAs
MPM::NucleoAssembly	39	10.4162	2.60408	12.8068	7.90628	1138	0.505322	Nucleosome assembly and regulation
MPM::nuclearPore	4	1.87676	0.76835	2.03213	7.31254	1352	0.155	Structure of the nuclear pore
MPM::nuclearGenes	293	5.96409	1.22698	9.0949	6.63257	1739	0.00163913	Nuclear genes with mitochondrial signal sequences
MPM::N-termilalCleavage	11	1.91309	0.882203	3.12156	6.66584	1582	0.101016	Cotranslational cleavage of N-terminal methionine residues and N-terminal acetylation
MPM::N-term_acet	9	3.84908	1.05236	4.89158	6.83021	1929	0.160618	Protein N-terminal acetylation
MPM::nitrogenmetpath	9	1.91567	1.01699	2.91179	6.69289	1573	0.250837	Nitrogen metabolism
MPM::nicotinatemetpath	6	1.25482	0.595125	2.09624	7.61358	2280	0.0327922	Nicotinate and nicotinamide metabolism
MPM::mRNAdeg	31	3.25001	1.21561	5.0797	7.29871	1482	0.0385636	mRNA degradation
MPM::mRNAcleavage	20	5.14792	1.48794	7.03308	6.72433	1726	0.277697	Cleavage and polyadenylation of pre-mRNA
MPM::mRNA_processing	24	5.14792	1.48138	7.03308	6.72433	1726	0.224748	Protein factors in pre-mRNA 3?-end processing
MPM::molecularMotor	43	4.40375	1.01146	5.58225	6.25966	2673	0.00324019	Molecular motor prototypes
MPM::mitoticCentro	33	5.37391	1.5242	6.59312	6.84004	2504	0.283114	Structure of the mitotic centrosome
MPM::mitodiv	4	1.72681	0.995531	1.97147	7.90321	1716	0.168571	Mitochondrial division
MPM::mitochondrTCAcycle	21	4.15574	1.22599	5.84206	6.52607	2046	0.182676	Mitochondrial TCA cycle
MPM::mitochondrionef	21	4.72518	1.45078	6.3117	6.7673	1445	0.275629	Mitochondrial electron flow
MPM::mitochonApico	30	2.94904	1.15026	4.99662	6.73365	2118	0.164705	Transporters of the mitochondrial and apicoplast membranes
MPM::microtubuleDynam	50	5.51718	1.26079	6.96759	6.42653	2081	0.0818205	Regulation of spindle microtubule dynamics
MPM::methioninemetpath	19	2.96061	1.73212	5.90737	8.00172	1315	0.345356	Methionine and polyamine metabolism
MPM::Merozoiteproteins	65	4.94154	1.47499	8.13036	8.22728	4426	4.09767e-06	Functional annotation of merozoite invasion-related proteins
MPM::MCprot	88	10.2345	2.59588	12.9233	8.91397	1668	0.261359	Established and putative Maurer?s clefts proteins
MPM::Maurer	5	3.04918	1.81542	3.52561	9.94804	3354	0.0769841	Exported parasite proteins associated with Maurer?s clefts
MPM::mannosemetpath	7	3.25251	1.66111	5.00653	6.59016	1410	0.565692	Mannose and fructose metabolism
MPM::LysineMetabolism	6	2.29482	1.12612	3.47238	7.68015	1184	0.156169	Lysine metabolism
MPM::lipoicAcid	6	4.13322	1.74557	6.10498	5.62227	1099	0.439935	Lipoic acid metabolism
MPM::linearMotor	32	6.31537	1.80377	8.5876	8.75005	1893	0.0114865	Components of the linear motor responsible for merozoite motility in invasion
MPM::ligand&receptor	8	3.30676	0.880717	3.90865	8.07438	4593	0.0125563	Parasite invasion ligands and human erythrocyte receptors
MPM::LeuIsoValmetpath	24	2.68429	1.09171	4.61125	7.36018	2185	0.0398994	Leucine, Isoleucine and Valine metabolism, Lsm proteins and RNA processing
MPM::largeTethering	31	3.14374	1.1335	4.42056	6.51997	1379	0.0488802	Large Tethering Complexes that Act in the Secretory and Endocytic Pathways
MPM::Kinetochore	43	5.87317	1.27709	6.96759	6.25966	2673	0.0267598	Kinetochores power chromosome movements in mitosis
MPM::isoprenoidmetpath	14	3.83349	1.06595	6.28016	6.83085	2438	0.0793048	Isoprenoids metabolism
MPM::iRBC_prots	50	9.92466	2.42297	12.7057	8.89259	1312	0.150164	Parasite encoded proteins associated with membrane infected erythrocytes
MPM::intTranslation	48	8.21827	1.62377	9.95754	7.26977	1253	0.196449	Initiation of translation
MPM::inosiPhosphmetpath	24	5.74251	1.4534	6.98006	6.54004	1285	0.240429	Inositol phosphate metabolism
MPM::importMito	26	6.38077	1.38456	7.73929	7.02761	1914	0.125708	Import of proteins into the mitochondrion
MPM::import_export	23	3.47842	1.42574	5.88842	7.65244	1526	0.205982	Import and export through the nuclear pore
MPM::IGTP_bnd	5	1.60882	0.620416	1.90993	6.74828	1988	0.0938492	Involvement of GTP-binding proteins and ribosomes in amino acid shortage
MPM::hsp70_cyc	9	4.56394	2.17159	8.09568	9.20939	1134	0.264176	The HSP70 chaperone cycle
MPM::histoneMethylation	18	5.37285	1.43884	8.92788	5.4963	1339	0.0988897	Histone lysine methylation
MPM::histone_chaperone	24	9.25151	3.225	12.7674	8.76138	656	0.531493	Chaperone-mediated modulation of nucleosome-histone interactions
MPM::Histone	27	10.0988	3.08404	12.7067	8.03329	913	0.701943	Histone acetylation
MPM::hist_chap	35	4.47922	1.51255	6.0121	7.26782	1567	0.352916	Histone chaperones
MPM::his_bind_mod	28	5.44432	1.62394	7.53094	6.91609	1103	0.483039	Proteins containing histone post translational modification-binding modules
MPM::het_struc_telom	4	3.37639	1.70476	3.75163	9.44405	646	0.141429	Heterochromatin structure of the telomeric and subtelomeric regions
MPM::hemoglobinpolpath	21	5.41086	1.73103	6.88103	7.28728	1855	0.427204	Hemoglobin digestion and ferriprotoporphyrin IX polymerization
MPM::gpiAnchor1path	14	2.26288	1.0531	3.44795	6.05788	2009	0.158834	Glycosylphosphatidylinositol (GPI) anchor biosynthesis
MPM::GPI_prots	27	7.14504	2.13046	9.3793	7.62285	2775	0.47637	Genes coding for GPI-anchored membrane proteins
MPM::Glyoxalase	6	3.3888	1.54712	3.97959	5.17745	1107	0.317587	Glyoxalase metabolism
MPM::glycolysispath	29	6.46319	2.22303	9.16455	7.85383	1514	0.635649	Glycolysis
MPM::glycineSerinemetpath	10	2.91339	1.41009	5.11758	6.12542	1804	0.524542	Glycine and Serine metabolism
MPM::gluth_prot	347	10.3777	1.82334	13.0111	8.23813	1353	6.13143e-06	S-Glutathionylated proteins
MPM::glutamatemetpath	14	2.26173	1.21104	3.60411	6.94385	1246	0.240486	Glutamate metabolism
MPM::gen_phosph	13	3.7265	1.51298	6.33101	6.79609	1577	0.500191	Generation of polyphosphates
MPM::gen_apic_genom	5	1.27041	0.589777	1.5076	7.0215	1714	0.0757937	Genes of the apicoplast genome
MPM::folatebiopath	10	4.06158	1.65688	6.23935	7.01295	1545	0.641412	Folate biosynthesis
MPM::Fe-SprotTab	19	2.16317	0.879893	3.50688	5.95651	1468	0.0278797	Genes coding for Fe-S containing proteins
MPM::FeSProtein	30	5.69495	1.33398	8.04971	6.4374	1522	0.218084	Mechanism of Fe?S-protein biogenesis
MPM::facidsynthesispath	26	6.68296	2.03551	8.89326	6.09141	1891	0.797542	Fatty acid synthesis in the apicoplast
MPM::fa_elong	10	4.38981	1.69583	6.33101	8.25429	988	0.16478	Fatty acids elongation in the endoplasmic reticulum
MPM::exportin	18	4.55575	1.12693	5.88842	6.61353	2093	0.121181	Karyopherin/exportin-mediated nuclear export pathways
MPM::ExcisionRepairTab	78	3.30532	1.07965	4.779	6.256	1447	0.0092162	Genes involved in excision-repair
MPM::excisionrepair	30	2.33744	0.996609	3.86358	6.79609	1577	0.0288063	Nucleotide excision repair
MPM::eukaryotes	27	3.91557	1.75064	6.81228	8.96638	666	0.00557547	Posttranslational translocation in eukaryotes
MPM::ERGolgiVacuole	32	4.45566	1.34335	6.03255	7.27045	1627	0.144665	Transporters of the ER/Golgi and digestive vacuole membranes
MPM::er_golgi_tr_qa	13	2.44938	1.21025	4.75473	7.73533	1025	0.0575434	ER-to Golgi, translocation and quality control
MPM::endos_mat	12	5.12448	1.49057	5.76397	6.33982	1569	0.372776	Endosome maturation
MPM::elongat_f2	5	3.80081	1.1167	4.89713	6.5649	1183	0.15377	Post-translational modification of elongation factor 2
MPM::dsbRecomb	11	3.69134	1.24527	5.45632	6.79609	1577	0.221187	Double strand break repair and homologous recombination
MPM::DRM_prot	147	10.0745	2.2696	13.7179	8.63171	1295	0.142486	Proteins of detergent-resistant membranes
MPM::DomSurfaceProt	19	3.96959	1.88344	6.51264	6.25215	3416	0.737009	Domains of merozoite surface proteins
MPM::dolicholmetpath	9	3.35768	1.38333	4.14911	6.0201	1886	0.321795	Dolichol metabolism
MPM::dnareplication	40	2.74912	1.03292	4.75942	6.50554	1726	0.0160994	DNA Replication
MPM::DNArepair	25	2.75309	1.17193	4.20478	6.256	1447	0.135878	DNA mismatch repair system
MPM::DNAgenes	58	2.4632	0.939404	4.4136	6.28815	1485	0.00122364	Genes coding for enzymes/proteins involved in DNA replication
MPM::DNAAP2	22	2.2771	1.34829	4.1297	6.85142	1589	0.493173	DNA binding proteins with AP2 domain(s)
MPM::DNA_transles	15	2.52589	1.30866	4.019	6.49226	860	0.0775815	Model for translesion DNA synthesis
MPM::dif_kines	6	1.01706	0.558139	1.48131	6.22418	2959	0.0320887	Different kinesins with different roles
MPM::cytoadherencescheme	17	10.4553	2.84169	14.7679	7.25969	3019	0.649702	interactions between modified host cell membrane and endothelial cell
MPM::COPII	25	2.6724	1.19091	4.8054	7.97562	1274	0.00811123	Classical COPII-mediated vesicular transport
MPM::COPI	30	3.13362	1.13964	5.5806	7.64262	1598	0.0102725	Classical COPI-mediated vesicular transport
MPM::cont_micro_asse	25	5.41085	1.6673	8.28951	6.98179	2301	0.427382	Control of microtubule assembly and stabilization
MPM::complex_ubiquitin_ligase	12	5.16997	2.31681	7.46567	7.1049	753	0.841454	Anaphase promoting complex ubquitine ligase
MPM::comp_redox	22	6.36004	1.72855	7.68694	7.46137	2099	0.26767	Compartmentation of redox metabolism
MPM::coasynthesis	8	2.98824	1.25926	4.37824	6.27166	2172	0.268322	CoA biosynthesis
MPM::clathrintransport	37	3.17786	1.06401	5.5806	7.36412	1453	0.00402035	Classical clathrin-mediated vesicular transport
MPM::chromatin	11	10.9428	3.26167	12.7067	7.20151	1173	0.66653	Structure and organization of centromeric chromatin
MPM::chrom_remod	35	5.94006	1.56501	7.46325	6.63666	1513	0.313376	ATP-dependent chromatin remodeling complexes
MPM::chrom_mod_prot	33	5.86942	1.49611	8.54791	6.20392	1271	0.255993	Chromatin modifying proteins
MPM::chrom_lands	22	6.07327	1.51149	8.54791	6.43124	1303	0.301963	Plasmodium falciparum chromatin landscape
MPM::chapfold	76	5.674	1.55447	8.01772	7.63872	1482	0.025036	Chaperone-assisted protein folding
MPM::chaperone	50	6.14701	1.93489	9.5678	7.03783	1480	0.851978	Chaperone network and protein quality control of the mitochondrion
MPM::chap_cytos	32	5.09661	1.79343	8.09568	8.08747	1152	0.14021	Organization of chaperone pathways in the cytosol
MPM::centrosome	85	6.28267	1.8486	9.5678	7.09193	1815	0.928301	Centrosome proteins
MPM::Centriole	19	4.1139	2.15725	6.88648	7.31553	923	0.845438	Centriole proteins
MPM::CCR4	19	5.60109	1.53687	7.3627	7.20151	1173	0.216146	CCR4 ? NOT complex
MPM::cat_phosph	8	2.87872	1.15602	4.30699	7.56491	1731	0.133015	Catabolism of polyphosphates
MPM::capformation	9	1.72948	0.874397	2.30579	5.44259	1722	0.0722404	mRNA 5? capping
MPM::calmodulin	20	5.42823	1.70728	7.50663	7.21112	1828	0.623619	Calcium ? calmodulin activation of protein kinases
MPM::bulk_mRna	4	4.27618	1.99014	5.63258	8.99064	255	0.114591	Bulk mRNA transport through the nuclear pore
MPM::BiosynthFeS	15	3.43597	1.22004	5.07934	6.7344	1525	0.25401	Biosynthesis of Fe-S proteins in the apicoplast
MPM::BiogenesisCytochromeOxidase	19	5.93507	1.3347	7.86047	6.69289	1573	0.121343	Biogenesis of cytochrome oxidase
MPM::baseExcision	41	1.92224	0.961384	3.82363	5.84166	1592	0.00870184	Base excision repair of AP sites
MPM::ATP_synt	19	3.25956	1.02312	5.35475	8.06286	860	0.000434797	ATP synthase complex
MPM::Atg8_12	7	2.81825	1.08357	2.89505	7.67362	1995	0.129059	The Atg8 and Atg12 ubiquitin-like conjugation systems
MPM::ATG_Autop	8	2.26253	1.03789	3.89309	7.25969	3019	0.130214	The ATG autophagic pathway
MPM::arginineproline	7	3.57899	1.76003	5.34225	7.74799	2277	0.428963	Arginine and proline metabolism
MPM::arginine	14	11.3654	3.26648	12.8021	7.732	2468	0.369371	Protein arginine methylation
MPM::apoptosis	23	4.60112	1.62997	6.99722	7.26782	1567	0.369976	Possible paths for apoptosis
MPM::apicoplastgenes	271	11.9483	1.45112	13.4418	6.5428	2007	0.0290049	Nuclear genes with apicoplast signal sequences
MPM::antioxidantSystem	17	3.88098	1.56373	6.43783	6.9285	1749	0.569619	Mitochondrial antioxidant system
MPM::aminosugmetpath	8	1.95496	0.673528	2.85088	6.07679	1828	0.069021	Aminosugars metabolism
MPM::alanAspartate	8	1.34092	1.00497	2.53904	6.73723	1496	0.243994	Asparagine and Aspartate metabolism
MPM::adenylyl	48	3.73788	1.20039	5.68234	6.88359	1833	0.115948	Modification of proteins by adenylylation and ADP-ribosylation
MPM::actin	31	5.95656	1.60092	9.14133	6.58835	2268	0.45332	Actin and filaments
MPM::acidocalcisome	37	5.12545	1.42427	8.03906	7.27045	1627	0.129129	The acidocalcisome
MPM::acet_recog_mod	12	9.71631	3.25416	13.1431	8.00099	612	0.552961	Acetylation recognition by the bromodomain and other modules
MPM::40S_assemb_path	17	4.65285	0.965096	5.60132	6.00635	1395	0.00461697	Pre-ribosomal particles along the 40S assembly pathway
GO:0070258	19	6.63096	1.32813	8.48172	9.08041	1946	0.000467204	CC-inner membrane complex
GO:0065002	5	1.98727	1.12895	3.75872	7.84512	1794	0.169444	BP-intracellular protein transmembrane transport
GO:0060627	11	2.98106	1.39603	5.01463	8.43634	898	0.0204468	BP-regulation of vesicle-mediated transport
GO:0055114	69	7.33582	1.53913	10.1501	6.9285	1749	0.278337	BP-oxidation-reduction process
GO:0055085	33	2.74144	1.28872	5.09656	6.82502	1953	0.275547	BP-transmembrane transport
GO:0051726	15	4.38525	1.16878	5.51339	6.46161	1488	0.127214	BP-regulation of cell cycle
GO:0051603	15	0.907256	0.428248	1.54404	8.84008	1693	5.35433e-06	BP-proteolysis involved in cellular protein catabolic process
GO:0051539	8	1.76336	0.782652	2.69745	6.45102	2319	0.119794	MF-4 iron, 4 sulfur cluster binding
GO:0051537	6	1.93782	0.888684	2.3003	7.22364	2463	0.130032	MF-2 iron, 2 sulfur cluster binding
GO:0051536	16	1.48797	0.735858	2.48598	5.95651	1468	0.0191286	MF-iron-sulfur cluster binding
GO:0051301	12	2.52582	1.00878	4.01887	5.9776	1760	0.164574	BP-cell division
GO:0051287	7	7.61648	2.37275	10.1501	6.52461	1625	0.582765	MF-NAD binding
GO:0051276	11	6.71564	4.40437	12.3637	11.3046	284	0.158216	BP-chromosome organization
GO:0051258	6	4.69511	2.39198	6.43862	9.56135	612	0.248106	BP-protein polymerization
GO:0051246	14	5.56415	1.63325	7.34844	7.69106	1432	0.284696	BP-regulation of protein metabolic process
GO:0051087	8	3.95488	1.3681	4.77839	7.85923	2427	0.174258	MF-chaperone binding
GO:0051082	54	4.24026	1.27672	6.26085	8.2351	1707	3.31284e-05	MF-unfolded protein binding
GO:0051028	4	2.29887	1.28866	4.43245	7.17204	958	0.437857	BP-mRNA transport
GO:0050839	4	6.21566	3.18583	6.66762	9.59666	4946	0.508571	MF-cell adhesion molecule binding
GO:0050776	11	3.1182	1.39797	4.36934	8.54945	4860	0.00735441	BP-regulation of immune response
GO:0050661	7	7.23951	1.77737	7.46963	7.08283	1815	0.281469	MF-NADP binding
GO:0050660	13	2.43838	1.0167	4.26935	6.16243	1454	0.104936	MF-flavin adenine dinucleotide binding
GO:0048870	4	3.53847	1.18658	4.04978	6.89427	2701	0.289286	BP-cell motility
GO:0048500	4	1.92225	0.963327	2.09609	6.7836	1017	0.244286	CC-signal recognition particle
GO:0048037	6	3.67395	1.18031	4.04928	7.22437	2807	0.196916	MF-cofactor binding
GO:0046983	20	4.05292	1.17951	5.18128	6.80141	1936	0.0912089	MF-protein dimerization activity
GO:0046982	15	9.87033	3.80102	12.4756	8.8443	1217	0.773155	MF-protein heterodimerization activity
GO:0046961	18	3.33232	1.15229	5.35475	7.84722	760	0.00207955	MF-proton-transporting ATPase activity, rotational mechanism
GO:0046933	14	1.9478	1.02923	3.15615	7.51921	1124	0.0047638	MF-hydrogen ion transporting ATP synthase activity, rotational mechanism
GO:0046907	7	5.26841	2.18421	6.78229	3.98146	681	0.208596	BP-intracellular transport
GO:0046873	6	2.89679	1.27446	4.23009	7.05967	1618	0.304058	MF-metal ion transmembrane transporter activity
GO:0046872	68	4.02891	1.28404	5.79822	6.75159	1669	0.180505	MF-metal ion binding
GO:0046854	4	1.35647	0.87893	2.14186	6.55276	1718	0.333571	BP-phosphatidylinositol phosphorylation
GO:0046789	12	2.95578	1.28724	4.96088	7.92689	2705	0.0903587	MF-host cell surface receptor binding
GO:0046777	3	3.73424	1.47742	4.42238	6.27715	1785	0.395	BP-protein autophosphorylation
GO:0046034	4	1.13304	0.540311	1.73926	7.80743	1382	0.08	BP-ATP metabolic process
GO:0045454	33	6.17008	1.61356	7.68694	7.27996	1657	0.259351	BP-cell redox homeostasis
GO:0045261	6	1.30056	0.765514	1.91288	7.55765	2038	0.132197	CC-proton-transporting ATP synthase complex, catalytic core F(1)
GO:0045254	4	1.71034	0.933872	2.63628	2.86281	322	0.0235714	CC-pyruvate dehydrogenase complex
GO:0045039	5	0.869091	0.556737	1.32908	7.68817	1594	0.067349	BP-protein import into mitochondrial inner membrane
GO:0044267	10	1.34415	0.571481	2.27603	8.38854	1598	0.000418931	BP-cellular protein metabolic process
GO:0044262	5	6.03755	3.31835	8.62551	6.74156	3084	0.869048	BP-cellular carbohydrate metabolic process
GO:0044237	12	2.68934	1.13717	4.41408	6.09325	1645	0.246445	BP-cellular metabolic process
GO:0044053	4	2.69449	1.51503	3.09206	7.82661	1656	0.465	BP-translocation of peptides or proteins into host cell cytoplasm
GO:0043952	7	2.40917	1.57173	4.50901	8.30934	574	0.0436043	BP-protein transport by the Sec complex
GO:0043687	14	5.56415	1.63325	7.34844	7.69106	1432	0.206049	BP-post-translational protein modification
GO:0043565	11	2.92911	0.98656	4.32969	6.83822	2126	0.145916	MF-sequence-specific DNA binding
GO:0043234	6	4.69511	2.39198	6.43862	9.56135	612	0.317304	CC-protein complex
GO:0043231	4	2.05763	0.970374	2.89376	6.86133	2017	0.251429	CC-intracellular membrane-bounded organelle
GO:0043087	4	1.9523	1.14998	2.95265	6.99046	2285	0.266429	BP-regulation of GTPase activity
GO:0043039	8	2.48346	1.06719	3.6735	7.1199	1560	0.134185	BP-tRNA aminoacylation
GO:0043022	7	4.13281	1.47212	5.98772	7.8925	1471	0.195035	MF-ribosome binding
GO:0042803	9	4.25413	1.64694	5.85368	7.22437	2807	0.33373	MF-protein homodimerization activity
GO:0042719	5	0.869091	0.556737	1.32908	7.68817	1594	0.0269841	CC-mitochondrial intermembrane space protein transporter complex
GO:0042626	14	3.01208	1.32998	4.61861	6.52196	2266	0.377679	MF-ATPase activity, coupled to transmembrane movement of substances
GO:0042623	4	1.42182	0.592023	1.76248	8.28774	2008	0.0442857	MF-ATPase activity, coupled
GO:0042540	7	4.35396	1.67195	6.77316	9.08579	941	0.112587	BP-hemoglobin catabolic process
GO:0042393	6	3.42791	1.86908	6.63502	9.20199	698	0.155465	MF-histone binding
GO:0042254	23	4.19749	0.939748	5.15522	6.41515	2091	0.0616162	BP-ribosome biogenesis
GO:0035556	13	2.41001	0.972908	3.64464	6.44453	2172	0.173601	BP-intracellular signal transduction
GO:0034399	12	3.69949	1.64694	5.64483	6.69939	1387	0.645475	CC-nuclear periphery
GO:0033644	9	3.16377	1.24107	4.9058	7.92689	2705	0.0695701	CC-host cell membrane
GO:0033014	5	2.00855	1.16476	3.23313	5.54168	2201	0.37537	BP-tetrapyrrole biosynthetic process
GO:0032549	5	1.05323	0.447869	1.4685	6.22833	1899	0.0724206	MF-ribonucleoside binding
GO:0032313	12	2.88582	1.1241	3.92219	6.11294	1303	0.201439	BP-regulation of Rab GTPase activity
GO:0032259	8	1.83295	0.625341	2.42745	6.26995	1994	0.0556099	BP-methylation
GO:0031965	5	2.9152	1.24351	3.21437	6.72406	1588	0.373214	CC-nuclear membrane
GO:0031410	4	1.16099	0.599324	1.7296	5.92765	1268	0.112857	CC-cytoplasmic vesicle
GO:0031362	4	1.07203	0.722983	1.93757	3.21521	405	0.0278571	CC-anchored to external side of plasma membrane
GO:0031338	18	1.84893	0.947676	3.3161	7.43064	1351	0.0117888	BP-regulation of vesicle fusion
GO:0031201	18	1.84893	0.947676	3.3161	7.43064	1351	0.0265669	CC-SNARE complex
GO:0031167	4	0.985838	0.479643	1.12992	5.84806	2200	0.105714	BP-rRNA methylation
GO:0031072	40	2.67426	1.12056	4.45399	7.28316	1505	0.00613157	MF-heat shock protein binding
GO:0030983	7	2.61316	1.00623	3.28858	5.57153	1418	0.181177	MF-mismatched DNA binding
GO:0030955	4	5.01933	1.91922	5.4168	5.99887	1984	0.45	MF-potassium ion binding
GO:0030528	8	5.08272	1.45918	5.66167	6.65544	2286	0.242941	NULL-transcription regulator activity
GO:0030522	4	1.07203	0.722983	1.93757	3.21521	405	0.0228571	BP-intracellular receptor mediated signaling pathway
GO:0030508	5	4.12897	1.81015	4.64834	6.93901	1622	0.509127	NULL-thiol-disulfide exchange intermediate activity
GO:0030433	22	5.9311	1.56031	7.3259	6.96202	1378	0.272218	BP-ER-associated protein catabolic process
GO:0030430	9	5.26986	2.21188	7.10815	7.73698	1025	0.605574	CC-host cell cytoplasm
GO:0030286	12	1.41634	0.779038	2.52722	5.74628	2527	0.0206124	CC-dynein complex
GO:0030260	17	5.21524	1.50194	7.56829	8.37885	4719	0.00606528	BP-entry into host cell
GO:0030246	6	3.62866	2.26428	6.10391	6.07679	1828	0.80353	MF-carbohydrate binding
GO:0030170	4	3.42982	1.89464	5.12846	8.0281	1505	0.608571	MF-pyridoxal phosphate binding
GO:0030163	13	2.06492	1.37886	3.71183	7.14808	1211	0.267642	BP-protein catabolic process
GO:0030154	4	3.58892	1.92472	5.66597	6.19685	2116	0.683571	BP-cell differentiation
GO:0030145	7	3.32068	1.70901	5.71264	6.79609	1577	0.58463	MF-manganese ion binding
GO:0030131	12	1.399	0.64099	2.17525	6.92742	1450	0.0177701	CC-clathrin adaptor complex
GO:0030130	4	1.47	0.791833	2.01268	7.36412	1453	0.138571	CC-clathrin coat of trans-Golgi network vesicle
GO:0030127	4	1.82653	0.860194	2.39976	8.18289	942	0.0978571	CC-COPII vesicle coat
GO:0030126	4	1.32868	0.521076	1.91541	7.64262	1598	0.0657143	CC-COPI vesicle coat
GO:0030117	15	1.5108	0.696028	2.34236	7.10248	1300	0.00117102	CC-membrane coat
GO:0030036	6	4.60611	1.33609	5.72585	6.31101	2601	0.253799	BP-actin cytoskeleton organization
GO:0030001	5	2.89679	1.30641	4.23009	7.05967	1618	0.433532	BP-metal ion transport
GO:0022627	27	3.16767	0.70559	4.14605	10.9246	342	2.61066e-09	CC-cytosolic small ribosomal subunit
GO:0022625	34	5.5729	1.44225	7.32347	10.6496	392	8.61911e-08	CC-cytosolic large ribosomal subunit
GO:0020037	7	2.72146	1.35934	4.91472	7.44037	860	0.194187	MF-heme binding
GO:0020036	17	5.38047	1.73476	7.21426	8.0492	1990	0.19014	CC-Maurer's cleft
GO:0020020	31	4.65999	1.80204	7.82565	8.43634	898	0.00985327	CC-food vacuole
GO:0020011	484	6.52179	1.26434	9.88894	6.27968	1891	6.00724e-05	CC-apicoplast
GO:0020009	12	4.43252	1.84419	6.52216	6.49619	3404	0.473566	CC-microneme
GO:0020008	21	5.91731	1.64808	7.97486	9.35217	4370	0.000127502	CC-rhoptry
GO:0020007	11	4.87677	2.14109	7.29922	7.58302	2806	0.607288	CC-apical complex
GO:0020005	13	10.4245	3.0478	12.5574	7.73698	1025	0.936722	CC-symbiont-containing vacuole membrane
GO:0020003	22	6.17267	2.38605	8.52348	8.94999	1863	0.207123	CC-symbiont-containing vacuole
GO:0020002	5	3.50438	2.18367	6.66762	6.80569	3193	0.686905	CC-host cell plasma membrane
GO:0019904	6	4.67222	1.97763	7.53094	8.04375	1127	0.406981	MF-protein domain specific binding
GO:0019887	3	1.94304	0.984948	2.91111	7.21112	1828	0.3325	MF-protein kinase regulator activity
GO:0019843	12	4.72435	1.62672	6.03007	7.4605	1710	0.233284	MF-rRNA binding
GO:0019787	4	2.33617	1.02105	3.49185	8.26051	1502	0.145	MF-small conjugating protein ligase activity
GO:0019538	6	2.84846	1.4322	4.72977	7.74799	2277	0.404004	BP-protein metabolic process
GO:0019205	4	2.52559	1.30125	2.6506	8.60623	1495	0.287143	MF-nucleobase-containing compound kinase activity
GO:0018342	4	3.37238	1.63501	4.21444	7.38196	2020	0.485002	BP-protein prenylation
GO:0018024	4	4.95543	1.7268	6.34359	5.38301	941	0.27	MF-histone-lysine N-methyltransferase activity
GO:0017111	74	4.01614	1.22112	6.038	6.50554	1726	0.0759163	MF-nucleoside-triphosphatase activity
GO:0016887	71	6.41375	1.28409	7.53988	6.44357	1585	0.0665112	MF-ATPase activity
GO:0016881	18	5.56415	1.46395	7.34844	7.69106	1432	0.142979	MF-acid-amino acid ligase activity
GO:0016874	11	1.9623	1.15805	3.58643	7.1023	2345	0.163339	MF-ligase activity
GO:0016853	4	4.08273	2.23376	5.02554	9.17042	491	0.438571	MF-isomerase activity
GO:0016849	4	0.958278	0.474743	1.28725	5.63338	2151	0.0792857	MF-phosphorus-oxygen lyase activity
GO:0016791	8	1.82996	0.769343	2.84687	7.38196	2020	0.0339005	MF-phosphatase activity
GO:0016787	108	5.44609	1.4962	8.1243	6.8938	1597	0.259774	MF-hydrolase activity
GO:0016779	37	4.59247	1.18452	7.4009	6.02182	1771	0.0905279	MF-nucleotidyltransferase activity
GO:0016773	4	1.35647	0.529937	1.36975	5.4355	1008	0.045	MF-phosphotransferase activity, alcohol group as acceptor
GO:0016746	13	3.21281	1.23427	4.2767	6.78362	1991	0.297608	MF-transferase activity, transferring acyl groups
GO:0016740	54	4.31947	1.40619	7.05747	6.299	1543	0.232823	MF-transferase activity
GO:0016585	5	3.02741	1.52316	3.25515	8.12868	493	0.141865	CC-chromatin remodeling complex
GO:0016579	6	1.6309	0.789789	2.86216	7.17043	1467	0.0897118	BP-protein deubiquitination
GO:0016568	8	2.10129	0.954787	3.04356	6.62957	2677	0.174988	BP-chromatin modification
GO:0016567	7	3.51122	1.35652	3.66393	6.69356	1409	0.311334	BP-protein ubiquitination
GO:0016491	45	5.38352	1.6928	8.70261	6.90648	1523	0.541282	MF-oxidoreductase activity
GO:0016469	8	1.9478	0.968603	2.74804	7.51921	1124	0.0557226	CC-proton-transporting two-sector ATPase complex
GO:0016459	92	4.29452	1.39323	8.10236	6.83204	2248	0.167549	CC-myosin complex
GO:0016337	14	4.41848	1.54171	7.14758	7.97406	2893	0.155738	BP-cell-cell adhesion
GO:0016310	4	0.892988	0.510797	1.46649	6.83085	2438	0.127143	BP-phosphorylation
GO:0016301	4	2.22085	1.1366	3.30396	4.77765	1139	0.158571	MF-kinase activity
GO:0016272	9	2.18251	0.989915	4.0417	8.2504	960	0.0171606	CC-prefoldin complex
GO:0016255	27	7.14504	2.13862	9.3793	7.62285	2775	0.447545	BP-attachment of GPI anchor to protein
GO:0016226	8	1.60078	0.725062	1.97595	5.6026	1827	0.0402642	BP-iron-sulfur cluster assembly
GO:0016209	10	6.72042	2.2066	7.45622	7.41571	2752	0.45395	MF-antioxidant activity
GO:0016192	60	2.40946	0.924254	3.99094	7.1232	1496	2.26857e-05	BP-vesicle-mediated transport
GO:0016149	4	1.9596	0.973943	1.99914	5.91893	1542	0.242857	MF-translation release factor activity, codon specific
GO:0016070	24	3.31079	1.30835	4.39202	6.29656	1968	0.301375	BP-RNA metabolic process
GO:0016042	6	1.81928	0.896313	3.47355	6.40013	1872	0.250541	BP-lipid catabolic process
GO:0016021	372	11.6359	1.45507	13.6222	6.83229	1801	0.330803	CC-integral to membrane
GO:0016020	788	10.8076	1.51318	14.6134	6.53577	1738	0.029769	CC-membrane
GO:0016018	6	3.18068	1.77886	5.59595	7.59309	1105	0.529978	MF-cyclosporin A binding
GO:0015992	8	2.27535	1.11557	3.55681	7.80743	1382	0.119615	BP-proton transport
GO:0015991	14	3.25956	0.989894	4.47187	8.06286	860	0.00391745	BP-ATP hydrolysis coupled proton transport
GO:0015986	18	3.25956	1.09868	5.35475	8.06286	860	0.000217208	BP-ATP synthesis coupled proton transport
GO:0015937	4	2.88265	1.19992	3.99554	6.27166	2172	0.312143	BP-coenzyme A biosynthetic process
GO:0015935	17	4.67799	2.14304	6.11054	10.2633	531	0.00201895	CC-small ribosomal subunit
GO:0015934	21	5.11583	1.82768	6.53059	10.2498	460	7.02611e-05	CC-large ribosomal subunit
GO:0015662	13	2.56615	0.963531	3.41263	6.62148	2174	0.131344	MF-ATPase activity, coupled to transmembrane movement of ions, phosphorylative mechanism
GO:0015629	6	5.61909	2.04931	5.6577	6.06212	2930	0.311526	CC-actin cytoskeleton
GO:0015450	6	2.96059	1.29594	3.91457	7.76364	2377	0.249946	MF-P-P-bond-hydrolysis-driven protein transmembrane transporter activity
GO:0015238	4	4.3895	2.14134	4.64037	9.19447	865	0.398571	MF-drug transmembrane transporter activity
GO:0015095	4	3.01405	1.76559	5.64028	5.66402	1343	0.62668	MF-magnesium ion transmembrane transporter activity
GO:0015078	11	3.25956	1.41682	5.66839	8.06286	860	0.0318308	MF-hydrogen ion transmembrane transporter activity
GO:0015074	4	3.67129	1.90308	5.55682	5.00892	1505	0.488571	BP-DNA integration
GO:0015035	5	7.01902	2.90686	7.01902	5.62657	1346	0.555234	MF-protein disulfide oxidoreductase activity
GO:0015031	61	4.74701	1.46715	6.154	7.40275	1521	0.115403	BP-protein transport
GO:0010564	23	5.9311	1.54742	7.3259	6.96202	1378	0.331161	BP-regulation of cell cycle process
GO:0009987	9	2.7387	1.29997	4.13298	6.67753	1600	0.358111	BP-cellular process
GO:0009986	14	7.80658	2.2125	9.08576	6.79996	2844	0.340574	CC-cell surface
GO:0009982	16	2.29719	0.859522	2.84007	5.91303	2375	0.0213164	MF-pseudouridine synthase activity
GO:0009931	5	6.24895	2.16171	7.0087	7.98615	2245	0.369841	MF-calcium-dependent protein serine/threonine kinase activity
GO:0009451	18	2.29719	0.963151	2.84007	5.91303	2375	0.059224	BP-RNA modification
GO:0009438	4	2.4142	1.49325	3.93243	6.42975	2753	0.459286	BP-methylglyoxal metabolic process
GO:0009408	28	5.74421	1.60607	6.97774	8.03073	2130	0.0500561	BP-response to heat
GO:0009405	15	4.13315	1.54711	6.8038	7.25969	3019	0.284984	BP-pathogenesis
GO:0009396	5	2.32993	1.43142	3.93951	6.16185	2929	0.408333	BP-folic acid-containing compound biosynthetic process
GO:0009245	6	2.61096	1.11918	3.85427	5.27606	1389	0.150271	BP-lipid A biosynthetic process
GO:0009234	4	2.4212	0.859728	2.5865	5.93892	1751	0.207857	BP-menaquinone biosynthetic process
GO:0009228	5	4.96983	1.93213	6.36178	5.24429	1325	0.467262	BP-thiamine biosynthetic process
GO:0009190	4	0.958278	0.474743	1.28725	5.63338	2151	0.103571	BP-cyclic nucleotide biosynthetic process
GO:0009116	6	4.38672	1.76406	4.90611	6.88625	3214	0.327695	BP-nucleoside metabolic process
GO:0009058	12	2.20222	1.0704	3.73429	6.78368	1458	0.237313	BP-biosynthetic process
GO:0009055	34	6.44912	1.5889	9.23435	6.75268	1612	0.478467	MF-electron carrier activity
GO:0008757	6	1.21423	0.588921	1.74409	6.43969	2166	0.057371	MF-S-adenosylmethionine-dependent methyltransferase activity
GO:0008654	6	4.02112	1.39732	4.79158	8.24525	783	0.0761905	BP-phospholipid biosynthetic process
GO:0008649	4	0.859843	0.443079	1.34703	6.04503	1728	0.110714	MF-rRNA methyltransferase activity
GO:0008641	4	2.01133	0.984981	2.80885	5.72809	1806	0.297857	MF-small protein activating enzyme activity
GO:0008616	4	1.13755	0.450296	1.59603	5.72793	1692	0.0685714	BP-queuosine biosynthetic process
GO:0008610	8	3.01309	1.56152	5.659	5.27606	1389	0.259398	BP-lipid biosynthetic process
GO:0008565	27	3.61141	1.08403	5.47054	7.45984	1368	0.00646001	MF-protein transporter activity
GO:0008440	4	1.79166	0.856051	2.56795	5.8394	1223	0.161429	MF-inositol-1,4,5-trisphosphate 3-kinase activity
GO:0008408	8	1.89833	0.943406	3.02196	5.45708	1581	0.0799806	MF-3'-5' exonuclease activity
GO:0008380	35	2.67822	1.09472	4.853	6.935	1585	0.0301682	BP-RNA splicing
GO:0008312	5	1.47795	0.830246	2.09609	7.29871	1482	0.101786	MF-7S RNA binding
GO:0008299	7	3.15679	1.3956	4.26653	5.60724	1830	0.358246	BP-isoprenoid biosynthetic process
GO:0008295	4	2.99747	1.3331	3.58803	8.69394	1796	0.206429	BP-spermidine biosynthetic process
GO:0008287	5	2.00822	0.976566	2.40194	7.08491	2190	0.259325	CC-protein serine/threonine phosphatase complex
GO:0008283	5	1.801	0.754587	2.79353	7.64434	1592	0.110317	BP-cell proliferation
GO:0008270	237	6.3556	1.37846	9.71509	6.5221	1658	0.0272779	MF-zinc ion binding
GO:0008237	5	6.33903	2.5496	7.01013	5.60621	1653	0.628571	MF-metallopeptidase activity
GO:0008236	5	3.68929	1.73434	4.82968	4.99052	1130	0.351984	MF-serine-type peptidase activity
GO:0008235	5	2.60868	1.10251	3.98987	6.67753	1600	0.364286	MF-metalloexopeptidase activity
GO:0008234	26	5.288	1.98597	8.62507	6.77078	3015	0.733012	MF-cysteine-type peptidase activity
GO:0008233	29	4.59247	1.6232	7.56499	6.02182	1771	0.438666	MF-peptidase activity
GO:0008173	13	1.98332	0.935102	3.15859	6.15766	1707	0.129282	MF-RNA methyltransferase activity
GO:0008168	46	2.83385	0.774606	3.85139	5.95516	1889	0.00040547	MF-methyltransferase activity
GO:0008152	99	5.99327	1.48036	8.83509	6.5826	1720	0.285599	BP-metabolic process
GO:0008138	4	0.844533	0.530948	1.42337	7.38196	2020	0.122143	MF-protein tyrosine/serine/threonine phosphatase activity
GO:0008121	5	1.90036	1.00129	3.13905	8.07189	1073	0.0736111	MF-ubiquinol-cytochrome-c reductase activity
GO:0008094	10	3.2811	1.0201	4.14829	7.49553	2275	0.130142	MF-DNA-dependent ATPase activity
GO:0008080	7	1.40425	0.754201	2.68191	6.66584	1582	0.0999126	MF-N-acetyltransferase activity
GO:0008033	18	2.08501	0.646861	3.86538	5.95516	1889	0.00470962	BP-tRNA processing
GO:0008026	62	4.71264	1.09093	6.05729	5.9847	1432	0.00137245	MF-ATP-dependent helicase activity
GO:0007276	7	2.26253	0.937298	3.53117	7.25969	3019	0.119304	BP-gamete generation
GO:0007275	10	3.17851	1.53331	5.80769	6.33782	1261	0.546714	BP-multicellular organismal development
GO:0007264	24	3.79127	1.59465	5.52058	7.90658	1377	0.134014	BP-small GTPase mediated signal transduction
GO:0007165	36	6.13952	1.76874	9.29529	7.13381	1673	0.382609	BP-signal transduction
GO:0007155	18	4.09522	1.11683	6.01387	6.18493	1739	0.0946658	BP-cell adhesion
GO:0007067	15	3.60677	1.24258	4.71136	6.94211	2624	0.176871	BP-mitosis
GO:0007059	4	2.01907	0.965578	3.45579	4.89516	1457	0.16	BP-chromosome segregation
GO:0007049	27	3.45579	1.32907	5.60261	6.75721	2503	0.417429	BP-cell cycle
GO:0007035	6	1.13304	0.608312	1.54833	8.06288	643	0.00336108	BP-vacuolar acidification
GO:0007018	28	5.87317	1.20528	6.69711	6.25966	2673	0.0337192	BP-microtubule-based movement
GO:0007017	12	2.01266	0.546611	2.45328	6.42818	2958	0.0033423	BP-microtubule-based process
GO:0007010	13	5.92685	1.65583	6.85394	7.0369	3395	0.189899	BP-cytoskeleton organization
GO:0006986	21	5.74421	1.64803	6.93	8.03073	2130	0.0798741	BP-response to unfolded protein
GO:0006979	12	5.22454	1.9137	7.41317	8.32174	1190	0.250152	BP-response to oxidative stress
GO:0006974	18	3.84708	1.16054	6.17261	6.36429	2311	0.0958313	BP-response to DNA damage stimulus
GO:0006950	10	5.07154	1.5008	6.24406	7.08979	1563	0.283117	BP-response to stress
GO:0006914	4	1.63952	0.693014	1.96994	6.1912	2690	0.209286	BP-autophagy
GO:0006913	12	2.98106	1.27426	5.01463	8.43634	898	0.0164654	BP-nucleocytoplasmic transport
GO:0006904	4	1.03811	0.552502	1.37364	5.70036	1255	0.0957143	BP-vesicle docking involved in exocytosis
GO:0006897	13	2.40615	1.12942	2.8556	6.20475	2279	0.21733	BP-endocytosis
GO:0006888	13	2.75872	1.26495	3.66148	7.5681	1735	0.152953	BP-ER to Golgi vesicle-mediated transport
GO:0006886	81	4.12315	1.25809	5.9925	7.43064	1351	0.000280668	BP-intracellular protein transport
GO:0006825	4	1.38227	0.695537	1.53089	7.45506	2439	0.178571	BP-copper ion transport
GO:0006818	6	3.33232	1.52609	5.35475	7.84722	760	0.174621	BP-hydrogen transport
GO:0006817	24	2.90968	1.06696	4.34934	6.18493	1739	0.103149	BP-phosphate ion transport
GO:0006813	5	2.02754	1.17746	3.53545	6.10994	1621	0.313095	BP-potassium ion transport
GO:0006812	10	1.64776	0.593317	2.38314	7.00946	1999	0.011874	BP-cation transport
GO:0006811	4	2.27224	1.49987	4.00354	5.92304	774	0.518571	BP-ion transport
GO:0006810	99	4.66496	1.37994	6.91768	6.93389	1616	0.0728926	BP-transport
GO:0006783	9	2.87325	1.10929	3.67392	6.66228	2031	0.301413	BP-heme biosynthetic process
GO:0006754	12	2.38314	1.03382	3.41263	5.96082	2101	0.173115	BP-ATP biosynthetic process
GO:0006744	6	1.96882	0.687284	2.5865	6.31956	2129	0.110606	BP-ubiquinone biosynthetic process
GO:0006730	6	3.75947	1.97748	5.71619	7.01295	1545	0.785931	BP-one-carbon metabolic process
GO:0006644	5	0.788772	0.551638	1.27274	6.8938	1597	0.0329365	BP-phospholipid metabolic process
GO:0006633	19	5.3521	2.01537	8.41994	5.10125	1218	0.431048	BP-fatty acid biosynthetic process
GO:0006631	6	4.35575	2.30072	8.04085	8.25429	988	0.510877	BP-fatty acid metabolic process
GO:0006629	17	3.32459	1.08829	4.34205	6.63515	1734	0.160525	BP-lipid metabolic process
GO:0006626	10	2.22315	0.937278	3.19005	7.57388	2376	0.0813305	BP-protein targeting to mitochondrion
GO:0006614	13	1.97903	1.25931	3.53117	7.92689	2705	0.13582	BP-SRP-dependent cotranslational protein targeting to membrane
GO:0006606	4	3.00098	1.02759	3.01729	8.04375	1127	0.155	BP-protein import into nucleus
GO:0006546	4	1.85392	0.7817	2.71487	6.28368	2297	0.230002	BP-glycine catabolic process
GO:0006520	5	2.50393	1.13066	2.91179	6.13623	2084	0.417659	BP-cellular amino acid metabolic process
GO:0006512	19	6.47933	1.49977	7.28075	7.1023	2345	0.247651	NULL-ubiquitin cycle
GO:0006511	56	5.02924	1.36204	6.8043	7.99646	1508	0.000953102	BP-ubiquitin-dependent protein catabolic process
GO:0006508	89	5.7759	1.71332	9.1086	6.80989	1918	0.811134	BP-proteolysis
GO:0006506	11	2.46127	0.913869	3.44795	5.71057	1781	0.0611557	BP-GPI anchor biosynthetic process
GO:0006486	5	2.44086	0.901252	2.88159	5.99393	1289	0.13261	BP-protein glycosylation
GO:0006479	4	0.625681	0.31193	0.977216	5.61559	1807	0.0685714	BP-protein methylation
GO:0006470	18	1.99695	1.06733	3.42951	7.10677	1469	0.0792396	BP-protein dephosphorylation
GO:0006468	92	4.86878	1.40228	7.6103	6.26965	1977	0.225261	BP-protein phosphorylation
GO:0006467	4	2.37287	1.50059	3.62927	8.3881	729	0.182143	BP-protein thiol-disulfide exchange
GO:0006465	9	2.89538	1.12624	4.23214	7.76154	2022	0.124981	BP-signal peptide processing
GO:0006464	23	6.27608	1.60656	7.72156	6.67753	1600	0.429247	BP-cellular protein modification process
GO:0006461	5	1.42307	0.552274	1.69098	5.9347	1843	0.0748016	BP-protein complex assembly
GO:0006457	74	4.57438	1.3444	7.1173	7.63872	1482	0.00322274	BP-protein folding
GO:0006446	9	2.92649	1.23716	4.96864	8.71781	1535	0.0267164	BP-regulation of translational initiation
GO:0006432	4	1.40334	0.738434	1.60826	6.90508	1477	0.246429	BP-phenylalanyl-tRNA aminoacylation
GO:0006424	4	3.31146	1.23873	3.60411	6.46611	2382	0.41	BP-glutamyl-tRNA aminoacylation
GO:0006422	4	1.55692	0.788546	1.88609	7.62592	2657	0.105	BP-aspartyl-tRNA aminoacylation
GO:0006420	4	2.07018	0.892348	2.95435	6.48783	1908	0.291429	BP-arginyl-tRNA aminoacylation
GO:0006418	33	2.7889	1.13605	3.92509	6.88359	1833	0.104835	BP-tRNA aminoacylation for protein translation
GO:0006417	11	2.55831	1.22758	4.43245	7.28728	1855	0.208913	BP-regulation of translation
GO:0006415	6	1.09059	0.776019	1.99914	6.87334	1519	0.144589	BP-translational termination
GO:0006414	20	5.16655	2.07826	6.67762	7.0215	1714	0.81222	BP-translational elongation
GO:0006413	59	8.84989	1.70013	10.4394	6.66677	1578	0.779241	BP-translational initiation
GO:0006412	243	8.48468	2.29544	10.6804	7.18076	1506	0.98794	BP-translation
GO:0006410	6	3.57634	1.30434	4.66861	6.02182	1771	0.260823	NULL-transcription, RNA-dependent
GO:0006400	10	1.28504	0.682526	2.41716	5.72793	1692	0.0545882	BP-tRNA modification
GO:0006397	37	2.83138	1.10674	5.24999	6.68104	1423	0.0372506	BP-mRNA processing
GO:0006396	41	5.10677	1.23822	6.06897	6.23015	1338	0.0315933	BP-RNA processing
GO:0006383	6	1.03284	0.431211	1.4685	6.29245	2016	0.0213745	BP-transcription from RNA polymerase III promoter
GO:0006379	3	3.4622	1.56063	4.30701	5.23031	1391	0.4625	BP-mRNA cleavage
GO:0006378	4	5.07967	1.8151	5.61161	6.72658	2247	0.442143	BP-mRNA polyadenylation
GO:0006370	4	0.957078	0.380386	1.36543	5.32066	1703	0.0357143	BP-7-methylguanosine mRNA capping
GO:0006367	8	1.65183	0.920327	2.65602	6.47059	1290	0.122657	BP-transcription initiation from RNA polymerase II promoter
GO:0006366	13	2.34305	0.877936	3.80352	7.19923	1431	0.0396341	BP-transcription from RNA polymerase II promoter
GO:0006364	36	2.2212	0.716677	3.53103	6.15766	1707	0.00241288	BP-rRNA processing
GO:0006357	7	1.34961	0.721426	2.19535	6.67502	1434	0.0926638	BP-regulation of transcription from RNA polymerase II promoter
GO:0006355	104	6.23424	1.27959	8.97414	6.49743	1852	0.158158	BP-regulation of transcription, DNA-dependent
GO:0006351	83	6.92616	1.27468	10.1671	6.34122	1665	0.0279866	BP-transcription, DNA-dependent
GO:0006334	13	6.71564	3.47302	12.27	11.3046	284	0.0113111	BP-nucleosome assembly
GO:0006333	13	6.82829	2.87893	9.99129	8.82069	551	0.311321	BP-chromatin assembly or disassembly
GO:0006310	18	5.21622	1.51208	8.04129	6.67624	1979	0.158439	BP-DNA recombination
GO:0006308	3	1.65528	0.879118	1.7927	5.45392	2436	0.2125	BP-DNA catabolic process
GO:0006298	9	2.62036	1.15868	4.046	6.06867	2450	0.36894	BP-mismatch repair
GO:0006289	9	2.07431	1.17409	2.84064	5.71018	899	0.130677	BP-nucleotide-excision repair
GO:0006284	6	0.992999	0.543416	1.54175	5.82802	1996	0.0750541	BP-base-excision repair
GO:0006281	43	4.15166	0.989175	7.0455	6.48525	2185	0.00405271	BP-DNA repair
GO:0006271	4	1.99619	0.928794	2.20176	7.53692	799	0.125714	BP-DNA strand elongation involved in DNA replication
GO:0006270	11	1.07998	0.566069	1.94734	7.54732	3305	0.00206442	BP-DNA-dependent DNA replication initiation
GO:0006269	4	1.9348	0.715772	2.38629	6.42375	1836	0.206429	BP-DNA replication, synthesis of RNA primer
GO:0006268	5	1.63376	1.00978	2.79392	7.1987	1637	0.31369	BP-DNA unwinding involved in replication
GO:0006265	7	1.92943	0.820966	2.62718	6.33195	2073	0.206155	BP-DNA topological change
GO:0006261	4	1.53824	0.520956	1.53824	6.4548	2497	0.0892857	BP-DNA-dependent DNA replication
GO:0006260	47	2.82734	1.13375	4.72699	7.05675	2020	0.0360597	BP-DNA replication
GO:0006259	11	3.91985	1.04169	5.52216	6.67624	1979	0.141608	BP-DNA metabolic process
GO:0006221	4	2.46525	1.06184	2.62444	6.37863	2806	0.292857	BP-pyrimidine nucleotide biosynthetic process
GO:0006207	6	1.88342	0.666418	2.66489	6.37863	2806	0.0750541	BP-'de novo' pyrimidine nucleobase biosynthetic process
GO:0006184	19	3.46677	1.77391	6.43862	8.43634	898	0.0870316	BP-GTP catabolic process
GO:0006164	4	3.51955	1.04209	3.92667	7.71329	2344	0.169286	BP-purine nucleotide biosynthetic process
GO:0006139	21	3.53745	1.3718	4.62852	6.12936	2105	0.309679	BP-nucleobase-containing compound metabolic process
GO:0006118	20	6.56311	1.15814	7.48805	7.06329	2344	0.0386678	NULL-electron transport
GO:0006099	20	6.03509	2.16972	9.37678	6.16243	1454	0.781545	BP-tricarboxylic acid cycle
GO:0006098	7	2.48362	1.19148	3.70588	7.96876	1136	0.101166	BP-pentose-phosphate shunt
GO:0006096	20	4.65194	2.48466	8.45035	9.4734	824	0.105224	BP-glycolysis
GO:0006094	5	4.19447	2.80648	7.40443	10.4464	1008	0.199008	BP-gluconeogenesis
GO:0006086	4	1.71034	0.933872	2.63628	2.86281	322	0.0232774	BP-acetyl-CoA biosynthetic process from pyruvate
GO:0006072	5	1.76265	1.1132	3.05656	6.7673	1445	0.427579	BP-glycerol-3-phosphate metabolic process
GO:0005975	18	5.58008	1.92919	7.63902	6.85919	1921	0.800268	BP-carbohydrate metabolic process
GO:0005956	3	1.63093	0.880912	2.61499	7.21112	1828	0.3375	CC-protein kinase CK2 complex
GO:0005887	14	4.85409	1.53991	7.27952	6.82502	1953	0.433812	CC-integral to plasma membrane
GO:0005886	65	6.46674	1.65211	8.78793	6.9443	1830	0.542759	CC-plasma membrane
GO:0005884	4	4.96103	1.93629	6.43389	7.58031	1839	0.471429	CC-actin filament
GO:0005875	7	1.97147	0.685587	2.44103	6.77294	3376	0.0733158	CC-microtubule associated complex
GO:0005874	19	5.74295	1.34317	6.51292	5.9776	1760	0.126069	CC-microtubule
GO:0005871	6	1.13255	0.513629	1.48131	6.42818	2958	0.025974	CC-kinesin complex
GO:0005856	19	7.28625	1.49073	8.82846	5.9776	1760	0.264959	CC-cytoskeleton
GO:0005853	5	1.69363	0.894584	2.37659	9.50588	938	0.0130952	CC-eukaryotic translation elongation factor 1 complex
GO:0005852	4	1.11102	0.53954	1.11102	9.20892	1030	0.0171429	CC-eukaryotic translation initiation factor 3 complex
GO:0005840	138	4.87426	2.42956	8.21004	10.0375	500	1.26629e-12	CC-ribosome
GO:0005839	15	0.907256	0.428248	1.54404	8.84008	1693	7.20099e-07	CC-proteasome core complex
GO:0005838	13	1.14099	0.607304	2.14163	8.22887	1564	0.000663776	CC-proteasome regulatory particle
GO:0005832	6	1.34415	0.451527	1.57284	8.38854	1598	0.00691264	CC-chaperonin-containing T-complex
GO:0005829	45	6.23571	1.79989	8.50755	8.04913	1394	0.124233	CC-cytosol
GO:0005815	9	3.59781	0.891922	4.31193	5.44581	1530	0.0524657	CC-microtubule organizing center
GO:0005813	9	3.93564	1.55928	5.04993	6.64128	2895	0.459854	CC-centrosome
GO:0005794	22	3.58849	1.37968	5.64748	7.40275	1521	0.274908	CC-Golgi apparatus
GO:0005789	24	4.1286	1.4503	5.31845	7.0144	1683	0.502985	CC-endoplasmic reticulum membrane
GO:0005788	6	3.40954	1.05395	3.712	7.74799	2277	0.0936688	CC-endoplasmic reticulum lumen
GO:0005787	4	1.72806	0.979424	2.6446	8.15825	908	0.0592857	CC-signal peptidase complex
GO:0005786	5	1.58101	1.00465	2.09609	7.41487	2035	0.285913	CC-signal recognition particle, endoplasmic reticulum targeting
GO:0005784	5	2.6767	1.76865	4.49422	8.62549	1067	0.367063	CC-Sec61 translocon complex
GO:0005783	72	5.68996	1.62876	8.69311	7.51257	1353	0.113179	CC-endoplasmic reticulum
GO:0005773	6	4.12172	1.52588	5.25678	7.2063	1102	0.329437	CC-vacuole
GO:0005768	4	1.21459	0.50534	1.45483	7.05511	1958	0.102143	CC-endosome
GO:0005762	7	4.13347	1.181	4.91998	6.42972	1374	0.212398	CC-mitochondrial large ribosomal subunit
GO:0005759	8	4.24481	1.31395	6.26125	6.63778	2039	0.292918	CC-mitochondrial matrix
GO:0005746	4	3.13948	1.41308	3.59454	5.98553	1787	0.495714	CC-mitochondrial respiratory chain
GO:0005744	5	1.47847	0.635045	2.41123	6.28734	2513	0.169841	CC-mitochondrial inner membrane presequence translocase complex
GO:0005743	29	2.25458	1.09278	3.91184	6.37504	1574	0.0967874	CC-mitochondrial inner membrane
GO:0005739	155	6.16203	1.52156	9.98495	6.89017	1638	0.154083	CC-mitochondrion
GO:0005737	886	7.07928	1.37347	11.1513	6.48783	1908	0.00635365	CC-cytoplasm
GO:0005732	12	2.62512	1.03231	4.18518	7.732	2468	0.067052	CC-small nucleolar ribonucleoprotein complex
GO:0005730	11	1.95082	0.774772	3.5139	6.43969	2166	0.0367188	CC-nucleolus
GO:0005694	18	6.29897	1.31457	7.37888	6.47617	1950	0.111078	CC-chromosome
GO:0005681	28	2.67822	1.02181	4.43245	6.935	1585	0.0251684	CC-spliceosomal complex
GO:0005678	4	2.89449	1.34036	3.25515	7.37151	3129	0.377857	CC-chromatin assembly complex
GO:0005666	6	1.03284	0.431211	1.4685	6.29245	2016	0.0143398	CC-DNA-directed RNA polymerase III complex
GO:0005665	8	1.46442	0.812672	2.61432	6.90792	1721	0.111593	CC-DNA-directed RNA polymerase II, core complex
GO:0005663	6	1.51605	0.746116	1.93857	7.53692	799	0.0151515	CC-DNA replication factor C complex
GO:0005643	10	2.47463	0.764567	3.58272	7.74054	1122	0.00598167	CC-nuclear pore
GO:0005634	479	11.6195	1.51351	14.1706	6.64323	1543	0.00535625	CC-nucleus
GO:0005622	319	6.92142	2.06156	9.37386	7.03783	1480	0.914256	CC-intracellular
GO:0005581	9	1.37103	0.754221	2.13671	6.18493	1739	0.119782	CC-collagen
GO:0005576	66	3.472	1.03262	6.10488	6.18493	1739	0.0112757	CC-extracellular region
GO:0005543	7	1.86368	1.00168	3.01812	6.54004	1285	0.227054	MF-phospholipid binding
GO:0005525	128	5.00782	1.50667	8.11788	6.84425	1699	0.384944	MF-GTP binding
GO:0005524	665	6.80737	1.31612	9.68524	6.48783	1908	0.0014386	MF-ATP binding
GO:0005516	84	4.18814	1.34776	7.93246	6.83204	2248	0.245366	MF-calmodulin binding
GO:0005515	604	7.4571	1.41508	11.7673	6.72433	1726	0.0178828	MF-protein binding
GO:0005509	48	5.16313	1.57725	7.72298	6.71863	2214	0.492418	MF-calcium ion binding
GO:0005507	7	1.8261	1.03713	2.39056	7.56155	1887	0.227491	MF-copper ion binding
GO:0005506	19	2.88706	0.934034	3.59454	6.53114	2343	0.0904616	MF-iron ion binding
GO:0005488	147	6.01369	1.34793	8.42882	6.55276	1718	0.21406	MF-binding
GO:0005484	19	1.84893	0.906917	3.3161	7.43064	1351	0.0076268	MF-SNAP receptor activity
GO:0005215	16	2.00605	1.03562	3.65608	7.82429	1513	0.0172248	MF-transporter activity
GO:0005201	8	1.79555	0.881331	2.37923	6.18493	1739	0.161966	MF-extracellular matrix structural constituent
GO:0005200	12	5.8233	1.70476	6.71559	6.84004	2504	0.269155	MF-structural constituent of cytoskeleton
GO:0005198	34	3.49148	1.21219	5.25685	6.53659	1666	0.213168	MF-structural molecule activity
GO:0005097	13	2.88582	1.23982	3.92219	6.11294	1303	0.232325	MF-Rab GTPase activator activity
GO:0004872	21	3.55488	1.41906	4.85316	6.33797	2728	0.309199	MF-receptor activity
GO:0004842	20	5.63084	1.45809	7.09694	7.42008	1341	0.130763	MF-ubiquitin-protein ligase activity
GO:0004826	5	1.60826	0.881639	1.93283	5.51636	1699	0.24881	MF-phenylalanine-tRNA ligase activity
GO:0004818	4	2.81537	1.55376	3.31146	7.4825	386	0.17	MF-glutamate-tRNA ligase activity
GO:0004815	4	1.55692	0.788546	1.88609	7.62592	2657	0.14	MF-aspartate-tRNA ligase activity
GO:0004814	4	2.07018	0.892348	2.95435	6.48783	1908	0.212857	MF-arginine-tRNA ligase activity
GO:0004812	35	2.7889	1.12641	3.92509	6.88359	1833	0.167511	MF-aminoacyl-tRNA ligase activity
GO:0004806	5	1.81928	1.10643	3.47355	6.40013	1872	0.454365	MF-triglyceride lipase activity
GO:0004748	4	4.1133	1.39876	5.07266	9.16125	668	0.122143	MF-ribonucleoside-diphosphate reductase activity, thioredoxin disulfide as acceptor
GO:0004739	4	1.71034	0.933872	2.63628	2.86281	322	0.015	MF-pyruvate dehydrogenase (acetyl-transferring) activity
GO:0004730	4	1.90015	0.905155	2.40055	6.51986	2497	0.29	MF-pseudouridylate synthase activity
GO:0004725	4	1.42337	0.604085	1.74577	7.71405	2931	0.0942857	MF-protein tyrosine phosphatase activity
GO:0004723	5	6.24895	1.85928	7.0087	7.98615	2245	0.26539	MF-calcium-dependent protein serine/threonine phosphatase activity
GO:0004722	10	2.53488	1.39053	3.42951	8.00335	870	0.0515907	MF-protein serine/threonine phosphatase activity
GO:0004721	4	0.997401	0.672933	1.67792	7.08491	2190	0.201429	MF-phosphoprotein phosphatase activity
GO:0004713	61	5.24904	1.49861	7.6103	6.79346	2281	0.471755	MF-protein tyrosine kinase activity
GO:0004693	5	0.979972	0.549759	1.55737	6.79346	2281	0.10119	MF-cyclin-dependent protein kinase activity
GO:0004683	9	6.24895	1.78774	7.29273	7.98615	2245	0.228451	MF-calmodulin-dependent protein kinase activity
GO:0004674	73	4.86878	1.41713	7.6103	6.26965	1977	0.316136	MF-protein serine/threonine kinase activity
GO:0004672	85	4.86878	1.40528	7.6103	6.26965	1977	0.338166	MF-protein kinase activity
GO:0004659	4	2.24956	0.768564	2.711	5.38669	1408	0.119286	MF-prenyltransferase activity
GO:0004540	6	1.1862	0.522285	1.57316	6.09192	1258	0.0276515	MF-ribonuclease activity
GO:0004527	12	3.57634	0.978768	4.1435	6.02182	1771	0.0858021	MF-exonuclease activity
GO:0004523	4	5.37978	1.86826	5.55682	6.71793	2311	0.385714	MF-ribonuclease H activity
GO:0004519	21	3.57634	0.987092	4.99302	6.02182	1771	0.0364347	MF-endonuclease activity
GO:0004518	15	2.62613	0.980897	3.47049	5.90108	1603	0.0668567	MF-nuclease activity
GO:0004386	84	4.71264	1.09805	6.05729	5.9847	1432	0.000566262	MF-helicase activity
GO:0004298	15	0.907256	0.428248	1.54404	8.84008	1693	1.03115e-06	MF-threonine-type endopeptidase activity
GO:0004252	22	2.72414	1.22185	4.82968	6.12304	2526	0.257413	MF-serine-type endopeptidase activity
GO:0004239	5	2.7387	1.12851	4.13298	6.67753	1600	0.32996	NULL-methionyl aminopeptidase activity
GO:0004222	15	5.55039	1.47707	6.86052	6.80989	1918	0.283031	MF-metalloendopeptidase activity
GO:0004221	12	1.92801	0.998022	2.91557	7.17043	1467	0.105811	MF-ubiquitin thiolesterase activity
GO:0004197	6	3.6791	1.78209	5.08861	5.92765	1268	0.494643	MF-cysteine-type endopeptidase activity
GO:0004190	14	5.2727	2.26098	8.61655	7.02648	1354	0.85947	MF-aspartic-type endopeptidase activity
GO:0004177	8	5.46914	1.82026	7.01013	6.67753	1600	0.537424	MF-aminopeptidase activity
GO:0004176	6	1.58008	0.892242	2.72491	6.66539	2405	0.271916	MF-ATP-dependent peptidase activity
GO:0004175	25	2.69102	0.670824	3.16241	8.83609	1563	2.59812e-07	MF-endopeptidase activity
GO:0004129	6	2.4512	1.03778	4.29513	7.4501	844	0.0903139	MF-cytochrome-c oxidase activity
GO:0004012	4	2.52014	1.19752	3.41263	6.75159	1669	0.39	MF-phospholipid-translocating ATPase activity
GO:0004004	30	3.24289	0.985436	4.68721	6.00635	1395	0.00744785	MF-ATP-dependent RNA helicase activity
GO:0004003	10	1.92876	1.12309	3.298	5.72392	1341	0.301149	MF-ATP-dependent DNA helicase activity
GO:0003924	87	5.00782	1.55803	8.11788	6.84425	1699	0.512149	MF-GTPase activity
GO:0003918	7	1.92943	0.820966	2.62718	6.33195	2073	0.199825	MF-DNA topoisomerase (ATP-hydrolyzing) activity
GO:0003899	34	2.20375	0.855071	3.63601	6.71098	1699	0.020139	MF-DNA-directed RNA polymerase activity
GO:0003896	4	2.38629	0.908795	2.71145	5.77524	1501	0.189286	MF-DNA primase activity
GO:0003887	15	4.94717	0.923143	5.55682	6.42375	1836	0.0388759	MF-DNA-directed DNA polymerase activity
GO:0003824	148	5.9749	1.45507	9.62046	6.3226	1689	0.242631	MF-catalytic activity
GO:0003785	4	3.17786	1.48057	4.94389	7.8606	3061	0.271177	MF-actin monomer binding
GO:0003779	107	5.13646	1.39433	7.67411	6.47952	2460	0.128534	MF-actin binding
GO:0003777	25	2.02354	0.737187	2.96593	6.25966	2673	0.00227521	MF-microtubule motor activity
GO:0003774	109	4.48911	1.29374	8.10236	6.47952	2460	0.0736563	MF-motor activity
GO:0003756	5	2.57963	1.61238	4.07265	8.91397	1668	0.259722	MF-protein disulfide isomerase activity
GO:0003755	16	3.36581	1.50772	5.59595	7.3852	2448	0.41733	MF-peptidyl-prolyl cis-trans isomerase activity
GO:0003747	6	1.09059	0.776019	1.99914	6.87334	1519	0.202868	MF-translation release factor activity
GO:0003746	19	5.36871	1.80535	6.02995	6.37414	1769	0.618156	MF-translation elongation factor activity
GO:0003743	64	8.49413	1.78159	10.4394	7.25946	1579	0.623731	MF-translation initiation factor activity
GO:0003735	147	4.87426	2.36807	8.21004	10.0375	500	1.14175e-13	MF-structural constituent of ribosome
GO:0003729	6	5.36242	2.10296	5.99921	6.73904	2056	0.435119	MF-mRNA binding
GO:0003723	191	6.6356	1.53878	8.84965	6.67502	1434	0.0870933	MF-RNA binding
GO:0003711	4	0.870628	0.519383	1.34961	6.56111	948	0.0357143	NULL-transcription elongation regulator activity
GO:0003702	7	1.84505	1.08641	2.57896	7.1096	1318	0.208712	NULL-RNA polymerase II transcription factor activity
GO:0003700	41	3.43488	1.18731	5.1678	6.83822	2126	0.104178	MF-sequence-specific DNA binding transcription factor activity
GO:0003697	5	1.73546	0.925493	1.88286	8.30668	1289	0.10496	MF-single-stranded DNA binding
GO:0003689	4	1.37335	0.687956	1.56002	7.53692	799	0.0314286	MF-DNA clamp loader activity
GO:0003688	4	1.4121	0.84308	2.46989	6.49707	2776	0.23	MF-DNA replication origin binding
GO:0003684	19	3.91985	1.17784	5.49497	6.67624	1979	0.287176	MF-damaged DNA binding
GO:0003682	16	2.42599	1.26579	3.95162	7.16155	1142	0.185124	MF-chromatin binding
GO:0003678	8	1.38333	0.781695	2.40645	6.20392	1271	0.050237	MF-DNA helicase activity
GO:0003677	217	11.7788	1.57216	13.7906	6.5221	1658	0.106216	MF-DNA binding
GO:0003676	227	5.49783	1.39924	8.50233	6.68104	1423	0.02335	MF-nucleic acid binding
GO:0002377	11	3.1182	1.39797	4.36934	8.54945	4860	0.00205073	BP-immunoglobulin production
GO:0002161	4	1.5771	0.788395	2.4795	7.10294	1842	0.274286	MF-aminoacyl-tRNA editing activity
GO:0001522	15	2.29719	0.874494	2.84007	5.91303	2375	0.04485	BP-pseudouridine synthesis
GO:0000922	7	0.968495	0.386121	1.75962	5.23035	1454	0.00562354	CC-spindle pole
GO:0000786	8	7.15392	2.71575	11.775	12.105	71	0.00108003	CC-nucleosome
GO:0000785	4	1.44803	0.911023	2.19113	8.45655	475	0.0342857	CC-chromatin
GO:0000502	10	2.85085	1.04858	3.91674	8.13937	1343	0.0148994	CC-proteasome complex
GO:0000398	16	1.96287	0.899873	2.96861	6.935	1585	0.04022	BP-nuclear mRNA splicing, via spliceosome
GO:0000375	24	2.51713	0.987502	3.77307	6.935	1585	0.0480954	BP-RNA splicing, via transesterification reactions
GO:0000315	5	0.889729	0.541522	1.3745	6.37604	2616	0.0690476	CC-organellar large ribosomal subunit
GO:0000311	5	1.52115	0.785855	2.44052	6.63934	2008	0.257143	CC-plastid large ribosomal subunit
GO:0000287	35	6.56669	1.35701	10.1166	6.75159	1669	0.105163	MF-magnesium ion binding
GO:0000226	9	6.09534	1.16943	6.44241	5.44581	1530	0.0391701	BP-microtubule cytoskeleton organization
GO:0000178	7	1.40577	0.665057	1.60652	5.91633	1769	0.046926	CC-exosome (RNase complex)
GO:0000175	7	1.75577	0.714541	2.54002	6.52637	1686	0.0868298	MF-3'-5'-exoribonuclease activity
GO:0000166	232	5.96776	1.26765	9.86898	6.50554	1726	0.0137107	MF-nucleotide binding
GO:0000154	4	0.859843	0.526686	1.51501	6.04503	1728	0.143571	BP-rRNA modification
GO:0000151	9	5.8558	1.47258	6.27974	6.75683	1524	0.19099	CC-ubiquitin ligase complex
GO:0000146	4	6.85394	2.31127	7.10824	5.49786	2087	0.437143	MF-microfilament motor activity
GO:0000139	8	1.58457	1.13713	3.03162	7.40275	1521	0.280299	CC-Golgi membrane
GO:0000059	6	2.52118	0.86107	3.08227	7.64434	1592	0.071158	BP-protein import into nucleus, docking
GO:0000049	7	2.17549	0.963844	2.79693	6.25376	2269	0.136568	MF-tRNA binding
