# Supplementary material for: New insights into the Plasmodium vivax transcriptome using RNA-Seq
Source: Sci Rep. 2016 Feb 9;6:20498. doi: 10.1038/srep20498 (PMC4746618; doi:10.1038/srep20498)
Supplement: Supplementary Dataset 3 [file srep20498-s4.xls]

## Sheet: main
Geneid	Chromosome	Strand	CDS_start	CDS_end	5UTR_annotated	3UTR_annotated	5UTR_RNA-Seq	p_value_for_TSS	3UTR_RNA-Seq	p_value_for_TTS
PVX_092440	Pv_Sal1_chr09	-	1376598	1379036	3216	NA	19	0.0016703	640	7.91393e-05
PVX_085145	Pv_Sal1_chr13	-	941527	942372	2233	NA	1483	1.07064e-05	57	0.0298199
PVX_099255	Pv_Sal1_chr07	-	625829	626566	2029	NA	222	0.00516794	443	0.00120612
PVX_123060	Pv_Sal1_chr14	-	1105739	1106464	1974	NA	2007	8.77673e-05	1819	0.000189974
PVX_089110	Pv_Sal1_chr05	-	312254	318183	1953	NA	387	0.0487294	357	0.000749749
PVX_092540	Pv_Sal1_chr09	+	1472476	1475094	1839	NA	2150	0.0394403	424	0.000192239
PVX_113675	Pv_Sal1_chr11	-	1589156	1591168	1789	NA	1827	0.00425444	252	0.0442014
PVX_123340	Pv_Sal1_chr14	-	1365536	1369393	1784	NA	250	0.0258007	459	0.0376007
PVX_084230	Pv_Sal1_chr13	-	107910	109637	1621	NA	384	0.00127909	554	0.00371442
PVX_099685	Pv_Sal1_chr07	-	964361	966052	1552	NA	1556	9.55759e-06	352	0.000129345
PVX_094810	Pv_Sal1_chr08	+	539072	542029	1522	585	1538	0.0161495	585	0.0285346
PVX_122195	Pv_Sal1_chr14	-	368243	369256	1498	NA	58	0.00288844	211	8.37025e-07
PVX_089645	Pv_Sal1_chr05	-	719538	720644	1465	NA	1517	1.04422e-06	139	0.00347661
PVX_095420	Pv_Sal1_chr08	-	1091062	1092434	1460	152	3146	0.000625829	148	0.000138602
PVX_095205	Pv_Sal1_chr08	+	890461	891745	1451	921	394	0.0349397	129	0.042877
PVX_098725	Pv_Sal1_chr07	-	188175	190752	1435	NA	339	0.0363383	NA	NA
PVX_085800	Pv_Sal1_chr13	+	1528985	1530307	1423	NA	153	6.42383e-05	709	1.51453e-05
PVX_117255	Pv_Sal1_chr12	+	1711581	1713010	1421	NA	169	0.00896663	70	0.000771305
PVX_094750	Pv_Sal1_chr08	-	501584	502429	1412	1086	797	0.0455325	112	0.00459274
PVX_122080	Pv_Sal1_chr14	+	273846	275010	1412	NA	NA	NA	390	3.90574e-05
PVX_092970	Pv_Sal1_chr09	+	1890441	1891151	1406	NA	113	0.00011153	310	5.63879e-07
PVX_117000	Pv_Sal1_chr12	+	1456303	1457097	1405	NA	363	0.00120352	305	0.00675174
PVX_090070	Pv_Sal1_chr05	+	1084650	1085894	1396	NA	709	0.00034777	936	0.0260294
PVX_001050	Pv_Sal1_chr03	+	66017	70453	1388	NA	1453	0.00773978	21	0.0264806
PVX_123275	Pv_Sal1_chr14	+	1292246	1292524	1385	NA	11	0.0248015	442	0.0261181
PVX_092310	Pv_Sal1_chr09	+	1253849	1255840	1374	NA	795	0.0495012	444	0.0242128
PVX_110855	Pv_Sal1_chr06	+	907931	909161	1366	NA	386	3.7171e-05	273	0.0412986
PVX_085830	Pv_Sal1_chr13	-	1547096	1548376	1347	NA	1049	0.000804819	568	0.0311571
PVX_117030	Pv_Sal1_chr12	-	1473842	1475384	1345	NA	1342	0.000246113	9	1.57483e-08
PVX_080650	Pv_Sal1_chr10	+	822671	824732	1334	464	910	0.0430521	85	0.00123031
PVX_123320	Pv_Sal1_chr14	+	1348960	1354170	1314	NA	NA	NA	27	0.00798681
PVX_117980	Pv_Sal1_chr12	+	2306343	2307845	1309	NA	544	2.44036e-07	227	0.0105542
PVX_122320	Pv_Sal1_chr14	-	493199	494316	1304	NA	213	0.0101183	46	0.0109797
PVX_116520	Pv_Sal1_chr12	-	1045409	1046203	1302	NA	578	0.0448542	744	0.000193905
PVX_123550	Pv_Sal1_chr14	+	1517372	1518028	1278	NA	NA	NA	70	0.000523315
PVX_091140	Pv_Sal1_chr09	-	287289	290214	1273	NA	532	1.61026e-05	692	0.00243303
PVX_117290	Pv_Sal1_chr12	-	1732467	1733979	1271	NA	208	2.62646e-09	NA	NA
PVX_094535	Pv_Sal1_chr08	+	314388	316060	1264	NA	256	0.040366	448	5.1708e-07
PVX_124155	Pv_Sal1_chr14	-	2098820	2099964	1245	NA	642	0.0321599	NA	NA
PVX_122995	Pv_Sal1_chr14	-	1058168	1059478	1240	NA	NA	NA	112	0.00267197
PVX_115070	Pv_Sal1_chr11	-	347463	348053	1224	NA	271	0.00103359	37	0.00536085
PVX_090230	Pv_Sal1_chr05	-	1248091	1249202	1216	NA	342	0.00104617	236	0.0363768
PVX_114575	Pv_Sal1_chr11	+	822660	824754	1215	NA	1048	0.00183175	297	0.00255146
PVX_111125	Pv_Sal1_chr06	-	699616	701911	1210	NA	784	0.00245093	23	0.000229427
PVX_088120	Pv_Sal1_chr01	-	442322	443377	1206	NA	158	8.96545e-08	267	0.000861145
PVX_122415	Pv_Sal1_chr14	+	544205	546007	1200	NA	1208	0.0292409	256	0.0011135
PVX_092120	Pv_Sal1_chr09	+	1105277	1106224	1160	NA	1230	0.0116256	1608	5.29533e-05
PVX_090215	Pv_Sal1_chr05	+	1234254	1235526	1153	NA	323	0.0160508	277	0.0139967
PVX_114685	Pv_Sal1_chr11	-	714007	715299	1144	NA	55	0.000263597	191	0.0144789
PVX_095025	Pv_Sal1_chr08	-	741457	742173	1144	NA	365	0.00734857	219	7.72441e-05
PVX_090870	Pv_Sal1_chr09	+	45247	45981	1135	NA	504	0.0122986	322	1.4291e-08
PVX_123075	Pv_Sal1_chr14	+	1115791	1116772	1134	NA	425	0.0166316	91	0.0028416
PVX_118610	Pv_Sal1_chr12	+	2894777	2896814	1126	NA	196	0.00871399	333	0.0312396
PVX_113600	Pv_Sal1_chr11	-	1671898	1673142	1126	NA	1121	0.0029456	439	7.7496e-07
PVX_101445	Pv_Sal1_chr14	+	2898007	2898994	1123	NA	426	0.0130649	420	0.00403182
PVX_123090	Pv_Sal1_chr14	-	1123564	1124947	1086	NA	NA	NA	NA	NA
PVX_123710	Pv_Sal1_chr14	+	1686361	1688871	1079	NA	335	0.0195081	82	0.000117451
PVX_096400	Pv_Sal1_chr03	+	554725	556255	1071	NA	323	6.25677e-05	499	0.00151438
PVX_080240	Pv_Sal1_chr10	-	496830	499734	1057	NA	354	0.0116396	279	6.63337e-05
PVX_097740	Pv_Sal1_chr10	+	1206068	1207054	1057	NA	1049	0.000561187	443	6.16018e-06
PVX_101490	Pv_Sal1_chr14	-	2939654	2940059	1052	NA	610	0.00838088	537	1.18197e-13
PVX_100610	Pv_Sal1_chr14	+	2216943	2217443	1049	NA	45	4.82366e-06	95	0.00889821
PVX_096070	Pv_Sal1_chr03	+	821410	822036	1047	NA	425	0.0221099	240	0.000391322
PVX_117292	Pv_Sal1_chr12	-	1735694	1736716	1040	NA	466	0.0381898	0	0.0131551
PVX_117625	Pv_Sal1_chr12	+	2012958	2015111	1038	NA	1027	0.00294426	146	7.5038e-06
PVX_086020	Pv_Sal1_chr13	-	1752324	1753367	1034	NA	912	0.0440141	273	0.000166702
PVX_001975	Pv_Sal1_chr06	-	318992	321387	1031	NA	374	0.0320143	59	0.00577525
PVX_113515	Pv_Sal1_chr11	-	1739348	1742368	1027	NA	851	0.0168493	NA	NA
PVX_087675	Pv_Sal1_chr01	-	13092	13602	1017	647	735	0.0251249	NA	NA
PVX_117990	Pv_Sal1_chr12	+	2315702	2316775	1013	NA	NA	NA	407	0.00261325
PVX_122150	Pv_Sal1_chr14	+	328556	331792	1012	NA	64	0.00908902	169	0.0291449
PVX_099525	Pv_Sal1_chr07	+	842880	844088	1010	NA	431	0.0437352	1156	0.0483827
PVX_095200	Pv_Sal1_chr08	-	886871	888806	1006	NA	116	1.95562e-09	215	0.013815
PVX_122600	Pv_Sal1_chr14	-	709196	710230	1003	NA	NA	NA	377	0.000768895
PVX_082765	Pv_Sal1_chr12	+	713180	713599	993	NA	408	9.28693e-07	70	0.0185334
PVX_100885	Pv_Sal1_chr14	+	2451212	2453171	987	NA	66	9.78575e-08	69	0.0368896
PVX_122950	Pv_Sal1_chr14	+	1027292	1028599	981	NA	NA	NA	17	0.000802981
PVX_087685	Pv_Sal1_chr01	-	31271	32174	980	NA	NA	NA	325	1.37691e-05
PVX_114190	Pv_Sal1_chr11	-	1185714	1187537	977	NA	735	0.03341	293	3.36907e-07
PVX_084525	Pv_Sal1_chr13	+	391038	392225	972	NA	1006	0.000108109	200	0.000833562
PVX_122280	Pv_Sal1_chr14	-	459582	460664	971	NA	1275	0.0251398	313	4.02826e-06
PVX_090970	Pv_Sal1_chr09	+	138909	141039	968	NA	15	1.68878e-08	344	0.0126607
PVX_117230	Pv_Sal1_chr12	-	1689009	1693130	963	NA	890	0.0276677	334	0.04844
PVX_092775	Pv_Sal1_chr09	+	1716810	1718289	957	NA	492	0.00385246	145	3.67602e-12
PVX_087670	Pv_Sal1_chr01	+	9352	9696	956	514	565	0.00251957	483	0.00587508
PVX_097850	Pv_Sal1_chr10	+	1093025	1093476	954	NA	543	1.90485e-08	NA	NA
PVX_123200	Pv_Sal1_chr14	-	1222730	1225365	953	NA	NA	NA	414	0.00219294
PVX_094665	Pv_Sal1_chr08	+	439571	440386	952	NA	111	1.44112e-05	123	0.000206238
PVX_092205	Pv_Sal1_chr09	+	1174725	1177334	950	NA	618	0.00831549	21	3.78024e-09
PVX_098830	Pv_Sal1_chr07	-	283181	284011	949	504	968	0.00510291	472	0.0101336
PVX_122685	Pv_Sal1_chr14	-	794062	795679	944	NA	761	0.0268759	34	1.89162e-07
PVX_083480	Pv_Sal1_chr12	-	87600	88121	942	NA	345	0.0110718	753	0.000761687
PVX_119220	Pv_Sal1_chr08	-	1655973	1656967	938	NA	370	0.0416504	178	0.00464827
PVX_091785	Pv_Sal1_chr09	+	845064	846906	936	NA	0	6.06302e-07	274	0.00572747
PVX_092530	Pv_Sal1_chr09	-	1453076	1453516	935	NA	240	0.0182359	304	0.0038994
PVX_089750	Pv_Sal1_chr05	-	800814	801642	934	NA	20	0.000273281	390	0.0480303
PVX_122465	Pv_Sal1_chr14	-	585488	593053	930	NA	178	0.0114006	195	0.0233249
PVX_100845	Pv_Sal1_chr14	+	2421136	2423520	926	NA	746	5.60217e-05	136	2.7083e-08
PVX_088045	Pv_Sal1_chr01	+	396758	402118	908	NA	NA	NA	150	9.66328e-07
PVX_095050	Pv_Sal1_chr08	-	761937	763546	903	NA	772	0.0155008	99	0.0278254
PVX_123495	Pv_Sal1_chr14	-	1472473	1472886	903	NA	1356	0.000844584	454	0.00402067
PVX_080330	Pv_Sal1_chr10	+	584772	586334	900	NA	918	6.75776e-06	366	1.73795e-13
PVX_122605	Pv_Sal1_chr14	-	711740	713922	898	NA	NA	NA	98	0.0204311
PVX_002615	Pv_Sal1_chr04	-	141438	141976	888	NA	NA	NA	59	0.00211117
PVX_122840	Pv_Sal1_chr14	+	915775	917324	882	NA	NA	NA	62	3.18064e-07
PVX_101080	Pv_Sal1_chr14	+	2614873	2615925	878	NA	NA	NA	282	0.00014598
PVX_085300	Pv_Sal1_chr13	-	1079692	1081903	876	NA	540	0.0221868	25	0.00802596
PVX_084795	Pv_Sal1_chr13	-	642478	643242	869	NA	900	0.0233249	51	0.00840249
PVX_100980	Pv_Sal1_chr14	+	2561522	2563294	869	NA	NA	NA	159	0.00996313
PVX_092280	Pv_Sal1_chr09	+	1232918	1234360	868	NA	1200	6.62458e-08	NA	NA
PVX_092445	Pv_Sal1_chr09	+	1386513	1389437	865	NA	208	0.0262936	204	1.51694e-05
PVX_094375	Pv_Sal1_chr08	-	191827	192816	865	NA	NA	NA	19	3.68782e-07
PVX_091730	Pv_Sal1_chr09	-	760013	762872	864	NA	592	0.0233249	102	9.82806e-05
PVX_087950	Pv_Sal1_chr01	+	309345	312245	860	581	61	0.0109254	582	0.0063043
PVX_122645	Pv_Sal1_chr14	+	746414	749056	860	NA	NA	NA	46	1.62213e-05
PVX_091700	Pv_Sal1_chr09	-	730400	731428	857	781	329	0.0380981	62	0.000518715
PVX_083305	Pv_Sal1_chr12	-	231057	231905	856	NA	311	0.00170275	164	7.85717e-05
PVX_121980	Pv_Sal1_chr14	-	163599	164382	855	NA	1041	0.0148905	54	2.60145e-09
PVX_083270	Pv_Sal1_chr12	+	264660	265943	852	NA	2271	0.021044	817	0.00402317
PVX_081815	Pv_Sal1_chr02	+	695148	696010	848	NA	937	8.41642e-05	52	0.0156913
PVX_098650	Pv_Sal1_chr07	-	91186	96203	846	NA	373	0.00373348	70	0.0224946
PVX_092940	Pv_Sal1_chr09	+	1843690	1845224	843	NA	598	0.0241199	59	0.00714115
PVX_117750	Pv_Sal1_chr12	+	2112532	2113236	841	NA	582	0.00153778	199	6.33722e-07
PVX_123595	Pv_Sal1_chr14	-	1554534	1558361	840	NA	881	0.00274402	97	0.000461982
PVX_085735	Pv_Sal1_chr13	-	1476963	1477622	837	NA	27	0.000154619	97	0.031457
PVX_084295	Pv_Sal1_chr13	+	153912	154880	837	NA	47	0.000298089	374	0.000111822
PVX_084690	Pv_Sal1_chr13	-	545706	547837	837	NA	708	6.44482e-07	75	9.02723e-05
PVX_085000	Pv_Sal1_chr13	-	834998	835804	836	NA	489	0.0123765	NA	NA
PVX_118200	Pv_Sal1_chr12	+	2499153	2500731	835	NA	521	0.0467752	256	0.047074
PVX_089320	Pv_Sal1_chr05	+	465001	467391	833	NA	437	2.16283e-05	NA	NA
PVX_121970	Pv_Sal1_chr14	-	155313	156353	833	NA	NA	NA	137	1.52426e-05
PVX_081830	Pv_Sal1_chr02	+	719184	720951	830	NA	195	0.00483459	224	0.00777747
PVX_123810	Pv_Sal1_chr14	-	1812162	1816703	830	NA	390	0.0207804	24	0.0391948
PVX_084540	Pv_Sal1_chr13	-	411823	414870	830	NA	701	1.45891e-06	259	0.04844
PVX_093680	Pv_Sal1_chr01	+	772491	774847	822	1075	393	0.000375044	1084	1.24523e-11
PVX_098595	Pv_Sal1_chr07	+	27020	27532	821	NA	755	0.0291449	205	0.0162683
PVX_084165	Pv_Sal1_chr13	-	59247	60936	821	NA	NA	NA	NA	NA
PVX_089025	Pv_Sal1_chr05	+	234755	236165	819	NA	NA	NA	20	3.17456e-05
PVX_092460	Pv_Sal1_chr09	+	1401409	1405782	819	NA	NA	NA	333	0.0128729
PVX_123745	Pv_Sal1_chr14	-	1710504	1712948	818	NA	613	0.00120352	228	0.0104157
PVX_081635	Pv_Sal1_chr02	+	528946	531467	816	NA	746	0.0025996	61	0.00510686
PVX_087965	Pv_Sal1_chr01	-	319741	320385	815	381	339	0.000241554	461	0.00602833
PVX_097610	Pv_Sal1_chr10	+	1300096	1300980	812	517	567	0.00140383	86	0.0083877
PVX_080450	Pv_Sal1_chr10	+	684553	685536	812	NA	873	0.00495172	532	0.000117411
PVX_115120	Pv_Sal1_chr11	-	299859	300794	809	NA	127	0.00338265	24	0.0278254
PVX_096110	Pv_Sal1_chr03	-	758368	768986	809	NA	750	0.0169636	399	4.49757e-06
PVX_003750	Pv_Sal1_chr04	-	642574	649257	808	NA	805	0.000194605	194	0.000103195
PVX_118300	Pv_Sal1_chr12	+	2583851	2585062	803	NA	591	0.00357058	350	0.00515372
PVX_119230	Pv_Sal1_chr08	+	1645583	1646559	802	NA	NA	NA	421	1.19695e-06
PVX_117580	Pv_Sal1_chr12	-	1970655	1975106	797	NA	89	0.00614755	271	4.60815e-07
PVX_083095	Pv_Sal1_chr12	-	413950	416388	796	NA	NA	NA	1482	0.00281687
PVX_098640	Pv_Sal1_chr07	+	86219	87136	794	200	182	0.0112242	66	5.73699e-05
PVX_114900	Pv_Sal1_chr11	-	534319	537216	791	NA	68	0.0381776	20	0.0344654
PVX_082380	Pv_Sal1_chr12	+	969605	971943	790	NA	267	0.00483459	106	0.0195886
PVX_097575	Pv_Sal1_chr10	-	1339589	1347786	786	NA	444	0.00638945	471	9.03756e-05
PVX_082910	Pv_Sal1_chr12	+	593504	593734	783	NA	663	0.0139266	211	0.00159105
PVX_093510	Pv_Sal1_chr01	+	586207	588080	782	715	1345	0.0108295	228	0.0271417
PVX_090145	Pv_Sal1_chr05	+	1173978	1175123	782	NA	762	0.000270272	NA	NA
PVX_099507	Pv_Sal1_chr07	-	824097	825693	781	NA	NA	NA	144	0.000728431
PVX_114910	Pv_Sal1_chr11	-	525552	526007	779	293	772	0.0112198	201	0.00969334
PVX_114205	Pv_Sal1_chr11	-	1172806	1173824	778	NA	NA	NA	11	1.75701e-09
PVX_114790	Pv_Sal1_chr11	+	632809	633632	777	NA	71	0.00722683	681	0.0112417
PVX_115440	Pv_Sal1_chr11	+	57611	60220	775	NA	330	0.0384474	227	1.59407e-06
PVX_097720	Pv_Sal1_chr10	-	1218512	1221070	775	NA	NA	NA	625	4.07742e-05
PVX_082795	Pv_Sal1_chr12	-	689041	691905	773	NA	NA	NA	12	0.0241731
PVX_101250	Pv_Sal1_chr14	+	2748933	2749962	771	NA	334	0.0422098	172	4.83995e-06
PVX_104185	AAKM01000038	-	7792	8780	769	NA	150	0.00966917	81	3.5271e-06
PVX_094590	Pv_Sal1_chr08	+	359529	361166	769	NA	721	0.0482398	320	0.00475827
PVX_115295	Pv_Sal1_chr11	-	169826	170728	767	NA	280	0.00303286	49	0.0156609
PVX_001075	Pv_Sal1_chr03	+	32570	33721	766	NA	74	0.00240656	482	4.49368e-06
PVX_003660	Pv_Sal1_chr04	+	698906	701833	763	NA	NA	NA	61	0.000397451
PVX_115065	Pv_Sal1_chr11	+	350090	351541	762	NA	14	0.000199741	299	0.0339264
PVX_098810	Pv_Sal1_chr07	-	268642	269550	762	NA	658	4.51132e-05	288	0.00165206
PVX_092320	Pv_Sal1_chr09	+	1261327	1266909	756	NA	727	0.0178118	375	0.0012216
PVX_084615	Pv_Sal1_chr13	+	484118	486858	756	NA	872	0.00678544	173	0.0242221
PVX_087130	Pv_Sal1_chr07	-	1224351	1225366	755	NA	380	0.0261294	611	0.0207804
PVX_116785	Pv_Sal1_chr12	-	1293026	1296231	754	NA	547	0.0331649	96	0.000363121
PVX_087930	Pv_Sal1_chr01	+	299062	299397	753	NA	1003	0.000108109	300	0.00296863
PVX_082950	Pv_Sal1_chr12	+	563565	564902	753	NA	1075	1.07951e-05	106	2.16368e-07
PVX_118450	Pv_Sal1_chr12	-	2720021	2721949	752	NA	848	0.0129173	29	0.0207235
PVX_084765	Pv_Sal1_chr13	+	618608	619183	750	NA	746	0.000206453	122	5.73847e-05
PVX_092045	Pv_Sal1_chr09	+	1051092	1052840	749	NA	701	0.00360984	167	0.000167077
PVX_114580	Pv_Sal1_chr11	-	819660	820661	745	381	70	0.00321352	211	0.00131478
PVX_117995	Pv_Sal1_chr12	-	2317472	2317969	743	NA	751	0.0442198	110	1.47139e-10
PVX_080465	Pv_Sal1_chr10	-	693199	698726	742	151	154	3.80672e-05	1	0.000616597
PVX_123380	Pv_Sal1_chr14	-	1404490	1406787	741	NA	739	0.0114504	369	6.28113e-06
PVX_113640	Pv_Sal1_chr11	+	1617899	1619565	739	NA	NA	NA	483	0.00820674
PVX_084650	Pv_Sal1_chr13	-	511502	513332	738	NA	730	0.0122986	916	0.000335999
PVX_123130	Pv_Sal1_chr14	+	1160046	1160261	738	NA	NA	NA	441	0.0462258
PVX_085535	Pv_Sal1_chr13	+	1250580	1253375	736	NA	458	0.0211049	61	0.00436587
PVX_095040	Pv_Sal1_chr08	+	755617	757815	735	NA	296	0.0012216	239	1.54174e-05
PVX_083235	Pv_Sal1_chr12	+	289365	290717	735	NA	706	0.00850887	391	0.0233243
PVX_089850	Pv_Sal1_chr05	+	875118	876119	734	NA	91	0.00678544	388	1.55964e-07
PVX_084390	Pv_Sal1_chr13	-	259111	261924	734	NA	180	0.00529885	99	0.002282
PVX_117360	Pv_Sal1_chr12	-	1823889	1827104	734	NA	468	3.70053e-06	NA	NA
PVX_122235	Pv_Sal1_chr14	+	402525	402980	734	NA	606	0.013995	112	0.0091558
PVX_123597	Pv_Sal1_chr14	-	1560991	1564209	733	NA	NA	NA	382	0.0152207
PVX_122485	Pv_Sal1_chr14	+	617009	619048	732	NA	43	0.000172523	23	1.70246e-06
PVX_114040	Pv_Sal1_chr11	-	1297198	1297806	732	NA	NA	NA	259	0.00358841
PVX_091940	Pv_Sal1_chr09	+	963933	967883	731	NA	741	5.98783e-05	NA	NA
PVX_094420	Pv_Sal1_chr08	-	243413	244024	730	NA	614	0.0110229	136	0.000307327
PVX_122430	Pv_Sal1_chr14	+	558266	560101	729	NA	240	0.000674318	108	1.71576e-08
PVX_083450	Pv_Sal1_chr12	+	114710	115927	729	NA	NA	NA	NA	NA
PVX_087160	Pv_Sal1_chr07	-	1204957	1205734	728	NA	762	0.00498001	678	0.0499806
PVX_084255	Pv_Sal1_chr13	-	125300	125785	726	NA	299	0.00198831	533	0.00115623
PVX_003545	Pv_Sal1_chr04	+	802928	804112	723	NA	256	0.0034703	361	0.00274471
PVX_122170	Pv_Sal1_chr14	-	354041	355723	723	NA	582	0.0147624	10	0.0287677
PVX_091985	Pv_Sal1_chr09	+	1000635	1001596	723	NA	654	0.00715519	144	0.0387695
PVX_118420	Pv_Sal1_chr12	-	2690711	2692225	720	NA	NA	NA	432	5.20294e-10
PVX_117675	Pv_Sal1_chr12	-	2055302	2060273	719	NA	685	0.0131187	501	0.00443927
PVX_000885	Pv_Sal1_chr03	-	230144	231267	718	NA	682	0.0401998	NA	NA
PVX_094615	Pv_Sal1_chr08	-	393308	394940	717	NA	712	0.00213265	NA	NA
PVX_114780	Pv_Sal1_chr11	-	640031	644185	716	NA	669	2.84365e-05	52	6.69024e-05
PVX_121945	Pv_Sal1_chr14	-	129079	129813	716	NA	NA	NA	119	0.0414274
PVX_118345	Pv_Sal1_chr12	-	2617308	2626367	715	NA	704	0.000216217	NA	NA
PVX_116945	Pv_Sal1_chr12	-	1413241	1416618	712	NA	418	0.0401998	301	0.0320337
PVX_086315	Pv_Sal1_chr13	+	1998786	2000633	711	NA	584	0.0354988	NA	NA
PVX_084490	Pv_Sal1_chr13	+	360441	361222	711	NA	726	0.0122175	66	3.50445e-06
PVX_117420	Pv_Sal1_chr12	+	1861612	1862780	710	NA	312	0.0202958	20	0.000121678
PVX_080095	Pv_Sal1_chr10	+	358952	360778	710	NA	633	0.0151775	21	0.00112755
PVX_119280	Pv_Sal1_chr08	+	1593399	1596896	710	NA	708	0.0137185	NA	NA
PVX_094780	Pv_Sal1_chr08	+	519170	519989	709	NA	109	0.00206718	289	5.92975e-05
PVX_085825	Pv_Sal1_chr13	+	1544138	1545505	709	NA	193	0.000197057	448	4.6178e-06
PVX_115155	Pv_Sal1_chr11	-	279691	280233	709	NA	733	0.0326706	240	0.000303516
PVX_092655	Pv_Sal1_chr09	+	1624287	1631672	708	NA	80	0.00381553	328	0.0121786
PVX_101500	Pv_Sal1_chr14	-	2957235	2966326	708	NA	192	0.00761614	314	0.00287909
PVX_099745	Pv_Sal1_chr07	-	1015077	1016899	708	NA	351	0.00272491	NA	NA
PVX_087980	Pv_Sal1_chr01	+	330967	334540	707	NA	294	0.0253034	176	0.0049881
PVX_092795	Pv_Sal1_chr09	+	1729899	1732364	707	NA	731	0.0241199	457	0.0344541
PVX_123135	Pv_Sal1_chr14	-	1161416	1162138	707	NA	NA	NA	394	0.00010138
PVX_090845	Pv_Sal1_chr09	-	23579	24331	706	NA	124	0.00738121	100	1.1165e-08
PVX_115305	Pv_Sal1_chr11	-	159305	161708	706	NA	493	0.00134307	830	5.63042e-10
PVX_094880	Pv_Sal1_chr08	+	598357	601143	706	NA	574	0.0266859	9	0.0416343
PVX_113245	Pv_Sal1_chr11	+	1985192	1985964	704	NA	756	0.0361686	29	0.0102769
PVX_101105	Pv_Sal1_chr14	+	2636887	2641429	703	NA	647	0.00709732	383	0.0184657
PVX_087745	Pv_Sal1_chr01	+	102121	112548	702	NA	801	0.0101782	251	0.000565744
PVX_002630	Pv_Sal1_chr04	+	149094	152483	700	NA	189	0.000116763	296	0.00963578
PVX_099060	Pv_Sal1_chr07	+	483018	485632	699	NA	477	0.00935291	778	1.81144e-10
PVX_087150	Pv_Sal1_chr07	-	1211913	1212188	697	NA	540	0.00214134	NA	NA
PVX_122285	Pv_Sal1_chr14	+	463554	464772	697	NA	677	0.0388151	166	1.30004e-05
PVX_122240	Pv_Sal1_chr14	-	403883	410744	696	NA	331	0.00116097	355	0.00606113
PVX_089805	Pv_Sal1_chr05	-	839202	840015	696	NA	609	0.00488605	179	0.0265453
PVX_117690	Pv_Sal1_chr12	-	2076066	2079617	694	NA	115	0.013343	53	0.00686373
PVX_119480	Pv_Sal1_chr08	+	1446150	1447333	693	NA	NA	NA	255	0.0310775
PVX_079900	Pv_Sal1_chr10	+	188416	189261	692	NA	844	0.00703497	NA	NA
PVX_003730	Pv_Sal1_chr04	-	661728	665346	692	NA	911	0.00996003	NA	NA
PVX_119815	Pv_Sal1_chr08	+	1182495	1183421	691	349	498	3.06304e-07	140	3.72566e-05
PVX_083140	Pv_Sal1_chr12	-	366921	371669	691	NA	624	7.89491e-06	134	0.000306156
PVX_089185	Pv_Sal1_chr05	+	366028	367914	690	NA	194	4.69747e-07	67	0.000191611
PVX_080500	Pv_Sal1_chr10	-	723755	724837	690	NA	720	0.0180899	34	0.00131548
PVX_118580	Pv_Sal1_chr12	+	2856709	2858504	687	NA	758	0.0354548	502	0.00793855
PVX_084521	Pv_Sal1_chr13	-	385659	388415	686	NA	348	0.00206718	NA	NA
PVX_002645	Pv_Sal1_chr04	+	158479	160167	686	NA	1237	0.000129666	92	0.0306759
PVX_117325	Pv_Sal1_chr12	+	1778449	1779977	686	NA	NA	NA	429	5.16207e-07
PVX_000010	Pv_Sal1_chr03	-	962065	963346	685	NA	212	0.00761614	26	1.35129e-10
PVX_113740	Pv_Sal1_chr11	-	1534313	1535222	682	NA	143	0.00324641	NA	NA
PVX_081265	Pv_Sal1_chr02	+	210496	211839	682	NA	215	4.50527e-09	22	0.0131187
PVX_117570	Pv_Sal1_chr12	-	1956141	1966253	681	NA	100	0.00058015	199	0.00529548
PVX_002920	Pv_Sal1_chr04	+	386537	387478	679	NA	726	0.0224703	22	0.0133279
PVX_085920	Pv_Sal1_chr13	-	1632475	1633872	679	NA	871	0.00016433	67	7.57888e-08
PVX_123140	Pv_Sal1_chr14	+	1164251	1165050	678	NA	788	3.01841e-08	497	0.00339891
PVX_003945	Pv_Sal1_chr04	+	475709	477283	677	NA	564	5.31279e-06	307	1.30521e-07
PVX_115315	Pv_Sal1_chr11	-	151867	153225	676	NA	68	0.00615619	645	6.41126e-05
PVX_081530	Pv_Sal1_chr02	+	412805	413653	676	NA	199	9.33499e-06	131	7.78864e-08
PVX_091810	Pv_Sal1_chr09	+	863966	864694	675	NA	547	9.56837e-06	70	2.92603e-07
PVX_116775	Pv_Sal1_chr12	+	1284896	1285900	675	NA	752	0.00888545	203	0.0279529
PVX_101285	Pv_Sal1_chr14	+	2771872	2772525	674	NA	219	0.0219595	243	0.00033949
PVX_099520	Pv_Sal1_chr07	+	834529	840001	673	NA	715	0.00064673	228	1.23644e-05
PVX_122870	Pv_Sal1_chr14	+	944091	944721	669	NA	574	0.000596008	80	0.0124553
PVX_100935	Pv_Sal1_chr14	+	2499632	2502322	669	NA	745	9.93629e-05	NA	NA
PVX_122055	Pv_Sal1_chr14	+	249699	250274	668	NA	1511	0.0106178	106	0.000866533
PVX_123300	Pv_Sal1_chr14	+	1315302	1331273	668	NA	NA	NA	NA	NA
PVX_114745	Pv_Sal1_chr11	-	672430	673983	667	NA	490	0.0186599	135	0.00067898
PVX_101110	Pv_Sal1_chr14	-	2642549	2645431	667	NA	NA	NA	633	2.96386e-05
PVX_083470	Pv_Sal1_chr12	-	97746	99251	665	NA	NA	NA	311	0.0209436
PVX_094300	Pv_Sal1_chr08	-	113338	116028	663	NA	391	0.0341494	NA	NA
PVX_101315	Pv_Sal1_chr14	-	2783702	2784574	662	NA	213	0.0218275	260	1.37806e-06
PVX_122020	Pv_Sal1_chr14	+	196778	197403	658	NA	491	0.0313826	533	0.00406388
PVX_089770	Pv_Sal1_chr05	+	817499	818071	656	NA	NA	NA	12	0.0320387
PVX_110835	Pv_Sal1_chr06	+	934071	938088	656	NA	NA	NA	NA	NA
PVX_117770	Pv_Sal1_chr12	+	2127318	2131505	654	NA	NA	NA	312	0.000248495
PVX_122860	Pv_Sal1_chr14	+	929733	931727	654	NA	NA	NA	22	1.83187e-06
PVX_123030	Pv_Sal1_chr14	-	1082739	1083335	652	NA	43	0.0179219	114	4.84161e-05
PVX_101060	Pv_Sal1_chr14	+	2602903	2603154	652	NA	697	0.0231149	97	0.000101097
PVX_080365	Pv_Sal1_chr10	-	607098	609248	652	NA	NA	NA	229	0.00858171
PVX_116845	Pv_Sal1_chr12	-	1331990	1334521	651	NA	478	0.0106361	243	0.0450625
PVX_114705	Pv_Sal1_chr11	+	699347	700819	650	NA	639	0.00350734	285	2.54939e-07
PVX_100830	Pv_Sal1_chr14	+	2412994	2414836	650	NA	652	0.000546127	105	3.19552e-05
PVX_092180	Pv_Sal1_chr09	-	1148933	1149709	650	NA	746	0.00216114	124	0.000739723
PVX_084635	Pv_Sal1_chr13	+	501381	503027	648	NA	397	0.00199838	155	1.15104e-10
PVX_116980	Pv_Sal1_chr12	-	1434860	1435480	648	NA	NA	NA	117	0.0192237
PVX_122845	Pv_Sal1_chr14	+	918720	923000	647	NA	106	0.00870225	264	3.61721e-06
PVX_123065	Pv_Sal1_chr14	+	1110977	1112299	644	NA	522	0.033079	114	0.00706514
PVX_117480	Pv_Sal1_chr12	-	1897861	1900689	644	NA	NA	NA	380	0.0452248
PVX_118335	Pv_Sal1_chr12	+	2609026	2610810	643	NA	410	0.0341699	147	0.035477
PVX_094705	Pv_Sal1_chr08	-	462377	466028	643	NA	420	0.00889564	25	0.0012216
PVX_123420	Pv_Sal1_chr14	+	1431430	1431894	643	NA	558	0.0321352	51	0.000597527
PVX_000940	Pv_Sal1_chr03	+	190367	191860	643	NA	807	0.00042409	234	0.000104299
PVX_114470	Pv_Sal1_chr11	+	942306	943865	643	NA	NA	NA	545	0.0127013
PVX_080560	Pv_Sal1_chr10	+	765553	768628	642	NA	NA	NA	341	0.00134185
PVX_122510	Pv_Sal1_chr14	-	640173	650223	641	NA	NA	NA	533	0.00012885
PVX_085560	Pv_Sal1_chr13	+	1280176	1281311	640	NA	603	0.000902974	33	0.0121832
PVX_092830	Pv_Sal1_chr09	+	1749092	1750171	640	NA	631	0.0391948	418	0.0254796
PVX_000625	Pv_Sal1_chr03	+	424170	427322	639	NA	467	0.00312282	341	0.0245355
PVX_101305	Pv_Sal1_chr14	-	2779358	2779771	637	NA	34	6.59094e-06	346	2.18692e-06
PVX_111065	Pv_Sal1_chr06	+	749574	751799	637	NA	154	0.0136268	492	0.00220707
PVX_089880	Pv_Sal1_chr05	-	911656	912822	636	NA	443	0.00173807	75	0.00115971
PVX_002755	Pv_Sal1_chr04	-	241779	245906	636	NA	632	0.000128738	NA	NA
PVX_001030	Pv_Sal1_chr03	-	88330	91538	635	NA	NA	NA	66	1.99042e-05
PVX_091160	Pv_Sal1_chr09	+	302140	306199	634	NA	640	0.0160799	113	0.00503871
PVX_084365	Pv_Sal1_chr13	-	226736	231019	634	NA	NA	NA	66	0.000481407
PVX_116895	Pv_Sal1_chr12	+	1375487	1377709	633	NA	742	0.00462151	529	0.0010591
PVX_099105	Pv_Sal1_chr07	-	508098	508834	632	NA	545	0.00327357	72	0.0070724
PVX_098915	Pv_Sal1_chr07	+	352353	353918	631	NA	192	0.000216127	154	7.96317e-08
PVX_086095	Pv_Sal1_chr13	-	1824392	1824901	631	NA	435	0.00197321	194	5.73054e-06
PVX_083550	Pv_Sal1_chr12	+	33374	35371	631	NA	NA	NA	51	0.00097728
PVX_086235	Pv_Sal1_chr13	-	1937152	1937897	630	NA	193	0.00851028	175	0.0224451
PVX_122930	Pv_Sal1_chr14	-	1005283	1005654	630	NA	493	0.0433165	202	0.00181063
PVX_003605	Pv_Sal1_chr04	+	742414	743224	629	NA	514	0.0444454	91	0.00162888
PVX_098860	Pv_Sal1_chr07	+	310900	311484	629	NA	655	3.40068e-07	181	2.54429e-07
PVX_000930	Pv_Sal1_chr03	+	198130	198552	628	NA	43	0.045849	21	0.00768766
PVX_082935	Pv_Sal1_chr12	-	577492	580350	628	NA	683	0.0216286	348	0.0197563
PVX_085125	Pv_Sal1_chr13	+	928704	930042	626	NA	236	0.0281183	294	6.94109e-06
PVX_089275	Pv_Sal1_chr05	-	426235	426833	626	NA	605	0.00765131	512	2.28416e-05
PVX_117395	Pv_Sal1_chr12	-	1848517	1849068	625	NA	624	0.0472275	294	0.00606755
PVX_001070	Pv_Sal1_chr03	+	36370	39060	625	NA	NA	NA	80	0.0046412
PVX_085330	Pv_Sal1_chr13	+	1111301	1112857	625	NA	NA	NA	179	2.93666e-07
PVX_114890	Pv_Sal1_chr11	+	544686	545693	623	NA	620	5.09738e-06	97	3.86547e-05
PVX_089485	Pv_Sal1_chr05	+	596954	599702	622	NA	NA	NA	408	0.00497589
PVX_098765	Pv_Sal1_chr07	-	229757	232225	621	NA	200	0.00250253	NA	NA
PVX_123145	Pv_Sal1_chr14	+	1168029	1171256	621	NA	533	0.0107879	262	1.20746e-09
PVX_099230	Pv_Sal1_chr07	-	597549	602048	621	NA	826	0.0387695	NA	NA
PVX_094935	Pv_Sal1_chr08	+	666484	667461	620	NA	200	0.0335851	241	0.00695229
PVX_123070	Pv_Sal1_chr14	-	1113003	1113845	620	NA	618	5.65521e-09	148	0.0111079
PVX_123360	Pv_Sal1_chr14	-	1392036	1393796	620	NA	702	0.0367325	133	0.0386321
PVX_084940	Pv_Sal1_chr13	-	794778	796527	619	NA	198	0.010504	131	2.09696e-05
PVX_085855	Pv_Sal1_chr13	-	1573872	1574966	619	NA	617	0.00310076	90	4.3941e-07
PVX_111230	Pv_Sal1_chr06	+	626038	630540	619	NA	714	3.96737e-06	128	1.04341e-05
PVX_117356	Pv_Sal1_chr12	+	1819200	1822787	616	NA	135	1.46077e-05	NA	NA
PVX_117510	Pv_Sal1_chr12	-	1917920	1920283	616	NA	515	0.000171991	370	0.0221576
PVX_092430	Pv_Sal1_chr09	+	1366821	1370257	616	NA	611	0.0170391	182	0.00143743
PVX_101020	Pv_Sal1_chr14	+	2584077	2586020	615	NA	384	0.0200999	103	0.000223566
PVX_092065	Pv_Sal1_chr09	+	1063747	1065178	615	NA	608	0.00481789	326	0.0147235
PVX_122330	Pv_Sal1_chr14	+	496552	497286	614	NA	387	0.0027695	47	0.0253152
PVX_117745	Pv_Sal1_chr12	-	2109501	2110922	614	NA	527	0.0469834	202	0.0328988
PVX_082845	Pv_Sal1_chr12	-	645864	647450	611	NA	342	0.00322493	67	0.000565417
PVX_085555	Pv_Sal1_chr13	+	1277030	1279232	611	NA	529	0.0498512	17	4.39679e-06
PVX_090165	Pv_Sal1_chr05	+	1203666	1211693	610	NA	226	0.000619182	240	3.22802e-06
PVX_079815	Pv_Sal1_chr10	+	125654	126265	608	NA	110	0.00573171	117	0.00573171
PVX_089120	Pv_Sal1_chr05	-	324607	328623	608	NA	266	1.99042e-05	NA	NA
PVX_094730	Pv_Sal1_chr08	-	485565	490835	608	NA	515	0.00511007	225	0.00154796
PVX_122350	Pv_Sal1_chr14	+	507970	510402	608	NA	828	0.0156141	200	0.00282351
PVX_095390	Pv_Sal1_chr08	-	1075965	1076501	605	NA	25	0.025754	269	0.000160599
PVX_124005	Pv_Sal1_chr14	-	1963668	1971212	605	NA	88	0.00655768	30	0.00368169
PVX_118095	Pv_Sal1_chr12	+	2406101	2409897	605	NA	574	0.0288349	NA	NA
PVX_096955	Pv_Sal1_chr02	+	56767	58335	604	NA	467	0.0408551	222	0.0328846
PVX_002505	Pv_Sal1_chr04	-	46276	48324	603	NA	NA	NA	NA	NA
PVX_095235	Pv_Sal1_chr08	-	920322	921762	602	NA	602	0.0387695	354	0.00279879
PVX_111350	Pv_Sal1_chr06	-	541900	542605	601	NA	NA	NA	25	0.000982855
PVX_122155	Pv_Sal1_chr14	-	332284	333465	601	NA	NA	NA	200	0.00026421
PVX_118510	Pv_Sal1_chr12	+	2778899	2779441	598	NA	97	3.12211e-05	465	0.00942062
PVX_097915	Pv_Sal1_chr10	+	1051781	1053016	598	NA	467	0.00818507	65	0.00335034
PVX_091550	Pv_Sal1_chr09	+	604073	608044	598	NA	598	5.89684e-05	57	3.3011e-05
PVX_115450	Pv_Sal1_chr11	-	43900	44709	597	NA	222	0.0200999	241	0.00912896
PVX_114700	Pv_Sal1_chr11	+	702835	706075	597	NA	554	0.000445525	177	0.00360984
PVX_101015	Pv_Sal1_chr14	-	2581019	2582510	594	NA	174	0.0292911	67	0.0081221
PVX_092160	Pv_Sal1_chr09	-	1135386	1137668	594	NA	436	1.04208e-06	NA	NA
PVX_117885	Pv_Sal1_chr12	+	2224899	2227913	594	NA	541	0.018453	138	0.00864455
PVX_002795	Pv_Sal1_chr04	-	275614	279850	594	NA	593	0.0076651	295	4.71417e-05
PVX_088000	Pv_Sal1_chr01	-	350982	354899	593	NA	74	0.000207006	116	0.0108407
PVX_090900	Pv_Sal1_chr09	+	83187	84608	593	NA	413	0.0278268	20	9.32356e-13
PVX_114655	Pv_Sal1_chr11	+	732215	738029	593	NA	581	0.00734857	115	3.49723e-06
PVX_088100	Pv_Sal1_chr01	+	429649	430134	593	NA	NA	NA	104	0.0408551
PVX_123400	Pv_Sal1_chr14	-	1421662	1422483	592	NA	105	0.00703497	261	0.0173877
PVX_090080	Pv_Sal1_chr05	-	1089759	1090412	591	NA	248	0.0470574	196	0.0105238
PVX_116510	Pv_Sal1_chr12	+	1036489	1037370	589	NA	145	5.59249e-07	584	1.69916e-10
PVX_115395	Pv_Sal1_chr11	+	104655	106139	589	NA	236	0.0482398	635	0.00486221
PVX_118435	Pv_Sal1_chr12	+	2712383	2713111	588	NA	472	0.00570164	14	0.0430006
PVX_116920	Pv_Sal1_chr12	-	1397629	1399029	587	NA	512	0.00303286	405	0.00428452
PVX_122125	Pv_Sal1_chr14	+	310620	311462	587	NA	579	0.000833562	179	0.0164376
PVX_111195	Pv_Sal1_chr06	-	655602	657326	586	NA	123	0.0233008	10	1.69937e-05
PVX_086010	Pv_Sal1_chr13	-	1726819	1727842	586	NA	356	0.00206718	119	0.00851678
PVX_122300	Pv_Sal1_chr14	+	480212	483475	586	NA	583	0.0101809	108	0.00879165
PVX_111250	Pv_Sal1_chr06	-	611679	612122	585	NA	205	0.000273248	377	4.45818e-06
PVX_094505	Pv_Sal1_chr08	-	297276	298354	585	NA	236	0.000577529	153	0.040164
PVX_084775	Pv_Sal1_chr13	-	632076	633850	582	NA	590	0.0235631	567	0.00182144
PVX_092745	Pv_Sal1_chr09	+	1691407	1692309	582	NA	628	0.000128996	178	0.000274008
PVX_123475	Pv_Sal1_chr14	+	1461790	1463556	582	NA	NA	NA	305	0.000233646
PVX_096090	Pv_Sal1_chr03	-	783163	786906	581	NA	121	0.000554162	56	0.0226808
PVX_123705	Pv_Sal1_chr14	+	1682391	1684094	581	NA	131	0.0338461	70	1.43067e-10
PVX_087955	Pv_Sal1_chr01	-	313584	316346	581	NA	NA	NA	21	0.0397935
PVX_118540	Pv_Sal1_chr12	-	2816415	2817650	579	NA	154	0.0100544	579	4.31687e-05
PVX_097930	Pv_Sal1_chr10	+	1042667	1043116	579	NA	389	0.0341087	188	1.416e-08
PVX_113846	Pv_Sal1_chr11	+	1447085	1449481	579	NA	460	0.0251888	76	0.00037171
PVX_122130	Pv_Sal1_chr14	-	313448	315441	578	NA	NA	NA	352	0.0408898
PVX_124080	Pv_Sal1_chr14	+	2036753	2041375	577	NA	195	0.00324115	84	0.0321599
PVX_094940	Pv_Sal1_chr08	+	669267	673271	577	NA	421	0.0296863	207	2.22255e-06
PVX_098670	Pv_Sal1_chr07	+	112240	112850	577	NA	574	0.0368446	146	3.66109e-09
PVX_091890	Pv_Sal1_chr09	-	927759	929349	577	NA	580	0.0385922	56	0.0152773
PVX_089425	Pv_Sal1_chr05	-	541285	543357	576	NA	248	0.0199079	112	0.026034
PVX_099320	Pv_Sal1_chr07	-	674882	676069	576	NA	290	0.0114103	151	0.00198344
PVX_121930	Pv_Sal1_chr14	-	116060	117177	576	NA	346	0.0443185	499	0.003567
PVX_088254	Pv_Sal1_chr01	+	538952	540410	576	NA	486	6.39289e-05	94	0.000519338
PVX_088240	Pv_Sal1_chr01	-	527500	531892	576	NA	580	8.33457e-06	100	0.0080338
PVX_088065	Pv_Sal1_chr01	-	408897	409898	575	NA	399	7.39384e-05	242	0.0131761
PVX_099510	Pv_Sal1_chr07	+	827119	827961	575	NA	563	3.73478e-05	278	3.43046e-06
PVX_083390	Pv_Sal1_chr12	+	155445	155993	575	NA	NA	NA	17	0.0198968
PVX_083295	Pv_Sal1_chr12	+	236922	241163	574	NA	145	0.0195886	76	0.0322308
PVX_086075	Pv_Sal1_chr13	-	1807831	1809093	574	NA	NA	NA	708	0.000147042
PVX_002555	Pv_Sal1_chr04	-	102391	103296	573	NA	240	9.63705e-08	128	1.52559e-10
PVX_122455	Pv_Sal1_chr14	+	572869	576069	572	NA	43	0.00452107	104	0.0133274
PVX_084485	Pv_Sal1_chr13	-	355939	358767	571	NA	345	0.00100602	NA	NA
PVX_092710	Pv_Sal1_chr09	-	1659243	1667597	571	NA	573	1.83677e-05	NA	NA
PVX_079970	Pv_Sal1_chr10	+	246624	251477	571	NA	NA	NA	120	5.89483e-05
PVX_000820	Pv_Sal1_chr03	-	277813	279684	570	NA	108	0.000124838	518	0.00014751
PVX_113790	Pv_Sal1_chr11	+	1506004	1508272	569	NA	256	0.0030068	776	1.15808e-07
PVX_082745	Pv_Sal1_chr12	-	720778	722709	569	NA	NA	NA	23	2.96611e-11
PVX_088270	Pv_Sal1_chr01	-	554129	555070	569	NA	NA	NA	231	0.0241679
PVX_099225	Pv_Sal1_chr07	+	596171	596662	568	NA	336	0.000517569	63	0.000222133
PVX_095260	Pv_Sal1_chr08	-	941021	942355	568	NA	NA	NA	225	0.00067898
PVX_081375	Pv_Sal1_chr02	+	289551	290774	567	NA	559	0.00241107	225	0.00105521
PVX_122960	Pv_Sal1_chr14	+	1037429	1038373	567	NA	592	3.22821e-06	NA	NA
PVX_079930	Pv_Sal1_chr10	+	224509	225498	567	NA	NA	NA	171	0.0478758
PVX_114480	Pv_Sal1_chr11	+	936986	937893	566	333	598	0.00610756	291	0.0158009
PVX_085005	Pv_Sal1_chr13	-	836998	838935	566	NA	NA	NA	NA	NA
PVX_093685	Pv_Sal1_chr01	+	782674	783718	565	850	NA	NA	851	1.11023e-05
PVX_123480	Pv_Sal1_chr14	+	1464843	1466489	565	NA	466	0.00773534	439	0.00248921
PVX_086070	Pv_Sal1_chr13	+	1805435	1806430	565	NA	656	0.00235889	270	0.0191086
PVX_125735	AAKM01000032	+	17353	18413	564	NA	390	0.04198	228	8.53939e-06
PVX_122560	Pv_Sal1_chr14	-	683320	684045	563	NA	1112	0.0301499	199	0.00220874
PVX_117495	Pv_Sal1_chr12	-	1909083	1909631	563	NA	NA	NA	1	0.0141937
PVX_122295	Pv_Sal1_chr14	-	474657	476945	563	NA	NA	NA	100	8.22194e-06
PVX_099645	Pv_Sal1_chr07	+	939440	945599	562	NA	202	0.00261127	438	0.00238403
PVX_092605	Pv_Sal1_chr09	-	1563816	1565328	561	NA	560	0.00798681	600	0.0450186
PVX_114110	Pv_Sal1_chr11	+	1236724	1239060	561	NA	586	0.0254454	NA	NA
PVX_080145	Pv_Sal1_chr10	+	425548	427647	560	NA	349	0.00159955	481	8.46864e-07
PVX_117525	Pv_Sal1_chr12	+	1925085	1927403	560	NA	675	0.0135709	438	0.000111231
PVX_117875	Pv_Sal1_chr12	-	2212611	2213696	559	NA	249	0.019084	187	0.00338265
PVX_116635	Pv_Sal1_chr12	+	1156817	1158729	559	NA	433	0.0472275	466	0.000231301
PVX_085135	Pv_Sal1_chr13	+	935555	937495	559	NA	NA	NA	NA	NA
PVX_111595	Pv_Sal1_chr06	-	341126	342835	558	NA	456	0.025631	117	1.59842e-05
PVX_122755	Pv_Sal1_chr14	-	839917	842079	557	NA	273	3.44308e-05	181	0.0167497
PVX_113235	Pv_Sal1_chr11	-	1994735	1996683	556	NA	451	0.0321599	218	1.21531e-21
PVX_104180	AAKM01000038	+	4038	5535	556	NA	NA	NA	241	0.0224275
PVX_084285	Pv_Sal1_chr13	-	144589	146786	555	NA	240	0.0164658	174	0.0464562
PVX_099580	Pv_Sal1_chr07	+	890357	894052	554	NA	156	0.0355227	71	0.000143374
PVX_122410	Pv_Sal1_chr14	-	539131	540623	554	NA	200	0.0284337	123	0.00030745
PVX_101215	Pv_Sal1_chr14	+	2729679	2730308	554	NA	402	1.64419e-06	NA	NA
PVX_085175	Pv_Sal1_chr13	-	975892	976459	554	NA	481	0.000670699	253	8.88439e-07
PVX_083500	Pv_Sal1_chr12	-	71032	73869	554	NA	510	0.0448542	250	0.0203563
PVX_118430	Pv_Sal1_chr12	-	2705686	2706931	553	NA	442	0.0432148	250	0.000632726
PVX_100855	Pv_Sal1_chr14	-	2426752	2427435	553	NA	450	0.000748179	149	0.0403642
PVX_096340	Pv_Sal1_chr03	-	589852	590559	553	NA	536	0.00175435	27	0.014261
PVX_091485	Pv_Sal1_chr09	+	562626	564146	553	NA	596	0.00468879	223	5.05933e-09
PVX_094275	Pv_Sal1_chr08	-	83716	85429	552	NA	152	0.000192563	394	0.00033263
PVX_114680	Pv_Sal1_chr11	+	717266	718149	552	NA	540	0.0289217	378	1.03715e-06
PVX_123390	Pv_Sal1_chr14	-	1414344	1415090	551	NA	NA	NA	404	3.75411e-05
PVX_084345	Pv_Sal1_chr13	-	206987	210442	550	NA	116	0.0442198	279	0.0049682
PVX_113595	Pv_Sal1_chr11	-	1676200	1678047	549	NA	59	0.0335851	294	7.64858e-06
PVX_114195	Pv_Sal1_chr11	-	1183445	1184479	549	NA	144	0.0241731	25	0.000257993
PVX_092720	Pv_Sal1_chr09	+	1673449	1678611	549	NA	485	0.0080577	42	0.00309414
PVX_117530	Pv_Sal1_chr12	+	1929022	1930086	549	NA	581	3.80672e-05	43	0.000118334
PVX_083065	Pv_Sal1_chr12	-	455754	460814	549	NA	720	5.17703e-06	163	3.50881e-05
PVX_097805	Pv_Sal1_chr10	-	1135987	1137884	548	376	137	9.59304e-06	261	0.000364331
PVX_092390	Pv_Sal1_chr09	-	1328431	1330437	548	NA	328	0.00986256	125	1.96606e-07
PVX_113910	Pv_Sal1_chr11	-	1397033	1399453	548	NA	NA	NA	365	0.000625439
PVX_096265	Pv_Sal1_chr03	-	655600	656390	547	NA	30	0.000119559	11	0.00807973
PVX_085575	Pv_Sal1_chr13	+	1309170	1310606	547	NA	329	0.00638165	180	0.00193494
PVX_123115	Pv_Sal1_chr14	+	1143760	1145296	547	NA	NA	NA	242	0.00869896
PVX_090925	Pv_Sal1_chr09	+	103326	107162	546	NA	505	0.00657738	521	0.0258292
PVX_117435	Pv_Sal1_chr12	-	1875315	1877522	545	NA	19	0.0467011	124	7.78202e-05
PVX_086145	Pv_Sal1_chr13	+	1871663	1875242	545	NA	123	0.002248	73	0.0371848
PVX_085850	Pv_Sal1_chr13	-	1569363	1572131	545	NA	622	0.00567785	119	5.97103e-08
PVX_121880	Pv_Sal1_chr14	+	38188	40629	544	NA	411	0.00908902	209	6.21147e-11
PVX_083560	Pv_Sal1_chr12	-	23282	24429	541	NA	227	0.0128155	653	3.46264e-11
PVX_100735	Pv_Sal1_chr14	+	2338801	2340444	540	NA	534	0.0042409	339	0.0102201
PVX_123870	Pv_Sal1_chr14	+	1858834	1859832	538	NA	400	0.0219074	183	9.0121e-06
PVX_002650	Pv_Sal1_chr04	-	160909	161232	538	NA	535	2.74656e-07	318	0.0384497
PVX_083100	Pv_Sal1_chr12	-	409193	411724	538	NA	NA	NA	269	0.0118323
PVX_085545	Pv_Sal1_chr13	-	1261453	1262404	538	NA	NA	NA	NA	NA
PVX_085660	Pv_Sal1_chr13	-	1399093	1400346	537	NA	253	0.0301104	165	0.000513375
PVX_114730	Pv_Sal1_chr11	-	683691	685571	536	NA	256	0.0156913	747	0.00883248
PVX_117410	Pv_Sal1_chr12	-	1856003	1857480	536	NA	NA	NA	399	0.000311477
PVX_099215	Pv_Sal1_chr07	-	591674	592406	535	NA	520	0.046596	NA	NA
PVX_123215	Pv_Sal1_chr14	+	1246671	1248491	535	NA	655	0.0261299	257	0.00307505
PVX_122815	Pv_Sal1_chr14	-	901631	902878	533	NA	42	0.0025996	NA	NA
PVX_119680	Pv_Sal1_chr08	+	1265503	1265748	533	NA	144	0.00388108	286	0.00197377
PVX_123430	Pv_Sal1_chr14	+	1435515	1436971	533	NA	NA	NA	20	1.2388e-10
PVX_119820	Pv_Sal1_chr08	-	1177235	1178343	532	NA	357	0.0495478	357	3.91652e-07
PVX_001725	Pv_Sal1_chr06	-	91522	92418	531	NA	111	0.01875	113	2.28023e-05
PVX_123545	Pv_Sal1_chr14	-	1509496	1512378	531	NA	115	0.0448602	NA	NA
PVX_091355	Pv_Sal1_chr09	-	449909	452898	531	NA	530	0.0379552	108	2.70587e-12
PVX_101605	Pv_Sal1_chr14	+	3089492	3090201	530	NA	NA	NA	79	7.33935e-05
PVX_122985	Pv_Sal1_chr14	+	1053579	1055894	528	NA	358	0.00263095	428	0.00224379
PVX_118375	Pv_Sal1_chr12	+	2666694	2668228	527	NA	457	6.28722e-05	368	7.71957e-08
PVX_094735	Pv_Sal1_chr08	+	495275	496053	527	NA	NA	NA	NA	NA
PVX_113435	Pv_Sal1_chr11	-	1813663	1815198	526	NA	516	0.0408424	418	0.00792872
PVX_081650	Pv_Sal1_chr02	+	534735	536321	526	NA	522	0.00212696	101	0.00537792
PVX_112680	AAKM01000025	-	50625	51723	525	643	NA	NA	320	0.00429289
PVX_081240	Pv_Sal1_chr02	+	190628	193915	525	NA	517	0.0496601	328	5.25667e-06
PVX_080070	Pv_Sal1_chr10	-	344120	345461	524	NA	263	0.000806364	176	0.00253224
PVX_091795	Pv_Sal1_chr09	+	854298	856505	524	NA	407	0.000644982	340	0.000629298
PVX_003700	Pv_Sal1_chr04	-	676251	677609	523	NA	282	0.00629549	NA	NA
PVX_090275	Pv_Sal1_chr05	-	1288045	1289216	523	NA	405	0.0368446	330	0.042409
PVX_114435	Pv_Sal1_chr11	+	968918	969364	523	NA	602	0.000248407	361	2.00608e-07
PVX_082970	Pv_Sal1_chr12	-	544144	545506	523	NA	NA	NA	277	1.91662e-05
PVX_115200	Pv_Sal1_chr11	+	235362	237134	522	NA	296	0.0250575	303	0.00174217
PVX_094975	Pv_Sal1_chr08	-	708750	710003	522	NA	298	0.000603614	340	3.92981e-05
PVX_082640	Pv_Sal1_chr12	-	782215	783783	522	NA	490	2.27725e-06	208	1.29583e-06
PVX_080060	Pv_Sal1_chr10	-	331376	333541	522	NA	1424	3.54787e-07	485	0.00828926
PVX_002585	Pv_Sal1_chr04	-	119739	120515	521	NA	177	0.00899199	145	0.0474054
PVX_122005	Pv_Sal1_chr14	+	176767	177732	521	NA	318	0.00101672	314	0.00506427
PVX_091895	Pv_Sal1_chr09	-	931185	931568	521	NA	522	4.1636e-05	284	2.904e-09
PVX_117280	Pv_Sal1_chr12	-	1729164	1730144	519	NA	304	0.000256687	NA	NA
PVX_111005	Pv_Sal1_chr06	-	787645	789546	519	NA	569	0.02099	81	7.8262e-05
PVX_116710	Pv_Sal1_chr12	+	1221884	1222609	518	NA	87	0.00174045	508	0.0171951
PVX_122850	Pv_Sal1_chr14	+	924524	926211	518	NA	620	8.08357e-05	283	0.000480254
PVX_091180	Pv_Sal1_chr09	-	325717	327058	518	NA	690	0.00309414	317	0.000474385
PVX_090035	Pv_Sal1_chr05	+	1058874	1060637	517	NA	316	0.0122715	32	0.00787125
PVX_122520	Pv_Sal1_chr14	+	654480	657974	517	NA	417	0.00341799	NA	NA
PVX_116840	Pv_Sal1_chr12	+	1329416	1331420	517	NA	516	0.000914673	165	0.0232512
PVX_090265	Pv_Sal1_chr05	-	1277770	1278973	516	NA	318	6.50628e-08	422	0.0346757
PVX_083465	Pv_Sal1_chr12	-	101212	102802	515	NA	266	0.00776581	276	0.00188795
PVX_101145	Pv_Sal1_chr14	-	2671412	2672566	515	NA	567	0.00792872	NA	NA
PVX_098885	Pv_Sal1_chr07	-	329228	331634	514	NA	299	0.00502797	NA	NA
PVX_111515	Pv_Sal1_chr06	+	412317	413834	514	NA	451	0.0200999	108	0.000104787
PVX_097860	Pv_Sal1_chr10	+	1086639	1087550	513	NA	139	6.83175e-07	NA	NA
PVX_122690	Pv_Sal1_chr14	+	797605	798234	513	NA	222	4.58915e-05	49	8.7629e-07
PVX_101035	Pv_Sal1_chr14	+	2591471	2592239	512	NA	195	0.000186833	231	0.0056255
PVX_089045	Pv_Sal1_chr05	-	248745	250241	512	NA	747	0.0052619	24	6.39289e-05
PVX_096225	Pv_Sal1_chr03	-	680616	682550	511	NA	233	0.0352426	248	0.000250616
PVX_090000	Pv_Sal1_chr05	+	1028955	1030259	511	NA	537	0.0206678	225	0.0103703
PVX_116535	Pv_Sal1_chr12	+	1055254	1058850	511	NA	NA	NA	167	0.00413435
PVX_122190	Pv_Sal1_chr14	+	365026	367578	511	NA	NA	NA	198	0.0229008
PVX_117385	Pv_Sal1_chr12	+	1843903	1845413	510	264	723	0.0127227	250	1.74985e-08
PVX_117945	Pv_Sal1_chr12	-	2278899	2281499	510	NA	197	0.0398866	148	0.0320387
PVX_086120	Pv_Sal1_chr13	-	1842997	1850910	510	NA	344	0.0007517	338	7.21606e-08
PVX_117780	Pv_Sal1_chr12	-	2133404	2135212	509	NA	NA	NA	72	0.0452107
PVX_092465	Pv_Sal1_chr09	+	1408390	1409304	508	NA	513	2.70354e-05	413	1.18262e-07
PVX_099075	Pv_Sal1_chr07	-	491686	493272	507	NA	445	0.0135709	NA	NA
PVX_003615	Pv_Sal1_chr04	+	735690	737062	507	NA	484	0.000657738	492	0.0032756
PVX_098620	Pv_Sal1_chr07	+	63579	67574	507	NA	506	0.0178118	302	0.0370642
PVX_113905	Pv_Sal1_chr11	+	1403099	1412658	507	NA	517	0.0416343	372	0.0131501
PVX_116930	Pv_Sal1_chr12	+	1403756	1407145	507	NA	518	0.0351748	115	9.02768e-09
PVX_113250	Pv_Sal1_chr11	+	1980501	1981551	507	NA	NA	NA	131	5.28716e-17
PVX_116490	Pv_Sal1_chr12	-	1023352	1025001	506	NA	106	0.0477942	90	0.00906757
PVX_100915	Pv_Sal1_chr14	+	2490555	2491181	505	NA	23	0.000306369	61	6.98758e-05
PVX_113725	Pv_Sal1_chr11	+	1555300	1557486	505	NA	40	0.0120136	427	0.0100083
PVX_083340	Pv_Sal1_chr12	+	192416	192775	504	NA	117	0.0498145	219	1.4662e-05
PVX_085790	Pv_Sal1_chr13	+	1520842	1523279	504	NA	369	0.000692877	145	0.00982597
PVX_087125	Pv_Sal1_chr07	+	1228086	1229018	504	NA	506	0.00281888	408	0.0020685
PVX_084200	Pv_Sal1_chr13	-	93611	94451	504	NA	527	0.00182935	298	0.0057779
PVX_000565	Pv_Sal1_chr03	+	466714	468316	503	NA	53	0.0309166	552	1.30445e-09
PVX_099370	Pv_Sal1_chr07	+	723075	725006	503	NA	401	0.000668929	318	1.9428e-16
PVX_099455	Pv_Sal1_chr07	-	787840	789372	503	NA	503	0.000132679	138	8.56381e-08
PVX_100875	Pv_Sal1_chr14	+	2438965	2443860	503	NA	535	0.00502797	49	0.0026766
PVX_084380	Pv_Sal1_chr13	+	244234	247209	503	NA	610	7.37551e-05	238	0.00563775
PVX_001095	Pv_Sal1_chr03	-	11589	13346	501	NA	24	0.00319473	129	0.0184996
PVX_083150	Pv_Sal1_chr12	-	362224	365209	501	NA	557	0.00932997	NA	NA
PVX_094950	Pv_Sal1_chr08	+	688690	689541	501	NA	574	0.0320387	NA	NA
PVX_088840	Pv_Sal1_chr05	-	69351	70791	500	NA	497	0.0442198	259	0.00132907
PVX_100660	Pv_Sal1_chr14	+	2279366	2285035	500	NA	654	0.0169636	NA	NA
PVX_081715	Pv_Sal1_chr02	-	602652	603392	500	NA	NA	NA	30	0.00289028
PVX_114650	Pv_Sal1_chr11	-	738918	739787	499	425	497	0.0149013	294	8.19255e-13
PVX_086000	Pv_Sal1_chr13	+	1722339	1724030	499	NA	162	0.0139127	209	0.00308522
PVX_084625	Pv_Sal1_chr13	-	492630	496697	499	NA	495	0.000262332	760	0.00504628
PVX_080370	Pv_Sal1_chr10	+	611755	612669	498	NA	428	0.0211049	330	0.0002801
PVX_098855	Pv_Sal1_chr07	-	306065	308039	498	NA	492	7.13759e-06	151	0.0356262
PVX_083240	Pv_Sal1_chr12	+	286262	287563	497	NA	NA	NA	315	3.30027e-13
PVX_089785	Pv_Sal1_chr05	-	825107	825916	496	NA	110	0.00636135	419	0.0114737
PVX_115255	Pv_Sal1_chr11	+	205671	206477	496	NA	180	0.010187	471	8.55459e-12
PVX_084975	Pv_Sal1_chr13	-	819031	821502	495	NA	117	0.0368446	NA	NA
PVX_123040	Pv_Sal1_chr14	+	1088868	1090049	495	NA	487	0.00444782	421	0.048683
PVX_117795	Pv_Sal1_chr12	-	2145004	2146476	495	NA	488	0.00211819	2	0.048216
PVX_079850	Pv_Sal1_chr10	+	149675	150049	495	NA	490	0.0269368	258	0.0158044
PVX_121890	Pv_Sal1_chr14	-	58182	58939	494	NA	130	0.0311549	354	8.38735e-05
PVX_086155	Pv_Sal1_chr13	+	1882843	1883892	494	NA	208	0.00932997	326	7.75566e-06
PVX_115365	Pv_Sal1_chr11	+	122508	123709	494	NA	492	1.94059e-08	354	0.00198499
PVX_087810	Pv_Sal1_chr01	-	185096	187594	492	NA	433	0.0297099	235	0.0133073
PVX_094755	Pv_Sal1_chr08	+	504822	506620	490	NA	54	8.22261e-06	31	0.00420881
PVX_081655	Pv_Sal1_chr02	-	536807	539326	490	NA	197	0.0398866	NA	NA
PVX_115055	Pv_Sal1_chr11	+	360316	361140	490	NA	490	0.000811447	265	0.0394806
PVX_122245	Pv_Sal1_chr14	+	413985	414512	490	NA	NA	NA	109	0.0205092
PVX_113685	Pv_Sal1_chr11	+	1581142	1582349	489	NA	14	0.00800123	757	1.27072e-05
PVX_122380	Pv_Sal1_chr14	-	525389	525803	489	NA	387	0.0177274	155	0.0489397
PVX_114445	Pv_Sal1_chr11	-	961082	963372	489	NA	475	0.000899799	23	0.0279947
PVX_095230	Pv_Sal1_chr08	-	916886	918555	488	NA	146	0.000587897	26	0.000156775
PVX_080685	Pv_Sal1_chr10	+	884853	885368	488	NA	1183	0.00300224	443	0.00682869
PVX_112685	AAKM01000025	-	56111	57182	488	NA	NA	NA	43	0.0219318
PVX_113255	Pv_Sal1_chr11	-	1971862	1972315	487	NA	347	0.0419814	490	0.00129987
PVX_089065	Pv_Sal1_chr05	-	291296	293236	487	NA	513	0.00380312	264	2.09115e-10
PVX_087960	Pv_Sal1_chr01	-	317699	318618	485	324	NA	NA	269	0.0377505
PVX_001090	Pv_Sal1_chr03	+	14514	15650	485	NA	384	7.46956e-06	103	6.26573e-05
PVX_092260	Pv_Sal1_chr09	+	1212878	1216485	485	NA	407	0.00385246	149	4.63668e-07
PVX_080275	Pv_Sal1_chr10	+	543421	544054	485	NA	457	0.00202191	119	6.71741e-08
PVX_084605	Pv_Sal1_chr13	-	470015	471256	485	NA	469	0.014419	1379	0.000126246
PVX_116755	Pv_Sal1_chr12	+	1244562	1249039	485	NA	490	0.00178529	81	0.00621695
PVX_087135	Pv_Sal1_chr07	+	1222253	1223695	484	NA	277	0.0243415	20	0.000107643
PVX_118230	Pv_Sal1_chr12	-	2519590	2522382	484	NA	298	5.98783e-05	45	5.63916e-05
PVX_088175	Pv_Sal1_chr01	-	477571	478774	484	NA	511	0.000697463	74	0.00126517
PVX_002815	Pv_Sal1_chr04	+	296227	298434	484	NA	NA	NA	159	0.001246
PVX_122545	Pv_Sal1_chr14	-	675328	676603	483	NA	423	0.00763361	103	0.00326939
PVX_098780	Pv_Sal1_chr07	-	250525	251769	482	NA	362	0.0046412	18	2.56895e-05
PVX_082580	Pv_Sal1_chr12	-	824137	825977	482	NA	406	0.00101095	2	0.0204252
PVX_099695	Pv_Sal1_chr07	+	971493	972005	482	NA	507	0.0226309	298	0.00720076
PVX_006580	AAKM01000140	+	2824	4133	482	NA	NA	NA	98	0.00624564
PVX_002965	Pv_Sal1_chr04	+	420776	422511	481	NA	0	0.00346188	167	0.0229953
PVX_086240	Pv_Sal1_chr13	+	1939315	1940211	481	NA	462	0.000521655	262	0.00399568
PVX_114695	Pv_Sal1_chr11	+	707414	709876	481	NA	629	0.00366454	62	0.000162163
PVX_089070	Pv_Sal1_chr05	-	296917	298212	480	NA	507	0.00969326	404	3.91927e-08
PVX_082355	Pv_Sal1_chr12	-	996702	997514	480	NA	1285	0.0189516	163	0.0113811
PVX_117080	Pv_Sal1_chr12	-	1540352	1541033	479	NA	281	0.0233249	549	0.00322546
PVX_084280	Pv_Sal1_chr13	+	141224	144171	479	NA	339	0.0381898	NA	NA
PVX_122385	Pv_Sal1_chr14	+	528004	529491	479	NA	445	0.0320387	40	1.16743e-06
PVX_117390	Pv_Sal1_chr12	-	1846287	1846490	479	NA	620	0.00108357	548	0.0157171
PVX_090980	Pv_Sal1_chr09	+	146987	148431	479	NA	804	0.0182359	167	0.0164664
PVX_083115	Pv_Sal1_chr12	+	387048	388667	478	NA	271	0.0012998	38	0.000102671
PVX_089415	Pv_Sal1_chr05	+	535497	540178	478	NA	604	0.011603	73	0.000790447
PVX_089150	Pv_Sal1_chr05	-	344921	348659	478	NA	NA	NA	NA	NA
PVX_115420	Pv_Sal1_chr11	-	78545	85036	477	NA	340	0.0221099	NA	NA
PVX_101135	Pv_Sal1_chr14	-	2664166	2666848	477	NA	NA	NA	NA	NA
PVX_085155	Pv_Sal1_chr13	-	948840	950291	476	NA	472	1.6654e-05	NA	NA
PVX_097840	Pv_Sal1_chr10	-	1098426	1099319	475	NA	178	0.0141946	110	6.19514e-06
PVX_117760	Pv_Sal1_chr12	-	2116897	2119347	475	NA	471	0.00562087	448	3.50691e-08
PVX_089865	Pv_Sal1_chr05	+	895145	895953	473	NA	457	1.35645e-07	42	4.10731e-14
PVX_122695	Pv_Sal1_chr14	-	799176	799445	473	NA	622	0.000116763	868	1.49305e-05
PVX_083225	Pv_Sal1_chr12	-	292929	294755	471	NA	160	0.00201234	NA	NA
PVX_096950	Pv_Sal1_chr02	+	51068	52235	471	NA	647	0.0422098	321	0.000680572
PVX_080150	Pv_Sal1_chr10	-	431024	437050	470	NA	245	0.0108295	1046	0.00257619
PVX_123910	Pv_Sal1_chr14	-	1884858	1888326	470	NA	467	0.000900954	NA	NA
PVX_101350	Pv_Sal1_chr14	+	2815720	2816445	470	NA	470	0.000574871	350	4.03188e-05
PVX_087880	Pv_Sal1_chr01	-	254624	260380	469	NA	150	0.00327352	153	0.000709262
PVX_079880	Pv_Sal1_chr10	+	174815	177087	469	NA	260	0.0277435	383	0.0450762
PVX_118595	Pv_Sal1_chr12	+	2875993	2878600	469	NA	NA	NA	114	0.0441859
PVX_114450	Pv_Sal1_chr11	-	958301	959389	469	NA	NA	NA	NA	NA
PVX_096305	Pv_Sal1_chr03	+	610312	612381	468	NA	NA	NA	183	0.0392086
PVX_095045	Pv_Sal1_chr08	-	758522	761093	467	NA	NA	NA	399	0.00179923
PVX_112690	AAKM01000025	-	61482	62586	466	495	NA	NA	181	0.0357027
PVX_003985	Pv_Sal1_chr04	-	446712	447656	466	NA	461	0.0162478	NA	NA
PVX_002800	Pv_Sal1_chr04	+	282857	284918	465	NA	406	0.0180843	345	0.000782346
PVX_095380	Pv_Sal1_chr08	+	1070853	1071712	465	NA	478	0.0162394	376	0.0243056
PVX_089270	Pv_Sal1_chr05	+	424659	425452	465	NA	701	4.84846e-05	145	0.0361521
PVX_080680	Pv_Sal1_chr10	-	882879	883485	463	312	NA	NA	496	7.82785e-12
PVX_114710	Pv_Sal1_chr11	-	694846	696393	463	NA	334	0.00870225	459	7.84687e-11
PVX_123260	Pv_Sal1_chr14	+	1281486	1284883	462	NA	18	0.00225637	348	3.8294e-06
PVX_002515	Pv_Sal1_chr04	-	69491	70807	462	NA	54	0.0288612	418	0.00135095
PVX_091735	Pv_Sal1_chr09	+	764902	766038	461	NA	494	0.000344922	49	2.44036e-07
PVX_095305	Pv_Sal1_chr08	-	974552	988579	461	NA	520	0.00413435	NA	NA
PVX_114245	Pv_Sal1_chr11	-	1149664	1150394	460	NA	123	2.90349e-06	155	1.11475e-06
PVX_096345	Pv_Sal1_chr03	-	586869	588299	460	NA	138	0.0355227	187	4.88687e-05
PVX_092840	Pv_Sal1_chr09	-	1753859	1755449	460	NA	149	0.0236137	248	8.62297e-05
PVX_083260	Pv_Sal1_chr12	+	273879	275129	460	NA	297	0.0116247	99	0.0141276
PVX_092070	Pv_Sal1_chr09	+	1068018	1069307	460	NA	NA	NA	772	0.0162872
PVX_101540	Pv_Sal1_chr14	-	3002365	3003443	460	NA	NA	NA	NA	NA
PVX_098745	Pv_Sal1_chr07	-	215206	220628	459	NA	NA	NA	266	0.00507398
PVX_099535	Pv_Sal1_chr07	+	853645	854895	458	NA	458	0.00267132	421	0.0181024
PVX_095150	Pv_Sal1_chr08	+	841190	847096	457	NA	52	0.0306413	NA	NA
PVX_002835	Pv_Sal1_chr04	-	312876	314760	457	NA	489	0.0226054	283	0.0202198
PVX_094830	Pv_Sal1_chr08	+	556192	557288	457	NA	NA	NA	228	0.021621
PVX_121955	Pv_Sal1_chr14	-	137215	137902	456	NA	90	0.00910046	34	6.51132e-10
PVX_111200	Pv_Sal1_chr06	+	654223	655398	456	NA	165	0.0387739	60	0.0355405
PVX_001835	Pv_Sal1_chr06	+	184440	184898	456	NA	283	2.29558e-10	336	0.0437658
PVX_092300	Pv_Sal1_chr09	+	1241870	1244565	456	NA	NA	NA	202	0.0225381
PVX_080175	Pv_Sal1_chr10	+	449367	450890	455	NA	461	0.0170849	393	0.00170275
PVX_118135	Pv_Sal1_chr12	-	2435874	2437620	455	NA	470	0.0472275	180	0.000193274
PVX_123505	Pv_Sal1_chr14	-	1478678	1479544	455	NA	506	0.00406105	126	0.00259761
PVX_114395	Pv_Sal1_chr11	-	997636	999465	454	NA	382	0.0487503	442	0.00183175
PVX_002600	Pv_Sal1_chr04	-	124377	125813	454	NA	424	0.00291284	148	2.22619e-06
PVX_089170	Pv_Sal1_chr05	-	358947	361022	454	NA	463	0.00970083	43	4.17688e-07
PVX_094565	Pv_Sal1_chr08	+	336730	337377	453	NA	95	0.00052432	251	5.15148e-07
PVX_117805	Pv_Sal1_chr12	+	2155901	2159736	452	NA	671	0.0432148	92	0.0313826
PVX_119410	Pv_Sal1_chr08	+	1482131	1482984	451	NA	456	0.0390828	373	0.00541476
PVX_123765	Pv_Sal1_chr14	+	1766204	1766785	449	NA	451	0.000833308	127	0.0239134
PVX_101555	Pv_Sal1_chr14	+	3017741	3020478	449	NA	NA	NA	NA	NA
PVX_081705	Pv_Sal1_chr02	-	580616	581855	448	NA	445	0.00385246	65	3.63594e-06
PVX_089130	Pv_Sal1_chr05	-	335358	336698	448	NA	NA	NA	486	0.014989
PVX_093660	Pv_Sal1_chr01	+	747071	747448	447	230	401	0.0224768	190	0.0359773
PVX_117025	Pv_Sal1_chr12	+	1469113	1471857	447	NA	270	0.00140237	162	2.30082e-05
PVX_113865	Pv_Sal1_chr11	+	1432678	1434441	446	NA	84	0.0407126	133	0.00638165
PVX_111600	Pv_Sal1_chr06	-	335309	338077	446	NA	89	0.0335391	32	0.00187925
PVX_091585	Pv_Sal1_chr09	-	628205	629305	446	NA	242	0.0176213	NA	NA
PVX_114210	Pv_Sal1_chr11	+	1169796	1171970	446	NA	479	0.0170849	649	3.05315e-12
PVX_094625	Pv_Sal1_chr08	+	403557	405065	446	NA	NA	NA	NA	NA
PVX_122340	Pv_Sal1_chr14	+	502825	503450	445	NA	NA	NA	27	0.00120447
PVX_113705	Pv_Sal1_chr11	-	1574074	1575241	444	NA	222	3.55035e-07	1	0.00466499
PVX_088990	Pv_Sal1_chr05	-	209127	209762	444	NA	349	1.69175e-05	434	0.0017821
PVX_119495	Pv_Sal1_chr08	+	1437522	1439176	444	NA	443	4.1941e-07	81	0.0304368
PVX_083330	Pv_Sal1_chr12	+	200563	203937	443	NA	440	3.57255e-06	NA	NA
PVX_092290	Pv_Sal1_chr09	+	1237423	1239858	443	NA	NA	NA	632	0.000161785
PVX_083045	Pv_Sal1_chr12	-	479881	481191	443	NA	NA	NA	16	3.35089e-06
PVX_092335	Pv_Sal1_chr09	+	1278499	1283328	441	NA	65	0.0175039	331	4.21291e-06
PVX_095270	Pv_Sal1_chr08	-	949943	950560	441	NA	123	0.0165395	1066	2.73905e-05
PVX_092660	Pv_Sal1_chr09	-	1632502	1632992	441	NA	208	0.0355083	130	5.36879e-07
PVX_118295	Pv_Sal1_chr12	-	2579616	2582450	441	NA	422	0.0301499	184	0.00566461
PVX_119290	Pv_Sal1_chr08	+	1583765	1584376	441	NA	445	0.00147213	473	1.47544e-05
PVX_116890	Pv_Sal1_chr12	-	1365518	1366168	441	NA	NA	NA	258	0.00188808
PVX_083135	Pv_Sal1_chr12	-	375354	376974	440	NA	23	0.00254277	434	0.00030065
PVX_089365	Pv_Sal1_chr05	+	496724	502557	440	NA	433	0.000928773	382	0.0438507
PVX_123270	Pv_Sal1_chr14	+	1289961	1290544	440	NA	NA	NA	164	0.000483477
PVX_117010	Pv_Sal1_chr12	-	1460286	1461017	440	NA	NA	NA	NA	NA
PVX_110905	Pv_Sal1_chr06	-	870185	872356	439	NA	NA	NA	NA	NA
PVX_099235	Pv_Sal1_chr07	+	605542	606759	438	NA	248	0.00889564	112	0.030355
PVX_122585	Pv_Sal1_chr14	+	699398	701278	438	NA	339	0.0231149	42	0.031485
PVX_091350	Pv_Sal1_chr09	+	447407	448860	437	NA	436	5.42324e-05	376	0.000529935
PVX_117670	Pv_Sal1_chr12	+	2052538	2054594	437	NA	NA	NA	43	0.0135632
PVX_079995	Pv_Sal1_chr10	-	275729	278677	437	NA	NA	NA	56	0.000438689
PVX_121935	Pv_Sal1_chr14	-	120996	121993	436	NA	404	0.00187749	501	0.000645633
PVX_099250	Pv_Sal1_chr07	-	622306	624491	436	NA	427	0.0441482	257	7.65879e-06
PVX_094685	Pv_Sal1_chr08	+	450122	451222	436	NA	445	0.00211819	237	0.00582568
PVX_117975	Pv_Sal1_chr12	-	2303597	2304167	435	NA	63	0.0456212	27	0.0174384
PVX_101165	Pv_Sal1_chr14	+	2685065	2686075	435	NA	311	0.00890588	529	0.00240703
PVX_094640	Pv_Sal1_chr08	-	413626	415065	435	NA	435	0.000137593	644	0.00101053
PVX_118365	Pv_Sal1_chr12	+	2650841	2654271	434	NA	405	0.0262936	523	0.00346613
PVX_088050	Pv_Sal1_chr01	-	402750	403865	434	NA	424	0.0405999	160	8.79011e-11
PVX_118620	Pv_Sal1_chr12	+	2901610	2902849	434	NA	491	0.0058015	114	6.99901e-06
PVX_032190	AAKM01000362	-	187	1944	434	NA	NA	NA	174	0.00308604
PVX_083530	Pv_Sal1_chr12	-	45791	52723	433	NA	269	0.00441624	442	0.00354099
PVX_000965	Pv_Sal1_chr03	-	168924	169755	433	NA	411	0.0432523	37	0.00419181
PVX_085975	Pv_Sal1_chr13	-	1696569	1698410	432	NA	330	0.0180899	611	5.3085e-06
PVX_090220	Pv_Sal1_chr05	-	1237100	1241206	430	NA	473	0.0422098	1501	0.0322317
PVX_123720	Pv_Sal1_chr14	+	1691903	1694611	430	NA	711	0.000185623	92	2.08991e-05
PVX_110975	Pv_Sal1_chr06	-	810019	813531	430	NA	NA	NA	346	0.0482028
PVX_099045	Pv_Sal1_chr07	-	472542	473771	429	NA	103	0.00624564	70	0.00522253
PVX_090955	Pv_Sal1_chr09	+	127686	128461	429	NA	426	0.00648341	59	0.00432447
PVX_097635	Pv_Sal1_chr10	+	1282165	1285936	429	NA	603	0.00198654	NA	NA
PVX_123450	Pv_Sal1_chr14	-	1445609	1446321	428	NA	411	0.0180899	157	1.58695e-05
PVX_094390	Pv_Sal1_chr08	-	205836	209591	428	NA	NA	NA	268	8.44615e-05
PVX_001015	Pv_Sal1_chr03	-	99481	100599	427	NA	37	0.00976961	303	0.0326549
PVX_114335	Pv_Sal1_chr11	+	1058045	1059787	427	NA	373	0.00309414	51	4.5733e-06
PVX_122045	Pv_Sal1_chr14	-	240785	243906	427	NA	467	0.028414	845	0.000283089
PVX_118645	Pv_Sal1_chr12	+	2920219	2920908	427	NA	481	0.0110229	422	0.0127139
PVX_003890	Pv_Sal1_chr04	+	521618	523437	427	NA	NA	NA	216	0.00734857
PVX_097645	Pv_Sal1_chr10	-	1278651	1279184	427	NA	NA	NA	110	4.23197e-07
PVX_113375	Pv_Sal1_chr11	-	1857132	1857914	426	NA	NA	NA	87	0.0440897
PVX_098075	Pv_Sal1_chr10	+	912365	913419	425	NA	NA	NA	74	0.0180843
PVX_081770	Pv_Sal1_chr02	+	642110	643480	424	NA	430	0.00447781	443	0.00864455
PVX_002575	Pv_Sal1_chr04	+	113526	116363	424	NA	NA	NA	356	0.0015405
PVX_114765	Pv_Sal1_chr11	+	651128	651607	424	NA	NA	NA	150	0.0480581
PVX_083015	Pv_Sal1_chr12	-	514644	515459	422	NA	90	0.0158999	27	0.0104406
PVX_087720	Pv_Sal1_chr01	+	65664	67787	422	NA	1220	0.00252427	292	0.00869896
PVX_081675	Pv_Sal1_chr02	+	551285	552550	421	NA	327	1.02783e-05	134	0.0387267
PVX_118460	Pv_Sal1_chr12	-	2728140	2732156	421	NA	NA	NA	329	0.00307377
PVX_116935	Pv_Sal1_chr12	-	1407394	1409118	420	NA	414	0.0446037	114	0.0166603
PVX_084620	Pv_Sal1_chr13	+	488939	490576	419	NA	429	0.0234299	55	0.00175994
PVX_110820	Pv_Sal1_chr06	-	971300	972390	418	NA	208	0.0310229	659	7.63399e-06
PVX_003595	Pv_Sal1_chr04	+	745639	747024	418	NA	340	0.0291449	120	0.0179847
PVX_100840	Pv_Sal1_chr14	+	2418700	2419022	418	NA	421	0.00357058	75	0.00575975
PVX_116515	Pv_Sal1_chr12	-	1038407	1042802	418	NA	NA	NA	445	0.000472198
PVX_003565	Pv_Sal1_chr04	-	778741	779073	417	NA	20	2.97688e-14	395	1.6095e-07
PVX_099375	Pv_Sal1_chr07	-	726188	727172	417	NA	269	0.00593726	179	0.00161273
PVX_080335	Pv_Sal1_chr10	+	587545	587967	417	NA	399	0.000546127	20	1.3065e-05
PVX_115335	Pv_Sal1_chr11	-	139880	141129	416	NA	180	0.0228106	186	2.34942e-06
PVX_100530	Pv_Sal1_chr14	-	2159387	2159911	416	NA	240	7.33905e-06	40	0.00856419
PVX_123945	Pv_Sal1_chr14	+	1918394	1919275	416	NA	416	6.65565e-09	220	4.32101e-13
PVX_000725	Pv_Sal1_chr03	-	350569	351186	416	NA	465	0.0156913	NA	NA
PVX_123615	Pv_Sal1_chr14	+	1578689	1587211	416	NA	1416	0.00631067	823	0.00281788
PVX_084850	Pv_Sal1_chr13	-	710269	710876	416	NA	NA	NA	10	7.43825e-05
PVX_085840	Pv_Sal1_chr13	+	1563564	1564373	415	NA	23	0.0444069	347	0.0459388
PVX_111185	Pv_Sal1_chr06	+	659475	660185	415	NA	241	0.0316198	93	0.0107511
PVX_123110	Pv_Sal1_chr14	-	1139028	1140479	415	NA	551	0.0207804	861	3.98916e-12
PVX_003875	Pv_Sal1_chr04	-	527634	528823	415	NA	NA	NA	70	0.00125166
PVX_100565	Pv_Sal1_chr14	-	2194680	2195783	414	NA	318	0.0385922	95	2.20354e-07
PVX_086295	Pv_Sal1_chr13	+	1987472	1990898	414	NA	325	0.00347661	474	0.0152543
PVX_114555	Pv_Sal1_chr11	+	843638	845656	414	NA	459	0.0069618	70	0.000848073
PVX_122420	Pv_Sal1_chr14	-	547116	547580	413	NA	267	0.00253699	NA	NA
PVX_101420	Pv_Sal1_chr14	+	2876057	2877379	413	NA	343	0.0297099	135	0.00108842
PVX_085485	Pv_Sal1_chr13	+	1207077	1208900	413	NA	NA	NA	89	0.0322934
PVX_118055	Pv_Sal1_chr12	-	2369022	2369987	413	NA	NA	NA	42	0.0235631
PVX_095100	Pv_Sal1_chr08	-	796575	800801	412	NA	219	0.000191692	NA	NA
PVX_089505	Pv_Sal1_chr05	-	615553	617141	411	NA	402	0.0088102	1041	0.000797334
PVX_087835	Pv_Sal1_chr01	-	211086	212295	409	170	447	0.00932997	107	0.00334334
PVX_083555	Pv_Sal1_chr12	+	29423	30022	409	NA	302	0.0432148	522	1.91942e-07
PVX_092385	Pv_Sal1_chr09	-	1326278	1327114	409	NA	314	0.000177987	39	8.35779e-07
PVX_079855	Pv_Sal1_chr10	-	150527	152530	409	NA	353	0.025631	37	0.0387667
PVX_101415	Pv_Sal1_chr14	+	2873009	2874958	409	NA	392	0.0316475	201	0.00649283
PVX_099710	Pv_Sal1_chr07	+	983993	984804	409	NA	1021	0.00112755	230	0.0104296
PVX_119740	Pv_Sal1_chr08	-	1229075	1230096	408	NA	66	0.0227663	244	0.000599623
PVX_122390	Pv_Sal1_chr14	-	530575	532149	408	NA	330	0.00593726	NA	NA
PVX_087095	Pv_Sal1_chr07	+	1247206	1248430	408	NA	NA	NA	NA	NA
PVX_088830	Pv_Sal1_chr05	+	58598	60488	408	NA	NA	NA	279	0.00014108
PVX_101545	Pv_Sal1_chr14	+	3007940	3008640	408	NA	NA	NA	199	1.16284e-05
PVX_090865	Pv_Sal1_chr09	+	41122	42597	407	NA	NA	NA	412	3.90574e-05
PVX_089335	Pv_Sal1_chr05	-	476151	478343	406	NA	217	0.013995	75	3.83385e-05
PVX_122550	Pv_Sal1_chr14	+	677968	679239	406	NA	914	0.0343513	247	0.00015269
PVX_100975	Pv_Sal1_chr14	-	2558838	2560169	406	NA	NA	NA	305	0.00638945
PVX_122665	Pv_Sal1_chr14	-	762592	765336	405	NA	609	0.0121832	198	0.000447177
PVX_113240	Pv_Sal1_chr11	+	1990617	1991778	404	NA	242	0.00281043	764	1.77668e-09
PVX_123220	Pv_Sal1_chr14	-	1249509	1252149	403	NA	NA	NA	587	0.0003814
PVX_110915	Pv_Sal1_chr06	-	852566	858573	402	NA	1002	0.041807	47	3.51143e-08
PVX_097875	Pv_Sal1_chr10	+	1082033	1083391	402	NA	NA	NA	69	0.0150533
PVX_085270	Pv_Sal1_chr13	-	1059503	1060585	401	1161	284	0.0416132	968	6.14171e-07
PVX_123900	Pv_Sal1_chr14	-	1881533	1882141	401	NA	160	0.00140944	294	2.27725e-06
PVX_091705	Pv_Sal1_chr09	+	735435	737813	401	NA	400	1.3517e-10	166	1.43738e-08
PVX_099095	Pv_Sal1_chr07	+	502559	503401	401	NA	401	0.0135632	57	0.00567785
PVX_100560	Pv_Sal1_chr14	+	2193412	2194454	401	NA	451	0.00720952	89	0.00141068
PVX_081450	Pv_Sal1_chr02	-	350948	352115	401	NA	NA	NA	156	5.55101e-07
PVX_101520	Pv_Sal1_chr14	-	2987453	2988926	400	NA	88	0.00385246	337	0.000430203
PVX_081405	Pv_Sal1_chr02	-	324596	325132	400	NA	338	5.71007e-05	185	8.38819e-07
PVX_088150	Pv_Sal1_chr01	+	461994	463688	400	NA	351	0.0488109	226	0.000215286
PVX_089660	Pv_Sal1_chr05	-	728542	735421	400	NA	395	0.000117937	518	0.0203426
PVX_080625	Pv_Sal1_chr10	+	810838	811620	398	NA	250	0.013343	143	8.58999e-05
PVX_091865	Pv_Sal1_chr09	+	913085	914084	398	NA	389	0.00134794	112	0.00111011
PVX_085190	Pv_Sal1_chr13	+	991110	991376	398	NA	390	0.0198179	257	1.01912e-11
PVX_114895	Pv_Sal1_chr11	-	539553	541286	398	NA	NA	NA	465	3.64065e-05
PVX_100665	Pv_Sal1_chr14	-	2285229	2287244	396	NA	47	0.00290075	60	0.0136575
PVX_117585	Pv_Sal1_chr12	-	1977296	1979138	396	NA	281	0.0200999	220	1.07882e-06
PVX_122355	Pv_Sal1_chr14	-	511298	511894	396	NA	410	0.0144174	128	0.0226259
PVX_083375	Pv_Sal1_chr12	-	160928	161878	395	NA	407	0.00147213	297	9.58053e-05
PVX_116825	Pv_Sal1_chr12	+	1322954	1325003	395	NA	411	7.86245e-05	145	0.0451943
PVX_091740	Pv_Sal1_chr09	+	767631	771404	395	NA	NA	NA	100	1.50722e-06
PVX_079775	Pv_Sal1_chr10	+	93563	96477	394	NA	192	0.0245972	329	0.0121832
PVX_082965	Pv_Sal1_chr12	+	547704	548506	394	NA	483	0.000217276	230	0.00104056
PVX_094695	Pv_Sal1_chr08	+	456062	457270	393	NA	19	0.00301499	263	0.0030781
PVX_122140	Pv_Sal1_chr14	+	323180	323593	393	NA	243	0.00966917	239	3.44138e-07
PVX_111175	Pv_Sal1_chr06	-	663994	664653	393	NA	365	0.017227	118	0.000736482
PVX_091275	Pv_Sal1_chr09	+	379723	380601	393	NA	373	0.000257993	76	0.000201475
PVX_086230	Pv_Sal1_chr13	+	1935524	1936071	392	NA	135	0.0123735	680	0.000873866
PVX_123850	Pv_Sal1_chr14	+	1844430	1846308	392	NA	200	0.000250616	NA	NA
PVX_089370	Pv_Sal1_chr05	+	503744	504583	392	NA	268	3.64786e-09	NA	NA
PVX_095210	Pv_Sal1_chr08	-	892033	893370	392	NA	NA	NA	115	0.0498512
PVX_119460	Pv_Sal1_chr08	-	1455958	1456756	391	1627	125	0.00144514	112	0.00460703
PVX_090160	Pv_Sal1_chr05	+	1200836	1201690	391	NA	217	0.0157746	418	0.0299107
PVX_087115	Pv_Sal1_chr07	-	1232508	1233356	391	NA	NA	NA	8	0.0326539
PVX_119225	Pv_Sal1_chr08	+	1650489	1651740	390	NA	19	0.0265115	472	3.86456e-06
PVX_115340	Pv_Sal1_chr11	+	138307	139336	390	NA	389	0.00208253	21	1.06209e-05
PVX_096370	Pv_Sal1_chr03	+	571433	571990	390	NA	447	0.0387695	323	0.00131889
PVX_081610	Pv_Sal1_chr02	+	487513	489408	390	NA	NA	NA	212	0.000821738
PVX_123660	Pv_Sal1_chr14	+	1636405	1637943	389	NA	201	0.0229008	NA	NA
PVX_095075	Pv_Sal1_chr08	+	780111	780724	389	NA	305	0.00483459	166	2.32159e-16
PVX_091090	Pv_Sal1_chr09	+	257958	258452	389	NA	355	0.00272491	47	0.00034771
PVX_119245	Pv_Sal1_chr08	+	1633597	1635600	389	NA	368	0.0164376	517	0.000686521
PVX_079730	Pv_Sal1_chr10	-	50271	53353	389	NA	401	0.00535321	937	0.00742304
PVX_099735	Pv_Sal1_chr07	+	1006551	1006706	389	NA	495	0.0251249	132	0.00019037
PVX_091105	Pv_Sal1_chr09	-	266688	267722	389	NA	NA	NA	238	0.000207888
PVX_088185	Pv_Sal1_chr01	-	484587	485968	388	NA	285	0.000962814	245	0.00986256
PVX_095080	Pv_Sal1_chr08	+	782874	784111	388	NA	428	0.0229008	330	5.92697e-06
PVX_082865	Pv_Sal1_chr12	+	632044	634002	388	NA	668	0.000309584	39	0.000469813
PVX_112670	AAKM01000025	-	39940	41156	387	577	NA	NA	449	0.00459405
PVX_094805	Pv_Sal1_chr08	+	532077	533297	387	NA	NA	NA	310	1.99654e-06
PVX_099010	Pv_Sal1_chr07	-	447293	451313	386	NA	NA	NA	13	0.001005
PVX_082850	Pv_Sal1_chr12	+	642688	645181	385	NA	371	0.0311549	NA	NA
PVX_094865	Pv_Sal1_chr08	-	582604	583918	385	NA	384	0.00193862	NA	NA
PVX_092985	Pv_Sal1_chr09	-	1903094	1907365	385	NA	390	0.00255146	1205	0.000186739
PVX_090960	Pv_Sal1_chr09	-	129288	131540	385	NA	477	5.07346e-09	424	0.000179718
PVX_094740	Pv_Sal1_chr08	-	496098	498183	384	NA	153	0.000845663	65	1.48105e-06
PVX_116495	Pv_Sal1_chr12	+	1027916	1028824	384	NA	NA	NA	155	0.0135709
PVX_111570	Pv_Sal1_chr06	-	355811	356696	383	NA	350	0.0467011	92	3.8142e-08
PVX_098750	Pv_Sal1_chr07	+	221738	223405	381	NA	67	0.00327357	413	9.76143e-07
PVX_085780	Pv_Sal1_chr13	+	1515292	1517106	381	NA	333	0.0117964	177	0.000146702
PVX_096280	Pv_Sal1_chr03	+	641280	641996	380	NA	152	9.49627e-07	59	1.01152e-10
PVX_114832	Pv_Sal1_chr11	-	590205	591536	379	NA	370	0.00261684	119	0.0459348
PVX_124195	Pv_Sal1_chr14	+	2125168	2126631	379	NA	NA	NA	34	8.88984e-06
PVX_003625	Pv_Sal1_chr04	-	726850	728178	379	NA	NA	NA	604	0.0103359
PVX_091345	Pv_Sal1_chr09	+	444919	445734	378	NA	76	0.0161467	226	0.00144476
PVX_090010	Pv_Sal1_chr05	+	1042447	1043184	378	NA	164	0.000481407	37	1.25249e-06
PVX_090045	Pv_Sal1_chr05	+	1065150	1066368	378	NA	296	0.0433825	94	0.0224271
PVX_116580	Pv_Sal1_chr12	+	1101489	1102528	378	NA	366	0.0106022	302	4.94362e-05
PVX_114940	Pv_Sal1_chr11	+	494941	496663	378	NA	387	0.0348167	35	0.00113307
PVX_088890	Pv_Sal1_chr05	-	136376	137194	378	NA	437	0.00936846	0	0.000668489
PVX_114755	Pv_Sal1_chr11	+	662135	664285	378	NA	495	0.0114504	58	0.00657504
PVX_080295	Pv_Sal1_chr10	-	553828	554802	378	NA	NA	NA	289	0.00241909
PVX_101610	Pv_Sal1_chr14	-	3093047	3094106	378	NA	NA	NA	213	0.00051534
PVX_114130	Pv_Sal1_chr11	-	1221641	1222171	377	NA	99	0.0154122	145	0.000154993
PVX_113670	Pv_Sal1_chr11	+	1595566	1596171	377	NA	400	0.031485	81	0.00293172
PVX_114090	Pv_Sal1_chr11	+	1253328	1263256	376	NA	295	0.0305345	84	0.0310229
PVX_095135	Pv_Sal1_chr08	+	820773	821285	376	NA	NA	NA	474	0.000935272
PVX_080590	Pv_Sal1_chr10	-	786482	787297	376	NA	NA	NA	221	0.0251517
PVX_090860	Pv_Sal1_chr09	-	35068	38706	374	NA	162	0.000355402	NA	NA
PVX_089290	Pv_Sal1_chr05	+	433546	434241	374	NA	378	0.00928241	21	0.0173175
PVX_091925	Pv_Sal1_chr09	-	953933	954687	374	NA	499	0.0301104	40	0.019662
PVX_084470	Pv_Sal1_chr13	-	335257	338076	374	NA	1069	0.00273472	613	1.51235e-08
PVX_092730	Pv_Sal1_chr09	-	1683492	1684286	373	NA	240	0.0384226	111	2.07384e-06
PVX_086210	Pv_Sal1_chr13	-	1925744	1927120	373	NA	NA	NA	NA	NA
PVX_001045	Pv_Sal1_chr03	-	71061	71587	372	NA	310	0.0200999	53	0.0194045
PVX_097625	Pv_Sal1_chr10	+	1290568	1292031	372	NA	358	0.0184876	22	0.0223696
PVX_087730	Pv_Sal1_chr01	+	72281	75529	371	NA	238	0.00773534	113	0.00356937
PVX_116940	Pv_Sal1_chr12	+	1410135	1411635	370	NA	46	0.0157425	736	0.00462151
PVX_122490	Pv_Sal1_chr14	-	620912	623284	370	NA	159	0.0492448	34	0.00160194
PVX_091050	Pv_Sal1_chr09	-	213329	214545	370	NA	279	0.0113557	445	3.152e-05
PVX_096035	Pv_Sal1_chr03	-	851611	852231	369	NA	14	0.0236137	NA	NA
PVX_091970	Pv_Sal1_chr09	-	994473	995054	369	NA	87	0.0412452	133	8.98029e-07
PVX_113695	Pv_Sal1_chr11	-	1576544	1577835	369	NA	95	0.0322934	199	0.00172855
PVX_099115	Pv_Sal1_chr07	+	516182	518062	369	NA	378	0.0452248	504	0.00126045
PVX_093600	Pv_Sal1_chr01	+	671201	671705	369	NA	381	0.0310016	321	0.0293833
PVX_094850	Pv_Sal1_chr08	-	568725	570368	369	NA	NA	NA	47	0.00269957
PVX_114945	Pv_Sal1_chr11	-	490342	490908	368	NA	233	0.0251249	43	0.000442263
PVX_114715	Pv_Sal1_chr11	+	692759	694184	368	NA	257	0.00338265	143	0.000910719
PVX_119825	Pv_Sal1_chr08	-	1174711	1175475	368	NA	421	0.04198	424	0.0191377
PVX_100000	Pv_Sal1_chr07	+	1178538	1180093	367	NA	391	0.00169133	327	0.00326051
PVX_100820	Pv_Sal1_chr14	+	2401273	2403167	367	NA	434	0.0384465	379	6.9818e-05
PVX_091015	Pv_Sal1_chr09	+	171337	176255	366	NA	383	0.0352426	86	0.00139493
PVX_089735	Pv_Sal1_chr05	-	793356	794051	366	NA	640	0.00720952	173	0.00890588
PVX_094670	Pv_Sal1_chr08	+	441098	442498	366	NA	NA	NA	216	0.0130063
PVX_092690	Pv_Sal1_chr09	+	1645766	1647593	365	NA	145	0.00281888	42	0.00281888
PVX_094720	Pv_Sal1_chr08	-	481855	482747	365	NA	226	0.000137593	NA	NA
PVX_117815	Pv_Sal1_chr12	-	2167573	2174870	364	NA	153	0.00291284	NA	NA
PVX_094885	Pv_Sal1_chr08	-	602796	604745	364	NA	394	0.0208879	435	0.00105399
PVX_115285	Pv_Sal1_chr11	-	175850	176299	364	NA	397	0.000365347	219	0.0117964
PVX_080185	Pv_Sal1_chr10	-	457613	458653	364	NA	575	0.0254454	NA	NA
PVX_086305	Pv_Sal1_chr13	+	1992584	1994140	364	NA	NA	NA	89	0.0192452
PVX_121900	Pv_Sal1_chr14	-	71619	73295	363	NA	305	0.0150839	9	0.000670781
PVX_095240	Pv_Sal1_chr08	+	924931	925824	362	NA	369	0.000132484	272	0.00116411
PVX_116625	Pv_Sal1_chr12	+	1152682	1152915	362	NA	384	0.00482618	162	0.00333063
PVX_122740	Pv_Sal1_chr14	-	824711	828690	362	NA	384	0.00734857	391	0.000527604
PVX_092990	Pv_Sal1_chr09	-	1912378	1916760	362	NA	NA	NA	121	4.04464e-05
PVX_122940	Pv_Sal1_chr14	+	1012982	1017085	361	NA	353	0.00968801	205	0.000911318
PVX_119435	Pv_Sal1_chr08	-	1465966	1467886	360	NA	276	0.0479086	NA	NA
PVX_094500	Pv_Sal1_chr08	-	292755	294181	360	NA	NA	NA	13	1.32667e-05
PVX_111330	Pv_Sal1_chr06	-	550019	551179	359	NA	210	6.15723e-06	227	0.000103823
PVX_003885	Pv_Sal1_chr04	-	523930	525198	359	NA	369	0.00626228	NA	NA
PVX_092805	Pv_Sal1_chr09	+	1735856	1736519	358	NA	226	0.00240593	364	0.0290869
PVX_000630	Pv_Sal1_chr03	+	421356	422321	358	NA	352	3.21192e-05	246	0.00167695
PVX_123965	Pv_Sal1_chr14	+	1932493	1934424	357	NA	203	0.00173807	129	0.0004984
PVX_099700	Pv_Sal1_chr07	-	972758	974104	357	NA	612	0.034816	159	3.55163e-10
PVX_094645	Pv_Sal1_chr08	-	424923	426004	356	698	62	0.0334168	1518	3.04496e-08
PVX_099560	Pv_Sal1_chr07	-	879013	880014	356	NA	161	0.0316475	95	0.00151437
PVX_118140	Pv_Sal1_chr12	+	2438469	2439257	356	NA	275	0.0080577	298	3.94e-05
PVX_091450	Pv_Sal1_chr09	-	529466	530860	355	136	318	0.000401491	NA	NA
PVX_092250	Pv_Sal1_chr09	+	1208532	1209140	355	NA	27	0.0155762	NA	NA
PVX_122090	Pv_Sal1_chr14	-	281287	282606	355	NA	769	8.40325e-05	0	0.00125166
PVX_099355	Pv_Sal1_chr07	-	707707	709236	355	NA	NA	NA	156	0.000113023
PVX_113485	Pv_Sal1_chr11	-	1771371	1771781	354	NA	519	0.0182359	NA	NA
PVX_111060	Pv_Sal1_chr06	-	754031	754642	353	NA	79	0.00542142	194	7.40418e-05
PVX_101170	Pv_Sal1_chr14	+	2687343	2689711	353	NA	90	7.28282e-05	NA	NA
PVX_096050	Pv_Sal1_chr03	+	840431	841250	353	NA	98	0.0408551	524	3.12722e-05
PVX_092270	Pv_Sal1_chr09	+	1225009	1226106	353	NA	NA	NA	236	1.62898e-08
PVX_122505	Pv_Sal1_chr14	-	638227	639057	353	NA	NA	NA	405	2.49605e-07
PVX_087740	Pv_Sal1_chr01	-	90014	99022	352	281	348	0.000934165	561	0.0453776
PVX_080195	Pv_Sal1_chr10	+	466914	468909	352	NA	277	1.73524e-05	707	0.0410605
PVX_119395	Pv_Sal1_chr08	-	1499543	1500359	352	NA	326	0.0310229	400	6.58603e-06
PVX_111385	Pv_Sal1_chr06	-	508212	513503	352	NA	NA	NA	50	0.0225983
PVX_113795	Pv_Sal1_chr11	-	1502819	1503619	352	NA	NA	NA	334	6.19857e-07
PVX_122065	Pv_Sal1_chr14	-	254753	255382	351	NA	275	0.0284305	36	0.00247461
PVX_091315	Pv_Sal1_chr09	-	425103	426795	351	NA	421	0.00254277	27	3.91069e-09
PVX_122105	Pv_Sal1_chr14	-	298687	300963	350	NA	379	4.49513e-05	186	0.0229541
PVX_094840	Pv_Sal1_chr08	-	561635	562818	350	NA	NA	NA	289	0.0261588
PVX_117740	Pv_Sal1_chr12	-	2107876	2108445	350	NA	NA	NA	369	0.00290546
PVX_080110	Pv_Sal1_chr10	+	380635	381485	349	NA	NA	NA	143	0.0221099
PVX_094365	Pv_Sal1_chr08	-	182451	182909	349	NA	NA	NA	343	7.97221e-06
PVX_083165	Pv_Sal1_chr12	+	354669	355306	348	NA	NA	NA	261	7.59141e-06
PVX_097955	Pv_Sal1_chr10	-	1022138	1022813	347	NA	345	0.0261299	225	0.00675784
PVX_095185	Pv_Sal1_chr08	-	872553	874135	345	NA	98	0.0322934	NA	NA
PVX_116610	Pv_Sal1_chr12	-	1143674	1144207	345	NA	167	0.0281897	418	0.000348896
PVX_080230	Pv_Sal1_chr10	-	491219	491908	345	NA	335	0.0471231	174	1.00614e-08
PVX_119305	Pv_Sal1_chr08	-	1570027	1570566	345	NA	383	1.65605e-05	191	0.0307596
PVX_117705	Pv_Sal1_chr12	-	2090661	2092159	345	NA	NA	NA	394	0.0351994
PVX_099035	Pv_Sal1_chr07	-	463224	464963	344	NA	112	0.0352312	167	0.00234
PVX_122395	Pv_Sal1_chr14	+	533176	534525	344	NA	414	0.00560812	98	0.00731739
PVX_091640	Pv_Sal1_chr09	+	672924	674111	343	NA	243	0.0141986	518	3.00903e-05
PVX_086855	Pv_Sal1_chr07	+	1453245	1455868	343	NA	261	0.0148431	112	0.0236137
PVX_083255	Pv_Sal1_chr12	-	276566	278566	343	NA	382	0.00522135	NA	NA
PVX_123630	Pv_Sal1_chr14	-	1605267	1605842	343	NA	390	0.0046412	459	0.000226361
PVX_092495	Pv_Sal1_chr09	-	1427867	1429495	343	NA	729	0.00365869	81	0.000383294
PVX_119705	Pv_Sal1_chr08	-	1249625	1250494	342	NA	85	0.00197321	196	0.0397667
PVX_079960	Pv_Sal1_chr10	-	242404	243266	342	NA	287	0.00361342	718	0.0350024
PVX_116600	Pv_Sal1_chr12	-	1128632	1129535	342	NA	367	7.05169e-08	NA	NA
PVX_086910	Pv_Sal1_chr07	+	1388622	1389756	342	NA	NA	NA	33	0.00387724
PVX_114440	Pv_Sal1_chr11	-	966659	967768	342	NA	NA	NA	276	1.23892e-05
PVX_087945	Pv_Sal1_chr01	+	304866	306211	341	381	233	0.00058676	227	5.44357e-07
PVX_119635	Pv_Sal1_chr08	+	1304529	1305429	341	NA	56	0.00361342	142	8.1176e-13
PVX_092800	Pv_Sal1_chr09	-	1733159	1734689	341	NA	106	0.0232617	NA	NA
PVX_092090	Pv_Sal1_chr09	+	1084540	1086982	341	NA	145	0.0199322	345	0.0003814
PVX_100905	Pv_Sal1_chr14	+	2473120	2474206	341	NA	240	0.00388108	107	0.00101053
PVX_122095	Pv_Sal1_chr14	+	283861	284871	341	NA	280	0.000877175	152	4.75839e-05
PVX_091330	Pv_Sal1_chr09	+	433781	434866	341	NA	NA	NA	367	0.0298087
PVX_096335	Pv_Sal1_chr03	+	592599	593366	340	NA	328	4.09394e-05	184	1.89034e-05
PVX_000790	Pv_Sal1_chr03	-	307313	309170	340	NA	349	1.19556e-06	229	0.000299457
PVX_118000	Pv_Sal1_chr12	+	2319225	2322569	340	NA	361	0.00139316	668	0.000257477
PVX_087725	Pv_Sal1_chr01	-	68590	69204	339	NA	332	0.0207458	297	0.00957961
PVX_092600	Pv_Sal1_chr09	-	1560488	1561990	339	NA	337	0.000426731	249	0.00126641
PVX_086990	Pv_Sal1_chr07	-	1307947	1308853	339	NA	358	0.0291554	112	0.0243712
PVX_097600	Pv_Sal1_chr10	+	1306723	1308153	339	NA	426	0.00244303	234	3.05687e-05
PVX_119275	Pv_Sal1_chr08	+	1598361	1600718	338	NA	1140	7.09608e-05	204	1.00128e-06
PVX_101530	Pv_Sal1_chr14	-	2996827	2998113	338	NA	NA	NA	497	3.32746e-08
PVX_085150	Pv_Sal1_chr13	+	946025	946765	337	NA	131	0.020692	127	1.58695e-05
PVX_122710	Pv_Sal1_chr14	+	805589	806554	336	NA	330	0.00365869	260	0.0318121
PVX_111085	Pv_Sal1_chr06	-	726777	728234	336	NA	333	0.0321599	610	3.15627e-06
PVX_096220	Pv_Sal1_chr03	+	683554	683924	336	NA	NA	NA	NA	NA
PVX_091475	Pv_Sal1_chr09	-	553392	555258	335	NA	104	0.0168984	278	0.00371509
PVX_092520	Pv_Sal1_chr09	+	1450811	1451188	335	NA	325	0.00254454	22	4.0544e-06
PVX_117470	Pv_Sal1_chr12	+	1892955	1894312	335	NA	NA	NA	30	0.00407778
PVX_122555	Pv_Sal1_chr14	-	679859	681992	335	NA	NA	NA	NA	NA
PVX_123335	Pv_Sal1_chr14	-	1362733	1363773	334	NA	NA	NA	165	3.60652e-09
PVX_122855	Pv_Sal1_chr14	-	927195	928065	333	NA	128	0.0231149	197	0.00168689
PVX_118385	Pv_Sal1_chr12	+	2673502	2674621	333	NA	357	0.0278534	368	0.0130355
PVX_123185	Pv_Sal1_chr14	-	1206501	1209809	333	NA	1171	2.22758e-05	345	5.86392e-06
PVX_084790	Pv_Sal1_chr13	-	640049	641623	333	NA	NA	NA	554	0.00113537
PVX_123230	Pv_Sal1_chr14	-	1256701	1259249	332	NA	NA	NA	54	0.00254277
PVX_100985	Pv_Sal1_chr14	+	2565421	2566781	331	NA	344	0.0155008	266	0.000149391
PVX_116830	Pv_Sal1_chr12	-	1327210	1328295	331	NA	NA	NA	NA	NA
PVX_091390	Pv_Sal1_chr09	+	480680	481488	330	NA	266	0.00216114	187	0.0109253
PVX_117440	Pv_Sal1_chr12	+	1878703	1879460	330	NA	331	0.00522135	316	5.17513e-05
PVX_114020	Pv_Sal1_chr11	-	1310754	1311164	329	NA	NA	NA	841	0.00333856
PVX_082770	Pv_Sal1_chr12	-	707978	709114	328	NA	312	1.1947e-06	267	0.0163238
PVX_083435	Pv_Sal1_chr12	+	130630	131475	328	NA	314	0.00141615	206	1.36926e-08
PVX_118315	Pv_Sal1_chr12	+	2596171	2598681	328	NA	421	0.00460416	63	0.0384465
PVX_099505	Pv_Sal1_chr07	-	821330	823563	328	NA	NA	NA	132	0.0395715
PVX_085565	Pv_Sal1_chr13	-	1282041	1285136	327	NA	368	0.0109797	368	0.0011763
PVX_084310	Pv_Sal1_chr13	-	175398	177563	327	NA	420	0.00399568	NA	NA
PVX_003720	Pv_Sal1_chr04	-	668490	669750	327	NA	NA	NA	NA	NA
PVX_094345	Pv_Sal1_chr08	+	169115	170465	326	NA	5	0.00721759	NA	NA
PVX_089840	Pv_Sal1_chr05	+	867081	868058	326	NA	149	0.0400484	331	0.00328264
PVX_113805	Pv_Sal1_chr11	-	1494354	1495194	326	NA	NA	NA	236	0.038752
PVX_081335	Pv_Sal1_chr02	-	255926	256726	325	NA	324	0.0122372	21	6.21976e-06
PVX_094550	Pv_Sal1_chr08	-	324917	326124	325	NA	339	0.00655768	291	0.019376
PVX_111420	Pv_Sal1_chr06	-	484943	485649	325	NA	NA	NA	NA	NA
PVX_099955	Pv_Sal1_chr07	+	1136540	1137778	324	NA	323	3.93945e-05	34	0.000165605
PVX_090950	Pv_Sal1_chr09	-	124140	125572	323	NA	279	0.0179009	282	6.29125e-18
PVX_097760	Pv_Sal1_chr10	+	1187962	1188909	323	NA	NA	NA	230	0.000210972
PVX_119455	Pv_Sal1_chr08	-	1458194	1458451	323	NA	NA	NA	NA	NA
PVX_086090	Pv_Sal1_chr13	+	1822147	1823603	322	NA	143	0.000172111	350	0.0270326
PVX_091365	Pv_Sal1_chr09	+	457958	459061	322	NA	NA	NA	77	0.000770062
PVX_123690	Pv_Sal1_chr14	+	1670729	1673101	321	NA	NA	NA	583	8.12395e-06
PVX_122640	Pv_Sal1_chr14	+	741924	743563	320	NA	156	0.0318067	35	0.00836075
PVX_118495	Pv_Sal1_chr12	-	2766736	2767600	320	NA	478	0.0293345	343	1.93409e-09
PVX_123625	Pv_Sal1_chr14	-	1597158	1603216	319	NA	144	1.3856e-08	445	0.000292383
PVX_096020	Pv_Sal1_chr03	-	865694	866945	319	NA	178	0.0103339	73	1.74754e-08
PVX_117695	Pv_Sal1_chr12	+	2083196	2084247	319	NA	320	0.00118957	207	2.44725e-07
PVX_080205	Pv_Sal1_chr10	+	472762	478542	318	NA	215	0.0190403	110	6.06695e-05
PVX_003655	Pv_Sal1_chr04	+	703345	704574	318	NA	267	0.00599489	212	0.0071645
PVX_123175	Pv_Sal1_chr14	-	1198804	1203243	318	NA	270	0.00328752	NA	NA
PVX_080575	Pv_Sal1_chr10	+	774415	775152	318	NA	605	0.00479209	20	5.82435e-06
PVX_114315	Pv_Sal1_chr11	-	1068493	1069974	317	NA	316	7.63432e-05	799	7.90187e-10
PVX_001650	Pv_Sal1_chr06	+	34474	36564	317	NA	317	0.00340929	390	9.45917e-07
PVX_002670	Pv_Sal1_chr04	-	177398	178065	317	NA	317	6.83891e-05	49	4.11047e-08
PVX_117565	Pv_Sal1_chr12	-	1951800	1953551	317	NA	815	0.0398866	218	2.19457e-05
PVX_089985	Pv_Sal1_chr05	+	1004259	1006406	317	NA	1143	0.00035381	142	0.0147308
PVX_111270	Pv_Sal1_chr06	+	595392	600095	317	NA	NA	NA	43	0.000182165
PVX_084265	Pv_Sal1_chr13	-	132013	132867	316	NA	309	0.037884	74	0.000186733
PVX_097660	Pv_Sal1_chr10	+	1272670	1274193	316	NA	NA	NA	NA	NA
PVX_083070	Pv_Sal1_chr12	-	453159	454694	315	NA	190	0.0300683	NA	NA
PVX_122370	Pv_Sal1_chr14	-	518780	522703	315	NA	215	0.0195081	142	0.0020703
PVX_124040	Pv_Sal1_chr14	+	1992803	1994875	315	NA	258	0.000474268	130	0.0290902
PVX_084820	Pv_Sal1_chr13	-	677284	678963	315	NA	307	0.0077539	281	5.81531e-12
PVX_084450	Pv_Sal1_chr13	+	318743	319436	314	NA	329	0.0081221	110	0.0184724
PVX_092155	Pv_Sal1_chr09	-	1133265	1133735	314	NA	NA	NA	364	0.00107348
PVX_101065	Pv_Sal1_chr14	-	2604329	2604790	313	NA	342	0.019376	332	0.00169587
PVX_119260	Pv_Sal1_chr08	+	1614895	1615753	313	NA	NA	NA	45	8.02995e-05
PVX_124030	Pv_Sal1_chr14	+	1989845	1990288	313	NA	NA	NA	134	0.0301499
PVX_000580	Pv_Sal1_chr03	+	457442	460502	312	NA	NA	NA	193	0.00187925
PVX_092845	Pv_Sal1_chr09	+	1756416	1758146	312	NA	NA	NA	284	0.0497318
PVX_118695	Pv_Sal1_chr12	-	2990267	2993003	312	NA	NA	NA	38	0.0114184
PVX_000765	Pv_Sal1_chr03	-	321845	325270	311	NA	303	0.00014148	271	0.0445648
PVX_122980	Pv_Sal1_chr14	-	1051962	1052638	310	NA	302	0.0155078	165	6.0026e-09
PVX_089210	Pv_Sal1_chr05	+	385100	386809	309	NA	295	0.0179959	NA	NA
PVX_089970	Pv_Sal1_chr05	-	989710	992155	309	NA	NA	NA	NA	NA
PVX_119545	Pv_Sal1_chr08	-	1390913	1392409	309	NA	NA	NA	430	4.05798e-08
PVX_084895	Pv_Sal1_chr13	+	756965	757273	307	NA	272	0.00233971	155	0.00243095
PVX_100695	Pv_Sal1_chr14	+	2309017	2309797	307	NA	319	4.48173e-05	201	0.000363638
PVX_079715	Pv_Sal1_chr10	-	35196	37190	307	NA	635	0.031485	255	1.33024e-05
PVX_114930	Pv_Sal1_chr11	+	503554	506023	306	NA	142	4.19391e-05	400	0.000543296
PVX_000895	Pv_Sal1_chr03	-	226565	227785	306	NA	304	0.00366454	27	0.000230959
PVX_087865	Pv_Sal1_chr01	-	231197	237061	306	NA	1483	0.0457926	56	0.0468353
PVX_115320	Pv_Sal1_chr11	-	148948	150500	305	NA	224	0.000108109	NA	NA
PVX_086025	Pv_Sal1_chr13	+	1758741	1762052	305	NA	1570	0.0432148	293	3.95581e-08
PVX_080405	Pv_Sal1_chr10	+	637570	638578	305	NA	NA	NA	216	0.00453048
PVX_090135	Pv_Sal1_chr05	+	1167585	1168004	304	NA	324	0.0261299	422	1.07352e-05
PVX_079840	Pv_Sal1_chr10	+	140832	142664	304	NA	774	0.00319473	354	0.0244682
PVX_116690	Pv_Sal1_chr12	-	1210098	1211393	303	NA	184	0.00432228	338	4.23603e-05
PVX_101395	Pv_Sal1_chr14	+	2851928	2852449	303	NA	246	0.0113557	148	0.00161273
PVX_000880	Pv_Sal1_chr03	+	232913	234277	303	NA	611	0.000389171	521	0.0242332
PVX_079865	Pv_Sal1_chr10	-	163120	164936	303	NA	669	0.000398036	487	4.71491e-11
PVX_083050	Pv_Sal1_chr12	+	476187	477158	303	NA	1062	4.69531e-08	601	2.67152e-06
PVX_114770	Pv_Sal1_chr11	-	647746	648459	303	NA	NA	NA	99	3.168e-09
PVX_094290	Pv_Sal1_chr08	-	105445	106336	302	NA	49	0.00939657	548	0.017477
PVX_092765	Pv_Sal1_chr09	+	1711274	1712385	302	NA	221	0.00717679	27	4.18546e-07
PVX_081305	Pv_Sal1_chr02	+	241070	241825	301	NA	264	0.0316198	230	0.000108858
PVX_101055	Pv_Sal1_chr14	-	2600936	2601742	301	NA	303	0.0130649	NA	NA
PVX_003530	Pv_Sal1_chr04	+	816686	817285	300	NA	272	0.00825777	344	0.000849602
PVX_085225	Pv_Sal1_chr13	+	1026052	1026537	300	NA	310	0.00510285	370	0.00169939
PVX_003520	Pv_Sal1_chr04	-	828494	829760	300	NA	355	0.00404039	51	0.010419
PVX_084100	Pv_Sal1_chr13	+	12479	13966	300	NA	NA	NA	619	0.0234126
PVX_089565	Pv_Sal1_chr05	-	668335	669114	300	NA	NA	NA	13	1.02643e-07
PVX_117755	Pv_Sal1_chr12	-	2114375	2114887	298	NA	NA	NA	442	0.0205531
PVX_083125	Pv_Sal1_chr12	-	382258	383586	297	NA	114	0.0472275	NA	NA
PVX_094875	Pv_Sal1_chr08	-	589071	592741	297	NA	279	0.00734857	118	0.000239513
PVX_114675	Pv_Sal1_chr11	-	718794	719300	297	NA	309	0.00049083	13	0.0311549
PVX_124160	Pv_Sal1_chr14	-	2101422	2102649	297	NA	383	0.0238971	94	5.45157e-07
PVX_123605	Pv_Sal1_chr14	-	1567978	1570439	296	NA	141	5.38905e-05	327	1.93268e-07
PVX_091980	Pv_Sal1_chr09	-	998580	999440	296	NA	258	0.00244303	136	0.0250575
PVX_118180	Pv_Sal1_chr12	+	2477385	2479250	296	NA	333	0.0391571	698	0.00214134
PVX_001670	Pv_Sal1_chr06	+	50218	52265	295	NA	235	0.0223653	435	0.0019874
PVX_095015	Pv_Sal1_chr08	+	734605	736549	295	NA	347	0.0425791	246	0.0422903
PVX_081755	Pv_Sal1_chr02	+	627467	635242	294	NA	282	4.32567e-05	338	0.00338265
PVX_116925	Pv_Sal1_chr12	-	1401977	1402771	294	NA	284	0.000825576	406	2.18233e-08
PVX_100705	Pv_Sal1_chr14	-	2313091	2313476	294	NA	291	0.000428205	358	1.26352e-06
PVX_089085	Pv_Sal1_chr05	-	301889	303937	294	NA	320	0.0441482	NA	NA
PVX_122475	Pv_Sal1_chr14	-	603605	604122	294	NA	NA	NA	772	2.75382e-05
PVX_096255	Pv_Sal1_chr03	+	661999	662649	293	388	428	0.0288349	392	1.59343e-09
PVX_001865	Pv_Sal1_chr06	-	208485	211414	293	NA	216	0.000214132	417	0.00101847
PVX_124165	Pv_Sal1_chr14	-	2103618	2104955	293	NA	306	0.0400484	197	3.17456e-05
PVX_114605	Pv_Sal1_chr11	+	781035	783059	293	NA	731	0.0402885	74	0.000305379
PVX_089280	Pv_Sal1_chr05	-	428749	429481	293	NA	NA	NA	304	1.03185e-08
PVX_100675	Pv_Sal1_chr14	-	2291567	2292658	292	NA	195	0.0329974	322	0.00154194
PVX_084655	Pv_Sal1_chr13	+	516704	517261	292	NA	275	0.0487503	27	0.011603
PVX_089940	Pv_Sal1_chr05	+	957535	958596	291	NA	181	1.60895e-05	335	6.76906e-07
PVX_117900	Pv_Sal1_chr12	+	2239892	2242640	291	NA	314	0.0428979	37	4.16603e-05
PVX_124095	Pv_Sal1_chr14	+	2057628	2058390	291	NA	385	0.0394403	318	0.00512345
PVX_091930	Pv_Sal1_chr09	+	957648	960160	291	NA	NA	NA	53	8.41233e-05
PVX_081845	Pv_Sal1_chr02	-	743146	744372	291	NA	NA	NA	241	5.3447e-05
PVX_108770	AAKM01000040	+	11262	12789	290	NA	125	0.025631	164	6.1327e-05
PVX_002955	Pv_Sal1_chr04	-	411786	415547	290	NA	281	0.000223566	105	0.0221099
PVX_002725	Pv_Sal1_chr04	-	219356	222694	289	NA	236	0.00541474	380	0.023749
PVX_117170	Pv_Sal1_chr12	-	1621052	1622500	288	NA	NA	NA	158	0.000530076
PVX_088060	Pv_Sal1_chr01	-	406309	407765	287	NA	358	0.0160194	NA	NA
PVX_008085	AAKM01000078	-	3801	5319	287	NA	NA	NA	27	0.0225232
PVX_112665	AAKM01000025	-	31358	32405	286	216	124	0.0026766	196	6.37525e-08
PVX_080440	Pv_Sal1_chr10	+	676833	677798	286	NA	189	0.00908771	54	0.00556747
PVX_094400	Pv_Sal1_chr08	-	213138	214349	286	NA	195	0.0320873	320	0.00749055
PVX_122975	Pv_Sal1_chr14	-	1049876	1051034	286	NA	277	0.0415237	266	0.00257686
PVX_095470	Pv_Sal1_chr08	-	1130874	1137880	286	NA	373	0.0108295	NA	NA
PVX_099085	Pv_Sal1_chr07	-	496299	497366	286	NA	NA	NA	NA	NA
PVX_093630	Pv_Sal1_chr01	-	698633	699295	285	NA	NA	NA	163	0.0187732
PVX_094285	Pv_Sal1_chr08	-	102432	103266	284	NA	268	0.0110969	607	0.0322934
PVX_118045	Pv_Sal1_chr12	+	2365383	2365982	284	NA	288	0.00890588	81	0.000106909
PVX_082760	Pv_Sal1_chr12	-	714319	715163	284	NA	366	0.00338265	112	0.0212045
PVX_114515	Pv_Sal1_chr11	+	867282	870020	283	NA	341	0.019084	422	0.023048
PVX_113710	Pv_Sal1_chr11	+	1570978	1573440	282	NA	286	0.0446037	324	7.41543e-05
PVX_083280	Pv_Sal1_chr12	-	250367	252494	282	NA	535	0.000565028	440	0.024191
PVX_084955	Pv_Sal1_chr13	-	806026	806932	281	NA	218	0.015898	297	5.6722e-10
PVX_003690	Pv_Sal1_chr04	+	682408	683596	281	NA	283	0.00908457	50	0.0122715
PVX_122935	Pv_Sal1_chr14	-	1009146	1011050	281	NA	NA	NA	12	0.0200999
PVX_099545	Pv_Sal1_chr07	-	859395	862024	280	NA	158	0.00207005	324	0.00526086
PVX_080485	Pv_Sal1_chr10	-	716482	717030	280	NA	240	6.16239e-05	213	0.0207804
PVX_082440	Pv_Sal1_chr12	-	905750	907334	280	NA	355	0.0112136	52	0.0262866
PVX_098685	Pv_Sal1_chr07	+	126033	127870	280	NA	665	0.0158574	246	2.87791e-05
PVX_000535	Pv_Sal1_chr03	-	492671	495169	279	NA	134	0.0080338	16	0.00239071
PVX_099845	Pv_Sal1_chr07	+	1076149	1077115	279	NA	278	0.00681342	146	2.52461e-14
PVX_080140	Pv_Sal1_chr10	-	422878	423778	279	NA	NA	NA	88	7.43935e-07
PVX_118145	Pv_Sal1_chr12	-	2440129	2441614	278	NA	356	0.0467141	254	1.40628e-08
PVX_111225	Pv_Sal1_chr06	+	631891	632882	276	NA	49	7.43003e-07	101	0.0240311
PVX_080555	Pv_Sal1_chr10	-	760190	762780	276	NA	273	0.0301597	301	0.0195081
PVX_115405	Pv_Sal1_chr11	-	93448	94954	276	NA	295	6.56195e-09	599	0.0432069
PVX_085615	Pv_Sal1_chr13	+	1357264	1358363	276	NA	NA	NA	56	0.0257082
PVX_118115	Pv_Sal1_chr12	+	2428425	2429328	275	NA	217	0.0472275	178	0.000810168
PVX_123530	Pv_Sal1_chr14	-	1498085	1500111	274	NA	207	0.00676842	25	0.0121832
PVX_088195	Pv_Sal1_chr01	-	491494	493184	274	NA	212	0.0467973	NA	NA
PVX_095405	Pv_Sal1_chr08	+	1082768	1084213	274	NA	270	0.00839784	356	0.00293216
PVX_089635	Pv_Sal1_chr05	+	715023	715955	274	NA	277	0.0186599	469	0.00148029
PVX_085745	Pv_Sal1_chr13	-	1486944	1489307	274	NA	282	0.00347661	1344	0.00325877
PVX_115460	Pv_Sal1_chr11	+	33304	34403	273	NA	246	0.0108295	1502	3.49656e-13
PVX_081750	Pv_Sal1_chr02	+	624648	625728	273	NA	269	0.020157	237	0.0126607
PVX_091560	Pv_Sal1_chr09	+	612204	613886	273	NA	NA	NA	44	7.64757e-05
PVX_117140	Pv_Sal1_chr12	-	1576247	1577329	271	NA	348	0.0221099	35	5.32836e-05
PVX_101455	Pv_Sal1_chr14	-	2903447	2905098	270	NA	371	0.0310156	294	0.000341306
PVX_080215	Pv_Sal1_chr10	+	485026	486172	270	NA	544	0.00406105	404	1.94336e-09
PVX_098080	Pv_Sal1_chr10	-	908928	910226	270	NA	NA	NA	NA	NA
PVX_003570	Pv_Sal1_chr04	+	770997	774884	269	NA	296	0.0368144	22	0.00371509
PVX_086265	Pv_Sal1_chr13	-	1954111	1958304	269	NA	NA	NA	NA	NA
PVX_124105	Pv_Sal1_chr14	-	2062530	2065514	268	NA	NA	NA	2	0.00212722
PVX_081745	Pv_Sal1_chr02	-	621221	623934	267	NA	NA	NA	NA	NA
PVX_091080	Pv_Sal1_chr09	+	249747	251648	266	NA	272	0.0081239	499	2.31834e-06
PVX_118175	Pv_Sal1_chr12	-	2471252	2474755	266	NA	300	0.00593726	549	0.0334993
PVX_002840	Pv_Sal1_chr04	+	316162	319260	266	NA	313	0.0200999	NA	NA
PVX_001782	Pv_Sal1_chr06	+	132912	133208	265	NA	286	0.000154796	546	0.00508555
PVX_118415	Pv_Sal1_chr12	+	2687865	2689933	265	NA	399	0.0127633	235	0.00147056
PVX_117950	Pv_Sal1_chr12	+	2282540	2284189	265	NA	408	0.0321599	248	0.0203563
PVX_117905	Pv_Sal1_chr12	+	2243868	2244350	265	NA	468	0.0231149	224	0.0236933
PVX_117615	Pv_Sal1_chr12	+	2005061	2007819	265	NA	NA	NA	323	0.0289571
PVX_115220	Pv_Sal1_chr11	-	228427	228582	264	NA	183	0.03478	243	0.026319
PVX_091265	Pv_Sal1_chr09	-	373549	376234	264	NA	517	0.00460416	162	0.0107879
PVX_123410	Pv_Sal1_chr14	+	1427299	1428671	263	NA	329	0.0212045	85	1.20254e-05
PVX_084115	Pv_Sal1_chr13	-	21590	22225	263	NA	772	0.0113695	590	0.0034313
PVX_096273	Pv_Sal1_chr03	+	646797	649313	262	NA	263	0.000230959	205	0.00269957
PVX_117345	Pv_Sal1_chr12	+	1812217	1816317	262	NA	NA	NA	41	0.0107103
PVX_094515	Pv_Sal1_chr08	-	303017	305695	261	NA	63	0.0401998	NA	NA
PVX_000545	Pv_Sal1_chr03	-	484088	485938	261	NA	153	0.00140945	173	0.000596177
PVX_003515	Pv_Sal1_chr04	-	832625	833849	261	NA	177	0.0400484	165	0.00105431
PVX_094980	Pv_Sal1_chr08	-	711063	713928	261	NA	207	6.17953e-06	230	0.0495504
PVX_091975	Pv_Sal1_chr09	+	997545	997885	260	NA	265	0.000245702	455	3.01252e-05
PVX_081245	Pv_Sal1_chr02	+	194537	195283	260	NA	284	0.000770251	181	0.0273573
PVX_083300	Pv_Sal1_chr12	-	233641	235773	260	NA	377	0.000101793	789	0.0266859
PVX_086255	Pv_Sal1_chr13	-	1950551	1951283	260	NA	NA	NA	194	0.00206642
PVX_086225	Pv_Sal1_chr13	-	1932389	1932922	259	NA	236	0.00067397	137	0.038276
PVX_080245	Pv_Sal1_chr10	-	502587	503674	258	NA	193	0.00290416	192	0.0119179
PVX_122365	Pv_Sal1_chr14	-	516583	517059	258	NA	345	0.00361342	140	1.19521e-11
PVX_091100	Pv_Sal1_chr09	+	263915	265332	257	NA	255	0.00184144	120	2.22255e-06
PVX_083315	Pv_Sal1_chr12	+	212741	223572	257	NA	350	0.0106022	173	8.51923e-08
PVX_003970	Pv_Sal1_chr04	-	456681	457369	257	NA	NA	NA	94	1.53026e-05
PVX_092130	Pv_Sal1_chr09	+	1111769	1115847	256	NA	217	0.0352426	99	3.19571e-07
PVX_111245	Pv_Sal1_chr06	+	613449	614540	256	NA	246	0.0397689	198	0.00105731
PVX_117375	Pv_Sal1_chr12	+	1838107	1840460	256	NA	284	7.13759e-06	148	0.000961643
PVX_095280	Pv_Sal1_chr08	+	955234	955692	256	NA	378	0.00541474	222	4.39273e-08
PVX_080135	Pv_Sal1_chr10	+	420244	422419	256	NA	NA	NA	63	0.00848179
PVX_003695	Pv_Sal1_chr04	-	678609	681481	256	NA	NA	NA	364	0.000862306
PVX_092995	Pv_Sal1_chr09	-	1921661	1922847	255	NA	98	0.0130649	56	0.00639743
PVX_085605	Pv_Sal1_chr13	+	1353273	1354289	255	NA	825	0.00717296	454	1.33735e-07
PVX_084430	Pv_Sal1_chr13	-	289172	290542	253	NA	26	0.0401998	308	0.0014228
PVX_095190	Pv_Sal1_chr08	-	875797	876777	252	NA	240	0.0292098	520	0.000656468
PVX_082840	Pv_Sal1_chr12	+	650737	651432	252	NA	247	0.00166012	150	7.50942e-07
PVX_117735	Pv_Sal1_chr12	+	2106109	2106567	252	NA	263	0.0141937	36	0.00443854
PVX_119425	Pv_Sal1_chr08	+	1474760	1475173	252	NA	266	1.34865e-07	206	0.0138555
PVX_083505	Pv_Sal1_chr12	+	68679	70400	252	NA	299	0.00328869	NA	NA
PVX_101040	Pv_Sal1_chr14	-	2593098	2595135	251	NA	135	0.0174892	153	0.0213136
PVX_123695	Pv_Sal1_chr14	+	1674030	1674880	251	NA	269	0.0088076	62	0.0125288
PVX_089495	Pv_Sal1_chr05	+	609148	609830	251	NA	NA	NA	242	0.00211554
PVX_117605	Pv_Sal1_chr12	+	1999403	1999851	251	NA	NA	NA	402	3.20712e-05
PVX_118400	Pv_Sal1_chr12	+	2677901	2678999	250	NA	225	0.0131187	219	0.0169636
PVX_003935	Pv_Sal1_chr04	+	482067	486311	250	NA	244	0.0316198	87	0.000134185
PVX_118680	Pv_Sal1_chr12	+	2971670	2972197	250	NA	NA	NA	NA	NA
PVX_095485	Pv_Sal1_chr08	-	1151214	1151999	250	NA	NA	NA	139	0.0221938
PVX_092700	Pv_Sal1_chr09	-	1653826	1655376	249	NA	65	0.0377116	425	0.00498001
PVX_122790	Pv_Sal1_chr14	+	875303	875530	249	NA	155	0.04198	574	0.000553031
PVX_085925	Pv_Sal1_chr13	+	1637232	1637815	249	NA	251	0.0288381	253	0.023749
PVX_110925	Pv_Sal1_chr06	-	844858	846620	249	NA	354	3.5885e-05	NA	NA
PVX_000610	Pv_Sal1_chr03	+	435865	437590	249	NA	514	0.00170653	286	0.00922361
PVX_098655	Pv_Sal1_chr07	+	98585	99675	248	396	234	1.00427e-06	264	0.0333998
PVX_084340	Pv_Sal1_chr13	-	203048	205748	248	NA	127	8.89772e-06	273	0.000115342
PVX_117890	Pv_Sal1_chr12	-	2229789	2232972	248	NA	241	2.61233e-08	45	0.0113756
PVX_095175	Pv_Sal1_chr08	+	863414	865639	247	NA	238	0.011603	101	0.0170849
PVX_114830	Pv_Sal1_chr11	+	592949	594280	247	NA	252	0.00103601	11	0.0444079
PVX_084825	Pv_Sal1_chr13	+	682270	683268	247	NA	256	4.6675e-07	326	0.00774598
PVX_081465	Pv_Sal1_chr02	+	362367	363518	247	NA	NA	NA	99	0.0144792
PVX_084275	Pv_Sal1_chr13	+	135877	136799	246	622	NA	NA	107	0.00968801
PVX_085440	Pv_Sal1_chr13	+	1171878	1173065	246	NA	173	0.000467645	87	0.000387757
PVX_091145	Pv_Sal1_chr09	+	294316	295005	246	NA	188	5.64937e-06	365	0.00640755
PVX_114035	Pv_Sal1_chr11	+	1300960	1301817	246	NA	246	2.86826e-12	22	0.0496601
PVX_082505	Pv_Sal1_chr12	-	865694	867142	246	NA	272	0.00386767	194	0.00623138
PVX_004535	Pv_Sal1_chr06	+	1005668	1007102	246	NA	NA	NA	356	0.0428845
PVX_114050	Pv_Sal1_chr11	-	1290157	1291098	246	NA	NA	NA	43	0.000488625
PVX_096080	Pv_Sal1_chr03	+	793417	794403	245	NA	242	0.000223566	178	0.00123836
PVX_083570	Pv_Sal1_chr12	-	17223	18321	245	NA	NA	NA	467	0.0356442
PVX_100920	Pv_Sal1_chr14	-	2492025	2492600	245	NA	NA	NA	56	1.61266e-06
PVX_111180	Pv_Sal1_chr06	-	661433	662143	245	NA	NA	NA	350	6.50515e-08
PVX_125730	AAKM01000032	+	9504	10663	244	31	176	0.0208854	44	2.3792e-05
PVX_119780	Pv_Sal1_chr08	+	1205231	1209468	244	NA	231	3.07861e-06	309	0.0100373
PVX_081230	Pv_Sal1_chr02	+	183054	184767	244	NA	540	0.00735338	165	1.14964e-12
PVX_099470	Pv_Sal1_chr07	-	795501	798606	243	NA	117	0.0224271	NA	NA
PVX_111285	Pv_Sal1_chr06	-	583590	584095	243	NA	237	0.00134794	64	3.66875e-10
PVX_117300	Pv_Sal1_chr12	-	1741770	1743238	243	NA	279	0.00219294	652	5.64331e-06
PVX_118065	Pv_Sal1_chr12	+	2386001	2388626	242	NA	159	0.00118979	353	0.0261068
PVX_099830	Pv_Sal1_chr07	+	1069522	1070512	242	NA	NA	NA	117	0.000793212
PVX_089285	Pv_Sal1_chr05	-	430993	432681	242	NA	NA	NA	313	0.0144785
PVX_092735	Pv_Sal1_chr09	-	1685792	1686917	241	NA	232	0.00578057	82	0.00430405
PVX_086905	Pv_Sal1_chr07	-	1391818	1393605	241	NA	240	0.000240893	484	9.03187e-06
PVX_115140	Pv_Sal1_chr11	-	287828	289948	241	NA	279	0.00462151	247	4.79743e-05
PVX_089430	Pv_Sal1_chr05	+	547347	548390	241	NA	NA	NA	367	0.00947579
PVX_097910	Pv_Sal1_chr10	+	1054210	1054967	240	NA	255	0.00197377	588	0.0156641
PVX_000005	Pv_Sal1_chr03	-	956829	957814	240	NA	NA	NA	37	0.0435935
PVX_110850	Pv_Sal1_chr06	-	909828	912641	240	NA	NA	NA	230	0.00030467
PVX_121905	Pv_Sal1_chr14	+	78824	79300	239	NA	16	0.0462589	216	0.0131963
PVX_089155	Pv_Sal1_chr05	-	350133	351377	239	NA	NA	NA	460	0.00263152
PVX_085275	Pv_Sal1_chr13	+	1063083	1064673	238	NA	258	0.00819524	328	1.70592e-09
PVX_089200	Pv_Sal1_chr05	-	372793	378014	238	NA	335	0.0109797	196	0.000535629
PVX_099870	Pv_Sal1_chr07	+	1088958	1089632	237	NA	641	7.87531e-08	20	0.0157425
PVX_093525	Pv_Sal1_chr01	+	594567	600755	236	NA	118	0.00334244	347	0.0136268
PVX_118325	Pv_Sal1_chr12	-	2603522	2604198	236	NA	NA	NA	56	0.00200745
PVX_116575	Pv_Sal1_chr12	-	1098986	1100581	235	NA	236	0.0232512	210	0.00178529
PVX_003915	Pv_Sal1_chr04	+	494560	496470	235	NA	249	0.0221099	256	7.8262e-05
PVX_092500	Pv_Sal1_chr09	+	1430283	1432355	235	NA	NA	NA	131	0.0355411
PVX_099365	Pv_Sal1_chr07	-	716781	718060	235	NA	NA	NA	229	0.0213603
PVX_079885	Pv_Sal1_chr10	+	178944	180024	233	NA	27	0.0448542	25	3.43602e-11
PVX_123855	Pv_Sal1_chr14	+	1847945	1849018	233	NA	232	4.55059e-05	788	0.0235928
PVX_085515	Pv_Sal1_chr13	-	1232750	1233515	233	NA	391	2.61884e-06	50	0.000743731
PVX_089240	Pv_Sal1_chr05	+	408745	410298	231	NA	170	0.0227663	21	5.38876e-07
PVX_086105	Pv_Sal1_chr13	+	1831560	1836048	230	NA	132	0.00105777	NA	NA
PVX_095030	Pv_Sal1_chr08	+	744122	745819	230	NA	692	0.00975406	33	0.0310156
PVX_002512	Pv_Sal1_chr04	-	64226	65966	230	NA	NA	NA	875	0.0080987
PVX_002880	Pv_Sal1_chr04	-	343751	344251	229	NA	224	0.0198813	385	0.000162163
PVX_089920	Pv_Sal1_chr05	+	942039	942950	229	NA	284	0.00301499	132	0.0207804
PVX_079780	Pv_Sal1_chr10	-	98933	100463	229	NA	NA	NA	283	0.00125032
PVX_098605	Pv_Sal1_chr07	-	31786	34194	228	318	253	0.000201205	365	0.0109487
PVX_123470	Pv_Sal1_chr14	+	1458454	1459668	228	NA	251	0.0316475	244	0.00695917
PVX_089825	Pv_Sal1_chr05	+	854866	855770	228	NA	NA	NA	101	0.0152672
PVX_114610	Pv_Sal1_chr11	-	777881	779104	227	NA	225	0.000431153	161	3.80114e-10
PVX_092615	Pv_Sal1_chr09	+	1571275	1571924	227	NA	239	0.000309591	146	0.0114782
PVX_097010	Pv_Sal1_chr02	+	130603	130920	227	NA	390	7.40713e-06	600	3.31222e-05
PVX_002590	Pv_Sal1_chr04	-	122340	123107	226	NA	219	0.0244885	82	0.0288403
PVX_082875	Pv_Sal1_chr12	+	626146	629655	226	NA	254	0.0122986	74	0.035068
PVX_081315	Pv_Sal1_chr02	+	245626	246281	226	NA	731	5.33632e-06	NA	NA
PVX_095350	Pv_Sal1_chr08	-	1030881	1032092	225	NA	171	0.0136575	126	6.57306e-05
PVX_085990	Pv_Sal1_chr13	+	1716344	1717362	225	NA	239	0.00720952	217	1.35155e-06
PVX_123435	Pv_Sal1_chr14	+	1438150	1438800	223	NA	249	7.12528e-08	533	0.000294741
PVX_114840	Pv_Sal1_chr11	-	584809	585177	223	NA	347	0.0081221	600	9.91138e-06
PVX_084630	Pv_Sal1_chr13	-	499290	500295	223	NA	NA	NA	2	0.000154796
PVX_096075	Pv_Sal1_chr03	-	794911	797606	223	NA	NA	NA	302	0.0002801
PVX_098630	Pv_Sal1_chr07	+	76588	78678	222	632	639	0.0193047	213	0.0410924
PVX_085220	Pv_Sal1_chr13	+	1023722	1024246	221	NA	55	2.92123e-13	261	1.69351e-10
PVX_083380	Pv_Sal1_chr12	-	159286	160261	221	NA	NA	NA	62	0.00895775
PVX_092870	Pv_Sal1_chr09	-	1783995	1784866	220	NA	72	0.000281528	178	0.003081
PVX_088820	Pv_Sal1_chr05	+	50124	51215	220	NA	474	0.00850887	370	0.0010186
PVX_091935	Pv_Sal1_chr09	+	961146	962508	218	NA	100	4.1265e-08	235	3.25478e-05
PVX_101045	Pv_Sal1_chr14	-	2596777	2597540	218	NA	236	0.000154909	17	1.80654e-05
PVX_082435	Pv_Sal1_chr12	-	910428	913547	218	NA	913	0.00966917	NA	NA
PVX_084225	Pv_Sal1_chr13	+	105364	106271	218	NA	NA	NA	345	0.0442198
PVX_092920	Pv_Sal1_chr09	+	1819386	1820408	217	NA	137	0.0311549	307	0.0060136
PVX_098635	Pv_Sal1_chr07	+	80055	84433	216	465	214	0.0492282	452	0.000392203
PVX_100730	Pv_Sal1_chr14	+	2335667	2337334	216	319	216	2.28503e-12	112	0.0139107
PVX_092075	Pv_Sal1_chr09	+	1071818	1073603	216	NA	296	0.0258347	153	0.00172309
PVX_080315	Pv_Sal1_chr10	-	572047	575769	216	NA	318	0.00187925	246	0.0148905
PVX_085640	Pv_Sal1_chr13	+	1383241	1388994	216	NA	345	0.0351748	91	0.0343513
PVX_090995	Pv_Sal1_chr09	+	155554	155904	215	NA	51	0.00160596	183	0.0160676
PVX_121960	Pv_Sal1_chr14	-	140310	142115	215	NA	209	0.00120891	98	0.00171401
PVX_123055	Pv_Sal1_chr14	+	1099561	1102773	215	NA	NA	NA	505	0.00761096
PVX_089800	Pv_Sal1_chr05	-	836729	837545	215	NA	NA	NA	727	0.00678784
PVX_122185	Pv_Sal1_chr14	-	362794	363965	214	250	275	0.0178118	NA	NA
PVX_003925	Pv_Sal1_chr04	+	490254	492430	214	NA	219	0.0121588	253	0.00120352
PVX_092785	Pv_Sal1_chr09	-	1722975	1723949	214	NA	306	0.0076651	77	0.000383385
PVX_090975	Pv_Sal1_chr09	-	144277	145704	214	NA	371	5.72701e-07	238	0.034231
PVX_092962	Pv_Sal1_chr09	-	1882687	1885644	213	NA	204	0.0224768	107	0.00137322
PVX_091545	Pv_Sal1_chr09	-	598619	601180	213	NA	242	0.00404039	194	0.0187931
PVX_087795	Pv_Sal1_chr01	-	167327	170866	212	NA	169	0.0158364	144	0.0318067
PVX_089175	Pv_Sal1_chr05	+	361922	362370	212	NA	188	0.0281399	66	0.04227
PVX_122060	Pv_Sal1_chr14	-	250898	252864	211	NA	167	0.0326549	NA	NA
PVX_083395	Pv_Sal1_chr12	+	152916	154792	211	NA	214	0.0167925	NA	NA
PVX_099315	Pv_Sal1_chr07	+	670460	672876	211	NA	219	0.000128798	NA	NA
PVX_088825	Pv_Sal1_chr05	+	54135	55652	211	NA	246	0.00370683	131	0.0100559
PVX_111220	Pv_Sal1_chr06	-	633503	637831	211	NA	297	0.000221131	NA	NA
PVX_080305	Pv_Sal1_chr10	+	559248	560689	211	NA	NA	NA	50	0.00939625
PVX_092905	Pv_Sal1_chr09	-	1811767	1813370	210	NA	215	2.25259e-06	410	0.00112743
PVX_099465	Pv_Sal1_chr07	-	792693	794050	207	NA	161	1.6259e-05	159	0.000540132
PVX_084260	Pv_Sal1_chr13	-	128618	131544	207	NA	343	0.00101095	380	0.0154393
PVX_092820	Pv_Sal1_chr09	-	1740092	1740559	207	NA	NA	NA	139	0.0486356
PVX_099675	Pv_Sal1_chr07	+	960101	961639	206	NA	101	0.0140699	66	0.016521
PVX_085690	Pv_Sal1_chr13	-	1434637	1435572	206	NA	199	0.0022551	103	3.96778e-06
PVX_083485	Pv_Sal1_chr12	+	85112	86401	205	NA	160	0.00631321	38	0.0128002
PVX_113860	Pv_Sal1_chr11	+	1436136	1437185	205	NA	203	0.016912	NA	NA
PVX_101125	Pv_Sal1_chr14	-	2659097	2660122	205	NA	469	0.00104336	763	0.0327869
PVX_090255	Pv_Sal1_chr05	-	1269456	1270718	204	NA	185	0.00161273	297	0.000847542
PVX_088075	Pv_Sal1_chr01	-	413680	414708	204	NA	203	0.0120067	99	1.30942e-06
PVX_094745	Pv_Sal1_chr08	+	498590	500320	203	NA	43	0.0416504	251	1.37798e-05
PVX_080400	Pv_Sal1_chr10	+	634625	635616	203	NA	149	0.0191492	373	1.66674e-12
PVX_000600	Pv_Sal1_chr03	+	443108	444763	203	NA	199	0.00904496	186	0.0318439
PVX_091675	Pv_Sal1_chr09	-	708945	713838	203	NA	199	0.00932997	NA	NA
PVX_113665	Pv_Sal1_chr11	-	1596779	1597189	203	NA	199	0.0445644	85	1.69166e-10
PVX_115185	Pv_Sal1_chr11	-	242710	244266	202	NA	194	0.00134794	308	0.00215577
PVX_084780	Pv_Sal1_chr13	+	636138	637172	202	NA	223	0.00226261	NA	NA
PVX_111035	Pv_Sal1_chr06	+	769058	771632	202	NA	279	0.0310156	154	0.001121
PVX_094510	Pv_Sal1_chr08	-	301156	302378	202	NA	NA	NA	351	0.000753843
PVX_095330	Pv_Sal1_chr08	-	1014037	1014687	201	NA	91	0.0404734	319	2.12362e-08
PVX_085380	Pv_Sal1_chr13	+	1144495	1145035	201	NA	166	0.0197537	293	0.000221131
PVX_115465	Pv_Sal1_chr11	+	27694	29676	201	NA	201	6.92923e-08	173	0.000288869
PVX_096130	Pv_Sal1_chr03	+	743012	744400	201	NA	220	0.000224703	248	4.38231e-05
PVX_004539	Pv_Sal1_chr06	+	987818	989020	201	NA	NA	NA	59	0.00167122
PVX_095065	Pv_Sal1_chr08	-	771421	772620	200	NA	NA	NA	287	2.02232e-05
PVX_116815	Pv_Sal1_chr12	-	1314814	1318059	199	NA	196	0.0046412	568	0.00198654
PVX_100835	Pv_Sal1_chr14	+	2416146	2417383	199	NA	252	0.00107278	318	0.0422098
PVX_096405	Pv_Sal1_chr03	+	552146	552754	198	NA	197	0.00512586	489	0.00935421
PVX_117370	Pv_Sal1_chr12	+	1835807	1836955	198	NA	198	1.82694e-11	393	1.03005e-11
PVX_113415	Pv_Sal1_chr11	-	1825252	1825833	197	NA	63	7.18588e-05	900	0.0293943
PVX_092545	Pv_Sal1_chr09	-	1476439	1478381	197	NA	198	1.23314e-06	154	0.00823289
PVX_110995	Pv_Sal1_chr06	-	798484	799449	197	NA	NA	NA	14	0.034838
PVX_090935	Pv_Sal1_chr09	+	114564	114920	194	NA	190	0.00262585	870	0.0284255
PVX_099970	Pv_Sal1_chr07	-	1144830	1147506	194	NA	NA	NA	306	0.00163678
PVX_085465	Pv_Sal1_chr13	-	1189703	1190440	193	NA	172	0.0435844	175	3.16144e-05
PVX_111020	Pv_Sal1_chr06	-	781474	782527	192	NA	314	0.000555316	83	0.0288612
PVX_116915	Pv_Sal1_chr12	+	1394420	1395546	191	NA	402	0.00037568	735	7.9243e-11
PVX_089730	Pv_Sal1_chr05	+	792111	792955	190	NA	220	0.00518199	204	6.43101e-09
PVX_094245	Pv_Sal1_chr08	-	33264	35384	190	NA	NA	NA	63	0.000107775
PVX_122270	Pv_Sal1_chr14	-	443954	447043	188	NA	190	0.031485	NA	NA
PVX_090195	Pv_Sal1_chr05	-	1223186	1223839	187	NA	188	1.3158e-05	79	0.0125976
PVX_113590	Pv_Sal1_chr11	-	1680001	1681779	187	NA	279	0.00291284	76	0.0295344
PVX_123265	Pv_Sal1_chr14	-	1286032	1288908	187	NA	NA	NA	358	0.000444967
PVX_088020	Pv_Sal1_chr01	+	370384	370596	186	84	287	0.00671672	NA	NA
PVX_119345	Pv_Sal1_chr08	-	1541761	1542247	186	NA	184	0.000630211	333	0.0183494
PVX_086335	Pv_Sal1_chr13	+	2011691	2014325	186	NA	369	0.00851678	83	0.0170691
PVX_005045	Pv_Sal1_chr07	+	1469646	1471461	186	NA	NA	NA	473	0.0012586
PVX_119690	Pv_Sal1_chr08	-	1256510	1259674	186	NA	NA	NA	199	9.80478e-05
PVX_118130	Pv_Sal1_chr12	-	2434236	2434802	185	NA	195	0.00252958	NA	NA
PVX_089010	Pv_Sal1_chr05	-	219826	223320	185	NA	325	0.00850887	31	0.001005
PVX_083345	Pv_Sal1_chr12	+	188564	191544	184	NA	58	0.0175039	304	0.00404039
PVX_116800	Pv_Sal1_chr12	+	1304937	1305278	183	NA	183	0.00904214	311	0.000830471
PVX_083515	Pv_Sal1_chr12	+	59525	60545	182	NA	178	2.97311e-10	105	0.000149049
PVX_084545	Pv_Sal1_chr13	+	418967	419578	182	NA	597	0.0412048	202	7.19835e-08
PVX_113960	Pv_Sal1_chr11	+	1360756	1361106	182	NA	NA	NA	475	0.00642385
PVX_114690	Pv_Sal1_chr11	+	711126	712196	182	NA	NA	NA	635	0.00151528
PVX_090030	Pv_Sal1_chr05	+	1054798	1056904	181	NA	189	4.16728e-06	267	2.31623e-08
PVX_114390	Pv_Sal1_chr11	+	1000443	1000724	181	NA	242	3.06052e-05	270	0.0258695
PVX_088280	Pv_Sal1_chr01	+	563214	564406	181	NA	280	0.00947579	330	0.00157188
PVX_080160	Pv_Sal1_chr10	-	441543	443993	181	NA	473	0.0241199	413	7.7695e-05
PVX_097630	Pv_Sal1_chr10	-	1286114	1287619	180	NA	NA	NA	NA	NA
PVX_117075	Pv_Sal1_chr12	-	1538697	1539476	179	NA	177	0.00534953	269	0.0471483
PVX_082895	Pv_Sal1_chr12	+	602717	603646	179	NA	317	0.0393562	170	0.00553901
PVX_085235	Pv_Sal1_chr13	-	1029886	1032270	179	NA	NA	NA	111	3.4165e-07
PVX_089890	Pv_Sal1_chr05	-	918832	919855	178	NA	166	0.00339272	1030	0.0295877
PVX_111500	Pv_Sal1_chr06	-	419973	420518	177	NA	170	3.92152e-05	115	0.0206793
PVX_080425	Pv_Sal1_chr10	-	667466	669530	176	NA	185	0.0136575	357	0.00384091
PVX_113410	Pv_Sal1_chr11	+	1826361	1827056	175	NA	196	0.00763361	232	0.0413355
PVX_114975	Pv_Sal1_chr11	+	447877	449199	174	NA	130	2.98489e-05	166	0.00198575
PVX_084180	Pv_Sal1_chr13	+	77998	79885	174	NA	185	0.00244303	208	0.0121588
PVX_088070	Pv_Sal1_chr01	-	412151	412993	171	NA	347	0.0021044	298	1.28119e-06
PVX_091280	Pv_Sal1_chr09	-	381147	383180	170	NA	403	3.80672e-05	232	0.00427833
PVX_094690	Pv_Sal1_chr08	-	451875	453584	170	NA	NA	NA	335	0.0388124
PVX_089640	Pv_Sal1_chr05	-	716662	718025	169	NA	41	0.0321599	100	0.000158175
PVX_090930	Pv_Sal1_chr09	-	110248	110559	169	NA	74	0.0229761	105	0.0363739
PVX_082870	Pv_Sal1_chr12	-	630073	630495	169	NA	116	0.015898	109	0.0106022
PVX_118320	Pv_Sal1_chr12	+	2600182	2603064	169	NA	158	0.00485241	168	0.00904496
PVX_091525	Pv_Sal1_chr09	-	584822	587425	169	NA	237	3.3121e-05	566	0.00695229
PVX_091190	Pv_Sal1_chr09	-	330295	331791	169	NA	364	0.00069658	NA	NA
PVX_082985	Pv_Sal1_chr12	-	535594	536300	168	NA	211	0.00975406	472	0.0123926
PVX_088970	Pv_Sal1_chr05	+	198298	200640	167	NA	106	0.010495	NA	NA
PVX_121910	Pv_Sal1_chr14	+	83328	84366	167	NA	189	0.0428979	94	0.0113684
PVX_084645	Pv_Sal1_chr13	+	507321	509354	167	NA	315	0.00163678	153	0.0112228
PVX_100525	Pv_Sal1_chr14	-	2153991	2157275	167	NA	NA	NA	511	0.00667134
PVX_091855	Pv_Sal1_chr09	-	901961	903080	166	NA	38	0.0246363	230	0.0123124
PVX_119475	Pv_Sal1_chr08	+	1448850	1449473	166	NA	179	6.93487e-08	328	3.38713e-10
PVX_123915	Pv_Sal1_chr14	-	1889546	1893730	166	NA	234	0.00033539	NA	NA
PVX_081605	Pv_Sal1_chr02	+	484595	486334	166	NA	NA	NA	144	0.033079
PVX_115375	Pv_Sal1_chr11	-	114709	116480	164	NA	NA	NA	NA	NA
PVX_088855	Pv_Sal1_chr05	-	82846	83720	161	NA	146	0.000275515	279	2.74463e-07
PVX_115080	Pv_Sal1_chr11	-	334665	337093	161	NA	169	0.0183662	74	0.0412048
PVX_089540	Pv_Sal1_chr05	-	647859	649140	161	NA	180	0.00106671	398	2.91274e-11
PVX_112660	AAKM01000025	-	28035	28901	161	NA	NA	NA	434	0.00346613
PVX_099875	Pv_Sal1_chr07	-	1089698	1090673	160	NA	158	7.53739e-06	40	0.000127133
PVX_115345	Pv_Sal1_chr11	-	133318	136911	160	NA	164	9.39538e-07	287	0.00210416
PVX_122770	Pv_Sal1_chr14	+	854350	856422	160	NA	246	4.52152e-06	790	0.000807298
PVX_122955	Pv_Sal1_chr14	+	1029784	1031364	160	NA	NA	NA	494	0.0116396
PVX_122925	Pv_Sal1_chr14	-	1003715	1004082	160	NA	NA	NA	NA	NA
PVX_113285	Pv_Sal1_chr11	+	1938527	1941764	159	NA	158	2.40531e-05	NA	NA
PVX_087851	Pv_Sal1_chr01	+	224804	225342	158	NA	0	0.0036906	156	0.000140054
PVX_085710	Pv_Sal1_chr13	+	1446400	1447250	158	NA	161	0.000268046	359	4.62999e-07
PVX_123015	Pv_Sal1_chr14	+	1075508	1075835	158	NA	NA	NA	512	0.0170177
PVX_083120	Pv_Sal1_chr12	+	384206	385387	157	NA	179	0.00754195	216	0.00106486
PVX_113735	Pv_Sal1_chr11	-	1539691	1540074	156	NA	275	1.46781e-05	67	0.0014228
PVX_004537	Pv_Sal1_chr06	+	993117	994931	155	NA	127	0.010504	621	0.00949254
PVX_092810	Pv_Sal1_chr09	-	1737152	1737820	154	NA	169	0.0269273	132	0.00022956
PVX_111165	Pv_Sal1_chr06	+	668816	669925	154	NA	232	0.0121529	809	0.00813843
PVX_101235	Pv_Sal1_chr14	+	2738495	2739776	153	NA	644	0.0205118	314	1.05159e-07
PVX_119270	Pv_Sal1_chr08	+	1604084	1608136	153	NA	1418	0.000369577	195	0.0109196
PVX_000675	Pv_Sal1_chr03	-	385283	385780	152	NA	281	0.00742304	294	3.90268e-06
PVX_101440	Pv_Sal1_chr14	-	2889845	2892529	151	NA	140	0.000773534	27	0.0200999
PVX_099655	Pv_Sal1_chr07	+	949278	950234	151	NA	175	0.000469813	374	1.28896e-05
PVX_094845	Pv_Sal1_chr08	-	564733	566514	151	NA	292	0.00231075	636	0.000427521
PVX_114200	Pv_Sal1_chr11	-	1176302	1181740	149	NA	468	0.00539396	216	0.00563775
PVX_089330	Pv_Sal1_chr05	-	472915	474755	149	NA	488	0.000233525	NA	NA
PVX_123305	Pv_Sal1_chr14	+	1332383	1332790	148	NA	136	0.0271681	395	1.06221e-12
PVX_114330	Pv_Sal1_chr11	-	1060347	1062112	146	322	NA	NA	476	0.00772422
PVX_085785	Pv_Sal1_chr13	+	1518330	1518962	145	NA	NA	NA	742	6.66104e-06
PVX_000925	Pv_Sal1_chr03	+	200135	202240	144	NA	75	0.00261016	328	0.0139267
PVX_091245	Pv_Sal1_chr09	+	358812	360342	144	NA	119	0.0416504	NA	NA
PVX_079725	Pv_Sal1_chr10	-	47034	49161	144	NA	252	0.00250332	NA	NA
PVX_111590	Pv_Sal1_chr06	+	344792	347416	144	NA	751	0.000223566	219	0.0142908
PVX_118600	Pv_Sal1_chr12	+	2879329	2889929	143	NA	47	0.04198	118	0.00890588
PVX_123930	Pv_Sal1_chr14	-	1903223	1906009	143	NA	117	0.0130508	386	0.015898
PVX_097935	Pv_Sal1_chr10	+	1039233	1041126	143	NA	485	4.63943e-05	566	4.38145e-06
PVX_089810	Pv_Sal1_chr05	-	846767	847764	142	NA	84	0.0481996	207	4.6204e-05
PVX_091250	Pv_Sal1_chr09	+	360738	361598	142	NA	NA	NA	231	1.47961e-08
PVX_113385	Pv_Sal1_chr11	-	1853048	1854076	140	NA	153	0.0464562	140	0.0134637
PVX_099030	Pv_Sal1_chr07	-	461085	462074	140	NA	195	0.02099	NA	NA
PVX_090015	Pv_Sal1_chr05	-	1043372	1044648	139	280	141	0.00830851	24	5.00273e-07
PVX_099000	Pv_Sal1_chr07	+	434772	435461	139	NA	273	0.0224271	261	5.16686e-09
PVX_091150	Pv_Sal1_chr09	+	295779	296465	138	NA	103	4.7575e-05	113	0.0169955
PVX_089215	Pv_Sal1_chr05	+	388167	392078	138	NA	304	0.00414874	21	5.13215e-07
PVX_122040	Pv_Sal1_chr14	-	235218	238493	138	NA	771	0.00371629	111	0.00136731
PVX_124200	Pv_Sal1_chr14	-	2127517	2128749	138	NA	NA	NA	96	0.00231075
PVX_087045	Pv_Sal1_chr07	-	1276282	1278376	137	NA	144	1.62213e-05	NA	NA
PVX_089670	Pv_Sal1_chr05	-	752476	753360	136	NA	182	0.0234134	349	0.000424811
PVX_123375	Pv_Sal1_chr14	-	1402261	1402977	135	NA	147	0.00934708	195	0.00356082
PVX_116725	Pv_Sal1_chr12	-	1227726	1230429	134	NA	44	0.0282459	NA	NA
PVX_101515	Pv_Sal1_chr14	-	2983295	2984502	134	NA	118	0.000728017	298	0.020896
PVX_098060	Pv_Sal1_chr10	-	932042	935030	134	NA	131	0.0472275	71	2.02232e-05
PVX_115135	Pv_Sal1_chr11	+	290714	291418	134	NA	134	0.0152672	514	0.0023426
PVX_091540	Pv_Sal1_chr09	+	597359	597970	134	NA	203	0.000350593	84	0.0479975
PVX_116705	Pv_Sal1_chr12	-	1219119	1220171	134	NA	757	0.0240135	91	0.000148917
PVX_114010	Pv_Sal1_chr11	-	1319999	1320731	134	NA	NA	NA	206	0.00208974
PVX_117165	Pv_Sal1_chr12	+	1617395	1620031	133	NA	11	0.0452248	196	2.83681e-07
PVX_113650	Pv_Sal1_chr11	-	1606279	1607518	133	NA	158	0.00213916	38	0.0443185
PVX_114775	Pv_Sal1_chr11	-	645471	646658	132	NA	NA	NA	27	0.00357058
PVX_117620	Pv_Sal1_chr12	-	2008937	2010236	131	NA	NA	NA	64	1.2234e-07
PVX_083400	Pv_Sal1_chr12	+	150172	152234	130	NA	164	4.823e-05	98	0.0374314
PVX_119490	Pv_Sal1_chr08	+	1439782	1440909	129	NA	226	0.01005	122	0.000131732
PVX_080200	Pv_Sal1_chr10	-	469859	471292	127	860	125	0.00109531	810	0.0212536
PVX_092610	Pv_Sal1_chr09	+	1568259	1569416	127	NA	NA	NA	157	0.000737105
PVX_111555	Pv_Sal1_chr06	+	378056	379063	126	NA	131	2.05565e-06	185	5.86507e-10
PVX_096310	Pv_Sal1_chr03	+	607051	607584	126	NA	134	0.0114876	277	0.00208974
PVX_084420	Pv_Sal1_chr13	-	282590	284937	126	NA	331	0.0312257	80	9.44382e-06
PVX_087710	Pv_Sal1_chr01	-	49128	51065	124	NA	435	0.0390163	28	0.000434637
PVX_079785	Pv_Sal1_chr10	-	102250	108472	124	NA	861	0.0226054	196	0.0107014
PVX_124110	Pv_Sal1_chr14	+	2065989	2066834	121	NA	31	0.0285986	81	0.00340671
PVX_098015	Pv_Sal1_chr10	+	973641	975259	121	NA	253	1.30717e-05	85	3.80546e-05
PVX_081435	Pv_Sal1_chr02	-	339475	343101	120	NA	NA	NA	467	0.00187177
PVX_091945	Pv_Sal1_chr09	-	969224	971629	118	NA	166	0.0395703	183	7.16738e-10
PVX_080520	Pv_Sal1_chr10	+	738275	739661	116	691	48	5.35219e-05	190	1.2461e-06
PVX_089055	Pv_Sal1_chr05	+	260009	285703	116	NA	NA	NA	285	0.00124947
PVX_091680	Pv_Sal1_chr09	-	715197	715922	116	NA	NA	NA	25	3.82367e-05
PVX_115235	Pv_Sal1_chr11	-	219653	221230	115	NA	189	0.0221099	690	0.00461257
PVX_112110	AAKM01000026	+	22597	24414	114	319	613	0.0414105	71	1.32688e-05
PVX_091375	Pv_Sal1_chr09	+	465008	468816	113	NA	944	3.11322e-05	NA	NA
PVX_098730	Pv_Sal1_chr07	+	194168	198552	112	NA	175	0.0203592	44	0.000198726
PVX_084235	Pv_Sal1_chr13	+	113858	115469	110	NA	106	0.0298762	616	0.0198635
PVX_111380	Pv_Sal1_chr06	+	517945	518967	110	NA	147	0.00159527	265	6.41681e-05
PVX_095410	Pv_Sal1_chr08	-	1085256	1086620	110	NA	433	0.00100617	26	2.59047e-06
PVX_111115	Pv_Sal1_chr06	-	710480	711887	110	NA	NA	NA	162	0.000833562
PVX_114290	Pv_Sal1_chr11	+	1096687	1098917	109	NA	72	0.0094521	62	0.0184996
PVX_099995	Pv_Sal1_chr07	-	1175276	1177756	108	NA	106	0.028445	27	0.000802187
PVX_123295	Pv_Sal1_chr14	+	1310622	1313118	107	NA	103	5.41543e-05	538	0.00268312
PVX_114410	Pv_Sal1_chr11	-	984733	987376	107	NA	106	0.000440892	NA	NA
PVX_081790	Pv_Sal1_chr02	+	654001	654294	106	607	NA	NA	956	0.0288141
PVX_099780	Pv_Sal1_chr07	-	1038999	1040115	106	NA	103	0.000327498	422	6.30724e-06
PVX_092815	Pv_Sal1_chr09	-	1738320	1739266	105	NA	112	0.0367325	192	0.0114504
PVX_082515	Pv_Sal1_chr12	+	860587	861840	104	NA	335	0.0145624	27	0.0489397
PVX_123105	Pv_Sal1_chr14	+	1133640	1137090	104	NA	1280	2.95984e-06	312	0.000820011
PVX_000690	Pv_Sal1_chr03	-	373579	376761	104	NA	NA	NA	85	0.0241199
PVX_124145	Pv_Sal1_chr14	-	2091995	2093107	100	NA	106	0.0475817	101	4.23706e-06
PVX_092055	Pv_Sal1_chr09	+	1056553	1057965	100	NA	278	0.0224325	51	0.0387695
PVX_089490	Pv_Sal1_chr05	-	602383	603175	100	NA	467	0.0426272	292	0.018885
PVX_117315	Pv_Sal1_chr12	+	1766543	1767511	100	NA	619	0.000866294	357	0.0353931
PVX_122015	Pv_Sal1_chr14	-	188124	193658	100	NA	1251	1.18473e-07	627	7.3303e-06
PVX_093495	Pv_Sal1_chr01	+	572639	576238	99	NA	93	0.0443185	185	0.0130355
PVX_085140	Pv_Sal1_chr13	-	937885	940110	99	NA	215	0.00618827	337	2.33723e-05
PVX_100710	Pv_Sal1_chr14	-	2315238	2318601	98	NA	212	7.18988e-07	45	0.0434356
PVX_082585	Pv_Sal1_chr12	+	821027	823108	98	NA	NA	NA	NA	NA
PVX_112655	AAKM01000025	-	23247	25483	98	NA	NA	NA	457	9.03923e-05
PVX_094815	Pv_Sal1_chr08	-	544191	546117	97	NA	97	0.000224708	217	3.5143e-08
PVX_091120	Pv_Sal1_chr09	+	276068	277396	97	NA	360	1.53109e-05	29	0.0408551
PVX_100520	Pv_Sal1_chr14	+	2151851	2152279	96	NA	166	0.0262375	338	0.00560796
PVX_117935	Pv_Sal1_chr12	-	2274338	2275890	95	NA	NA	NA	NA	NA
PVX_116525	Pv_Sal1_chr12	+	1047604	1050826	93	NA	47	0.0381898	261	0.00795247
PVX_079705	Pv_Sal1_chr10	+	24225	24866	92	NA	52	0.0189719	367	1.57681e-05
PVX_092225	Pv_Sal1_chr09	-	1190758	1194447	92	NA	101	0.0164423	219	0.0103049
PVX_091395	Pv_Sal1_chr09	-	481839	484276	91	NA	132	0.0167925	27	8.18586e-06
PVX_122905	Pv_Sal1_chr14	+	978291	981016	89	NA	233	0.0309443	57	0.0465024
PVX_119585	Pv_Sal1_chr08	-	1360978	1363371	88	NA	126	0.0354681	237	3.56313e-05
PVX_084190	Pv_Sal1_chr13	-	83703	84026	88	NA	904	0.0336971	91	0.0325792
PVX_091225	Pv_Sal1_chr09	-	346144	346876	87	NA	NA	NA	143	2.15046e-06
PVX_088040	Pv_Sal1_chr01	+	393108	394727	85	NA	692	0.00346188	58	0.0343513
PVX_088850	Pv_Sal1_chr05	+	79078	80676	85	NA	798	0.000155684	219	0.00474706
PVX_123665	Pv_Sal1_chr14	-	1638404	1639369	84	NA	659	0.0148905	87	1.16862e-05
PVX_099330	Pv_Sal1_chr07	-	682118	684352	82	NA	132	0.00758875	NA	NA
PVX_083010	Pv_Sal1_chr12	+	516435	519119	79	NA	NA	NA	167	0.0441482
PVX_084400	Pv_Sal1_chr13	-	272809	274312	79	NA	NA	NA	239	0.00163678
PVX_114600	Pv_Sal1_chr11	+	784095	786348	78	NA	80	2.33334e-09	26	0.00312282
PVX_085385	Pv_Sal1_chr13	+	1145514	1145999	78	NA	152	0.000365347	74	0.0187931
PVX_123775	Pv_Sal1_chr14	+	1771263	1772856	78	NA	207	0.000939625	35	0.01005
PVX_124035	Pv_Sal1_chr14	-	1990626	1992189	78	NA	NA	NA	NA	NA
PVX_123290	Pv_Sal1_chr14	+	1305269	1309504	77	NA	NA	NA	238	0.00558432
PVX_087140	Pv_Sal1_chr07	+	1219178	1220560	70	NA	1383	0.000227538	183	0.0257572
PVX_003670	Pv_Sal1_chr04	+	691120	692406	69	NA	NA	NA	NA	NA
PVX_095095	Pv_Sal1_chr08	+	787707	796058	68	NA	613	0.0262936	251	0.0131468
PVX_117475	Pv_Sal1_chr12	+	1895094	1896993	67	NA	109	0.00548704	523	0.00193494
PVX_100625	Pv_Sal1_chr14	+	2232552	2236103	67	NA	189	0.0108295	NA	NA
PVX_089680	Pv_Sal1_chr05	-	757428	759845	67	NA	985	0.000106107	117	0.0477795
PVX_099670	Pv_Sal1_chr07	-	955918	957195	63	NA	714	0.0490262	490	4.83712e-06
PVX_118465	Pv_Sal1_chr12	-	2733494	2735017	63	NA	NA	NA	408	0.0199322
PVX_115455	Pv_Sal1_chr11	+	40258	41215	62	NA	23	0.0030781	215	0.0150463
PVX_080340	Pv_Sal1_chr10	-	588903	592678	61	NA	58	0.00947448	354	0.000150908
PVX_080610	Pv_Sal1_chr10	-	796420	798044	60	NA	59	0.0107117	598	0.00414375
PVX_118165	Pv_Sal1_chr12	-	2455890	2464793	59	NA	546	0.0112417	306	0.00276769
PVX_123283	Pv_Sal1_chr14	+	1297023	1303621	59	NA	NA	NA	NA	NA
PVX_084465	Pv_Sal1_chr13	+	332908	334456	56	NA	57	0.0122986	49	0.000237388
PVX_083275	Pv_Sal1_chr12	-	257783	260578	56	NA	75	0.00932997	192	0.00478142
PVX_080085	Pv_Sal1_chr10	+	353215	353936	56	NA	101	7.29159e-09	19	0.016738
PVX_088265	Pv_Sal1_chr01	+	548178	552688	56	NA	741	0.00667134	378	0.0160545
PVX_115005	Pv_Sal1_chr11	+	406199	408868	55	NA	54	1.86739e-05	NA	NA
PVX_002970	Pv_Sal1_chr04	+	423494	424231	54	NA	114	0.0101782	90	1.15656e-05
PVX_079990	Pv_Sal1_chr10	-	269141	271165	52	NA	84	3.02657e-06	63	0.0151775
PVX_083590	Pv_Sal1_chr12	-	377	2001	52	NA	120	0.0269273	NA	NA
PVX_090235	Pv_Sal1_chr05	+	1253869	1254327	51	NA	141	0.0297099	20	0.000667336
PVX_002945	Pv_Sal1_chr04	-	403097	406186	51	NA	526	0.000196561	NA	NA
PVX_117265	Pv_Sal1_chr12	+	1717001	1719097	50	NA	NA	NA	482	3.80401e-05
PVX_111030	Pv_Sal1_chr06	-	773084	774664	48	NA	33	0.0424725	342	0.00220761
PVX_119540	Pv_Sal1_chr08	-	1393616	1394472	48	NA	45	0.00293593	101	0.0382492
PVX_123770	Pv_Sal1_chr14	-	1768327	1770344	47	NA	46	0.0277723	5	0.00479209
PVX_085700	Pv_Sal1_chr13	+	1440546	1441577	47	NA	57	0.00414463	NA	NA
PVX_090190	Pv_Sal1_chr05	+	1221232	1222479	47	NA	57	0.0180843	NA	NA
PVX_085610	Pv_Sal1_chr13	-	1354810	1356843	44	NA	72	0.0269273	55	0.0129173
PVX_122910	Pv_Sal1_chr14	-	981650	983820	43	NA	100	2.90001e-10	30	0.000349031
PVX_098045	Pv_Sal1_chr10	+	945172	947405	43	NA	159	0.000811447	NA	NA
PVX_111340	Pv_Sal1_chr06	-	544103	546460	43	NA	259	0.0397593	NA	NA
PVX_096292	Pv_Sal1_chr03	+	627140	628871	41	NA	369	0.00253699	NA	NA
PVX_114375	Pv_Sal1_chr11	+	1009143	1010351	40	NA	38	0.000146217	26	0.0331719
PVX_091510	Pv_Sal1_chr09	+	577870	579082	38	NA	152	2.44036e-07	231	1.17384e-05
PVX_086005	Pv_Sal1_chr13	+	1725213	1726235	38	NA	718	0.000720381	305	0.0041401
PVX_085730	Pv_Sal1_chr13	-	1469870	1472025	37	NA	103	0.000162654	268	0.0123452
PVX_113930	Pv_Sal1_chr11	+	1376175	1380338	37	NA	309	0.0060136	NA	NA
PVX_082360	Pv_Sal1_chr12	-	986392	995036	37	NA	NA	NA	120	0.000154796
PVX_079765	Pv_Sal1_chr10	+	78717	79043	36	568	36	1.1339e-05	409	0.0247649
PVX_117870	Pv_Sal1_chr12	-	2210283	2211890	34	NA	65	0.04198	NA	NA
PVX_113920	Pv_Sal1_chr11	-	1385500	1386942	32	NA	29	5.35332e-11	0	0.00111068
PVX_091870	Pv_Sal1_chr09	-	914550	916275	32	NA	168	1.99116e-06	72	8.61271e-07
PVX_098920	Pv_Sal1_chr07	-	355269	357186	32	NA	561	0.0156913	NA	NA
PVX_086180	Pv_Sal1_chr13	+	1896923	1900949	31	NA	NA	NA	98	1.25513e-06
PVX_082525	Pv_Sal1_chr12	-	854215	855023	27	NA	33	0.000936214	121	0.0157286
PVX_081340	Pv_Sal1_chr02	-	259166	261708	25	NA	81	0.000553905	123	0.000267105
PVX_094760	Pv_Sal1_chr08	-	506913	507773	24	NA	30	0.00321143	91	0.000240787
PVX_114835	Pv_Sal1_chr11	-	586041	588995	22	NA	54	0.00968801	67	0.00608325
PVX_117380	Pv_Sal1_chr12	+	1841129	1842496	21	NA	99	0.0374603	109	6.98013e-07
PVX_084990	Pv_Sal1_chr13	+	831673	832663	20	NA	83	0.0387667	38	0.0252958
PVX_115025	Pv_Sal1_chr11	-	380980	383040	17	NA	164	0.0206678	NA	NA
PVX_114015	Pv_Sal1_chr11	+	1316961	1317362	16	NA	8	0.0262268	501	0.0182508
PVX_089165	Pv_Sal1_chr05	-	356094	357050	16	NA	704	0.0251249	83	0.016329
PVX_117110	Pv_Sal1_chr12	+	1556329	1557888	16	NA	NA	NA	NA	NA
PVX_123835	Pv_Sal1_chr14	-	1827241	1828324	15	NA	456	0.000186733	657	1.88902e-05
PVX_094560	Pv_Sal1_chr08	+	333387	335436	12	NA	851	0.00162401	80	0.000416781
PVX_119570	Pv_Sal1_chr08	+	1376295	1377319	11	NA	202	0.031238	31	0.0353078
PVX_082885	Pv_Sal1_chr12	-	607216	608073	10	NA	20	1.13333e-09	1077	1.39209e-05
PVX_111355	Pv_Sal1_chr06	-	536128	538277	10	NA	23	0.000910248	283	0.000313721
PVX_091825	Pv_Sal1_chr09	-	876115	877877	10	NA	456	0.000389171	391	0.0156641
PVX_081720	Pv_Sal1_chr02	+	603966	604742	9	NA	NA	NA	NA	NA
PVX_079805	Pv_Sal1_chr10	+	118631	120583	8	NA	34	0.0208252	109	0.00375497
PVX_098005	Pv_Sal1_chr10	-	985288	986143	8	NA	142	0.00483459	NA	NA
PVX_087825	Pv_Sal1_chr01	-	206149	207004	8	NA	232	0.0162927	270	0.000728877
PVX_113490	Pv_Sal1_chr11	+	1770007	1770864	6	NA	6	2.02071e-08	20	0.0162975
PVX_116615	Pv_Sal1_chr12	+	1146381	1147750	6	NA	568	1.1478e-09	338	0.00119187
PVX_080640	Pv_Sal1_chr10	-	815665	816726	5	NA	239	0.0121806	NA	NA
PVX_129260	AAKM01000976	+	5	328	4	1	NA	NA	289	0.00198654
PVX_119350	Pv_Sal1_chr08	+	1540284	1541168	3	NA	0	0.00196074	163	2.06769e-05
PVX_149260	AAKM01000745	+	3	935	2	327	NA	NA	NA	NA
PVX_035690	AAKM01000877	-	172	1128	2	NA	13	0.0269273	NA	NA
PVX_117960	Pv_Sal1_chr12	+	2285844	2291964	2	NA	79	0.0288612	434	0.00131478
PVX_030190	AAKM01000332	+	3	1096	2	NA	NA	NA	NA	NA
PVX_001085	Pv_Sal1_chr03	-	16196	17247	1	NA	555	0.00192582	167	0.0446037
PVX_122120	Pv_Sal1_chr14	+	309220	309810	1	NA	NA	NA	NA	NA
PVX_133260	AAKM01000865	-	1	948	1	NA	NA	NA	NA	NA
PVX_094530	Pv_Sal1_chr08	+	309805	310981	NA	2085	71	0.00889564	255	0.0451677
PVX_114500	Pv_Sal1_chr11	-	916758	918103	NA	1114	1160	0.000550371	49	1.59934e-05
PVX_082475	Pv_Sal1_chr12	-	886101	889160	NA	863	83	0.00227511	371	0.0208854
PVX_119745	Pv_Sal1_chr08	+	1225589	1226688	NA	855	386	0.0331649	60	1.25249e-06
PVX_123425	Pv_Sal1_chr14	+	1432969	1433627	NA	842	235	0.0492448	449	0.0268623
PVX_089765	Pv_Sal1_chr05	-	815232	816708	NA	799	NA	NA	443	0.0173979
PVX_080260	Pv_Sal1_chr10	-	518778	522068	NA	780	1156	1.92515e-06	602	0.0492005
PVX_122780	Pv_Sal1_chr14	-	861410	864259	NA	689	103	0.0157425	NA	NA
PVX_092215	Pv_Sal1_chr09	-	1183648	1185521	NA	676	456	0.037884	656	0.000310079
PVX_022185	AAKM01000088	-	4642	5971	NA	652	NA	NA	646	0.00275229
PVX_098870	Pv_Sal1_chr07	-	321950	323530	NA	646	188	0.000287435	702	0.00942569
PVX_114665	Pv_Sal1_chr11	-	725329	726300	NA	585	390	0.0393562	230	0.000265358
PVX_112105	AAKM01000026	-	8188	9306	NA	570	140	0.0481574	482	0.0164376
PVX_114670	Pv_Sal1_chr11	+	722743	723952	NA	488	141	0.000219487	983	0.0264335
PVX_113345	Pv_Sal1_chr11	+	1892752	1899897	NA	484	1112	0.0363497	NA	NA
PVX_060690	AAKM01000163	-	1210	3559	NA	480	NA	NA	NA	NA
PVX_241295	AAKM01000055	-	8377	9940	NA	448	NA	NA	NA	NA
PVX_018150	AAKM01000064	-	1393	3018	NA	443	NA	NA	NA	NA
PVX_098675	Pv_Sal1_chr07	+	116158	121110	NA	417	NA	NA	316	0.000961643
PVX_087900	Pv_Sal1_chr01	+	273311	277393	NA	391	848	0.0292622	67	0.00641749
PVX_114175	Pv_Sal1_chr11	+	1197213	1201412	NA	359	510	0.000250616	NA	NA
PVX_089030	Pv_Sal1_chr05	+	237759	238793	NA	352	242	0.00173979	261	0.0122565
PVX_112675	AAKM01000025	-	45935	47015	NA	350	49	0.0446037	71	7.46001e-05
PVX_092975	Pv_Sal1_chr09	+	1892698	1899063	NA	314	NA	NA	48	0.0417381
PVX_087760	Pv_Sal1_chr01	+	127878	130295	NA	304	275	0.00234897	299	0.000230532
PVX_119675	Pv_Sal1_chr08	-	1266625	1275824	NA	302	NA	NA	307	0.00734857
PVX_087802	Pv_Sal1_chr01	+	176734	180702	NA	287	145	0.0178118	170	0.0114504
PVX_116620	Pv_Sal1_chr12	+	1149986	1151290	NA	137	310	3.63047e-05	395	0.00809946
PVX_017650	AAKM01000109	-	2532	4136	NA	16	106	0.0155078	NA	NA
PVX_082685	Pv_Sal1_chr12	+	762152	763318	NA	NA	0	0.00946198	149	8.19821e-05
PVX_092415	Pv_Sal1_chr09	+	1347580	1357492	NA	NA	0	0.000534791	62	0.0421233
PVX_094485	Pv_Sal1_chr08	+	285179	286054	NA	NA	0	0.0088637	58	0.0136366
PVX_100850	Pv_Sal1_chr14	+	2424963	2425517	NA	NA	0	0.00164779	40	0.020157
PVX_085095	Pv_Sal1_chr13	+	903207	903959	NA	NA	2	0.0384465	NA	NA
PVX_085655	Pv_Sal1_chr13	+	1397763	1398585	NA	NA	2	2.38731e-06	89	3.29117e-06
PVX_085375	Pv_Sal1_chr13	+	1142686	1144007	NA	NA	4	0.00178802	280	0.000434637
PVX_082365	Pv_Sal1_chr12	+	982577	984120	NA	NA	5	7.58298e-06	194	0.000558311
PVX_003980	Pv_Sal1_chr04	+	449874	452064	NA	NA	7	2.31732e-06	379	1.50929e-07
PVX_118005	Pv_Sal1_chr12	+	2323941	2325374	NA	NA	7	0.000593383	627	1.88511e-05
PVX_083160	Pv_Sal1_chr12	+	356749	358422	NA	NA	8	0.0311549	259	0.0119898
PVX_085410	Pv_Sal1_chr13	+	1153052	1155072	NA	NA	8	0.000287435	206	2.70354e-05
PVX_100550	Pv_Sal1_chr14	-	2185982	2188495	NA	NA	8	0.0132955	88	0.0407522
PVX_089520	Pv_Sal1_chr05	+	629790	630089	NA	NA	9	0.0075736	539	6.20633e-08
PVX_091115	Pv_Sal1_chr09	+	274504	275299	NA	NA	9	0.00082581	194	0.0137955
PVX_090137	Pv_Sal1_chr05	+	1169372	1169596	NA	NA	10	0.00737991	330	0.00250332
PVX_097985	Pv_Sal1_chr10	+	996753	1003466	NA	NA	10	0.0132955	92	0.0015034
PVX_099860	Pv_Sal1_chr07	+	1085365	1087252	NA	NA	13	0.000977068	375	8.33457e-06
PVX_122425	Pv_Sal1_chr14	+	551798	555091	NA	NA	13	0.00490351	124	1.0768e-05
PVX_080670	Pv_Sal1_chr10	+	872999	877314	NA	NA	14	0.00495172	718	2.59382e-06
PVX_079875	Pv_Sal1_chr10	+	171091	173116	NA	NA	15	0.00212045	241	0.00648341
PVX_113480	Pv_Sal1_chr11	+	1772616	1773916	NA	NA	15	0.0261299	NA	NA
PVX_123310	Pv_Sal1_chr14	+	1340759	1344697	NA	NA	15	0.000165605	345	1.16687e-05
PVX_081585	Pv_Sal1_chr02	+	465574	470049	NA	NA	16	0.000162697	26	0.000325757
PVX_090060	Pv_Sal1_chr05	+	1071834	1079200	NA	NA	16	0.0177274	464	4.03188e-05
PVX_090155	Pv_Sal1_chr05	+	1196388	1198148	NA	NA	16	0.000489848	478	0.0418187
PVX_113400	Pv_Sal1_chr11	+	1832478	1834106	NA	NA	16	0.0080577	35	0.0221099
PVX_089575	Pv_Sal1_chr05	-	673451	674365	NA	NA	16	0.000851678	2	0.000105178
PVX_099450	Pv_Sal1_chr07	+	784784	786397	NA	NA	17	0.0322977	146	0.0135013
PVX_101245	Pv_Sal1_chr14	+	2745935	2748102	NA	NA	17	1.70794e-06	69	1.30942e-06
PVX_111290	Pv_Sal1_chr06	+	581291	582454	NA	NA	17	0.00100273	277	0.0305345
PVX_116700	Pv_Sal1_chr12	+	1217540	1218711	NA	NA	17	0.00106681	288	0.00331987
PVX_087910	Pv_Sal1_chr01	+	283255	286551	NA	NA	18	0.00831549	24	0.0151225
PVX_085625	Pv_Sal1_chr13	-	1371428	1372840	NA	NA	18	0.0313318	275	0.0128055
PVX_034690	AAKM01000235	-	2014	3435	NA	NA	19	0.0487503	130	0.000414012
PVX_079772	Pv_Sal1_chr10	-	85859	91324	NA	NA	19	0.0348768	51	0.00425444
PVX_118220	Pv_Sal1_chr12	+	2512696	2515353	NA	NA	20	0.0221099	221	0.0181691
PVX_003640	Pv_Sal1_chr04	-	709593	711243	NA	NA	20	1.11541e-07	276	0.0194325
PVX_081215	Pv_Sal1_chr02	-	174990	178243	NA	NA	20	0.000386989	384	0.00100315
PVX_081430	Pv_Sal1_chr02	-	336091	338054	NA	NA	20	1.34501e-06	73	0.0310303
PVX_081665	Pv_Sal1_chr02	-	544860	546413	NA	NA	20	0.0170849	163	0.00808872
PVX_085320	Pv_Sal1_chr13	-	1100742	1103354	NA	NA	20	0.0240311	25	3.24781e-09
PVX_086915	Pv_Sal1_chr07	-	1383396	1383959	NA	NA	20	6.03161e-06	246	0.0316024
PVX_095325	Pv_Sal1_chr08	-	1011153	1012229	NA	NA	20	0.000670923	459	4.34077e-05
PVX_097745	Pv_Sal1_chr10	-	1199582	1200121	NA	NA	20	2.43684e-13	608	2.63042e-05
PVX_113825	Pv_Sal1_chr11	-	1463179	1475169	NA	NA	20	0.000143718	22	0.0294154
PVX_115000	Pv_Sal1_chr11	-	411459	414920	NA	NA	20	0.0010777	321	0.0040259
PVX_115180	Pv_Sal1_chr11	-	245542	255756	NA	NA	20	0.000525889	346	7.26094e-05
PVX_001100	Pv_Sal1_chr03	+	9095	10067	NA	NA	21	0.0291156	41	0.00200547
PVX_001840	Pv_Sal1_chr06	-	185782	193294	NA	NA	21	0.00624564	520	0.000254819
PVX_083035	Pv_Sal1_chr12	-	497198	498997	NA	NA	21	0.00299271	250	0.0191735
PVX_119795	Pv_Sal1_chr08	-	1194442	1196381	NA	NA	21	0.00026766	2	6.83851e-06
PVX_086860	Pv_Sal1_chr07	+	1448488	1450250	NA	NA	22	0.0423689	106	0.0311549
PVX_083360	Pv_Sal1_chr12	-	174109	179319	NA	NA	22	7.64757e-05	283	0.00585557
PVX_083430	Pv_Sal1_chr12	-	131774	133006	NA	NA	22	0.0281399	NA	NA
PVX_089515	Pv_Sal1_chr05	-	625084	626376	NA	NA	22	0.0022551	221	0.0020125
PVX_123525	Pv_Sal1_chr14	-	1496778	1497197	NA	NA	22	0.0301499	676	5.63017e-07
PVX_114495	Pv_Sal1_chr11	+	920422	923583	NA	NA	23	0.00241375	10	0.0310156
PVX_084535	Pv_Sal1_chr13	-	407390	408349	NA	NA	23	0.0337609	168	0.0230509
PVX_003555	Pv_Sal1_chr04	+	791152	794861	NA	NA	24	6.80447e-08	230	0.0149603
PVX_080460	Pv_Sal1_chr10	+	690672	692066	NA	NA	24	0.000930027	274	6.70194e-07
PVX_111145	Pv_Sal1_chr06	+	687887	690283	NA	NA	24	0.0269273	237	0.00101672
PVX_114905	Pv_Sal1_chr11	+	532139	532600	NA	NA	24	0.00510382	24	0.00798654
PVX_045190	AAKM01001342	-	1	390	NA	NA	24	9.58462e-05	NA	NA
PVX_122165	Pv_Sal1_chr14	-	350070	352024	NA	NA	24	0.00585557	266	0.000264759
PVX_080030	Pv_Sal1_chr10	+	306279	307376	NA	NA	25	1.3158e-05	279	0.0180044
PVX_085665	Pv_Sal1_chr13	+	1405947	1407662	NA	NA	25	0.038678	NA	NA
PVX_113770	Pv_Sal1_chr11	+	1518566	1519897	NA	NA	25	0.0193152	210	0.00312915
PVX_124170	Pv_Sal1_chr14	+	2106073	2107427	NA	NA	25	0.00013349	366	0.0271349
PVX_082625	Pv_Sal1_chr12	-	793837	797804	NA	NA	25	0.0387695	NA	NA
PVX_003770	Pv_Sal1_chr04	+	629406	630939	NA	NA	26	0.0353473	180	4.49513e-05
PVX_082490	Pv_Sal1_chr12	+	872755	878198	NA	NA	26	0.010495	NA	NA
PVX_086195	Pv_Sal1_chr13	+	1911626	1914223	NA	NA	26	0.00170336	745	1.50082e-06
PVX_085567	Pv_Sal1_chr13	-	1286917	1288472	NA	NA	26	2.50418e-05	636	2.25569e-05
PVX_086115	Pv_Sal1_chr13	-	1838991	1840757	NA	NA	26	0.014123	299	0.00198247
PVX_093610	Pv_Sal1_chr01	-	678286	684855	NA	NA	26	0.0423689	NA	NA
PVX_100895	Pv_Sal1_chr14	-	2462366	2463892	NA	NA	26	0.000207006	83	0.0213136
PVX_115165	Pv_Sal1_chr11	-	270454	273120	NA	NA	26	0.00347661	183	0.00336985
PVX_001745	Pv_Sal1_chr06	+	103638	104308	NA	NA	27	0.00104098	20	0.000687964
PVX_084695	Pv_Sal1_chr13	+	550135	550884	NA	NA	27	0.0013383	385	0.00108357
PVX_100785	Pv_Sal1_chr14	-	2376309	2377802	NA	NA	27	0.000193383	1297	1.32285e-07
PVX_001080	Pv_Sal1_chr03	+	19187	30715	NA	NA	28	0.0044164	1064	0.000203421
PVX_084315	Pv_Sal1_chr13	+	179941	180930	NA	NA	28	0.0310156	662	0.00178015
PVX_000835	Pv_Sal1_chr03	+	269116	270867	NA	NA	29	0.00722571	266	0.000777938
PVX_101269	Pv_Sal1_chr14	-	2762314	2763657	NA	NA	29	0.0269273	NA	NA
PVX_118062	Pv_Sal1_chr12	+	2375075	2384908	NA	NA	30	0.00904496	58	0.000814944
PVX_001830	Pv_Sal1_chr06	-	171699	176518	NA	NA	30	0.0200999	NA	NA
PVX_090305	Pv_Sal1_chr05	+	1324557	1326218	NA	NA	31	0.00443185	218	6.81419e-05
PVX_091400	Pv_Sal1_chr09	+	487594	491105	NA	NA	31	0.000324579	336	0.000694151
PVX_087090	Pv_Sal1_chr07	-	1249163	1250827	NA	NA	31	3.3613e-05	NA	NA
PVX_116645	Pv_Sal1_chr12	-	1161382	1164657	NA	NA	31	0.0129173	449	0.0275658
PVX_080605	Pv_Sal1_chr10	+	794522	795295	NA	NA	32	0.0446037	140	0.0368446
PVX_082375	Pv_Sal1_chr12	+	973792	976800	NA	NA	32	0.034505	227	6.18591e-05
PVX_123050	Pv_Sal1_chr14	+	1095936	1098245	NA	NA	32	0.019376	251	0.0473994
PVX_085315	Pv_Sal1_chr13	-	1094476	1099972	NA	NA	32	0.0114882	167	4.31267e-08
PVX_088995	Pv_Sal1_chr05	-	211026	213824	NA	NA	32	0.00101095	161	0.0117453
PVX_002655	Pv_Sal1_chr04	+	163300	164573	NA	NA	33	2.06769e-05	171	0.0033539
PVX_003705	Pv_Sal1_chr04	+	675136	675912	NA	NA	33	0.0269273	NA	NA
PVX_080570	Pv_Sal1_chr10	+	771147	773350	NA	NA	33	1.41226e-06	NA	NA
PVX_091745	Pv_Sal1_chr09	+	772455	778157	NA	NA	33	0.00120447	257	0.000127328
PVX_114525	Pv_Sal1_chr11	+	860986	861885	NA	NA	33	0.0387695	317	0.0084313
PVX_123120	Pv_Sal1_chr14	+	1148038	1150236	NA	NA	33	0.0203592	840	0.0041401
PVX_001868	Pv_Sal1_chr06	-	212054	212868	NA	NA	33	2.99392e-05	37	9.12859e-05
PVX_080595	Pv_Sal1_chr10	-	788037	788921	NA	NA	33	0.0176213	77	7.46956e-06
PVX_085945	Pv_Sal1_chr13	-	1665725	1667778	NA	NA	33	1.53152e-07	637	1.52304e-06
PVX_092740	Pv_Sal1_chr09	-	1688353	1690107	NA	NA	33	0.000114477	164	0.0105977
PVX_094955	Pv_Sal1_chr08	-	690106	694466	NA	NA	33	0.0180899	117	0.0088637
PVX_088870	Pv_Sal1_chr05	-	118097	118615	NA	NA	34	0.00732908	595	0.0326549
PVX_090120	Pv_Sal1_chr05	-	1154524	1155965	NA	NA	34	7.05128e-08	249	0.0192232
PVX_094445	Pv_Sal1_chr08	-	256312	258558	NA	NA	34	0.00283893	NA	NA
PVX_117195	Pv_Sal1_chr12	-	1662726	1667255	NA	NA	34	0.0183662	187	0.0461912
PVX_118515	Pv_Sal1_chr12	-	2780710	2784411	NA	NA	34	5.50086e-05	88	0.0381083
PVX_122145	Pv_Sal1_chr14	-	324602	326032	NA	NA	34	0.000121782	434	0.0104427
PVX_002500	Pv_Sal1_chr04	+	41747	42706	NA	NA	35	0.0432523	74	0.00179647
PVX_003845	Pv_Sal1_chr04	+	556300	560502	NA	NA	35	0.0278268	208	0.000463903
PVX_080010	Pv_Sal1_chr10	+	295010	297724	NA	NA	35	0.00495172	116	0.00655119
PVX_096325	Pv_Sal1_chr03	+	596099	604270	NA	NA	35	0.0498145	78	1.39167e-09
PVX_122110	Pv_Sal1_chr14	+	301878	304847	NA	NA	35	0.0109424	83	7.5568e-07
PVX_084670	Pv_Sal1_chr13	-	525676	526473	NA	NA	35	0.0332044	664	0.0383521
PVX_097685	Pv_Sal1_chr10	-	1248049	1251384	NA	NA	35	0.0025996	NA	NA
PVX_100970	Pv_Sal1_chr14	-	2543705	2550163	NA	NA	35	2.45702e-05	343	3.04175e-06
PVX_117175	Pv_Sal1_chr12	-	1623826	1644061	NA	NA	35	0.0221592	216	0.000292383
PVX_084505	Pv_Sal1_chr13	+	375664	379127	NA	NA	36	0.000962814	298	0.0104427
PVX_099285	Pv_Sal1_chr07	+	650104	651123	NA	NA	36	0.0439459	265	0.00211554
PVX_114075	Pv_Sal1_chr11	+	1270791	1277451	NA	NA	36	0.02099	113	0.0063335
PVX_095000	Pv_Sal1_chr08	-	723282	725290	NA	NA	36	0.0291709	137	0.000145304
PVX_085915	Pv_Sal1_chr13	+	1629710	1630899	NA	NA	37	1.01464e-06	698	4.7453e-08
PVX_082835	Pv_Sal1_chr12	-	652470	654292	NA	NA	37	0.00500583	163	9.09254e-07
PVX_089655	Pv_Sal1_chr05	-	724246	727416	NA	NA	37	0.0408392	NA	NA
PVX_092345	Pv_Sal1_chr09	-	1297366	1302202	NA	NA	37	0.00339272	496	0.0463141
PVX_102130	AAKM01000054	-	5642	7153	NA	NA	37	0.0254454	108	0.00447708
PVX_000840	Pv_Sal1_chr03	+	265056	268112	NA	NA	38	0.00336985	108	0.000221645
PVX_080190	Pv_Sal1_chr10	+	460118	465858	NA	NA	38	0.00105178	208	0.000999665
PVX_117405	Pv_Sal1_chr12	-	1853264	1855387	NA	NA	38	5.78891e-05	320	7.73239e-05
PVX_082425	Pv_Sal1_chr12	+	919107	920543	NA	NA	39	0.000469696	987	0.0303612
PVX_085370	Pv_Sal1_chr13	+	1140444	1141379	NA	NA	39	0.000228184	365	0.00599489
PVX_085430	Pv_Sal1_chr13	+	1167061	1168228	NA	NA	39	1.00252e-05	103	0.00473997
PVX_091430	Pv_Sal1_chr09	+	510684	512946	NA	NA	39	0.0131468	858	5.23544e-11
PVX_002525	Pv_Sal1_chr04	-	76728	78028	NA	NA	39	0.0282459	59	0.0310156
PVX_087120	Pv_Sal1_chr07	+	1229913	1232052	NA	NA	40	0.0306413	428	0.0160187
PVX_101210	Pv_Sal1_chr14	+	2722359	2726639	NA	NA	40	0.00553905	223	0.00020658
PVX_115280	Pv_Sal1_chr11	+	179797	183156	NA	NA	40	0.00013349	160	6.26243e-06
PVX_090065	Pv_Sal1_chr05	-	1079880	1081598	NA	NA	40	0.0288349	100	0.0445648
PVX_091380	Pv_Sal1_chr09	-	469020	471593	NA	NA	40	0.02099	21	0.00386767
PVX_100825	Pv_Sal1_chr14	-	2404307	2409802	NA	NA	40	0.037884	333	0.013488
PVX_113560	Pv_Sal1_chr11	-	1700734	1703337	NA	NA	40	0.00682534	52	0.00216633
PVX_121879	Pv_Sal1_chr14	-	32566	33359	NA	NA	40	0.0422589	452	0.000902546
PVX_081250	Pv_Sal1_chr02	+	197352	202456	NA	NA	41	0.00406105	280	8.21651e-05
PVX_110900	Pv_Sal1_chr06	+	873691	877611	NA	NA	41	5.15985e-05	1049	0.000263465
PVX_080130	Pv_Sal1_chr10	-	389800	417168	NA	NA	41	3.56813e-05	486	1.23351e-06
PVX_098050	Pv_Sal1_chr10	-	937601	943077	NA	NA	41	0.0331649	10	0.0392583
PVX_100745	Pv_Sal1_chr14	-	2349339	2352633	NA	NA	41	0.000806364	234	0.0107064
PVX_124140	Pv_Sal1_chr14	+	2084173	2091377	NA	NA	42	0.0025996	498	0.000368687
PVX_084125	Pv_Sal1_chr13	-	25578	29353	NA	NA	42	0.00771615	NA	NA
PVX_100510	Pv_Sal1_chr14	-	2138202	2141081	NA	NA	42	0.00401998	NA	NA
PVX_095290	Pv_Sal1_chr08	+	963884	965497	NA	NA	43	1.47421e-05	NA	NA
PVX_113585	Pv_Sal1_chr11	+	1683647	1684506	NA	NA	43	0.022492	332	0.02213
PVX_114550	Pv_Sal1_chr11	+	846779	847633	NA	NA	43	0.0112162	55	0.00636135
PVX_003865	Pv_Sal1_chr04	-	536364	540899	NA	NA	43	0.0351748	NA	NA
PVX_081235	Pv_Sal1_chr02	-	186326	188545	NA	NA	43	0.0155078	204	0.000209696
PVX_085810	Pv_Sal1_chr13	-	1532203	1534379	NA	NA	43	0.00640775	329	3.05721e-05
PVX_088140	Pv_Sal1_chr01	-	454953	458315	NA	NA	43	0.000130391	262	0.0296863
PVX_123785	Pv_Sal1_chr14	-	1775855	1778127	NA	NA	43	0.0384596	47	0.0120599
PVX_085950	Pv_Sal1_chr13	+	1670194	1671075	NA	NA	44	0.00013349	25	0.0046412
PVX_084370	Pv_Sal1_chr13	-	233126	234655	NA	NA	44	0.0387695	68	0.0213363
PVX_084600	Pv_Sal1_chr13	+	466345	468037	NA	NA	45	0.00584266	272	0.0331956
PVX_113330	Pv_Sal1_chr11	+	1910411	1912129	NA	NA	45	0.029064	NA	NA
PVX_084885	Pv_Sal1_chr13	-	752411	756282	NA	NA	45	0.00245518	229	0.000286784
PVX_095220	Pv_Sal1_chr08	-	911208	912815	NA	NA	45	6.18591e-05	20	0.00724851
PVX_095295	Pv_Sal1_chr08	-	965972	967773	NA	NA	45	0.0193834	9	0.000845663
PVX_117785	Pv_Sal1_chr12	-	2136678	2139383	NA	NA	45	1.25209e-05	191	0.0014995
PVX_123670	Pv_Sal1_chr14	+	1640390	1642247	NA	NA	46	0.0272329	163	0.0480621
PVX_101370	Pv_Sal1_chr14	-	2831191	2833641	NA	NA	46	0.0465234	NA	NA
PVX_115195	Pv_Sal1_chr11	-	237519	238655	NA	NA	46	0.0341699	167	0.0200999
PVX_116685	Pv_Sal1_chr12	-	1205756	1207142	NA	NA	46	0.0331649	30	0.0106697
PVX_116865	Pv_Sal1_chr12	-	1344058	1347062	NA	NA	46	8.63199e-07	259	3.2042e-09
PVX_001890	Pv_Sal1_chr06	+	225437	230417	NA	NA	47	0.00013349	254	0.00401998
PVX_091325	Pv_Sal1_chr09	+	431896	433038	NA	NA	47	0.00574235	57	0.000194605
PVX_094970	Pv_Sal1_chr08	+	706714	707718	NA	NA	47	0.0019936	NA	NA
PVX_117630	Pv_Sal1_chr12	+	2019668	2021800	NA	NA	47	0.00971136	20	0.000409268
PVX_105200	Pv_Sal1_chr03	-	996635	997917	NA	NA	47	0.00113557	71	3.66591e-05
PVX_003510	Pv_Sal1_chr04	+	837657	839412	NA	NA	48	0.00932997	NA	NA
PVX_082520	Pv_Sal1_chr12	+	856799	859387	NA	NA	48	0.00352933	157	1.74508e-08
PVX_082780	Pv_Sal1_chr12	+	700563	703684	NA	NA	48	0.0318879	663	0.0368958
PVX_084195	Pv_Sal1_chr13	+	89530	93018	NA	NA	48	0.0102201	288	0.0208879
PVX_088165	Pv_Sal1_chr01	+	469043	473913	NA	NA	48	0.0482092	143	0.0349057
PVX_089863	Pv_Sal1_chr05	+	891190	891998	NA	NA	48	0.00641749	195	0.00113439
PVX_091095	Pv_Sal1_chr09	+	261138	262145	NA	NA	48	0.0312087	490	0.0420071
PVX_092060	Pv_Sal1_chr09	+	1059657	1062089	NA	NA	48	1.11642e-05	106	8.22094e-07
PVX_124130	Pv_Sal1_chr14	-	2077096	2083359	NA	NA	48	0.010495	71	7.19914e-06
PVX_119515	Pv_Sal1_chr08	+	1411242	1422746	NA	NA	49	0.0269273	36	0.00386767
PVX_120340	AAKM01000049	+	9527	11145	NA	NA	49	0.0117704	36	0.0193834
PVX_124090	Pv_Sal1_chr14	+	2053605	2056547	NA	NA	49	0.0108412	94	0.0459388
PVX_101442	Pv_Sal1_chr14	-	2893874	2895739	NA	NA	49	0.000215577	222	7.49267e-05
PVX_113785	Pv_Sal1_chr11	-	1509681	1511852	NA	NA	49	0.0118468	62	1.14307e-06
PVX_084915	Pv_Sal1_chr13	+	767399	771064	NA	NA	50	0.0467849	148	0.0030781
PVX_088225	Pv_Sal1_chr01	+	516724	519255	NA	NA	50	1.07263e-05	NA	NA
PVX_000635	Pv_Sal1_chr03	-	419454	420536	NA	NA	50	0.0460358	88	0.0036906
PVX_001040	Pv_Sal1_chr03	-	72733	83512	NA	NA	50	0.0288612	598	0.00134156
PVX_088180	Pv_Sal1_chr01	-	480652	481981	NA	NA	50	0.0277553	58	0.0186143
PVX_113965	Pv_Sal1_chr11	-	1354399	1358865	NA	NA	50	0.0132955	72	0.0132955
PVX_092150	Pv_Sal1_chr09	+	1128935	1132444	NA	NA	51	0.00481789	NA	NA
PVX_092560	Pv_Sal1_chr09	+	1504872	1510382	NA	NA	51	0.0144608	511	0.0184085
PVX_099247	Pv_Sal1_chr07	+	615680	621514	NA	NA	51	0.0142091	49	0.000385652
PVX_115170	Pv_Sal1_chr11	+	263946	269459	NA	NA	51	0.0004513	65	0.00602833
PVX_084830	Pv_Sal1_chr13	-	684135	685376	NA	NA	51	0.0221099	327	0.00104914
PVX_089820	Pv_Sal1_chr05	-	850760	851398	NA	NA	52	0.00602997	NA	NA
PVX_090990	Pv_Sal1_chr09	-	151584	154806	NA	NA	52	0.0177274	NA	NA
PVX_092935	Pv_Sal1_chr09	-	1832336	1841094	NA	NA	52	0.00928241	418	0.00270892
PVX_005060	Pv_Sal1_chr07	+	1488210	1489826	NA	NA	53	0.0116256	150	0.038752
PVX_087925	Pv_Sal1_chr01	+	295180	297959	NA	NA	53	0.000103197	71	0.000851678
PVX_099205	Pv_Sal1_chr07	+	587856	589853	NA	NA	53	0.00965235	NA	NA
PVX_080115	Pv_Sal1_chr10	-	381748	382925	NA	NA	53	0.00233971	19	0.01005
PVX_091900	Pv_Sal1_chr09	-	933470	933965	NA	NA	53	0.0292622	464	9.42464e-10
PVX_112630	AAKM01000025	-	2144	4321	NA	NA	53	0.0288612	360	0.0254454
PVX_119300	Pv_Sal1_chr08	-	1571257	1577139	NA	NA	53	0.0472275	50	0.00103514
PVX_082395	Pv_Sal1_chr12	+	956997	963363	NA	NA	54	0.0423689	267	0.00649283
PVX_091320	Pv_Sal1_chr09	+	428523	430664	NA	NA	54	0.000667451	1018	0.0354866
PVX_113615	Pv_Sal1_chr11	+	1645258	1647470	NA	NA	54	2.16283e-05	30	0.00491028
PVX_118020	Pv_Sal1_chr12	+	2339991	2344306	NA	NA	54	0.00932997	225	0.00361055
PVX_123000	Pv_Sal1_chr14	+	1062045	1063823	NA	NA	54	0.0462589	386	0.0367102
PVX_002740	Pv_Sal1_chr04	-	228814	233670	NA	NA	54	0.0102493	171	4.48007e-05
PVX_002810	Pv_Sal1_chr04	-	293855	294763	NA	NA	54	0.011078	532	0.0164376
PVX_091415	Pv_Sal1_chr09	-	500343	501806	NA	NA	54	0.0360794	236	0.00209828
PVX_098905	Pv_Sal1_chr07	-	341742	343303	NA	NA	54	0.00497771	414	1.9105e-07
PVX_111295	Pv_Sal1_chr06	-	570903	573807	NA	NA	54	0.00607296	62	0.0493269
PVX_118275	Pv_Sal1_chr12	-	2546934	2548745	NA	NA	54	0.0155078	216	0.0154707
PVX_119595	Pv_Sal1_chr08	-	1353497	1355421	NA	NA	54	0.0228106	7	0.0112473
PVX_090965	Pv_Sal1_chr09	+	135191	136726	NA	NA	55	0.0160799	319	0.00206394
PVX_098010	Pv_Sal1_chr10	-	975894	984224	NA	NA	55	0.0192237	283	0.0155152
PVX_088155	Pv_Sal1_chr01	+	464455	467949	NA	NA	56	0.0423689	319	0.0058015
PVX_091055	Pv_Sal1_chr09	-	215326	218526	NA	NA	56	0.000287435	386	0.000753502
PVX_098805	Pv_Sal1_chr07	+	263955	267617	NA	NA	57	7.88e-06	677	7.72722e-07
PVX_111160	Pv_Sal1_chr06	+	671390	673417	NA	NA	57	0.00497771	215	0.0452107
PVX_097900	Pv_Sal1_chr10	-	1058619	1061976	NA	NA	57	1.30717e-05	NA	NA
PVX_097950	Pv_Sal1_chr10	-	1023621	1027253	NA	NA	57	0.000848179	128	4.39254e-06
PVX_115240	Pv_Sal1_chr11	-	216001	218821	NA	NA	57	0.000645867	NA	NA
PVX_101070	Pv_Sal1_chr14	+	2607288	2608604	NA	NA	58	0.0292622	350	0.0277723
PVX_081572	Pv_Sal1_chr02	-	448964	451447	NA	NA	58	0.000962814	175	0.000181819
PVX_101340	Pv_Sal1_chr14	-	2809872	2811755	NA	NA	58	0.0169636	NA	NA
PVX_089460	Pv_Sal1_chr05	+	570016	570837	NA	NA	59	0.00425839	909	0.0197251
PVX_111470	Pv_Sal1_chr06	+	432969	436367	NA	NA	59	4.02949e-05	544	7.65147e-07
PVX_116805	Pv_Sal1_chr12	+	1307254	1309209	NA	NA	59	0.00363995	160	1.24692e-07
PVX_101120	Pv_Sal1_chr14	-	2654187	2656640	NA	NA	59	0.0057547	82	0.0265911
PVX_115110	Pv_Sal1_chr11	-	303281	306496	NA	NA	59	0.00380807	NA	NA
PVX_116652	Pv_Sal1_chr12	-	1170196	1171255	NA	NA	59	0.0440265	NA	NA
PVX_098990	Pv_Sal1_chr07	+	423304	426171	NA	NA	60	0.00968801	218	0.0315053
PVX_100690	Pv_Sal1_chr14	+	2302965	2307637	NA	NA	60	0.0026766	75	0.0339272
PVX_119765	Pv_Sal1_chr08	+	1215949	1217772	NA	NA	60	1.22487e-05	238	0.0229008
PVX_116790	Pv_Sal1_chr12	-	1298424	1300193	NA	NA	60	0.04198	163	0.00172523
PVX_003487	Pv_Sal1_chr04	+	859776	860552	NA	NA	61	0.00638165	674	0.0341699
PVX_081310	Pv_Sal1_chr02	+	243984	244585	NA	NA	61	0.0122715	NA	NA
PVX_084980	Pv_Sal1_chr13	+	823570	826257	NA	NA	61	0.00831549	69	0.0331649
PVX_090075	Pv_Sal1_chr05	+	1087867	1088955	NA	NA	61	2.73216e-06	340	2.03054e-07
PVX_097750	Pv_Sal1_chr10	+	1195819	1198197	NA	NA	61	0.0416343	150	0.0432523
PVX_098895	Pv_Sal1_chr07	+	337123	338991	NA	NA	61	0.00495172	32	0.00842074
PVX_101225	Pv_Sal1_chr14	+	2733581	2735107	NA	NA	61	0.0373562	235	0.0200999
PVX_079950	Pv_Sal1_chr10	-	235807	238034	NA	NA	61	0.000962814	NA	NA
PVX_099490	Pv_Sal1_chr07	-	811420	812440	NA	NA	61	0.00367429	139	0.000447133
PVX_114485	Pv_Sal1_chr11	-	934486	935712	NA	NA	61	0.00207232	2	0.00976961
PVX_074690	AAKM01000147	+	73	1675	NA	NA	62	0.014123	NA	NA
PVX_082675	Pv_Sal1_chr12	+	766598	767959	NA	NA	62	0.0022551	373	0.0272671
PVX_094620	Pv_Sal1_chr08	+	398076	400898	NA	NA	62	0.0265115	NA	NA
PVX_082415	Pv_Sal1_chr12	-	937313	940570	NA	NA	62	0.0026766	434	0.00562087
PVX_089245	Pv_Sal1_chr05	-	410352	412767	NA	NA	62	0.000165605	26	0.0180843
PVX_094410	Pv_Sal1_chr08	-	228823	232302	NA	NA	62	3.31896e-09	232	8.78687e-07
PVX_096004	Pv_Sal1_chr03	-	889607	890887	NA	NA	62	0.0183662	84	2.33671e-06
PVX_088200	Pv_Sal1_chr01	+	493937	495499	NA	NA	63	0.0206678	58	0.0166731
PVX_115400	Pv_Sal1_chr11	+	98032	102924	NA	NA	63	0.00582568	342	0.00667134
PVX_094325	Pv_Sal1_chr08	-	151538	152913	NA	NA	63	0.00985118	125	0.00320875
PVX_098055	Pv_Sal1_chr10	-	935640	936854	NA	NA	63	0.027767	252	0.0203563
PVX_089375	Pv_Sal1_chr05	+	505431	512279	NA	NA	64	0.00775041	245	0.00168492
PVX_091610	Pv_Sal1_chr09	+	645201	646996	NA	NA	64	3.16426e-05	325	0.0271456
PVX_123150	Pv_Sal1_chr14	+	1174935	1176572	NA	NA	64	0.00770742	40	0.0448602
PVX_085720	Pv_Sal1_chr13	-	1455216	1456724	NA	NA	64	0.011055	21	0.0233249
PVX_092550	Pv_Sal1_chr09	-	1480104	1486475	NA	NA	64	0.0367325	890	0.0119898
PVX_095452	Pv_Sal1_chr08	-	1115896	1120726	NA	NA	64	0.00596175	91	0.00188335
PVX_114220	Pv_Sal1_chr11	+	1162584	1166855	NA	NA	65	0.0498512	132	0.00386767
PVX_088090	Pv_Sal1_chr01	-	422094	422642	NA	NA	65	0.00430654	88	1.19973e-08
PVX_089705	Pv_Sal1_chr05	-	772693	773817	NA	NA	65	0.0197551	310	0.0373336
PVX_091000	Pv_Sal1_chr09	-	156322	161365	NA	NA	65	0.0423689	155	0.00839627
PVX_080455	Pv_Sal1_chr10	+	686907	687167	NA	NA	66	3.01115e-05	196	0.000847542
PVX_003920	Pv_Sal1_chr04	-	492906	493894	NA	NA	66	5.73847e-06	29	0.0460358
PVX_084985	Pv_Sal1_chr13	-	827635	828702	NA	NA	66	0.000113023	77	0.031485
PVX_089930	Pv_Sal1_chr05	+	946227	947218	NA	NA	67	0.0120579	365	0.0488239
PVX_092105	Pv_Sal1_chr09	+	1096165	1097880	NA	NA	67	1.93734e-08	298	0.0188224
PVX_081670	Pv_Sal1_chr02	-	547713	550136	NA	NA	67	0.00563775	183	0.0106361
PVX_122222	Pv_Sal1_chr14	-	388047	390899	NA	NA	67	0.0288612	NA	NA
PVX_000870	Pv_Sal1_chr03	+	237649	239081	NA	NA	68	0.0077539	179	0.00168285
PVX_087855	Pv_Sal1_chr01	+	226213	226910	NA	NA	68	0.00806006	42	0.00441203
PVX_098835	Pv_Sal1_chr07	+	286710	287198	NA	NA	68	0.00406105	271	2.70354e-05
PVX_118650	Pv_Sal1_chr12	+	2941457	2946337	NA	NA	68	0.0299773	122	0.0270345
PVX_100775	Pv_Sal1_chr14	-	2370680	2371531	NA	NA	68	0.00505917	27	5.64103e-07
PVX_094260	Pv_Sal1_chr08	+	65776	67057	NA	NA	69	0.00466499	319	0.00430848
PVX_080645	Pv_Sal1_chr10	-	817619	819631	NA	NA	69	0.00709732	445	0.000991652
PVX_092780	Pv_Sal1_chr09	-	1718940	1722088	NA	NA	69	0.00233971	442	6.95197e-05
PVX_111310	Pv_Sal1_chr06	-	564668	565486	NA	NA	69	0.00338265	88	8.02977e-05
PVX_113567	Pv_Sal1_chr11	-	1693974	1697534	NA	NA	69	0.00431901	NA	NA
PVX_081498	Pv_Sal1_chr02	+	393418	393993	NA	NA	70	0.0122715	83	0.000122851
PVX_082635	Pv_Sal1_chr12	+	786715	789744	NA	NA	70	0.0328025	341	0.0360476
PVX_081765	Pv_Sal1_chr02	-	638078	640756	NA	NA	70	8.74256e-07	364	2.42658e-06
PVX_084300	Pv_Sal1_chr13	-	156239	158971	NA	NA	70	0.0408551	330	0.00110937
PVX_112120	AAKM01000026	-	40015	41110	NA	NA	70	0.0129173	137	0.000348896
PVX_115045	Pv_Sal1_chr11	-	372151	373274	NA	NA	70	0.00136731	393	0.0456027
PVX_119590	Pv_Sal1_chr08	+	1356012	1357433	NA	NA	71	5.60099e-06	531	2.36592e-08
PVX_086930	Pv_Sal1_chr07	-	1367465	1372923	NA	NA	71	0.038474	224	0.000182986
PVX_037190	AAKM01000331	-	1181	2673	NA	NA	72	0.02099	268	0.00667134
PVX_092285	Pv_Sal1_chr09	-	1234594	1236381	NA	NA	72	0.0126264	NA	NA
PVX_116665	Pv_Sal1_chr12	-	1189819	1191312	NA	NA	72	0.00452107	18	0.00803996
PVX_080355	Pv_Sal1_chr10	+	600313	604578	NA	NA	73	0.0471483	NA	NA
PVX_085295	Pv_Sal1_chr13	+	1074171	1078625	NA	NA	73	0.0135728	55	0.00908457
PVX_094595	Pv_Sal1_chr08	+	365792	372412	NA	NA	73	0.0211049	441	5.15148e-07
PVX_084870	Pv_Sal1_chr13	-	743462	745566	NA	NA	73	0.016617	122	0.00638368
PVX_101595	Pv_Sal1_chr14	-	3076531	3077571	NA	NA	73	0.00159736	1	0.000388038
PVX_116530	Pv_Sal1_chr12	+	1051267	1054739	NA	NA	74	1.62909e-05	311	0.00599489
PVX_001055	Pv_Sal1_chr03	-	56414	59035	NA	NA	74	2.50629e-05	979	0.00174365
PVX_115085	Pv_Sal1_chr11	-	332985	334127	NA	NA	74	0.00257508	290	0.0035861
PVX_091860	Pv_Sal1_chr09	+	906406	910728	NA	NA	75	0.0170304	198	0.0332818
PVX_099430	Pv_Sal1_chr07	+	768081	769037	NA	NA	75	0.000108727	436	7.72571e-06
PVX_101295	Pv_Sal1_chr14	+	2774478	2775575	NA	NA	75	0.0236137	572	0.00288952
PVX_000695	Pv_Sal1_chr03	-	372468	373070	NA	NA	75	0.0109627	84	0.00169133
PVX_089600	Pv_Sal1_chr05	-	691195	691995	NA	NA	75	0.0387695	41	0.00570394
PVX_095195	Pv_Sal1_chr08	-	880147	881859	NA	NA	75	0.00104406	413	0.0118991
PVX_097605	Pv_Sal1_chr10	-	1301873	1305827	NA	NA	75	0.00198725	0	0.0282459
PVX_001825	Pv_Sal1_chr06	+	170378	170887	NA	NA	76	0.0304368	67	0.0147213
PVX_002830	Pv_Sal1_chr04	+	307397	312265	NA	NA	76	0.00126475	225	0.0229639
PVX_081525	Pv_Sal1_chr02	-	408852	412301	NA	NA	76	0.0354548	126	0.00636135
PVX_096205	Pv_Sal1_chr03	-	690424	691518	NA	NA	76	0.00113643	459	6.69031e-06
PVX_081710	Pv_Sal1_chr02	+	600171	602070	NA	NA	77	0.00800969	286	0.000357394
PVX_110970	Pv_Sal1_chr06	+	816064	817113	NA	NA	77	0.0052475	147	0.000845663
PVX_118195	Pv_Sal1_chr12	+	2493460	2497311	NA	NA	77	0.0122074	NA	NA
PVX_002695	Pv_Sal1_chr04	-	193167	194687	NA	NA	77	0.0387695	22	0.0282459
PVX_081280	Pv_Sal1_chr02	-	227895	228311	NA	NA	77	0.0116262	44	2.85504e-05
PVX_082790	Pv_Sal1_chr12	-	693715	697050	NA	NA	77	0.0208813	472	0.000870864
PVX_093605	Pv_Sal1_chr01	-	672200	674439	NA	NA	77	0.0400484	187	0.0150749
PVX_098035	Pv_Sal1_chr10	-	950351	951664	NA	NA	77	0.00883279	157	3.2518e-05
PVX_086975	Pv_Sal1_chr07	+	1318150	1319927	NA	NA	78	0.0429463	NA	NA
PVX_089605	Pv_Sal1_chr05	+	693181	694557	NA	NA	78	6.8903e-07	33	0.00102568
PVX_091092	Pv_Sal1_chr09	+	258773	259295	NA	NA	78	0.00208813	318	0.0179847
PVX_113975	Pv_Sal1_chr11	+	1349292	1350650	NA	NA	78	3.73478e-05	169	3.65486e-06
PVX_082590	Pv_Sal1_chr12	-	813840	818789	NA	NA	78	4.16157e-06	77	0.0180739
PVX_090150	Pv_Sal1_chr05	-	1176451	1189671	NA	NA	78	0.0129173	141	2.91843e-06
PVX_097655	Pv_Sal1_chr10	-	1274802	1276195	NA	NA	78	4.16281e-05	435	0.0474845
PVX_098705	Pv_Sal1_chr07	-	148589	151948	NA	NA	78	0.0492448	273	2.46678e-05
PVX_086200	Pv_Sal1_chr13	+	1916561	1917721	NA	NA	79	0.0129173	209	0.00136736
PVX_087695	Pv_Sal1_chr01	+	40277	40813	NA	NA	79	0.0102567	272	3.82881e-05
PVX_117725	Pv_Sal1_chr12	+	2097900	2099936	NA	NA	79	0.0311549	NA	NA
PVX_000670	Pv_Sal1_chr03	-	386725	391290	NA	NA	79	0.0304368	15	0.00481295
PVX_000615	Pv_Sal1_chr03	+	432262	433815	NA	NA	80	0.00469813	363	0.00380312
PVX_086055	Pv_Sal1_chr13	-	1795719	1797066	NA	NA	80	0.045155	NA	NA
PVX_089035	Pv_Sal1_chr05	-	239622	243449	NA	NA	80	0.000619358	274	8.70051e-06
PVX_080055	Pv_Sal1_chr10	+	327995	329286	NA	NA	81	0.0100401	110	1.76926e-06
PVX_113470	Pv_Sal1_chr11	+	1782824	1786351	NA	NA	81	0.000479231	281	0.00171255
PVX_116540	Pv_Sal1_chr12	+	1059344	1060537	NA	NA	81	0.0450734	185	3.16506e-06
PVX_123990	Pv_Sal1_chr14	+	1949674	1955910	NA	NA	81	0.0481996	156	0.000111513
PVX_101100	Pv_Sal1_chr14	-	2632616	2635517	NA	NA	81	0.00986256	288	0.00754195
PVX_098065	Pv_Sal1_chr10	+	923683	931197	NA	NA	82	0.011722	211	0.0370421
PVX_113225	Pv_Sal1_chr11	+	2011317	2012528	NA	NA	82	0.00036119	121	0.00441203
PVX_121878	Pv_Sal1_chr14	+	29287	30528	NA	NA	82	0.0480621	68	0.00380312
PVX_000620	Pv_Sal1_chr03	-	428027	431092	NA	NA	82	7.6677e-05	241	2.41371e-09
PVX_089310	Pv_Sal1_chr05	-	452949	455184	NA	NA	82	6.34912e-05	89	0.0171575
PVX_116604	Pv_Sal1_chr12	-	1133589	1142444	NA	NA	82	1.06209e-05	346	2.39457e-05
PVX_119685	Pv_Sal1_chr08	-	1260371	1263045	NA	NA	82	0.00482028	18	0.00240656
PVX_124055	Pv_Sal1_chr14	+	2006779	2008453	NA	NA	83	0.0284594	NA	NA
PVX_083535	Pv_Sal1_chr12	-	41837	44844	NA	NA	83	0.0278254	157	0.0491681
PVX_110840	Pv_Sal1_chr06	-	927257	928305	NA	NA	83	9.50611e-06	203	0.000701673
[truncated: 2,705 more rows]
