# Supplementary material for: New insights into the Plasmodium vivax transcriptome using RNA-Seq
Source: Sci Rep. 2016 Feb 9;6:20498. doi: 10.1038/srep20498 (PMC4746618; doi:10.1038/srep20498)
Supplement: Supplementary Dataset 4 [file srep20498-s5.xls]

## Sheet: Sheet1
Index	Chromosome	Start	End	Sequence_at_SplicingSite	Size	AS_gene	Overlapped gene	Location(CDS,5UTR,3UTR or inter)	Relationship_to_annotated_introns	Average_splicing_efficiency_ctrls	FDR
1	Pv_Sal1_chr02	622499	622762	CT|AC	264		PVX_081745	CDS	Identical	1.68955	0.00212127
2	Pv_Sal1_chr04	706090	706251	GT|AG	162		PVX_003650	CDS	Identical	4.5	0.00425
3	Pv_Sal1_chr10	1275446	1275612	CT|AC	167		PVX_097655	CDS	Identical	3.60711	0.00143472
4	Pv_Sal1_chr13	176394	176579	CT|AC	186		PVX_084310	CDS	Identical	4.72825	0
9	Pv_Sal1_chr06	518007	518239	GT|AG	233		PVX_111380	CDS	Identical	11.1085	0
12	Pv_Sal1_chr13	50911	51047	GT|AG	137		PVX_084160	CDS	Identical	52.25	0.00413437
13	Pv_Sal1_chr10	796901	797033	CT|AC	133		PVX_080610	CDS	Identical	3.0011	0.00133422
17	Pv_Sal1_chr06	967268	967412	GT|AG	145		PVX_110822	CDS	Identical	34.9167	0.00482121
19	Pv_Sal1_chr08	301814	302003	CT|AC	190	Y	PVX_094510	CDS	Identical	2.73644	0.00119095
24	Pv_Sal1_chr12	657150	657295	CT|AC	146		PVX_082830	CDS	Identical	0.785714	0.00167294
25	Pv_Sal1_chr10	522543	523040	CT|AC	498			intergenic		0.204462	0.00129032
27	Pv_Sal1_chr07	1168920	1169139	CT|AC	220		PVX_099990	CDS	Identical	4.78237	0.00138812
35	Pv_Sal1_chr14	1602119	1603167	CT|AC	1049		PVX_123625	CDS	Identical	13.7	0.00137804
36	Pv_Sal1_chr06	915712	915854	CT|AC	143		PVX_110845a	CDS	Identical	2.09643	0.00163369
37	Pv_Sal1_chr09	352480	352586	GT|AG	107		PVX_091230	CDS	Identical	1.30664	0.00402091
50	Pv_Sal1_chr08	1612903	1613062	GT|AG	160		PVX_119265	CDS	Identical	7.39286	0.00181324
53	Pv_Sal1_chr12	2829685	2829887	CT|AC	203		PVX_118560	CDS	Identical	3.28225	0.0010983
59	Pv_Sal1_chr04	527357	527568	CT|AC	212		PVX_003880	5UTR	Identical	2.58755	0.00176678
62	Pv_Sal1_chr06	445790	446410	CT|AC	621	Y		intergenic		0.446826	0.00393754
66	Pv_Sal1_chr09	361215	361574	GT|AG	360		PVX_091250	CDS	Identical	2.26653	0.000877963
67	Pv_Sal1_chr13	1052631	1052768	GT|AG	138		PVX_085260	CDS	Identical	1.6197	0.0049286
74	Pv_Sal1_chr03	91340	91536	CT|AC	197		PVX_001030	CDS	Identical	1.83802	0.00106421
78	Pv_Sal1_chr07	1167180	1167365	GT|AG	186		PVX_099985	CDS	Identical	2.12922	0.00101695
85	Pv_Sal1_chr07	544501	544593	GT|AG	93	Y	PVX_099145	5UTR		0.483791	0.00178708
90	Pv_Sal1_chr08	325581	326031	CT|AC	451		PVX_094550	CDS	Identical	1.89782	0.00221919
91	Pv_Sal1_chr09	1035642	1035778	GT|AG	137		PVX_092015	CDS	Identical	0.818627	0.00408893
92	Pv_Sal1_chr13	442751	442967	GT|AG	217		PVX_084575	CDS	Identical	0.342657	0.0041811
94	Pv_Sal1_chr09	1784312	1784456	CT|AC	145		PVX_092870	CDS	Identical	1.77778	0.0014881
95	Pv_Sal1_chr13	633625	633761	CT|AC	137		PVX_084775	CDS	Identical	1.77198	0.00135318
101	Pv_Sal1_chr09	464153	464331	GT|AG	179		PVX_091375	5UTR		0.419293	0.0014881
103	Pv_Sal1_chr03	214468	214596	GT|AG	129		PVX_000910	CDS	Identical	0.283308	0.00300395
104	Pv_Sal1_chr12	877567	877837	GT|AG	271		PVX_082490	CDS	Identical	1.55625	0.00418355
106	Pv_Sal1_chr12	1621951	1622489	CT|AC	539		PVX_117170	CDS	Identical	6.07223	0
108	Pv_Sal1_chr08	694274	694414	CT|AC	141		PVX_094955	CDS	Identical	2.67692	0.00404756
112	Pv_Sal1_chr13	130775	131045	CT|AC	271	Y	PVX_084260	CDS	Identical	1.23654	0.00136364
113	Pv_Sal1_chr10	1275724	1275855	CT|AC	132		PVX_097655	CDS	Identical	12.5387	0.00141176
115	Pv_Sal1_chr12	1571830	1571997	CT|AC	168		PVX_117130	CDS	Identical	5.14949	0.0016178
128	Pv_Sal1_chr10	823742	823936	GT|AG	195		PVX_080650	CDS	Identical	6.83504	0
130	Pv_Sal1_chr14	1549136	1549266	CT|AC	131		PVX_123592	CDS	Identical	2.03483	0.00136364
133	Pv_Sal1_chr08	1250313	1250491	CT|AC	179		PVX_119705	CDS	Identical	6.61905	0.00445332
135	Pv_Sal1_chr14	1291449	1291575	GT|AG	127		PVX_123275	5UTR	Identical	1.93271	0
140	Pv_Sal1_chr14	2050774	2051062	CT|AC	289			intergenic		0.858333	0.00608084
142	Pv_Sal1_chr14	2080644	2080798	CT|AC	155		PVX_124130	CDS	Identical	1.74004	0.00266356
143	Pv_Sal1_chr08	323568	323723	GT|AG	156		PVX_094545	CDS	Identical	1.25708	0.00195312
149	Pv_Sal1_chr09	1008284	1008421	GT|AG	138		PVX_091992	CDS	Identical	5.04494	0.00107875
150	Pv_Sal1_chr10	1051505	1051775	GT|AG	271		PVX_097915	5UTR	Identical	3.27671	0
158	Pv_Sal1_chr14	3116198	3116349	CT|AC	152		PVX_101625	CDS		1.98333	0.00608084
165	Pv_Sal1_chr07	306414	306541	CT|AC	128		PVX_098855	CDS	Identical	2.1203	0.00162338
172	Pv_Sal1_chr14	3093910	3094047	CT|AC	138		PVX_101610	CDS	Identical	5.54484	0.00268097
176	Pv_Sal1_chr11	169169	169349	GT|AG	181		PVX_115300	CDS	Identical	2.09617	0.00183891
177	Pv_Sal1_chr06	754149	754272	CT|AC	124		PVX_111060	CDS	Identical	3.5159	0.00104384
183	Pv_Sal1_chr04	202782	202977	CT|AC	196		PVX_002705	CDS	Identical	2.11667	0.00419909
184	Pv_Sal1_chr12	2145799	2146472	CT|AC	674		PVX_117795	CDS	Identical	3.37183	0
187	Pv_Sal1_chr01	586938	587040	GT|AG	103		PVX_093510	CDS	Identical	1.75062	0.00102916
190	Pv_Sal1_chr10	776079	776232	CT|AC	154		PVX_080580	CDS	Identical	4.10516	0.00209497
193	Pv_Sal1_chr12	2987221	2987375	GT|AG	155		PVX_118690	CDS	Identical	3.99092	0.000733676
197	Pv_Sal1_chr12	1188072	1188279	GT|AG	208		PVX_116660	CDS	Identical	7.35684	0.00141176
198	Pv_Sal1_chr06	116863	117066	GT|AG	204		PVX_001760	CDS	Identical	5.74651	0.000769231
199	Pv_Sal1_chr09	1807284	1807402	GT|AG	119		PVX_092897	CDS	Identical	0.802058	0.00413437
209	Pv_Sal1_chr10	128186	128337	CT|AC	152		PVX_079825	CDS	Identical	3.69048	0.0015531
222	Pv_Sal1_chr14	2086793	2086959	GT|AG	167		PVX_124140	CDS	Identical	11.3056	0.00159936
223	Pv_Sal1_chr12	547332	547571	GT|AG	240		PVX_082965	5UTR		0.286896	0.00113507
224	Pv_Sal1_chr07	761975	762121	CT|AC	147		PVX_099420	CDS	Identical	3.41288	0.00127389
227	Pv_Sal1_chr12	872816	873121	GT|AG	306		PVX_082490	CDS	Identical	50.625	0.00418355
228	Pv_Sal1_chr02	337362	337457	CT|AC	96		PVX_081430	CDS	Identical	0.750757	0.00114591
229	Pv_Sal1_chr14	1526522	1526674	GT|AG	153		PVX_123570	CDS	Identical	4.21775	0.00111732
235	Pv_Sal1_chr09	289188	289690	CT|AC	503		PVX_091140	CDS	Identical	3.04942	0.00119581
239	Pv_Sal1_chr05	139478	139712	CT|AC	235		PVX_088895	CDS	Identical	2.21383	0.00169707
242	Pv_Sal1_chr08	1076501	1076896	CT|AC	396		PVX_095390	CDS	Identical	4.75318	0
243	Pv_Sal1_chr04	147061	147213	GT|AG	153		PVX_002625	CDS	Identical	1.01838	0.00341398
245	Pv_Sal1_chr10	594540	594725	CT|AC	186		PVX_080345	CDS	Identical	2.51389	0.00212127
246	Pv_Sal1_chr12	94245	94388	CT|AC	144		PVX_083475	CDS	Identical	3.32708	0.00162338
248	Pv_Sal1_chr09	528648	529082	GT|AG	435		PVX_091445	CDS	Identical	1.82069	0.00127334
250	Pv_Sal1_chr14	902320	902492	CT|AC	173		PVX_122815	CDS	Identical	5.38202	0.000987817
254	Pv_Sal1_chr13	1975470	1975603	CT|AC	134		PVX_086280	CDS	Identical	27.5786	0.00375678
260	Pv_Sal1_chr12	1130807	1130934	CT|AC	128		PVX_116603	CDS	Identical	1.95833	0.00402091
261	AAKM01000049	2271	2392	CT|AC	122		PVX_120330	CDS	Identical	75.75	0.00427298
268	Pv_Sal1_chr07	1329255	1329443	GT|AG	189		PVX_086955	CDS	Identical	0.671345	0.00349385
270	Pv_Sal1_chr08	1467646	1467849	CT|AC	204		PVX_119435	CDS	Identical	3.46387	0.00173573
271	Pv_Sal1_chr09	1538024	1538224	CT|AC	201		PVX_092575	CDS	Identical	1.41633	0.00349385
274	Pv_Sal1_chr03	688017	688217	CT|AC	201		PVX_096210	CDS	Identical	3.65625	0.00195312
279	Pv_Sal1_chr03	172749	172870	GT|AG	122		PVX_000960	CDS	Identical	1.62689	0.00197628
285	Pv_Sal1_chr10	127568	127838	CT|AC	271		PVX_079825	CDS	Identical	0.50838	0.00157017
286	Pv_Sal1_chr07	546412	546556	GT|AG	145		PVX_099145	CDS	Identical	6.13501	0
287	Pv_Sal1_chr08	1238548	1238751	GT|AG	204		PVX_119725	CDS	Identical	9.11111	0.000748503
289	Pv_Sal1_chr12	1231583	1231685	CT|AC	103		PVX_116730	CDS	Identical	3.7871	0.0016178
292	Pv_Sal1_chr13	383166	383272	GT|AG	107		PVX_084515	CDS	Identical	28.4111	0.00197628
296	Pv_Sal1_chr13	1533034	1533227	CT|AC	194		PVX_085810	CDS	Identical	4.00694	0.00101695
298	Pv_Sal1_chr13	1151829	1152031	CT|AC	203		PVX_085405	CDS	Identical	2.33712	0.00162338
300	Pv_Sal1_chr09	1727528	1727742	GT|AG	215		PVX_092790	CDS	Identical	26.1667	0.00427298
302	Pv_Sal1_chr05	604082	604396	CT|AC	315			intergenic		3.55278	0.00166667
303	Pv_Sal1_chr02	336129	336271	CT|AC	143		PVX_081430	CDS	Identical	5.12027	0.00102564
305	Pv_Sal1_chr03	820839	821139	GT|AG	301		PVX_096070	5UTR	Identical	0.212671	0.00185943
306	Pv_Sal1_chr12	1206291	1206515	CT|AC	225		PVX_116685	CDS	Identical	3.65084	0
307	Pv_Sal1_chr06	557217	557451	GT|AG	235		PVX_111320	CDS	Identical	5.24583	0.00124805
309	Pv_Sal1_chr08	391905	391988	GT|AG	84		PVX_094610	CDS	Identical	0.555715	0.00327103
313	Pv_Sal1_chr08	864014	864187	GT|AG	174		PVX_095175	CDS	Identical	1.37857	0.00418355
314	Pv_Sal1_chr12	508323	508508	GT|AG	186		PVX_083025	CDS	Identical	37.1111	0.00490576
325	Pv_Sal1_chr10	484742	484948	GT|AG	207	Y	PVX_080215	5UTR		0.670016	0.00456491
326	Pv_Sal1_chr05	829693	829845	CT|AC	153		PVX_089790	CDS	Identical	2.84028	0.00147167
332	Pv_Sal1_chr06	908865	909044	GT|AG	180	Y	PVX_110855	CDS	Identical	2.62571	0
334	Pv_Sal1_chr11	859328	859482	GT|AG	155		PVX_114530	CDS	Identical	6.90909	0.00380618
337	Pv_Sal1_chr12	686448	686795	CT|AC	348		PVX_082800	CDS	Identical	3.66667	0.0019975
343	Pv_Sal1_chr05	410462	410572	CT|AC	111		PVX_089245	CDS	Identical	1.54386	0.0019975
346	Pv_Sal1_chr05	639151	639364	GT|AG	214		PVX_089530	CDS	Identical	2.22104	0.00136612
347	Pv_Sal1_chr09	620409	620535	CT|AC	127		PVX_091570	CDS	Identical	3.81667	0.00158479
350	Pv_Sal1_chr12	1146501	1146612	GT|AG	112		PVX_116615	CDS	Identical	4.86532	0
353	Pv_Sal1_chr14	1183677	1183849	GT|AG	173		PVX_123158	CDS	Identical	1.45833	0.00414692
357	Pv_Sal1_chr08	504946	505178	GT|AG	233		PVX_094755	CDS	Identical	2.69264	0.00145349
368	Pv_Sal1_chr10	821975	822547	GT|AG	573		PVX_080650	5UTR	Identical	3.07199	0
370	Pv_Sal1_chr02	56856	57154	GT|AG	299		PVX_096955	CDS	Identical	8.38402	0
372	Pv_Sal1_chr12	38805	38952	GT|AG	148	Y	PVX_083545	CDS	Identical	1.12554	0.00188546
375	Pv_Sal1_chr12	1090695	1090800	GT|AG	106		PVX_116557	CDS	Identical	3.82258	0.0012087
390	Pv_Sal1_chr13	57420	57532	GT|AG	113		PVX_084160	CDS	Identical	5.58333	0.00375397
399	Pv_Sal1_chr07	1012880	1013068	GT|AG	189		PVX_099740	CDS	Identical	1.2656	0.00480571
403	Pv_Sal1_chr04	398482	398651	GT|AG	170		PVX_002935	CDS	Identical	2.14444	0.00179019
404	Pv_Sal1_chr10	1005162	1005281	CT|AC	120		PVX_097980	CDS	Identical	1.42112	0.0010745
407	Pv_Sal1_chr11	114045	114238	GT|AG	194		PVX_115380	CDS	Identical	4.23363	0.00132979
411	Pv_Sal1_chr02	446601	446743	GT|AG	143		PVX_081570	CDS	Identical	75.75	0.00402091
413	Pv_Sal1_chr08	804245	804349	CT|AC	105		PVX_095115	CDS	Identical	1.16072	0.00480571
415	Pv_Sal1_chr11	1328517	1328690	CT|AC	174		PVX_113995	CDS	Identical	6.22917	0.00157017
418	Pv_Sal1_chr14	2934294	2934503	CT|AC	210		PVX_101485	CDS	Identical	1.80429	0.00102249
419	Pv_Sal1_chr14	2931210	2931436	CT|AC	227		PVX_101485	CDS	Identical	8.88727	0.0013459
420	Pv_Sal1_chr12	2653126	2653267	GT|AG	142		PVX_118365	CDS	Identical	0.544381	0.00427298
422	Pv_Sal1_chr09	331109	331237	CT|AC	129		PVX_091190	CDS	Identical	1.47778	0.00408893
423	Pv_Sal1_chr09	118212	118325	CT|AC	114		PVX_090940	CDS	Identical	34.6667	0.00542741
427	Pv_Sal1_chr09	95882	96050	GT|AG	169		PVX_090920	CDS	Identical	0.679435	0.00380618
434	Pv_Sal1_chr12	2749358	2749488	CT|AC	131	Y	PVX_118480	CDS	Identical	1.02705	0.00163369
435	Pv_Sal1_chr08	1465256	1465450	GT|AG	195		PVX_119440	CDS	Identical	1.10217	0
444	Pv_Sal1_chr12	1841443	1841620	GT|AG	178		PVX_117380	CDS	Identical	3.15034	0.00118448
449	Pv_Sal1_chr04	268552	268699	CT|AC	148		PVX_002790	CDS	Identical	2.63333	0.00137836
456	Pv_Sal1_chr13	1609990	1610153	GT|AG	164		PVX_085895	CDS	Identical	6.81364	0.00116324
458	Pv_Sal1_chr13	130595	130694	CT|AC	100	Y	PVX_084260	CDS	Identical	0.892388	0.00104239
460	Pv_Sal1_chr08	1376955	1377051	GT|AG	97		PVX_119570	CDS	Identical	2.03527	0.00113507
461	Pv_Sal1_chr14	2203766	2203942	GT|AG	177		PVX_100580	CDS	Identical	3.74365	0.00152381
462	Pv_Sal1_chr14	795098	795250	CT|AC	153		PVX_122685	CDS	Identical	2.20353	0.00197628
464	Pv_Sal1_chr14	2190648	2190888	GT|AG	241		PVX_100555	CDS	Identical	2.12366	0.00169707
467	Pv_Sal1_chr13	1417444	1417529	GT|AG	86		PVX_085675	CDS	Identical	34.8889	0.00490576
468	Pv_Sal1_chr14	197029	197287	GT|AG	259		PVX_122020	CDS	Identical	2.25595	0.00147167
473	Pv_Sal1_chr14	1569164	1569513	CT|AC	350		PVX_123605	CDS	Identical	0.707366	0.00167294
474	Pv_Sal1_chr11	1280936	1281151	CT|AC	216		PVX_114070	CDS	Identical	2.13398	0.0016178
475	Pv_Sal1_chr02	447882	448062	GT|AG	181		PVX_081570	CDS	Identical	4.54167	0.00375678
477	Pv_Sal1_chr10	105301	105512	CT|AC	212		PVX_079785	CDS		0.286886	0.00150546
479	Pv_Sal1_chr14	1609070	1609424	GT|AG	355		PVX_123635	5UTR		1.36162	0.00266356
488	Pv_Sal1_chr04	490361	490490	GT|AG	130		PVX_003925	CDS	Identical	1.83964	0.00171637
489	Pv_Sal1_chr01	473356	473639	GT|AG	284		PVX_088165	CDS	Identical	2.72417	0.000744048
496	Pv_Sal1_chr04	669447	669657	CT|AC	211		PVX_003720	CDS	Identical	3.44342	0.00114591
499	Pv_Sal1_chr10	129182	129278	CT|AC	97		PVX_079825	CDS	Identical	0.883983	0.00375397
501	Pv_Sal1_chr12	71675	71854	CT|AC	180		PVX_083500	CDS	Identical	2.75	0.00153994
502	Pv_Sal1_chr12	2252839	2253003	CT|AC	165		PVX_117915	CDS	Identical	0.635222	0.00145349
504	Pv_Sal1_chr05	506891	507073	GT|AG	183		PVX_089375	CDS	Identical	5.72222	0.00393754
506	Pv_Sal1_chr05	1284351	1284556	CT|AC	206		PVX_090270	CDS	Identical	1.875	0.00345397
514	Pv_Sal1_chr13	1470568	1471026	CT|AC	459		PVX_085730	CDS	Identical	3.22149	0.0012837
516	Pv_Sal1_chr06	186216	186319	CT|AC	104		PVX_001840	CDS	Identical	3.74554	0.00184035
520	Pv_Sal1_chr03	353997	354167	GT|AG	171		PVX_000720	CDS	Identical	2.69679	0.00181324
523	Pv_Sal1_chr03	555612	555748	GT|AG	137		PVX_096400	CDS	Identical	2.42398	0.00121507
524	Pv_Sal1_chr09	578831	579002	GT|AG	172		PVX_091510	CDS	Identical	2.71674	0.00124805
527	Pv_Sal1_chr06	460843	460983	CT|AC	141		PVX_111440	CDS	Identical	4.4625	0.00179019
531	Pv_Sal1_chr03	694979	695187	GT|AG	209		PVX_096195	CDS	Identical	30.5	0.00266356
535	Pv_Sal1_chr09	1716825	1717084	GT|AG	260		PVX_092775	CDS	Identical	5.32745	0.00276243
538	Pv_Sal1_chr04	547462	547594	CT|AC	133		PVX_003855	CDS	Identical	10.5125	0.00157017
539	Pv_Sal1_chr13	117992	118235	GT|AG	244		PVX_084240	CDS	Identical	0.995052	0.00300395
541	Pv_Sal1_chr13	1895323	1895459	CT|AC	137		PVX_086175	CDS	Identical	17.7222	0.00157192
542	Pv_Sal1_chr11	1699778	1699874	GT|AG	97		PVX_113565	CDS	Identical	0.735252	0.00349385
545	Pv_Sal1_chr10	236862	237081	CT|AC	220		PVX_079950	CDS	Identical	1.32292	0.00287954
546	Pv_Sal1_chr07	1058947	1059102	CT|AC	156		PVX_099810	CDS	Identical	29.8444	0.00380618
551	Pv_Sal1_chr03	394135	394322	CT|AC	188		PVX_000660	CDS	Identical	0.827068	0.00418355
552	Pv_Sal1_chr02	268526	268641	GT|AG	116		PVX_081350	CDS	Identical	3.83117	0.000974026
555	Pv_Sal1_chr11	167870	168077	GT|AG	208		PVX_115300	CDS	Identical	0.868512	0.00266356
557	Pv_Sal1_chr06	677181	677364	GT|AG	184		PVX_111155	CDS	Identical	1.82213	0.0012215
562	Pv_Sal1_chr11	1619290	1619452	GT|AG	163		PVX_113640	CDS	Identical	6.30553	0.00152207
568	Pv_Sal1_chr14	2965645	2965939	CT|AC	295		PVX_101500	CDS	Identical	5.39882	0.0022779
574	Pv_Sal1_chr14	727153	727363	CT|AC	211		PVX_122625	CDS	Identical	0.784622	0.00171637
575	Pv_Sal1_chr06	848858	849025	CT|AC	168		PVX_110920	CDS	Identical	3.14766	0.00114591
576	Pv_Sal1_chr09	756573	756750	CT|AC	178		PVX_091720	CDS	Identical	4.20833	0.00375397
577	Pv_Sal1_chr09	69619	69796	CT|AC	178		PVX_090890	CDS	Identical	4.5167	0.0010983
579	Pv_Sal1_chr09	151614	151797	CT|AC	184		PVX_090990	CDS	Identical	0.455511	0.00349385
582	Pv_Sal1_chr09	1806908	1806999	GT|AG	92		PVX_092897	CDS	Identical	0.762859	0.00423729
586	Pv_Sal1_chr14	1991812	1991917	CT|AC	106		PVX_124035	CDS	Identical	1.63042	0.00349385
587	Pv_Sal1_chr01	590308	590438	GT|AG	131			intergenic		3.38343	0.000811688
588	Pv_Sal1_chr09	147667	147829	GT|AG	163		PVX_090980	CDS	Identical	3.59781	0.00136364
590	Pv_Sal1_chr06	465958	466111	CT|AC	154		PVX_111435	CDS	Identical	4.75	0.00380618
591	Pv_Sal1_chr12	1707814	1708106	CT|AC	293		PVX_117250	CDS	Identical	4.83333	0.00427298
597	Pv_Sal1_chr12	1778523	1778868	GT|AG	346		PVX_117325	CDS	Identical	5.28331	0.00127334
598	Pv_Sal1_chr03	627818	628019	GT|AG	202		PVX_096292	CDS	Identical	2.51929	0.00173573
599	Pv_Sal1_chr14	29352	29482	GT|AG	131		PVX_121878	CDS	Identical	1.51059	0.00209497
600	Pv_Sal1_chr04	236365	236618	GT|AG	254		PVX_002745	CDS	Identical	0.671429	0.00427298
604	Pv_Sal1_chr12	901914	902073	GT|AG	160		PVX_082455	CDS	Identical	0.620985	0.00287954
605	Pv_Sal1_chr14	1499025	1499205	CT|AC	181		PVX_123530	CDS	Identical	2	0.00563212
609	Pv_Sal1_chr08	500084	500238	GT|AG	155		PVX_094745	CDS	Identical	2.80714	0.00380618
613	Pv_Sal1_chr11	587266	587487	CT|AC	222		PVX_114835	CDS	Identical	2.16071	0.00262338
617	Pv_Sal1_chr11	1025744	1025873	CT|AC	130		PVX_114350	CDS	Identical	4.85714	0.00163369
618	Pv_Sal1_chr14	1670834	1671168	GT|AG	335		PVX_123690	CDS	Identical	3.93304	0.000974026
620	Pv_Sal1_chr05	416201	416362	CT|AC	162		PVX_089255	CDS	Identical	1.54848	0.00413437
621	Pv_Sal1_chr01	331057	331223	GT|AG	167		PVX_087980	CDS	Identical	4.70654	0.00112867
623	Pv_Sal1_chr09	514435	514599	CT|AC	165		PVX_091434	CDS	Identical	5.97826	0.000962464
624	Pv_Sal1_chr03	719837	720002	CT|AC	166		PVX_096150	CDS	Identical	4.24714	0.00145349
631	Pv_Sal1_chr12	2519954	2520096	CT|AC	143		PVX_118230	CDS	Identical	10.6071	0.0016178
632	Pv_Sal1_chr06	487051	487212	CT|AC	162		PVX_111415	CDS	Identical	5.68788	0.00169707
633	Pv_Sal1_chr04	731474	731607	GT|AG	134		PVX_003620	CDS	Identical	4.16391	0.00095511
640	Pv_Sal1_chr12	234052	234243	CT|AC	192		PVX_083300	CDS	Identical	1.95596	0.00159936
643	Pv_Sal1_chr09	1560646	1561249	CT|AC	604		PVX_092600	CDS	Identical	2.97012	0.000802568
647	Pv_Sal1_chr13	687584	687705	GT|AG	122		PVX_084835	CDS	Identical	1.39583	0.00402091
648	Pv_Sal1_chr12	2172197	2172480	CT|AC	284		PVX_117815	CDS	Identical	3.35317	0.00341398
656	Pv_Sal1_chr13	1253169	1253332	GT|AG	164		PVX_085535	CDS	Identical	3.71429	0.00224331
659	Pv_Sal1_chr07	681058	681207	GT|AG	150		PVX_099325	CDS	Identical	4.34486	0.00214592
662	Pv_Sal1_chr13	444949	445078	GT|AG	130		PVX_084580	CDS	Identical	3.65714	0.00150546
666	Pv_Sal1_chr02	485899	486039	GT|AG	141		PVX_081605	CDS	Identical	1.62958	0.00341398
668	Pv_Sal1_chr05	912495	912736	CT|AC	242		PVX_089880	CDS	Identical	2.80435	0.00148017
672	Pv_Sal1_chr02	235897	236065	CT|AC	169		PVX_081295	CDS	Identical	2.3171	0.00212127
673	Pv_Sal1_chr11	1722071	1722233	GT|AG	163		PVX_113545	CDS	Identical	4.79826	0.00139276
674	Pv_Sal1_chr13	1923531	1923707	GT|AG	177		PVX_086205	CDS	Identical	27.5357	0.00398516
678	Pv_Sal1_chr08	1389385	1389801	CT|AC	417		PVX_119550	CDS	Identical	0.842728	0.00341398
683	Pv_Sal1_chr05	597735	597855	GT|AG	121		PVX_089485	CDS	Identical	0.841762	0.00175439
685	Pv_Sal1_chr14	1929077	1929330	CT|AC	254		PVX_123960	CDS	Identical	7.78872	0.00158983
688	Pv_Sal1_chr13	1236119	1236297	GT|AG	179		PVX_085520	CDS	Identical	6.53611	0.00122362
691	Pv_Sal1_chr03	695481	695611	GT|AG	131		PVX_096195	CDS	Identical	1.79164	0.00159936
693	Pv_Sal1_chr11	1153982	1154218	CT|AC	237		PVX_114230	CDS	Identical	2.11349	0.00266356
696	Pv_Sal1_chr05	1055315	1055469	GT|AG	155		PVX_090030	CDS	Identical	9.71643	0.000899281
697	Pv_Sal1_chr08	213734	214338	CT|AC	605	Y	PVX_094400	CDS	Identical	7.07933	0
700	AAKM01000025	51479	51637	CT|AC	159		PVX_112680	CDS	Identical	5.00278	0.00158228
703	Pv_Sal1_chr06	54372	54522	CT|AC	151		PVX_001675	CDS	Identical	3.02778	0.00398516
709	Pv_Sal1_chr11	468799	468812	GT|AG	14		PVX_114955	CDS		0.960317	0.00512052
713	Pv_Sal1_chr02	621274	621445	CT|AC	172		PVX_081745	CDS	Identical	2.19817	0.00147167
714	Pv_Sal1_chr06	782004	782130	CT|AC	127		PVX_111020	CDS	Identical	0.169021	0.00419909
715	Pv_Sal1_chr06	240881	241092	CT|AC	212		PVX_001905	CDS	Identical	6.68268	0
717	Pv_Sal1_chr01	358129	358322	CT|AC	194		PVX_088007	CDS	Identical	1.34481	0.00349385
718	Pv_Sal1_chr12	2229959	2230113	CT|AC	155		PVX_117890	CDS	Identical	6.42549	0.000799361
719	Pv_Sal1_chr12	657845	657960	CT|AC	116		PVX_082830	CDS	Identical	5.08135	0.00113165
720	Pv_Sal1_chr13	779429	779797	GT|AG	369		PVX_084925	CDS	Identical	0.613553	0.00413437
727	Pv_Sal1_chr14	1864120	1864368	CT|AC	249		PVX_123880	CDS	Identical	2.725	0.00419909
728	Pv_Sal1_chr03	952738	952880	CT|AC	143		PVX_000000	CDS	Identical	2.84524	0.00418355
731	Pv_Sal1_chr01	449502	449643	CT|AC	142		PVX_088130	CDS	Identical	3.3	0.00300395
732	Pv_Sal1_chr03	211311	211482	GT|AG	172		PVX_000910	CDS	Identical	2.0596	0.00197628
733	Pv_Sal1_chr12	1936258	1936385	CT|AC	128		PVX_117540	CDS	Identical	1.08249	0.00262338
734	Pv_Sal1_chr02	242415	242582	GT|AG	168		PVX_081307	CDS	Identical	7.1197	0.00190431
737	Pv_Sal1_chr12	56816	56965	GT|AG	150		PVX_083520	CDS	Identical	3.21429	0.00423729
741	Pv_Sal1_chr09	1489759	1489865	CT|AC	107		PVX_092555	CDS	Identical	2.49084	0.00152381
743	Pv_Sal1_chr14	2443526	2443758	GT|AG	233		PVX_100875	CDS	Identical	1.83803	0.0018635
747	Pv_Sal1_chr14	746141	746299	GT|AG	159		PVX_122645	5UTR	Identical	1.56528	0.00380442
752	Pv_Sal1_chr11	1228791	1228967	GT|AG	177		PVX_114115	CDS	Identical	4.10088	0.00300395
753	Pv_Sal1_chr13	1979640	1979948	CT|AC	309		PVX_086290	CDS	Identical	4.94025	0.00122362
755	Pv_Sal1_chr14	1772533	1772787	GT|AG	255		PVX_123775	CDS	Identical	3.89583	0.00393754
759	Pv_Sal1_chr07	1369748	1369951	CT|AC	204		PVX_086930	CDS	Identical	2.91915	0.00181818
762	Pv_Sal1_chr12	2076865	2076953	CT|AC	89		PVX_117690	CDS	Identical	1.40734	0.00137804
764	Pv_Sal1_chr11	714869	715042	CT|AC	174		PVX_114685	CDS	Identical	2.7102	0.00178891
767	Pv_Sal1_chr13	1287415	1287635	CT|AC	221		PVX_085567	CDS	Identical	3.13077	0.00171637
768	Pv_Sal1_chr04	764561	764666	CT|AC	106		PVX_003580	CDS	Identical	1.50649	0.00371216
773	Pv_Sal1_chr01	684085	684231	CT|AC	147		PVX_093610	CDS	Identical	27.8	0.00158479
777	Pv_Sal1_chr11	787254	787453	CT|AC	200		PVX_114595	CDS	Identical	4.71682	0.0010745
778	Pv_Sal1_chr03	664012	664167	CT|AC	156			intergenic		4.42116	0.000748503
785	Pv_Sal1_chr07	1364401	1364613	GT|AG	213		PVX_086935	CDS	Identical	3.89338	0.00140121
787	AAKM01000025	88855	89049	CT|AC	195		PVX_112710	CDS	Identical	30.375	0.00402091
788	Pv_Sal1_chr08	1257871	1257946	CT|AC	76		PVX_119690	CDS	Identical	3.84503	0.00113507
789	Pv_Sal1_chr14	799449	799748	CT|AC	300		PVX_122695	5UTR	Overlap	8.51429	0.00191991
793	Pv_Sal1_chr09	385098	385202	GT|AG	105		PVX_091285	CDS	Identical	3.02588	0.0035352
794	Pv_Sal1_chr14	1421108	1421686	CT|AC	579		PVX_123400	CDS		0.25383	0.00512052
797	Pv_Sal1_chr03	679530	679648	CT|AC	119		PVX_096230	CDS	Identical	2.61371	0.00122362
802	Pv_Sal1_chr14	2561918	2562210	GT|AG	293		PVX_100980	CDS	Identical	4.87004	0.0013369
803	Pv_Sal1_chr07	1111591	1111694	GT|AG	104		PVX_099910	CDS	Identical	5.35714	0.00162338
811	Pv_Sal1_chr07	969858	969985	GT|AG	128		PVX_099690	CDS	Identical	1.56088	0.00102916
813	Pv_Sal1_chr08	1094954	1095210	CT|AC	257	Y		intergenic		1.3492	0.00177109
814	Pv_Sal1_chr12	1357064	1357244	CT|AC	181		PVX_116880	CDS	Identical	0.674735	0.00266356
815	Pv_Sal1_chr14	2688846	2688999	GT|AG	154		PVX_101170	CDS	Identical	1.66416	0.00169707
821	Pv_Sal1_chr11	1882176	1882336	GT|AG	161		PVX_113355	CDS	Identical	3.49838	0.0015531
822	Pv_Sal1_chr09	214146	214379	CT|AC	234		PVX_091050	CDS	Identical	4.36667	0.00110619
824	Pv_Sal1_chr07	1049158	1049414	GT|AG	257		PVX_099800	CDS	Identical	2.61071	0.00345397
828	Pv_Sal1_chr09	512133	512268	GT|AG	136		PVX_091430	CDS	Identical	0.549094	0.00224331
833	Pv_Sal1_chr07	91234	91411	CT|AC	178		PVX_098650	CDS	Identical	2.45829	0.00153994
836	Pv_Sal1_chr12	1721249	1721457	GT|AG	209		PVX_117270	5UTR		2.43304	0.00139743
837	Pv_Sal1_chr14	2723305	2723421	GT|AG	117		PVX_101210	CDS	Identical	7.49722	0.00143102
838	Pv_Sal1_chr06	874741	874908	GT|AG	168		PVX_110900	CDS	Identical	1.59394	0.00393754
843	Pv_Sal1_chr12	172287	172483	CT|AC	197		PVX_083365	CDS	Identical	1.21147	0.00258816
848	Pv_Sal1_chr09	1005541	1005649	GT|AG	109		PVX_091990	CDS	Identical	4.323	0.0010983
853	Pv_Sal1_chr13	1376218	1376313	GT|AG	96		PVX_085630	CDS	Identical	6.57937	0.00144342
856	Pv_Sal1_chr12	1540734	1540982	CT|AC	249		PVX_117080	CDS	Identical	1.64583	0.00408893
859	Pv_Sal1_chr09	525118	525285	CT|AC	168	Y	PVX_091440	CDS	Identical	4.05079	0.00116754
863	Pv_Sal1_chr06	465514	465702	CT|AC	189		PVX_111435	CDS	Identical	2.74286	0.00266356
864	Pv_Sal1_chr12	1723291	1723472	GT|AG	182		PVX_117270	CDS	Identical	6.21667	0.00100267
868	Pv_Sal1_chr01	492148	492243	CT|AC	96		PVX_088195	CDS	Identical	1.37928	0.00177109
873	Pv_Sal1_chr14	444540	444760	CT|AC	221		PVX_122270	CDS	Identical	0.246805	0.00427298
875	Pv_Sal1_chr10	457074	457231	GT|AG	158		PVX_080180	CDS	Identical	0.482543	0.00380442
878	Pv_Sal1_chr10	1082185	1082388	GT|AG	204	Y	PVX_097875	CDS	Identical	2.70239	0.000892857
879	Pv_Sal1_chr04	162986	163242	GT|AG	257			intergenic		3.14583	0.00266356
881	Pv_Sal1_chr09	725608	725723	GT|AG	116		PVX_091690	CDS	Identical	1.96667	0.00371216
884	Pv_Sal1_chr06	635212	635586	CT|AC	375		PVX_111220	CDS	Identical	1.69167	0.00262338
885	Pv_Sal1_chr12	2440275	2440428	CT|AC	154		PVX_118145	CDS	Identical	4.80355	0
890	Pv_Sal1_chr14	983028	983112	CT|AC	85		PVX_122910	CDS	Identical	0.768381	0.00136364
892	Pv_Sal1_chr13	2012909	2013072	GT|AG	164		PVX_086335	CDS	Identical	2.38095	0.00461627
898	Pv_Sal1_chr10	147673	147795	GT|AG	123		PVX_079845	CDS	Identical	3.14569	0.00111545
911	Pv_Sal1_chr07	622604	622788	CT|AC	185		PVX_099250	CDS	Identical	21.2917	0.00192678
914	Pv_Sal1_chr12	2091996	2092257	CT|AC	262	Y	PVX_117705	CDS	Overlap	0.361626	0.0035352
917	Pv_Sal1_chr12	724670	724834	CT|AC	165		PVX_082742	CDS	Identical	8.49895	0.0016178
920	Pv_Sal1_chr14	1673089	1673189	GT|AG	101		PVX_123690	CDS		0.488189	0.00380442
922	Pv_Sal1_chr06	916206	916323	CT|AC	118		PVX_110845a	CDS	Identical	2.41239	0.00212127
925	Pv_Sal1_chr12	1278802	1278986	CT|AC	185		PVX_116770	CDS	Identical	4.52874	0.000759878
926	Pv_Sal1_chr07	1261782	1262170	CT|AC	389		PVX_087065	CDS	Identical	5.84275	0.00161812
927	Pv_Sal1_chr07	622388	622493	CT|AC	106		PVX_099250	CDS	Identical	3.6119	0.00169707
931	Pv_Sal1_chr14	1768467	1768625	CT|AC	159		PVX_123770	CDS	Identical	3.04261	0.00110619
934	Pv_Sal1_chr11	1276932	1277098	GT|AG	167		PVX_114075	CDS	Identical	3.14115	0.00127334
937	Pv_Sal1_chr04	273380	273535	CT|AC	156		PVX_002790	CDS	Identical	8.45714	0.00151057
938	Pv_Sal1_chr12	332410	332577	GT|AG	168		PVX_083195	CDS	Identical	5.69949	0.00151057
950	Pv_Sal1_chr09	331371	331490	CT|AC	120		PVX_091190	CDS	Identical	2.25	0.00548714
954	Pv_Sal1_chr08	506103	506301	GT|AG	199		PVX_094755	CDS	Identical	4.84274	0.00132538
957	Pv_Sal1_chr13	1992686	1993048	GT|AG	363		PVX_086305	CDS	Identical	9.11948	0
958	Pv_Sal1_chr10	560274	560392	GT|AG	119		PVX_080305	CDS	Identical	2.21219	0.0010627
960	Pv_Sal1_chr07	1014351	1014462	GT|AG	112		PVX_099740	CDS	Identical	3.7	0.00157017
962	Pv_Sal1_chr06	380802	381094	GT|AG	293	Y	PVX_111550	CDS	Overlap	0.279947	0.00430076
963	Pv_Sal1_chr08	1376439	1376602	GT|AG	164		PVX_119570	CDS	Identical	2.68141	0.0012474
965	Pv_Sal1_chr12	937626	937768	CT|AC	143		PVX_082415	CDS	Identical	3.45734	0.00224331
976	Pv_Sal1_chr11	1168194	1168404	CT|AC	211		PVX_114215	CDS	Identical	4.2875	0.0035352
984	Pv_Sal1_chr06	558135	558275	GT|AG	141		PVX_111320	CDS	Identical	1.71044	0.00192678
987	Pv_Sal1_chr09	1779042	1779341	CT|AC	300			intergenic		0.19754	0.00261734
988	Pv_Sal1_chr14	2814606	2814886	GT|AG	281		PVX_101345	CDS	Identical	22.9107	0.0012474
990	Pv_Sal1_chr12	668373	668533	CT|AC	161		PVX_082820	CDS		0.128664	0.0049286
991	Pv_Sal1_chr02	274398	274567	GT|AG	170		PVX_081360	CDS	Identical	0.764469	0.00221919
993	Pv_Sal1_chr14	38271	38494	GT|AG	224		PVX_121880	CDS	Identical	4.57669	0
999	Pv_Sal1_chr12	396519	396680	GT|AG	162		PVX_083110	CDS	Identical	3.14624	0.00134409
1006	Pv_Sal1_chr14	802216	802349	GT|AG	134		PVX_122700	CDS	Identical	9.20278	0.00147167
1011	Pv_Sal1_chr08	1451355	1451648	CT|AC	294		PVX_119470	CDS	Identical	6.15336	0
1014	Pv_Sal1_chr09	1329225	1329415	CT|AC	191		PVX_092390	CDS	Identical	3.37331	0.00129983
1016	Pv_Sal1_chr11	1621120	1621243	CT|AC	124		PVX_113635	CDS	Identical	1.01002	0.00474834
1018	Pv_Sal1_chr12	353030	353166	GT|AG	137		PVX_083170	CDS	Identical	7.82292	0.00105042
1019	Pv_Sal1_chr10	693449	693581	CT|AC	133		PVX_080465	CDS	Identical	1.1764	0.00165358
1021	Pv_Sal1_chr09	481861	482042	CT|AC	182	Y	PVX_091395	CDS	Identical	2.52763	0.00164609
1023	Pv_Sal1_chr12	172106	172212	CT|AC	107		PVX_083365	CDS	Identical	1.56875	0.0015531
1024	Pv_Sal1_chr01	13670	14050	CT|AC	381		PVX_087675	5UTR	Identical	3.86057	0.00135501
1028	Pv_Sal1_chr10	668627	668731	CT|AC	105		PVX_080425	CDS	Identical	6.96697	0.00175439
1034	Pv_Sal1_chr12	57284	57377	GT|AG	94		PVX_083520	CDS	Identical	0.848485	0.00608084
1036	Pv_Sal1_chr11	1285762	1285920	CT|AC	159		PVX_114060	CDS	Identical	1.61038	0.0018635
1041	Pv_Sal1_chr07	1082822	1083093	CT|AC	272		PVX_099855	CDS	Identical	4.05952	0.00179091
1042	Pv_Sal1_chr09	1737274	1737417	CT|AC	144		PVX_092810	CDS	Identical	11.1389	0.00104384
1045	Pv_Sal1_chr08	1206812	1206966	GT|AG	155		PVX_119780	CDS	Identical	2.59965	0.00113165
1047	Pv_Sal1_chr12	1049749	1049870	GT|AG	122		PVX_116525	CDS	Identical	0.176262	0.00413437
1049	Pv_Sal1_chr14	1937349	1937502	GT|AG	154		PVX_123970	CDS	Identical	1.65361	0.00122362
1057	Pv_Sal1_chr14	741999	742142	GT|AG	144		PVX_122640	CDS	Identical	7.24444	0.00123457
1062	Pv_Sal1_chr05	1155361	1155529	CT|AC	169		PVX_090120	CDS	Identical	3.69231	0.00109569
1063	Pv_Sal1_chr03	230399	230507	CT|AC	109		PVX_000885	CDS	Identical	0.80201	0.00175131
1064	Pv_Sal1_chr08	1579498	1579654	CT|AC	157		PVX_119295	CDS	Identical	2.55832	0.00118448
1068	Pv_Sal1_chr14	2526357	2526663	GT|AG	307		PVX_100950	5UTR		0.939055	0.00375397
1075	Pv_Sal1_chr14	350481	350728	CT|AC	248		PVX_122165	CDS	Identical	3.72851	0.000699301
1076	Pv_Sal1_chr12	2831794	2832016	CT|AC	223		PVX_118560	CDS	Identical	4.09395	0.00109569
1078	Pv_Sal1_chr12	1340383	1340515	CT|AC	133		PVX_116860	CDS	Identical	0.671086	0.00419909
1079	Pv_Sal1_chr14	873695	873895	GT|AG	201		PVX_122785	CDS	Identical	4.6084	0.000799361
1081	Pv_Sal1_chr10	690252	690452	GT|AG	201			intergenic		3.31635	0
1082	Pv_Sal1_chr11	1025935	1026095	CT|AC	161		PVX_114350	CDS	Identical	1.69246	0.00345397
1083	Pv_Sal1_chr13	2008572	2008721	GT|AG	150		PVX_086330	CDS	Identical	2.90422	0.0025641
1085	Pv_Sal1_chr09	1377040	1377393	CT|AC	354	Y	PVX_092440	CDS	Identical	5.7039	0.00163666
1086	Pv_Sal1_chr09	190303	190476	GT|AG	174		PVX_091035	CDS	Identical	0.498228	0.00380618
1087	Pv_Sal1_chr14	2210650	2210807	CT|AC	158		PVX_100595	CDS	Identical	1.54383	0.0035352
1091	Pv_Sal1_chr13	1094590	1094706	CT|AC	117		PVX_085315	CDS	Identical	2.76459	0.00120627
1093	Pv_Sal1_chr07	222693	222845	GT|AG	153		PVX_098750	CDS	Identical	12.3199	0.00101695
1104	Pv_Sal1_chr12	205925	206187	CT|AC	263		PVX_083325	CDS	Identical	0.756863	0.00164609
1109	Pv_Sal1_chr06	775815	776059	CT|AC	245			intergenic		2.46968	0.00129032
1110	Pv_Sal1_chr05	335749	335926	CT|AC	178		PVX_089130	CDS	Identical	0.703333	0.00236247
1115	Pv_Sal1_chr11	1279687	1279888	CT|AC	202		PVX_114070	CDS	Identical	7.2013	0.00224331
1124	Pv_Sal1_chr12	1778210	1778346	GT|AG	137		PVX_117325	5UTR		2.14622	0.00109569
1127	Pv_Sal1_chr05	372954	373256	CT|AC	303		PVX_089200	CDS	Identical	3.56304	0.00130976
1131	Pv_Sal1_chr04	332466	332647	GT|AG	182		PVX_002855	CDS	Identical	7.04167	0.00150546
1133	Pv_Sal1_chr07	908368	908613	CT|AC	246		PVX_099605	CDS	Identical	11.503	0.00172712
1136	Pv_Sal1_chr14	913792	913998	GT|AG	207		PVX_122835	CDS	Identical	1.20761	0.0014881
1137	Pv_Sal1_chr09	988285	988492	CT|AC	208		PVX_091960	CDS	Identical	5.37013	0.000778816
1142	Pv_Sal1_chr03	687523	687667	CT|AC	145		PVX_096210	CDS	Identical	1.70055	0.00120773
1143	Pv_Sal1_chr09	1035377	1035594	GT|AG	218		PVX_092015	CDS	Identical	0.822527	0.00425
1146	Pv_Sal1_chr14	2081334	2081474	CT|AC	141		PVX_124130	CDS	Identical	1.7381	0.00349385
1152	Pv_Sal1_chr05	991416	991531	CT|AC	116		PVX_089970	CDS	Identical	7.21032	0.00134953
1155	Pv_Sal1_chr13	204990	205201	CT|AC	212		PVX_084340	CDS	Identical	6.98571	0.00160471
1157	Pv_Sal1_chr09	82648	82772	GT|AG	125		PVX_090900	5UTR		2.09553	0.00100267
1161	Pv_Sal1_chr13	1435023	1435491	CT|AC	469		PVX_085690	CDS	Identical	4.07857	0.00188546
1164	Pv_Sal1_chr09	483313	483436	CT|AC	124	Y	PVX_091395	CDS	Identical	3.64414	0.000759878
1168	Pv_Sal1_chr13	1694099	1694152	GT|AG	54			intergenic		0.393015	0.00375397
1169	Pv_Sal1_chr11	268962	269074	GT|AG	113		PVX_115170	CDS		0.921523	0.00147167
1173	Pv_Sal1_chr04	472039	472208	CT|AC	170	Y		intergenic		0.112007	0.0049286
1181	Pv_Sal1_chr14	2082787	2083018	CT|AC	232		PVX_124130	CDS	Identical	7.08333	0.00221919
1184	Pv_Sal1_chr09	707751	707883	GT|AG	133		PVX_091670	CDS	Identical	2.0875	0.00158688
1185	Pv_Sal1_chr13	1796195	1796409	CT|AC	215		PVX_086055	CDS	Identical	1.8324	0.00117647
1190	Pv_Sal1_chr09	978923	979112	CT|AC	190	Y	PVX_091950	CDS	Identical	0.873714	0.00143102
1191	Pv_Sal1_chr14	234357	234545	GT|AG	189		PVX_122035	CDS	Identical	9.89583	0.00224331
1194	Pv_Sal1_chr11	138776	138965	GT|AG	190		PVX_115340	CDS	Identical	3.72348	0.00190431
1196	Pv_Sal1_chr13	115243	115372	GT|AG	130		PVX_084235	CDS	Identical	2.91018	0
1197	Pv_Sal1_chr12	2676093	2676356	GT|AG	264		PVX_118390	CDS	Identical	0.999415	0.00139276
1200	Pv_Sal1_chr11	1411147	1411308	GT|AG	162		PVX_113905	CDS	Identical	3.76299	0.00195312
1204	Pv_Sal1_chr02	458535	458709	CT|AC	175		PVX_081580	CDS	Identical	26.3413	0.00427298
1208	Pv_Sal1_chr14	2436288	2436441	CT|AC	154		PVX_100870	CDS	Identical	5.28247	0.00179091
1209	Pv_Sal1_chr09	1216174	1216336	GT|AG	163		PVX_092260	CDS	Identical	2.5641	0.00163232
1210	Pv_Sal1_chr14	2119998	2120129	GT|AG	132		PVX_124190	CDS	Identical	0.531746	0.00423729
1211	Pv_Sal1_chr14	1561423	1561627	CT|AC	205		PVX_123597	CDS	Identical	3.71491	0.000785546
1217	Pv_Sal1_chr12	643499	643688	GT|AG	190		PVX_082850	CDS	Identical	1.42468	0.00413437
1218	Pv_Sal1_chr14	578932	579141	CT|AC	210			intergenic		28.75	0.00413437
1221	Pv_Sal1_chr14	957616	957779	GT|AG	164		PVX_122880	CDS	Identical	0.535053	0.00380618
1223	Pv_Sal1_chr14	801824	801955	GT|AG	132		PVX_122700	CDS	Identical	1.85844	0.00157017
1224	Pv_Sal1_chr01	563537	563657	GT|AG	121		PVX_088280	CDS	Identical	5.83333	0.00221919
1225	Pv_Sal1_chr06	40635	40913	CT|AC	279			intergenic		1.59906	0.000799361
1227	Pv_Sal1_chr07	425110	425339	GT|AG	230	Y	PVX_098990	CDS	Identical	0.152037	0.00419909
1228	Pv_Sal1_chr09	190052	190227	GT|AG	176		PVX_091035	CDS	Identical	2.25595	0.00157017
1229	Pv_Sal1_chr13	715327	715374	CT|AC	48		PVX_084855	5UTR		1.66346	0.00164339
1231	Pv_Sal1_chr12	1895285	1895444	GT|AG	160	Y	PVX_117475	CDS	Identical	2.93686	0.00122362
1232	Pv_Sal1_chr04	675184	675328	GT|AG	145		PVX_003705	CDS	Identical	2.65962	0.00188546
1235	Pv_Sal1_chr12	2363232	2363401	GT|AG	170		PVX_118040	CDS	Identical	4.80079	0.00070922
1238	Pv_Sal1_chr07	1262471	1262958	CT|AC	488		PVX_087065	CDS	Identical	6.24815	0.00153374
1245	Pv_Sal1_chr07	319915	320065	CT|AC	151		PVX_098865	CDS	Identical	1.75682	0.00418355
1246	Pv_Sal1_chr11	1174051	1174303	CT|AC	253	Y	PVX_114205	5UTR	Identical	1.7824	0.00173611
1247	Pv_Sal1_chr02	486110	486264	GT|AG	155		PVX_081605	CDS	Identical	1.64484	0.00397246
1248	Pv_Sal1_chr13	1497676	1497790	CT|AC	115		PVX_085755	CDS	Identical	8.98517	0.00112994
1252	Pv_Sal1_chr09	1332469	1332615	GT|AG	147		PVX_092395	CDS	Overlap	0.977273	0.00512052
1254	Pv_Sal1_chr14	902559	902705	CT|AC	147		PVX_122815	CDS	Identical	1.53241	0.00175131
1255	Pv_Sal1_chr09	1843702	1843808	GT|AG	107		PVX_092940	CDS	Identical	3.40079	0.00177109
1259	Pv_Sal1_chr13	806350	806536	CT|AC	187		PVX_084955	CDS	Identical	3.81055	0
1262	Pv_Sal1_chr06	676055	676251	GT|AG	197		PVX_111155	CDS	Identical	4.24122	0.00109569
1266	Pv_Sal1_chr14	1113410	1113606	CT|AC	197		PVX_123070	CDS	Identical	6.01723	0
1267	Pv_Sal1_chr08	482160	482412	CT|AC	253		PVX_094720	CDS	Identical	2.375	0.00327103
1268	Pv_Sal1_chr07	1086425	1086541	GT|AG	117	Y	PVX_099860	CDS	Overlap	0.284249	0.00345397
1270	Pv_Sal1_chr08	438627	438753	CT|AC	127		PVX_094665	5UTR		1.01187	0.00195312
1271	Pv_Sal1_chr12	2034470	2034832	GT|AG	363	Y	PVX_117645	CDS	Identical	1.11481	0.00435109
1273	Pv_Sal1_chr14	1284561	1284746	GT|AG	186	Y	PVX_123260	CDS	Identical	6.11912	0.00158983
1274	Pv_Sal1_chr06	554783	554962	GT|AG	180		PVX_111325	CDS	Identical	1.76411	0.0010983
1279	Pv_Sal1_chr14	2839012	2839869	CT|AC	858		PVX_101385	CDS		0.536039	0.00152381
1286	Pv_Sal1_chr08	433311	433497	CT|AC	187		PVX_094655	CDS	Identical	4.33929	0.000765111
1287	Pv_Sal1_chr07	861192	861397	CT|AC	206		PVX_099545	CDS	Identical	5.64821	0.00141176
1292	Pv_Sal1_chr11	1728293	1728442	GT|AG	150	Y	PVX_113535	CDS	Identical	2.175	0.00236247
1296	Pv_Sal1_chr02	475101	475283	GT|AG	183		PVX_081595	5UTR		0.876518	0.00157017
1300	Pv_Sal1_chr14	982269	982556	CT|AC	288		PVX_122910	CDS	Identical	0.473732	0.00127389
1303	Pv_Sal1_chr06	385907	386151	CT|AC	245		PVX_111535	CDS	Identical	2.31667	0.00349385
1306	Pv_Sal1_chr10	803188	803288	GT|AG	101		PVX_080615	CDS	Identical	3.17778	0.00258816
1313	Pv_Sal1_chr11	723441	723606	GT|AG	166		PVX_114670	CDS	Identical	9.07098	0.00181818
1314	Pv_Sal1_chr04	166356	166476	GT|AG	121		PVX_002660	CDS	Identical	6.07639	0.00171637
1316	Pv_Sal1_chr11	299916	300106	CT|AC	191		PVX_115120	CDS	Identical	4.6619	0.00287954
1317	Pv_Sal1_chr08	1499739	1499917	CT|AC	179		PVX_119395	CDS	Identical	4.05287	0.000714286
1318	Pv_Sal1_chr14	463733	463858	GT|AG	126		PVX_122285	CDS	Identical	6.78026	0
1320	Pv_Sal1_chr06	754333	754455	CT|AC	123		PVX_111060	CDS	Identical	1.40946	0.00145349
1322	Pv_Sal1_chr06	266852	267170	GT|AG	319		PVX_001945	5UTR		0.116263	0.00435109
1324	Pv_Sal1_chr12	2728191	2728486	CT|AC	296		PVX_118460	CDS	Identical	0.374054	0.00169707
1325	Pv_Sal1_chr14	2101732	2101880	CT|AC	149		PVX_124160	CDS	Identical	3.47513	0.00110436
1326	Pv_Sal1_chr05	539324	539437	GT|AG	114		PVX_089415	CDS	Identical	6.92917	0.00169707
1331	Pv_Sal1_chr05	410942	411076	CT|AC	135		PVX_089245	CDS	Identical	5.9958	0.00118448
1333	Pv_Sal1_chr08	177762	177904	GT|AG	143		PVX_094355	5UTR		3.97161	0.00180879
1334	Pv_Sal1_chr14	2204309	2204555	GT|AG	247		PVX_100580	CDS	Identical	1.29573	0.00300395
1336	Pv_Sal1_chr12	1862213	1862398	GT|AG	186		PVX_117420	CDS	Identical	7.15862	0
1337	Pv_Sal1_chr11	113771	113947	GT|AG	177		PVX_115380	CDS	Identical	4.90676	0.00125945
1342	AAKM01000125	5388	5509	GT|AG	122		PVX_183280	CDS	Identical	3.11786	0.00152381
1347	Pv_Sal1_chr10	626638	626846	GT|AG	209		PVX_080385	CDS	Identical	3.38949	0.00147638
1348	Pv_Sal1_chr14	2839971	2840224	CT|AC	254		PVX_101385	CDS	Identical	1.86463	0.00101695
1353	Pv_Sal1_chr06	497666	497844	GT|AG	179		PVX_111405	CDS	Identical	3.19342	0.00112233
1355	Pv_Sal1_chr10	1175459	1175622	GT|AG	164		PVX_097772	CDS	Identical	2.8125	0.00122362
1360	Pv_Sal1_chr13	1606117	1606253	GT|AG	137		PVX_085890	CDS	Identical	2.07454	0.00184035
1361	Pv_Sal1_chr13	857462	857569	CT|AC	108		PVX_085030	CDS	Identical	4.27679	0.00197628
1363	Pv_Sal1_chr12	1835929	1836260	GT|AG	332		PVX_117370	CDS	Identical	3.28535	0.00115607
1366	Pv_Sal1_chr10	48580	48758	CT|AC	179	Y	PVX_079725	CDS	Identical	1.47598	0.00149477
1367	Pv_Sal1_chr13	1989556	1989755	GT|AG	200		PVX_086295	CDS	Identical	8.0381	0.00127959
1371	Pv_Sal1_chr09	1649588	1649708	CT|AC	121		PVX_092695	CDS	Identical	3.33275	0.0012215
1377	Pv_Sal1_chr14	2349726	2349859	CT|AC	134		PVX_100745	CDS	Identical	6.11212	0.0010745
1380	Pv_Sal1_chr14	1136233	1136717	GT|AG	485	Y	PVX_123105	CDS	Identical	0.26156	0.00147638
1383	Pv_Sal1_chr12	963120	963306	GT|AG	187		PVX_082395	CDS	Identical	29.4893	0.00163369
1385	Pv_Sal1_chr07	908041	908264	CT|AC	224		PVX_099605	CDS	Identical	2.91481	0.000851064
1387	Pv_Sal1_chr11	1776966	1777146	CT|AC	181		PVX_113475	CDS	Identical	4.14426	0.00117693
1389	Pv_Sal1_chr10	804150	804317	CT|AC	168		PVX_080617	CDS	Identical	0.272921	0.00408893
1390	Pv_Sal1_chr07	222913	223008	GT|AG	96		PVX_098750	CDS	Identical	3.67121	0.00160471
1391	Pv_Sal1_chr13	687270	687496	GT|AG	227		PVX_084835	CDS	Identical	27.2292	0.00413437
1396	Pv_Sal1_chr02	151605	151704	GT|AG	100			intergenic		0.609524	0.00548714
1399	Pv_Sal1_chr11	1416366	1416535	CT|AC	170		PVX_113895	CDS	Identical	1.85672	0.00124805
1401	Pv_Sal1_chr13	483699	483815	GT|AG	117	Y	PVX_084615	5UTR	Identical	0.298789	0.00163369
1402	Pv_Sal1_chr08	1195779	1195987	CT|AC	209		PVX_119795	CDS	Identical	2.30401	0.00157192
1404	Pv_Sal1_chr13	1503700	1503861	GT|AG	162		PVX_085765	CDS	Identical	5.625	0.00397246
1405	Pv_Sal1_chr10	161531	161664	GT|AG	134		PVX_079860	CDS	Identical	1.78849	0.0012087
1406	Pv_Sal1_chr09	93505	93762	GT|AG	258		PVX_090920	5UTR		4.08155	0.00180879
1408	Pv_Sal1_chr12	600497	600690	CT|AC	194		PVX_082900	CDS	Identical	0.907892	0.00375678
1409	Pv_Sal1_chr12	1733559	1733716	CT|AC	158		PVX_117290	CDS	Identical	1.04641	0.000987817
1412	Pv_Sal1_chr11	744422	744774	GT|AG	353		PVX_114645	CDS	Identical	2.24267	0.00150546
1415	Pv_Sal1_chr09	1139583	1139749	GT|AG	167		PVX_092165	CDS	Identical	1.98447	0.00105522
1417	Pv_Sal1_chr14	1186184	1186430	GT|AG	247		PVX_123162	CDS	Identical	3.41032	0.00157017
1418	Pv_Sal1_chr14	1271852	1272159	GT|AG	308		PVX_123245	CDS	Identical	7.05	0.00165358
1421	Pv_Sal1_chr10	932406	932519	CT|AC	114		PVX_098060	CDS	Identical	4.49583	0.00152381
1425	Pv_Sal1_chr08	1205465	1205764	GT|AG	300		PVX_119780	CDS	Identical	3.06944	0.00176678
1429	Pv_Sal1_chr08	170007	170128	GT|AG	122		PVX_094345	CDS	Identical	0.122973	0.00179019
1433	Pv_Sal1_chr13	1509222	1509395	GT|AG	174		PVX_085765	CDS	Identical	4.51169	0.00375678
1434	Pv_Sal1_chr11	917512	917705	CT|AC	194		PVX_114500	CDS	Identical	1.53815	0.00150546
1435	Pv_Sal1_chr07	1277330	1277461	CT|AC	132		PVX_087045	CDS	Identical	10.3819	0.0010627
1437	Pv_Sal1_chr02	445717	445874	GT|AG	158		PVX_081570	5UTR		4.95238	0.00542741
1444	Pv_Sal1_chr09	463245	463488	GT|AG	244	Y		intergenic		0.340075	0.0015531
1447	Pv_Sal1_chr12	2054054	2054175	GT|AG	122		PVX_117670	CDS	Identical	3.97619	0.0038357
1454	Pv_Sal1_chr09	1046703	1046838	CT|AC	136		PVX_092040	CDS	Identical	2.35666	0.0010627
1455	Pv_Sal1_chr04	485074	485312	GT|AG	239		PVX_003935	CDS	Identical	1.89056	0.00380618
1456	Pv_Sal1_chr11	359535	359835	GT|AG	301		PVX_115055	5UTR		0.228412	0.00512052
1458	Pv_Sal1_chr11	406467	406642	CT|AC	176	Y	PVX_115005	CDS	Overlap	0.130584	0.00497894
1463	Pv_Sal1_chr04	119788	120008	CT|AC	221		PVX_002585	CDS	Identical	3.97324	0.002079
1464	Pv_Sal1_chr13	1547778	1547929	CT|AC	152	Y	PVX_085830	CDS	Identical	2.45952	0.00140121
1466	Pv_Sal1_chr01	388874	389068	CT|AC	195		PVX_088035	CDS	Identical	2.3	0.00341398
1468	Pv_Sal1_chr12	2831339	2831529	CT|AC	191		PVX_118560	CDS	Identical	1.5221	0.00184035
1473	Pv_Sal1_chr11	1388904	1389033	GT|AG	130		PVX_113915	CDS	Identical	3.05338	0.00127389
1476	Pv_Sal1_chr14	2350163	2350276	CT|AC	114		PVX_100745	CDS	Identical	2.00713	0.00184035
1486	Pv_Sal1_chr07	1254414	1254521	CT|AC	108		PVX_087080	CDS	Identical	0.779048	0.0049286
1492	Pv_Sal1_chr03	88427	88632	CT|AC	206		PVX_001030	CDS	Identical	7.33135	0.00127334
1497	Pv_Sal1_chr14	2591473	2591829	GT|AG	357		PVX_101035	CDS	Identical	2.13639	0
1503	Pv_Sal1_chr13	604854	605040	GT|AG	187	Y	PVX_084750	CDS	Identical	5.49718	0.00167504
1504	Pv_Sal1_chr11	1705810	1705926	GT|AG	117		PVX_113555	CDS	Identical	8.94444	0.00159936
1507	Pv_Sal1_chr11	113160	113395	GT|AG	236		PVX_115380	CDS	Identical	2.64162	0.000931099
1512	Pv_Sal1_chr09	1556905	1557063	GT|AG	159		PVX_092595	CDS	Identical	8.68452	0.00151057
1513	Pv_Sal1_chr04	606679	606829	GT|AG	151		PVX_003795	CDS	Identical	3.46943	0.000987817
1519	Pv_Sal1_chr07	622890	623022	CT|AC	133		PVX_099250	CDS	Identical	2.51389	0.00212127
1520	Pv_Sal1_chr03	440282	440459	GT|AG	178		PVX_000604	CDS	Identical	3.31818	0.00160471
1524	Pv_Sal1_chr11	1368146	1368423	CT|AC	278		PVX_113945	CDS	Identical	2.74567	0.000759878
1526	Pv_Sal1_chr11	232532	232766	GT|AG	235		PVX_115205	CDS	Identical	2.00714	0.00380442
1527	Pv_Sal1_chr11	747559	747714	CT|AC	156		PVX_114640	CDS	Identical	1.01742	0.00212127
1528	Pv_Sal1_chr14	514268	514494	CT|AC	227		PVX_122360	CDS	Identical	3.22159	0.00163232
1529	Pv_Sal1_chr05	330494	330673	CT|AC	180		PVX_089125	CDS	Identical	1.18874	0.00171637
1537	Pv_Sal1_chr01	659594	659703	CT|AC	110		PVX_093580	CDS	Identical	1.62596	0.00188546
1540	Pv_Sal1_chr05	636981	637084	GT|AG	104		PVX_089530	CDS	Identical	4.59077	0.0010627
1547	Pv_Sal1_chr14	2876885	2877054	GT|AG	170		PVX_101420	CDS	Identical	5.65833	0.0012474
1548	Pv_Sal1_chr06	235114	235460	GT|AG	347		PVX_001895	CDS	Identical	8.19048	0.00147167
1553	Pv_Sal1_chr13	2010450	2010549	GT|AG	100		PVX_086330	CDS	Identical	1.99014	0.00108342
1554	Pv_Sal1_chr07	496776	496884	CT|AC	109		PVX_099085	CDS	Identical	2.52004	0.00075358
1555	Pv_Sal1_chr12	280853	280975	GT|AG	123		PVX_083250	CDS	Identical	27.1	0.00397246
1566	Pv_Sal1_chr03	590298	590485	CT|AC	188		PVX_096340	CDS	Identical	5.40654	0
1568	Pv_Sal1_chr08	619673	619823	GT|AG	151		PVX_094895	CDS	Identical	4.92087	0.00122362
1569	Pv_Sal1_chr03	467584	467707	GT|AG	124		PVX_000565	CDS	Identical	4.2001	0.00132538
1570	Pv_Sal1_chr14	396049	396204	CT|AC	156		PVX_122225	CDS	Identical	3.09628	0.0019975
1572	Pv_Sal1_chr14	352388	352550	CT|AC	163			intergenic		1.03674	0.00408893
1575	Pv_Sal1_chr08	81045	81176	CT|AC	132		PVX_094270	CDS	Identical	68	0.00608084
1577	Pv_Sal1_chr05	348337	348633	CT|AC	297		PVX_089150	CDS	Identical	10.6306	0.00127334
1578	Pv_Sal1_chr04	451466	451597	GT|AG	132		PVX_003980	CDS	Identical	2.26754	0.00143102
1586	Pv_Sal1_chr04	331432	331583	GT|AG	152		PVX_002855	CDS	Identical	51.5625	0.00375397
1587	Pv_Sal1_chr10	48809	49090	CT|AC	282	Y	PVX_079725	CDS	Identical	0.708561	0.00143102
1590	Pv_Sal1_chr05	967914	968048	CT|AC	135		PVX_089955	CDS	Identical	0.85768	0.00150546
1593	Pv_Sal1_chr12	2830772	2830959	CT|AC	188		PVX_118560	CDS	Identical	5.43863	0.00137804
1596	Pv_Sal1_chr14	1112129	1112281	GT|AG	153		PVX_123065	CDS	Identical	4.16629	0.00164609
1597	Pv_Sal1_chr14	2080298	2080407	CT|AC	110		PVX_124130	CDS	Identical	2.94048	0.00209497
1598	Pv_Sal1_chr09	1489487	1489631	CT|AC	145		PVX_092555	CDS	Identical	2.8443	0.00180879
1599	Pv_Sal1_chr14	1422877	1422993	CT|AC	117		PVX_123400	5UTR		1.1875	0.00393754
1600	Pv_Sal1_chr03	475900	476030	GT|AG	131		PVX_000555	CDS	Identical	5.25851	0.00137836
1608	Pv_Sal1_chr12	1201454	1201560	CT|AC	107		PVX_116680	5UTR		1.01068	0.0049286
1609	Pv_Sal1_chr10	560527	560670	GT|AG	144		PVX_080305	CDS	Identical	4.53881	0.00127551
1612	Pv_Sal1_chr03	848722	848844	CT|AC	123		PVX_096040	CDS	Identical	51.25	0.00420017
1619	Pv_Sal1_chr06	100567	100758	CT|AC	192		PVX_001740	CDS	Identical	1.10657	0.00147167
1621	Pv_Sal1_chr11	796948	797137	CT|AC	190	Y	PVX_114585	CDS	Identical	4.79033	0.000851064
1624	Pv_Sal1_chr11	1097129	1097293	GT|AG	165		PVX_114290	CDS	Identical	1.52433	0.00100267
1625	Pv_Sal1_chr09	757573	757720	CT|AC	148		PVX_091725	CDS	Identical	3.07917	0.00375397
1626	Pv_Sal1_chr05	686539	686639	GT|AG	101		PVX_089592	CDS	Identical	3.42857	0.00474834
1627	Pv_Sal1_chr05	1008086	1008247	GT|AG	162		PVX_089990	CDS	Identical	2.70833	0.0041811
1628	Pv_Sal1_chr11	572710	572873	GT|AG	164		PVX_114860	CDS	Identical	2.97706	0.00163369
1630	Pv_Sal1_chr11	542649	542992	CT|AC	344		PVX_114892	CDS	Identical	1.11218	0.00116754
1634	Pv_Sal1_chr06	424876	425023	GT|AG	148		PVX_111485	CDS		0.348941	0.00221919
1638	Pv_Sal1_chr14	2966053	2966240	CT|AC	188		PVX_101500	CDS	Identical	2.45813	0
1642	Pv_Sal1_chr13	291350	291678	GT|AG	329		PVX_084435	CDS	Identical	2.03775	0.00150546
1643	Pv_Sal1_chr10	593912	594055	CT|AC	144		PVX_080345	CDS	Identical	6.55	0.00266356
1649	Pv_Sal1_chr09	1041495	1041747	CT|AC	253		PVX_092035	CDS	Identical	2.92361	0.00209497
1651	Pv_Sal1_chr14	1676190	1676363	CT|AC	174		PVX_123700	CDS	Identical	2.88782	0.00262338
1652	Pv_Sal1_chr10	693635	693751	CT|AC	117		PVX_080465	CDS	Identical	0.940836	0.00262338
1663	Pv_Sal1_chr12	71380	71512	CT|AC	133		PVX_083500	CDS	Identical	9.75	0.00159936
1671	Pv_Sal1_chr13	1805945	1806066	GT|AG	122		PVX_086070	CDS	Identical	2.87179	0.00147638
1675	Pv_Sal1_chr11	1698846	1698947	GT|AG	102		PVX_113565	CDS	Identical	7.84722	0.00152381
1676	Pv_Sal1_chr04	422069	422249	GT|AG	181		PVX_002965	CDS	Identical	2.09412	0.00262338
1678	Pv_Sal1_chr05	330857	331104	CT|AC	248		PVX_089125	CDS	Identical	3.23752	0.00116754
1679	Pv_Sal1_chr06	666601	666736	CT|AC	136		PVX_111170	CDS	Identical	3.65	0.00266356
1680	Pv_Sal1_chr09	450445	450608	CT|AC	164		PVX_091355	CDS	Identical	2.58704	0.00116959
1681	Pv_Sal1_chr14	375575	375882	CT|AC	308			intergenic		0.662378	0.00512052
1685	Pv_Sal1_chr04	188104	188133	CT|AC	30	Y		intergenic		0.44269	0.00418355
1687	Pv_Sal1_chr14	2030287	2030439	CT|AC	153		PVX_124075	CDS	Identical	8.90213	0.00154799
1689	Pv_Sal1_chr04	11032	11163	GT|AG	132		PVX_106220	CDS	Identical	2.45	0.00423729
1690	Pv_Sal1_chr12	1089016	1089225	GT|AG	210		PVX_116557	CDS	Identical	1.76531	0.00104239
1691	Pv_Sal1_chr03	458267	458421	GT|AG	155		PVX_000580	CDS	Identical	1.03437	0.00164609
1698	Pv_Sal1_chr08	1412160	1412293	GT|AG	134		PVX_119515	CDS		37.125	0.00258816
1699	Pv_Sal1_chr08	1084020	1084174	GT|AG	155		PVX_095405	CDS	Identical	6.84744	0.0012285
1701	Pv_Sal1_chr03	650648	650877	GT|AG	230		PVX_096271	5UTR		0.483216	0.00188546
1702	AAKM01000088	5807	5954	CT|AC	148		PVX_022185	CDS	Identical	8.875	0.00184035
1707	Pv_Sal1_chr09	178955	179249	GT|AG	295		PVX_091025	5UTR		3.75766	0.00109569
1709	Pv_Sal1_chr11	628530	628675	CT|AC	146		PVX_114795	CDS	Identical	3.01162	0.00123457
1715	Pv_Sal1_chr08	1193170	1193332	GT|AG	163		PVX_119800	CDS	Identical	1.98407	0.00116959
1720	Pv_Sal1_chr05	234168	234718	GT|AG	551		PVX_089025	5UTR	Identical	1.28071	0
1723	Pv_Sal1_chr09	339066	339274	CT|AC	209			intergenic		4.51634	0.0012215
1726	Pv_Sal1_chr13	1610677	1610826	GT|AG	150		PVX_085895	CDS	Identical	3.75636	0.00107354
1728	Pv_Sal1_chr13	1704578	1704793	CT|AC	216		PVX_085977	CDS	Identical	3.36183	0.00151057
1732	Pv_Sal1_chr14	1768880	1769140	CT|AC	261		PVX_123770	CDS	Identical	4.56267	0.00116324
1733	Pv_Sal1_chr12	2652584	2652861	GT|AG	278		PVX_118365	CDS	Identical	5.22619	0.00300395
1736	Pv_Sal1_chr09	1814059	1814228	CT|AC	170		PVX_092910	CDS	Identical	1.48554	0.00327103
1739	Pv_Sal1_chr03	618749	618903	GT|AG	155		PVX_096295	CDS	Identical	6.26492	0.00110436
1740	Pv_Sal1_chr14	2035065	2035162	CT|AC	98		PVX_124075	CDS	Identical	3.67915	0.00190431
1744	Pv_Sal1_chr12	2186710	2186805	CT|AC	96		PVX_117845	CDS	Identical	1.02075	0.0016178
1745	Pv_Sal1_chr11	985530	985671	CT|AC	142		PVX_114410	CDS	Identical	2.97421	0.00159936
1746	Pv_Sal1_chr11	784928	785172	GT|AG	245		PVX_114600	CDS	Identical	1.46153	0.00105522
1750	Pv_Sal1_chr02	75588	75763	CT|AC	176		PVX_096975	CDS	Identical	4.85381	0
1751	Pv_Sal1_chr14	959900	960104	CT|AC	205		PVX_122885	CDS	Identical	4.27402	0.00157192
1756	Pv_Sal1_chr11	647973	648116	CT|AC	144		PVX_114770	CDS	Identical	1.18566	0.00180879
1757	Pv_Sal1_chr11	1297479	1297642	CT|AC	164	Y	PVX_114040	CDS	Identical	7.65302	0
1760	Pv_Sal1_chr09	330892	331031	CT|AC	140		PVX_091190	CDS	Identical	2.21429	0.00380618
1761	Pv_Sal1_chr14	1676710	1676923	CT|AC	214		PVX_123700	CDS	Identical	2.37143	0.00262338
1772	Pv_Sal1_chr14	1641377	1641524	GT|AG	148		PVX_123670	CDS	Identical	25.675	0.0041811
1773	Pv_Sal1_chr05	144459	144619	CT|AC	161		PVX_088905	CDS	Identical	2.28141	0.00163369
1776	Pv_Sal1_chr10	567329	567442	GT|AG	114		PVX_080310	CDS	Identical	29	0.00398516
1780	Pv_Sal1_chr07	423330	423585	GT|AG	256	Y	PVX_098990	CDS	Identical	0.749603	0.00341398
1785	Pv_Sal1_chr08	813711	813845	GT|AG	135		PVX_095125	CDS	Identical	50.75	0.00408893
1786	Pv_Sal1_chr02	445993	446205	GT|AG	213		PVX_081570	CDS	Identical	28	0.00419909
1787	Pv_Sal1_chr10	595029	595285	CT|AC	257		PVX_080345	CDS	Identical	3.15952	0.00147167
1788	Pv_Sal1_chr13	558737	559030	GT|AG	294		PVX_084705	CDS	Identical	1.40882	0.00179019
1792	Pv_Sal1_chr14	2663581	2663769	GT|AG	189		PVX_101130	CDS	Identical	1.74697	0.00287954
1793	Pv_Sal1_chr03	238072	238198	GT|AG	127		PVX_000870	CDS	Identical	5.83333	0.00380618
1794	Pv_Sal1_chr04	742077	742270	GT|AG	194	Y	PVX_003605	5UTR	Identical	1.64659	0.00229885
1795	Pv_Sal1_chr13	129976	130147	CT|AC	172	Y	PVX_084260	CDS	Identical	3.64288	0.00139276
1797	Pv_Sal1_chr07	424509	424635	GT|AG	127	Y	PVX_098990	CDS	Identical	1.56663	0.00179091
1800	Pv_Sal1_chr14	2084411	2084616	GT|AG	206		PVX_124140	CDS	Identical	5.125	0.00179019
1801	Pv_Sal1_chr11	1527641	1527769	GT|AG	129		PVX_113755	CDS	Identical	0.489443	0.00300395
1804	Pv_Sal1_chr13	1950881	1951107	CT|AC	227		PVX_086255	CDS	Identical	0.332687	0.00177109
1808	Pv_Sal1_chr12	2776756	2776854	GT|AG	99		PVX_118505	CDS	Identical	0.922551	0.00398516
1812	Pv_Sal1_chr07	326158	326398	CT|AC	241		PVX_098875	CDS	Identical	3.20833	0.00380618
1813	Pv_Sal1_chr03	718298	718481	GT|AG	184		PVX_096155	CDS	Identical	3.50943	0.00111545
1814	Pv_Sal1_chr02	449397	449582	CT|AC	186		PVX_081572	CDS	Identical	1.15237	0.00221919
1816	Pv_Sal1_chr05	673473	673651	CT|AC	179		PVX_089575	CDS	Identical	0.320913	0.00327103
1817	Pv_Sal1_chr14	2142793	2143022	CT|AC	230		PVX_100515	CDS	Identical	2.34524	0.00482121
1820	Pv_Sal1_chr14	1115832	1116380	GT|AG	549		PVX_123075	CDS	Identical	1.44985	0
1824	Pv_Sal1_chr13	1952539	1952746	GT|AG	208	Y	PVX_086260	CDS	Identical	4.94345	0.00176678
1829	Pv_Sal1_chr07	485332	485588	GT|AG	257		PVX_099060	CDS	Identical	0.449351	0.0018635
1831	Pv_Sal1_chr11	1737359	1737594	CT|AC	236		PVX_113520	CDS	Identical	7.5	0.00258816
1832	Pv_Sal1_chr08	223545	223738	CT|AC	194		PVX_094405	CDS	Identical	6.29524	0.00167294
1833	Pv_Sal1_chr10	1193473	1193677	GT|AG	205		PVX_097755	CDS	Identical	2.68333	0.00152381
1838	Pv_Sal1_chr08	253144	253288	GT|AG	145		PVX_094435	CDS	Identical	1.74259	0.00476316
1840	Pv_Sal1_chr05	70337	70594	CT|AC	258		PVX_088840	CDS	Identical	5.46253	0.00150376
1841	Pv_Sal1_chr11	1882836	1882985	GT|AG	150		PVX_113355	CDS	Identical	4.87143	0.00173573
1842	Pv_Sal1_chr13	916954	917106	CT|AC	153		PVX_085120	CDS	Identical	1.67752	0.00197628
1847	Pv_Sal1_chr14	464007	464614	GT|AG	608		PVX_122285	CDS	Identical	5.61483	0
1850	Pv_Sal1_chr01	406995	407108	CT|AC	114		PVX_088060	CDS	Identical	0.438672	0.0049286
1851	Pv_Sal1_chr13	780842	780945	GT|AG	104		PVX_084925	CDS	Identical	39.75	0.00178708
1859	Pv_Sal1_chr14	2624601	2624797	CT|AC	197		PVX_101095	CDS	Identical	5.625	0.00158479
1861	Pv_Sal1_chr12	269901	270408	GT|AG	508		PVX_083262	CDS	Identical	3.53107	0.0012215
1862	Pv_Sal1_chr07	319516	319636	CT|AC	121		PVX_098865	CDS	Identical	0.61453	0.00427298
1868	Pv_Sal1_chr05	759111	759247	CT|AC	137		PVX_089680	CDS	Identical	7.05258	0.00122362
1874	Pv_Sal1_chr13	117811	117935	GT|AG	125		PVX_084240	CDS	Identical	2.65119	0.00152381
1877	Pv_Sal1_chr01	149570	149950	CT|AC	381		PVX_087775	CDS	Identical	2.3009	0.0010983
1878	Pv_Sal1_chr14	1349053	1349207	GT|AG	155		PVX_123320	CDS	Identical	2.47619	0.00512052
1881	Pv_Sal1_chr13	84480	84667	CT|AC	188			intergenic		0.269085	0.00151057
1885	Pv_Sal1_chr07	478538	478764	CT|AC	227		PVX_099055	CDS	Identical	4.44317	0.000793651
1888	Pv_Sal1_chr12	480738	480970	CT|AC	233		PVX_083045	CDS	Identical	5.20171	0
1889	Pv_Sal1_chr14	1936355	1936546	GT|AG	192		PVX_123970	CDS	Identical	6.38155	0.00102564
1895	Pv_Sal1_chr12	2901888	2902172	GT|AG	285		PVX_118620	CDS	Identical	4.17682	0.00113895
1897	Pv_Sal1_chr14	915814	916021	GT|AG	208		PVX_122840	CDS	Identical	8.60598	0.00143472
1901	AAKM01000219	2535	2655	CT|AC	121			intergenic		51.125	0.00419909
1902	Pv_Sal1_chr11	155972	156206	GT|AG	235		PVX_115310	CDS	Identical	2.19378	0.0022779
1903	Pv_Sal1_chr10	1192549	1192715	GT|AG	167		PVX_097755	CDS	Identical	1.53431	0.00398516
1904	Pv_Sal1_chr12	670696	670945	CT|AC	250		PVX_082815	CDS	Identical	2.6285	0.00181324
1905	Pv_Sal1_chr12	189066	189226	GT|AG	161		PVX_083345	CDS	Identical	2.03849	0.00393754
1907	Pv_Sal1_chr13	1503949	1504107	GT|AG	159		PVX_085765	CDS	Identical	8	0.00380442
1910	Pv_Sal1_chr09	1008996	1009122	GT|AG	127		PVX_091992	CDS	Identical	0.446863	0.00123457
1911	Pv_Sal1_chr12	2500035	2500183	GT|AG	149		PVX_118200	CDS	Identical	3.97606	0.000714286
1913	Pv_Sal1_chr11	647796	647910	CT|AC	115		PVX_114770	CDS	Identical	6.52243	0.00121507
1916	Pv_Sal1_chr10	1082809	1083165	GT|AG	357	Y	PVX_097875	CDS	Identical	0.601426	0.00113165
1919	Pv_Sal1_chr14	2102006	2102186	CT|AC	181		PVX_124160	CDS	Identical	3.71672	0.00107354
1924	Pv_Sal1_chr14	162493	162658	GT|AG	166		PVX_121975	CDS	Identical	4.96154	0.00163369
1925	Pv_Sal1_chr07	325581	325749	CT|AC	169		PVX_098875	CDS	Identical	27.3661	0.00341398
1927	Pv_Sal1_chr14	2932680	2932876	CT|AC	197		PVX_101485	CDS	Identical	4.47971	0.0018797
1928	Pv_Sal1_chr13	1622780	1622937	CT|AC	158		PVX_085905	CDS	Identical	3.33218	0.00147638
1932	Pv_Sal1_chr12	2653384	2653534	GT|AG	151		PVX_118365	CDS	Identical	7.97619	0.00147167
1933	Pv_Sal1_chr13	382826	382963	GT|AG	138		PVX_084515	CDS	Identical	4.02778	0.00197628
1940	Pv_Sal1_chr12	2237226	2237446	GT|AG	221		PVX_117895	CDS	Identical	3.74833	0.000704225
1942	Pv_Sal1_chr03	467199	467347	GT|AG	149		PVX_000565	CDS	Identical	5.62269	0.0010627
1946	Pv_Sal1_chr08	1583765	1583916	GT|AG	152		PVX_119290	CDS	Identical	5.74771	0.00110375
1951	Pv_Sal1_chr09	1415988	1416129	CT|AC	142		PVX_092475	CDS	Identical	29	0.00413437
1955	Pv_Sal1_chr03	688602	688778	CT|AC	177		PVX_096210	CDS	Identical	0.701654	0.00152381
1957	Pv_Sal1_chr06	289290	289469	CT|AC	180		PVX_001955	CDS	Identical	2.35897	0.00165358
1965	Pv_Sal1_chr09	1887058	1887209	CT|AC	152		PVX_092965	CDS	Identical	2.2958	0.00236247
1966	Pv_Sal1_chr12	2093145	2093508	CT|AC	364			intergenic		0.968661	0.00542741
1967	Pv_Sal1_chr12	2504688	2505107	CT|AC	420		PVX_118205	CDS	Identical	3.72694	0.00107354
1972	Pv_Sal1_chr14	1020105	1020286	GT|AG	182		PVX_122945	CDS	Identical	1.98114	0.00107354
1975	Pv_Sal1_chr05	958168	958295	GT|AG	128		PVX_089940	CDS	Identical	2.71629	0.000937207
1977	Pv_Sal1_chr10	172363	172581	GT|AG	219		PVX_079875	CDS	Identical	27.7333	0.00258816
1985	Pv_Sal1_chr11	1527841	1527997	GT|AG	157		PVX_113755	CDS	Identical	3.95119	0.00178708
1986	Pv_Sal1_chr03	576251	576472	GT|AG	222	Y	PVX_096360	CDS	Identical	0.99881	0.00192678
1987	Pv_Sal1_chr13	1150265	1150524	CT|AC	260		PVX_085395	CDS	Identical	2.32212	0.00159936
1992	Pv_Sal1_chr12	2239978	2240139	GT|AG	162		PVX_117900	CDS	Identical	3.55893	0
1995	Pv_Sal1_chr14	266441	266582	CT|AC	142		PVX_122077	CDS	Identical	2.09423	0.00393754
1997	Pv_Sal1_chr11	422974	424096	GT|AG	1123	Y	PVX_114995	CDS	Identical	1.20613	0.000987817
2000	Pv_Sal1_chr12	1682916	1683032	CT|AC	117		PVX_117220	CDS	Identical	0.832251	0.00393754
2003	Pv_Sal1_chr10	119649	119775	GT|AG	127		PVX_079805	CDS	Identical	3.87222	0.00117693
2004	Pv_Sal1_chr09	1784513	1784806	CT|AC	294		PVX_092870	CDS	Identical	0.819137	0.00341398
2009	Pv_Sal1_chr06	185943	186081	CT|AC	139		PVX_001840	CDS	Identical	2.43333	0.00179091
2010	Pv_Sal1_chr12	1572152	1572313	CT|AC	162		PVX_117130	CDS	Identical	4.525	0.00287954
2011	Pv_Sal1_chr14	363050	363367	CT|AC	318		PVX_122185	CDS	Identical	1.66852	0.00236247
2013	Pv_Sal1_chr13	755869	756063	CT|AC	195		PVX_084885	CDS	Identical	1.23397	0.00397246
2015	Pv_Sal1_chr14	2077468	2077576	CT|AC	109		PVX_124130	CDS	Identical	1.47173	0.00163369
2018	Pv_Sal1_chr13	343118	343241	GT|AG	124			intergenic		1.71291	0.00300395
2030	Pv_Sal1_chr02	183648	183773	GT|AG	126		PVX_081230	CDS	Identical	7.423	0.00116959
2036	Pv_Sal1_chr14	2640148	2640322	GT|AG	175		PVX_101105	CDS	Identical	4.22966	0.000974026
2037	Pv_Sal1_chr11	1266299	1266433	CT|AC	135		PVX_114085	CDS	Identical	6.76667	0.00327103
2038	Pv_Sal1_chr09	393573	393659	CT|AC	87		PVX_091295	CDS	Identical	1.11641	0.00380442
2046	Pv_Sal1_chr11	33477	33648	GT|AG	172		PVX_115460	CDS	Identical	2.54467	0.00185874
2050	Pv_Sal1_chr03	52185	52365	CT|AC	181		PVX_001060	CDS	Identical	3.01099	0.00171637
2051	Pv_Sal1_chr09	1886834	1886983	CT|AC	150		PVX_092965	CDS	Identical	3.26098	0.0014881
2060	Pv_Sal1_chr09	1754653	1754870	CT|AC	218		PVX_092840	CDS	Identical	4.77063	0.00113165
2067	Pv_Sal1_chr09	321590	321839	GT|AG	250		PVX_091175	5UTR		2.61488	0.00180879
2069	Pv_Sal1_chr09	1734354	1734623	CT|AC	270		PVX_092800	CDS	Identical	7.71635	0.00375678
2080	Pv_Sal1_chr04	630267	630638	GT|AG	372		PVX_003770	CDS	Identical	4.0065	0.000866551
2081	Pv_Sal1_chr01	308844	309284	GT|AG	441		PVX_087950	5UTR	Overlap	3.61298	0
2084	Pv_Sal1_chr02	259414	259524	CT|AC	111	Y	PVX_081340	CDS	Identical	0.725824	0.00169707
2091	Pv_Sal1_chr14	2530514	2530538	GT|AG	25			intergenic		27.0128	0.00266356
2097	Pv_Sal1_chr06	458302	458468	CT|AC	167		PVX_111440	CDS	Identical	4.075	0.00349385
2100	Pv_Sal1_chr11	77559	77695	GT|AG	137		PVX_115425	CDS	Identical	5.33651	0.00102916
2107	Pv_Sal1_chr12	1647821	1647913	GT|AG	93		PVX_117180	CDS	Identical	1.00084	0.00236247
2109	Pv_Sal1_chr13	1094866	1095023	CT|AC	158		PVX_085315	CDS	Identical	3.85978	0.00108342
2110	Pv_Sal1_chr09	785353	785517	GT|AG	165		PVX_091750	CDS	Identical	7.86667	0.00300395
2113	Pv_Sal1_chr12	1433481	1433652	CT|AC	172	Y	PVX_116970	CDS	Identical	0.408994	0.00420168
2122	Pv_Sal1_chr04	492013	492180	GT|AG	168		PVX_003925	CDS	Identical	5.52778	0.0019975
2123	Pv_Sal1_chr11	1425460	1426129	CT|AC	670		PVX_113880	CDS	Identical	3.09583	0.00327103
2126	Pv_Sal1_chr12	660013	660145	CT|AC	133		PVX_082830	CDS	Identical	1.34593	0.00158688
2131	Pv_Sal1_chr14	1280207	1282796	GT|AG	2590	Y	PVX_123260	CDS	Overlap	0.915945	0.00152672
2133	Pv_Sal1_chr12	2356356	2356525	CT|AC	170		PVX_118035	CDS	Identical	1.17033	0.00236247
2134	Pv_Sal1_chr08	1019896	1020003	CT|AC	108		PVX_095345	CDS	Identical	0.584327	0.00199601
2135	Pv_Sal1_chr14	2211361	2211623	CT|AC	263		PVX_100595	CDS	Identical	5.68333	0.00327103
2138	Pv_Sal1_chr14	1350651	1350951	GT|AG	301		PVX_123320	CDS	Identical	4.25	0.00345397
2142	Pv_Sal1_chr12	2052849	2052984	GT|AG	136		PVX_117670	CDS	Identical	0.840152	0.00404756
2145	Pv_Sal1_chr12	2986202	2986347	GT|AG	146		PVX_118690	5UTR		8.06402	0.000908265
2150	Pv_Sal1_chr07	860274	860431	CT|AC	158		PVX_099545	CDS	Identical	2.81667	0.00123457
2154	Pv_Sal1_chr14	2749430	2749588	GT|AG	159		PVX_101250	CDS	Identical	2.67487	0.00158479
2156	Pv_Sal1_chr12	1257231	1257529	CT|AC	299	Y	PVX_116760	CDS	Identical	3.63929	0.00184035
2157	Pv_Sal1_chr08	586984	587132	GT|AG	149		PVX_094870	CDS	Identical	3.95	0.00144342
2160	Pv_Sal1_chr11	320884	321029	CT|AC	146		PVX_115095	CDS	Identical	2.56548	0.00169707
2163	Pv_Sal1_chr09	1390552	1390662	GT|AG	111		PVX_092450	CDS	Identical	4.56729	0.00100267
2165	Pv_Sal1_chr13	2008044	2008155	GT|AG	112		PVX_086330	CDS	Identical	6.35614	0.0014245
2171	Pv_Sal1_chr09	1361619	1361819	CT|AC	201		PVX_092425	CDS	Identical	7.96429	0.00152381
2174	Pv_Sal1_chr12	1475898	1476056	CT|AC	159	Y	PVX_117030	5UTR	Identical	0.607007	0.00242718
2177	Pv_Sal1_chr14	794723	795026	CT|AC	304		PVX_122685	CDS	Identical	5.18333	0.00162338
2178	Pv_Sal1_chr13	892039	892213	GT|AG	175	Y	PVX_085080	CDS	Identical	4.37912	0.00123457
2180	Pv_Sal1_chr07	821938	822139	CT|AC	202		PVX_099505	CDS	Identical	1.12692	0.00165358
2182	Pv_Sal1_chr03	662401	662543	GT|AG	143		PVX_096255	CDS	Identical	1.46369	0.00103413
2183	Pv_Sal1_chr12	1540441	1540622	CT|AC	182		PVX_117080	CDS	Identical	3.5	0.00512052
2184	Pv_Sal1_chr03	747511	747694	GT|AG	184		PVX_096120	CDS	Identical	2.15934	0.00262338
2187	Pv_Sal1_chr09	69198	69374	CT|AC	177		PVX_090890	CDS	Identical	4.13566	0.00134953
2189	Pv_Sal1_chr10	539256	539375	GT|AG	120		PVX_080270	CDS	Identical	7.50774	0.00117647
2195	Pv_Sal1_chr12	1841267	1841374	GT|AG	108		PVX_117380	CDS	Identical	2.00893	0.00188546
2198	Pv_Sal1_chr12	2977321	2977472	CT|AC	152		PVX_118682	CDS	Identical	4.7125	0.00165358
2202	Pv_Sal1_chr14	262908	263026	GT|AG	119		PVX_122075	CDS	Identical	2.12103	0.00349385
2205	Pv_Sal1_chr06	209149	209373	CT|AC	225		PVX_001865	CDS	Identical	1.89798	0.00195312
2208	Pv_Sal1_chr14	1433652	1433924	GT|AG	273		PVX_123425	3UTR	Identical	3.81201	0
2213	Pv_Sal1_chr10	668791	668926	CT|AC	136		PVX_080425	CDS	Identical	0.5659	0.00123457
2217	Pv_Sal1_chr12	2311499	2311692	CT|AC	194		PVX_117985	CDS	Identical	4.271	0.000882613
2218	Pv_Sal1_chr14	1256816	1256966	CT|AC	151		PVX_123230	CDS	Identical	1.2625	0.00125892
2219	Pv_Sal1_chr07	120843	121015	GT|AG	173		PVX_098675	CDS	Identical	10.3702	0.00127959
2220	Pv_Sal1_chr11	55646	55798	GT|AG	153		PVX_115445	CDS	Identical	3.10714	0.00147167
2226	Pv_Sal1_chr08	178650	178792	GT|AG	143		PVX_094355	CDS	Identical	7.08333	0.00153994
2227	Pv_Sal1_chr14	1291646	1292233	GT|AG	588		PVX_123275	5UTR	Identical	0.67829	0.00261097
2228	Pv_Sal1_chr13	764677	765018	GT|AG	342		PVX_084910	CDS	Identical	2.11553	0.00145349
2235	Pv_Sal1_chr12	1431541	1431710	GT|AG	170		PVX_116967	CDS	Identical	1.64103	0.00164609
2241	Pv_Sal1_chr04	548244	548378	CT|AC	135		PVX_003855	CDS	Identical	2.80449	0.00179091
2245	Pv_Sal1_chr07	34275	34402	CT|AC	128		PVX_098605	5UTR		1.87873	0.00140845
2251	Pv_Sal1_chr07	32470	32616	CT|AC	147		PVX_098605	CDS	Identical	2.62403	0
2252	Pv_Sal1_chr05	708342	708483	GT|AG	142		PVX_089625	CDS	Identical	9.83558	0
2253	Pv_Sal1_chr11	1288813	1289005	GT|AG	193		PVX_114055	CDS	Identical	3.55556	0.00175131
2257	Pv_Sal1_chr10	698269	698428	CT|AC	160		PVX_080465	CDS	Identical	0.801903	0.00327103
2258	Pv_Sal1_chr13	532759	532963	GT|AG	205		PVX_084680	CDS	Identical	6.34048	0.0013369
2259	Pv_Sal1_chr13	1160798	1160962	GT|AG	165		PVX_085420	CDS	Identical	1.67956	0
2264	Pv_Sal1_chr04	332213	332334	GT|AG	122		PVX_002855	CDS	Identical	3.34722	0.00380442
2265	Pv_Sal1_chr04	163441	163608	GT|AG	168		PVX_002655	CDS	Identical	4.79167	0.00236247
2266	Pv_Sal1_chr14	812046	813291	CT|AC	1246			intergenic		1.08159	0.00458779
2269	Pv_Sal1_chr08	391700	391860	GT|AG	161		PVX_094610	CDS	Identical	4.10913	0.00178708
2270	Pv_Sal1_chr02	201881	202072	GT|AG	192		PVX_081250	CDS	Identical	5.47222	0.00164609
2274	Pv_Sal1_chr08	1099547	1099714	GT|AG	168		PVX_095425	CDS	Identical	2.575	0.00425
2275	Pv_Sal1_chr07	801341	801543	CT|AC	203		PVX_099480	CDS	Identical	0.775341	0.00221919
2277	Pv_Sal1_chr12	1394559	1394722	GT|AG	164		PVX_116915	CDS	Identical	3.26261	0
2279	Pv_Sal1_chr11	1735948	1736110	CT|AC	163		PVX_113520	CDS	Identical	2.47944	0.00349385
2280	Pv_Sal1_chr03	852006	852130	CT|AC	125		PVX_096035	CDS	Identical	2.84091	0.00188546
2283	Pv_Sal1_chr11	867988	868132	GT|AG	145		PVX_114515	CDS	Identical	5.63643	0
2286	Pv_Sal1_chr11	1736745	1736864	CT|AC	120		PVX_113520	CDS	Identical	9.25	0.00153994
2288	Pv_Sal1_chr09	1037237	1037400	CT|AC	164		PVX_092025	CDS	Identical	3.27999	0.00184843
2289	Pv_Sal1_chr05	637750	637898	GT|AG	149		PVX_089530	CDS	Identical	7.48556	0.0012285
2294	Pv_Sal1_chr10	359330	359553	GT|AG	224		PVX_080095	CDS	Identical	4.56629	0.000974026
2295	Pv_Sal1_chr12	1092731	1092902	GT|AG	172		PVX_116560	CDS	Identical	2.98056	0.00114591
2297	Pv_Sal1_chr09	525873	526007	CT|AC	135	Y	PVX_091440	CDS	Identical	2.26862	0.00128645
2298	Pv_Sal1_chr14	2716044	2716214	CT|AC	171		PVX_101205	CDS	Identical	27.6556	0.0035352
2299	Pv_Sal1_chr14	686894	687042	GT|AG	149		PVX_122565	CDS	Identical	3.58801	0.00119904
2303	Pv_Sal1_chr14	2081707	2081919	CT|AC	213		PVX_124130	CDS	Identical	1.96742	0.00287954
2306	Pv_Sal1_chr03	298152	298363	GT|AG	212		PVX_000800	CDS	Identical	2.19742	0.00179091
2307	Pv_Sal1_chr14	2313197	2313365	CT|AC	169		PVX_100705	CDS	Identical	4.71476	0
2310	Pv_Sal1_chr12	1218006	1218172	GT|AG	167		PVX_116700	CDS	Identical	3.67558	0
2311	Pv_Sal1_chr14	962020	962165	CT|AC	146		PVX_122885	CDS	Identical	4.75794	0.00175131
2317	Pv_Sal1_chr03	555837	556130	GT|AG	294		PVX_096400	CDS	Identical	3.39258	0.00097561
2325	Pv_Sal1_chr09	619422	619574	CT|AC	153		PVX_091570	CDS	Identical	4.35385	0.00100267
2333	Pv_Sal1_chr03	231572	231737	CT|AC	166		PVX_000885	5UTR	Identical	0.467624	0.00393754
2334	Pv_Sal1_chr13	1219117	1219277	GT|AG	161		PVX_085500	CDS	Identical	2.0974	0.0019975
2336	Pv_Sal1_chr13	1821691	1821856	GT|AG	166		PVX_086090	5UTR		0.201351	0.00184035
2339	Pv_Sal1_chr09	708536	708716	GT|AG	181		PVX_091670	CDS	Identical	0.170918	0.00402091
2340	Pv_Sal1_chr02	233529	233745	CT|AC	217		PVX_081295	CDS	Overlap	19.125	0.00164609
2343	Pv_Sal1_chr08	495859	496034	GT|AG	176		PVX_094735	CDS	Identical	0.83638	0.00157233
2346	Pv_Sal1_chr01	587377	587550	GT|AG	174		PVX_093510	CDS	Identical	6.38763	0.00107354
2349	Pv_Sal1_chr12	1329730	1329957	GT|AG	228		PVX_116840	CDS	Identical	2.19209	0.00209497
2351	Pv_Sal1_chr09	618642	618758	CT|AC	117		PVX_091570	CDS	Identical	0.866497	0.00176678
2355	Pv_Sal1_chr12	2729690	2729817	CT|AC	128		PVX_118460	CDS	Identical	6.82212	0.00180879
2356	Pv_Sal1_chr06	873926	874101	GT|AG	176		PVX_110900	CDS	Identical	0.582143	0.00548714
2357	Pv_Sal1_chr07	1182351	1183016	GT|AG	666		PVX_100005	CDS	Identical	4.94689	0.00181324
2358	Pv_Sal1_chr13	1932484	1932620	CT|AC	137		PVX_086225	CDS	Identical	4.99558	0.00145349
2360	Pv_Sal1_chr06	864067	864183	GT|AG	117		PVX_110910	CDS	Identical	1.96593	0.00341398
2362	Pv_Sal1_chr14	2258642	2258751	CT|AC	110		PVX_100645	CDS	Identical	1.73934	0.0012215
2367	Pv_Sal1_chr08	816216	816340	GT|AG	125		PVX_095125	CDS	Identical	0.912698	0.00408893
2369	Pv_Sal1_chr13	443026	443178	GT|AG	153		PVX_084575	CDS	Identical	1.54545	0.00380442
2373	Pv_Sal1_chr14	534279	534472	GT|AG	194		PVX_122395	CDS	Identical	5.52381	0.00171637
2376	Pv_Sal1_chr04	774315	774474	GT|AG	160		PVX_003570	CDS	Identical	1.36056	0.00287954
2382	Pv_Sal1_chr09	1735969	1736385	GT|AG	417		PVX_092805	CDS	Identical	9.86563	0
2386	Pv_Sal1_chr13	605579	605796	GT|AG	218	Y	PVX_084750	CDS	Identical	4.71067	0.00155521
2387	Pv_Sal1_chr13	1153287	1153480	GT|AG	194		PVX_085410	CDS	Overlap	1.13566	0.00163232
2392	Pv_Sal1_chr12	2822857	2823000	CT|AC	144		PVX_118550	CDS	Overlap	0.237803	0.00568182
2395	Pv_Sal1_chr09	1646787	1647132	GT|AG	346		PVX_092690	CDS	Identical	0.812032	0.00147167
2405	Pv_Sal1_chr08	713036	713206	CT|AC	171	Y	PVX_094980	CDS	Overlap	0.462943	0.00163232
2406	Pv_Sal1_chr10	738817	738934	GT|AG	118		PVX_080520	CDS	Identical	2.62385	0.00142315
2412	Pv_Sal1_chr05	473395	473649	CT|AC	255		PVX_089330	CDS	Identical	4.95488	0.00129983
2414	Pv_Sal1_chr10	49748	49905	GT|AG	158			intergenic		0.879381	0.00398516
2417	Pv_Sal1_chr03	565855	566051	CT|AC	197		PVX_096385	CDS	Identical	10	0.00341398
2420	Pv_Sal1_chr10	47847	47975	CT|AC	129	Y	PVX_079725	CDS	Identical	3.87468	0.000724638
2426	Pv_Sal1_chr06	635642	635801	CT|AC	160		PVX_111220	CDS	Identical	1.20772	0.00236247
2430	Pv_Sal1_chr14	1213460	1213632	GT|AG	173		PVX_123190	CDS	Identical	4.85799	0.000866551
2431	Pv_Sal1_chr11	1630989	1631078	CT|AC	90		PVX_113630	CDS	Identical	2.55	0.00413437
2432	Pv_Sal1_chr14	1107071	1108308	CT|AC	1238		PVX_123060	5UTR	Identical	6.2437	0
2433	Pv_Sal1_chr06	877175	877353	GT|AG	179		PVX_110900	CDS	Identical	1.98636	0.00398516
2434	Pv_Sal1_chr13	1872359	1872646	GT|AG	288		PVX_086145	CDS	Identical	3.887	0.00101695
2435	Pv_Sal1_chr14	1561916	1562028	CT|AC	113		PVX_123597	CDS	Identical	3.56069	0.000733676
2436	Pv_Sal1_chr08	1195029	1195205	CT|AC	177		PVX_119795	CDS	Identical	2.58722	0.00123457
2443	Pv_Sal1_chr12	1048539	1048735	GT|AG	197		PVX_116525	CDS	Identical	0.607545	0.0012087
2451	Pv_Sal1_chr06	770570	770744	GT|AG	175		PVX_111035	CDS	Identical	2.96074	0.00125313
2453	Pv_Sal1_chr02	272685	272902	GT|AG	218		PVX_081360	CDS	Identical	1.21726	0.00236247
2459	Pv_Sal1_chr08	314405	314856	GT|AG	452		PVX_094535	CDS	Identical	4.39612	0
2460	Pv_Sal1_chr02	625526	625679	GT|AG	154		PVX_081750	CDS	Identical	7.17143	0.00190431
2463	Pv_Sal1_chr12	332110	332315	GT|AG	206		PVX_083195	CDS	Identical	3.81012	0.00145349
2468	Pv_Sal1_chr08	1609947	1610062	CT|AC	116		PVX_119265	5UTR		0.229442	0.00423729
2474	Pv_Sal1_chr11	1766863	1767057	GT|AG	195		PVX_113495	CDS	Identical	3.58144	0.000759878
2477	Pv_Sal1_chr13	778468	778612	GT|AG	145		PVX_084925	CDS	Identical	27.75	0.00416171
2486	Pv_Sal1_chr13	1922755	1922973	GT|AG	219		PVX_086205	CDS	Identical	1.12311	0.00413437
2487	Pv_Sal1_chr01	409190	409740	CT|AC	551		PVX_088065	CDS	Identical	7.63301	0
2490	Pv_Sal1_chr04	808013	808156	GT|AG	144		PVX_003540	CDS	Identical	5.67857	0.00138812
2491	Pv_Sal1_chr04	48078	48214	CT|AC	137		PVX_002505	CDS	Identical	2.3	0.00404756
2492	Pv_Sal1_chr12	1853666	1853829	CT|AC	164		PVX_117405	CDS	Identical	1.51413	0.00300395
2498	AAKM01001380	303	426	CT|AC	124			intergenic		27.25	0.00404756
2499	Pv_Sal1_chr12	2606432	2606669	CT|AC	238		PVX_118330	CDS	Identical	52.75	0.00402091
2503	Pv_Sal1_chr14	2898684	2898851	GT|AG	168		PVX_101445	CDS	Identical	1.17611	0.00159936
2504	Pv_Sal1_chr11	504777	504908	GT|AG	132		PVX_114930	CDS	Identical	1.58284	0.00114591
2507	Pv_Sal1_chr05	332357	332468	CT|AC	112		PVX_089125	CDS	Identical	2.19544	0.00176678
2511	Pv_Sal1_chr12	873374	873532	GT|AG	159		PVX_082490	CDS	Identical	1.13182	0.00418355
2512	Pv_Sal1_chr07	1243773	1244056	CT|AC	284		PVX_087105	CDS	Identical	4.44758	0.00105522
2519	Pv_Sal1_chr12	2653656	2653833	GT|AG	178		PVX_118365	CDS	Identical	4.93333	0.00147167
2520	Pv_Sal1_chr03	694468	694638	GT|AG	171		PVX_096195	5UTR		15.5417	0.00224331
2521	Pv_Sal1_chr08	1436178	1436319	CT|AC	142		PVX_119500	CDS	Identical	3.03788	0.00153994
2523	Pv_Sal1_chr14	3046131	3046192	GT|AG	62		PVX_101575	CDS		0.41866	0.00490576
2525	Pv_Sal1_chr14	2561534	2561706	GT|AG	173		PVX_100980	CDS	Identical	3.71818	0.00158688
2534	Pv_Sal1_chr07	1344253	1344370	GT|AG	118			intergenic		1.67593	0.0049286
2535	Pv_Sal1_chr12	1707139	1707297	GT|AG	159		PVX_117245	CDS	Identical	2.19188	0.00164609
2538	Pv_Sal1_chr08	1482139	1482461	GT|AG	323		PVX_119410	CDS	Identical	7.87517	0
2543	Pv_Sal1_chr07	1372024	1372149	CT|AC	126		PVX_086930	CDS	Identical	2.73781	0.00189036
2544	Pv_Sal1_chr10	1191229	1191401	GT|AG	173		PVX_097755	CDS	Identical	4.94444	0.00375397
2548	Pv_Sal1_chr14	3072208	3072340	CT|AC	133		PVX_101592	CDS	Identical	4.3654	0.00127065
2550	Pv_Sal1_chr14	713101	713298	CT|AC	198		PVX_122605	CDS	Identical	1.68487	0.00125628
2556	Pv_Sal1_chr05	752920	753053	CT|AC	134		PVX_089670	CDS	Identical	1.79496	0.0014881
2565	Pv_Sal1_chr09	978537	978659	CT|AC	123	Y	PVX_091950	CDS	Identical	4.79492	0.000718391
2567	Pv_Sal1_chr07	496483	496699	CT|AC	217		PVX_099085	CDS	Identical	3.75736	0.000840336
2570	Pv_Sal1_chr08	928685	928825	CT|AC	141		PVX_095250	CDS	Identical	13.3833	0.00109569
2571	Pv_Sal1_chr09	1488915	1489170	CT|AC	256		PVX_092555	CDS	Identical	2.47321	0.00114591
2572	Pv_Sal1_chr11	285490	285673	CT|AC	184		PVX_115145	CDS	Identical	1.62963	0.00542741
2573	Pv_Sal1_chr08	1456328	1456450	CT|AC	123		PVX_119460	CDS	Identical	3.95224	0.00139276
2574	Pv_Sal1_chr03	866647	866880	CT|AC	234		PVX_096020	CDS	Identical	5.30286	0
2578	Pv_Sal1_chr08	1076124	1076269	CT|AC	146		PVX_095390	CDS	Identical	6.36895	0
2581	Pv_Sal1_chr09	1061374	1061551	GT|AG	178		PVX_092060	CDS	Identical	3.91176	0.00139743
2583	Pv_Sal1_chr07	799795	799933	GT|AG	139		PVX_099475	CDS	Identical	3.09309	0.000974026
2597	Pv_Sal1_chr03	497249	497527	CT|AC	279		PVX_000530	CDS	Identical	26.5667	0.00375397
2599	Pv_Sal1_chr09	621181	621370	CT|AC	190		PVX_091570	CDS	Identical	6.92798	0.00143102
2600	Pv_Sal1_chr12	2053339	2053521	GT|AG	183		PVX_117670	CDS	Identical	3.24167	0.00380618
2601	Pv_Sal1_chr06	905184	905390	CT|AC	207		PVX_110860	CDS	Identical	1.49864	0.00152381
2604	Pv_Sal1_chr12	190929	191115	GT|AG	187		PVX_083345	CDS	Identical	3.16667	0.00496408
2605	Pv_Sal1_chr05	871567	871819	GT|AG	253		PVX_089845	CDS	Identical	1.82556	0.00116754
2606	Pv_Sal1_chr13	129350	129538	CT|AC	189	Y	PVX_084260	CDS	Identical	2.40972	0.00108342
2607	Pv_Sal1_chr08	966359	966626	CT|AC	268		PVX_095295	CDS	Identical	4.3924	0.00118448
2612	Pv_Sal1_chr14	1672806	1673030	GT|AG	225		PVX_123690	CDS	Identical	0.959819	0.00188546
2613	Pv_Sal1_chr08	1614963	1615118	GT|AG	156		PVX_119260	CDS	Identical	3.39033	0.00108382
2614	Pv_Sal1_chr12	671250	671497	CT|AC	248		PVX_082815	CDS	Identical	7.15	0.00150546
2621	Pv_Sal1_chr09	554228	554353	CT|AC	126		PVX_091475	CDS	Identical	3.53688	0.0011422
2623	Pv_Sal1_chr10	1088567	1088732	CT|AC	166		PVX_097855	CDS	Identical	4.8244	0.00178708
2625	Pv_Sal1_chr09	1643461	1643589	CT|AC	129			intergenic		0.453711	0.00380442
2628	Pv_Sal1_chr14	1675966	1676120	CT|AC	155		PVX_123700	CDS	Identical	7.09286	0.00349385
2634	Pv_Sal1_chr13	1377324	1377453	GT|AG	130		PVX_085630	CDS	Identical	4.41817	0.00145349
2637	Pv_Sal1_chr05	1196827	1196979	GT|AG	153		PVX_090155	CDS	Identical	6.47741	0
2638	Pv_Sal1_chr07	1404626	1404775	CT|AC	150		PVX_086900	CDS	Identical	5.33653	0
2639	Pv_Sal1_chr05	1043932	1044060	CT|AC	129		PVX_090015	CDS	Identical	3.19102	0.00146128
2643	Pv_Sal1_chr14	2975116	2975253	CT|AC	138		PVX_101505	CDS	Identical	3.55625	0.00190431
2644	Pv_Sal1_chr11	1633274	1633424	CT|AC	151		PVX_113630	CDS	Identical	26.1071	0.00427298
2645	Pv_Sal1_chr13	45085	45210	GT|AG	126		PVX_084160	CDS	Identical	3.125	0.00418355
2648	Pv_Sal1_chr11	168154	168273	GT|AG	120		PVX_115300	CDS	Identical	1.02371	0.00150546
2650	Pv_Sal1_chr13	1819824	1820037	CT|AC	214			intergenic		1.17273	0.00179019
2654	Pv_Sal1_chr06	583694	583850	CT|AC	157		PVX_111285	CDS	Identical	8.18944	0.000748503
2660	Pv_Sal1_chr13	1377567	1377669	GT|AG	103		PVX_085630	CDS	Identical	1.75644	0.00128617
2662	Pv_Sal1_chr14	1796654	1796968	CT|AC	315		PVX_123805	CDS	Identical	0.149767	0.00375397
2663	Pv_Sal1_chr02	351193	351328	CT|AC	136		PVX_081450	CDS	Identical	4.65694	0.0018635
2671	Pv_Sal1_chr11	1729162	1729300	GT|AG	139	Y	PVX_113535	CDS	Overlap	0.144589	0.00497894
2672	Pv_Sal1_chr14	362239	362560	GT|AG	322		PVX_122185	3UTR	Identical	1.09508	0.00173573
2673	Pv_Sal1_chr12	627823	627995	GT|AG	173		PVX_082875	CDS	Identical	8.93214	0.00082713
2674	Pv_Sal1_chr13	1194005	1194060	GT|AG	56		PVX_085470	CDS		0.816858	0.00327103
2675	Pv_Sal1_chr10	484742	484960	GT|AG	219	Y	PVX_080215	5UTR		0.448111	0.00380618
2676	Pv_Sal1_chr04	548676	548789	CT|AC	114		PVX_003855	CDS	Identical	1.86856	0.00262338
2677	Pv_Sal1_chr14	961362	961656	CT|AC	295		PVX_122885	CDS	Identical	2.49861	0.00159936
2681	Pv_Sal1_chr12	1166940	1167080	GT|AG	141		PVX_116650	CDS	Identical	2.56032	0.00341398
2682	Pv_Sal1_chr13	37412	37515	GT|AG	104		PVX_084160	CDS	Identical	6.66667	0.00375678
2694	Pv_Sal1_chr13	284729	284860	CT|AC	132		PVX_084420	CDS	Identical	2.7411	0.00122249
2696	Pv_Sal1_chr02	273836	273968	GT|AG	133		PVX_081360	CDS	Identical	0.662964	0.00341398
2697	Pv_Sal1_chr11	215052	215230	GT|AG	179		PVX_115245	CDS	Identical	9.86944	0.000859107
2698	Pv_Sal1_chr05	996380	996586	CT|AC	207		PVX_089972	CDS	Identical	7.25	0.00212127
2700	Pv_Sal1_chr10	634661	635156	GT|AG	496		PVX_080400	CDS	Identical	6.49141	0
2703	Pv_Sal1_chr11	1150238	1150394	CT|AC	157		PVX_114245	CDS	Identical	1.65857	0.00160471
2711	Pv_Sal1_chr12	1893403	1893693	GT|AG	291		PVX_117470	CDS	Identical	2.67707	0.0016129
2712	Pv_Sal1_chr05	1171943	1172080	GT|AG	138		PVX_090140	CDS	Identical	4.42857	0.00266356
2714	Pv_Sal1_chr10	1058220	1058512	CT|AC	293		PVX_097905	CDS		0.0960665	0.00418355
2716	Pv_Sal1_chr04	736782	737025	GT|AG	244		PVX_003615	CDS	Identical	5.20202	0.0018635
2718	Pv_Sal1_chr03	142988	143200	GT|AG	213		PVX_000980	CDS	Identical	5.91667	0.00375397
2719	Pv_Sal1_chr07	139294	139499	CT|AC	206		PVX_098700	CDS	Identical	5.89286	0.00119095
2720	Pv_Sal1_chr05	1155587	1155764	CT|AC	178		PVX_090120	CDS	Identical	0.511688	0.00287954
2722	Pv_Sal1_chr12	923640	923868	CT|AC	229		PVX_082420	CDS	Identical	0.90479	0.00192678
2730	Pv_Sal1_chr08	846527	846660	GT|AG	134		PVX_095150	CDS	Identical	1.3489	0.00141123
2736	Pv_Sal1_chr11	648774	648920	CT|AC	147			intergenic		0.557516	0.00476316
2741	Pv_Sal1_chr13	937956	938126	CT|AC	171		PVX_085140	CDS	Identical	4.41111	0.00138812
2744	Pv_Sal1_chr06	445553	445752	CT|AC	200			intergenic		2.47368	0.00175131
2746	AAKM01000049	9553	9688	GT|AG	136		PVX_120340	CDS	Identical	13.8409	0.00190431
2748	Pv_Sal1_chr09	1391135	1391330	GT|AG	196		PVX_092450	CDS	Overlap	0.338495	0.00262338
2754	Pv_Sal1_chr14	1848839	1849810	GT|AG	972	Y	PVX_123855	CDS		0.1421	0.00482121
2757	Pv_Sal1_chr11	1934987	1935142	GT|AG	156		PVX_113295	CDS	Identical	3.47311	0.00137804
2761	Pv_Sal1_chr05	731294	731434	CT|AC	141	Y	PVX_089660	CDS	Identical	4.84033	0.00114811
2763	Pv_Sal1_chr14	981781	981933	CT|AC	153		PVX_122910	CDS	Identical	1.72448	0.000819672
2769	Pv_Sal1_chr12	2895211	2895505	GT|AG	295		PVX_118610	CDS	Identical	2.37695	0.00129032
2770	Pv_Sal1_chr12	2493481	2493577	GT|AG	97		PVX_118195	CDS		3.35556	0.00542741
2771	Pv_Sal1_chr12	2170726	2170868	CT|AC	143		PVX_117815	CDS	Identical	2.55455	0.00212127
2773	Pv_Sal1_chr09	622100	622260	CT|AC	161		PVX_091570	CDS	Identical	0.497619	0.00474834
2776	Pv_Sal1_chr14	2825044	2825195	CT|AC	152		PVX_101362	CDS	Identical	2.79373	0.00143102
2779	Pv_Sal1_chr10	947113	947268	GT|AG	156		PVX_098045	CDS	Identical	4.09848	0.00125
2781	Pv_Sal1_chr09	1717727	1717898	GT|AG	172		PVX_092775	CDS	Identical	5.22395	0.00251256
2791	Pv_Sal1_chr05	733682	733855	CT|AC	174	Y	PVX_089660	CDS	Identical	3.32116	0.00143472
2793	Pv_Sal1_chr09	482814	482907	CT|AC	94	Y	PVX_091395	CDS	Identical	1.80275	0.00133422
2795	Pv_Sal1_chr13	118518	118660	GT|AG	143		PVX_084240	CDS	Identical	0.474137	0.00262338
2803	Pv_Sal1_chr14	1083382	1083517	CT|AC	136	Y	PVX_123030	5UTR	Overlap	0.0683905	0.00490576
2807	Pv_Sal1_chr04	204097	204201	CT|AC	105		PVX_002705	CDS	Identical	0.688961	0.00404756
2813	Pv_Sal1_chr12	1229495	1229662	CT|AC	168		PVX_116725	CDS	Identical	1.07357	0.00128617
2814	Pv_Sal1_chr01	531083	531215	CT|AC	133		PVX_088240	CDS	Identical	4.18571	0.00341398
2815	Pv_Sal1_chr06	797376	797519	GT|AG	144		PVX_111000	CDS	Identical	2.2201	0.00169707
2818	Pv_Sal1_chr06	684756	684907	GT|AG	152		PVX_111150	CDS	Identical	2.53438	0.00262338
2819	Pv_Sal1_chr01	266485	266681	GT|AG	197		PVX_087885	CDS	Identical	1.38762	0.00277008
2822	Pv_Sal1_chr13	391638	391783	GT|AG	146		PVX_084525	CDS	Identical	1.33333	0.00371216
2823	Pv_Sal1_chr04	146845	147010	GT|AG	166		PVX_002625	CDS	Identical	6.88571	0.00300395
2826	Pv_Sal1_chr12	2173582	2173756	CT|AC	175		PVX_117815	CDS	Identical	3.76964	0.00327103
2829	Pv_Sal1_chr12	2830149	2830275	CT|AC	127		PVX_118560	CDS	Identical	0.756878	0.00177109
2831	Pv_Sal1_chr12	628554	628765	GT|AG	212		PVX_082875	CDS	Identical	7.78869	0.00129032
2833	Pv_Sal1_chr09	1046863	1047129	CT|AC	267		PVX_092040	CDS	Identical	0.656923	0.000987817
2834	Pv_Sal1_chr13	1802950	1803073	CT|AC	124		PVX_086065	CDS	Identical	4.37897	0.0013369
2840	Pv_Sal1_chr12	2453907	2454095	GT|AG	189		PVX_118162	5UTR		0.608119	0.00124805
2842	Pv_Sal1_chr14	2689256	2689433	GT|AG	178		PVX_101170	CDS	Identical	1.46634	0.00158688
2843	Pv_Sal1_chr07	223091	223355	GT|AG	265		PVX_098750	CDS	Identical	5.45833	0.00167294
2845	Pv_Sal1_chr13	759045	759309	GT|AG	265		PVX_084900	CDS	Identical	10.4498	0.00127334
2847	AAKM01000217	2926	3052	GT|AG	127		PVX_078195	CDS	Identical	2.83333	0.00445332
2849	Pv_Sal1_chr06	845328	845477	CT|AC	150		PVX_110925	CDS	Identical	13.4167	0.00108342
2851	Pv_Sal1_chr06	676593	676857	GT|AG	265		PVX_111155	CDS	Identical	0.607992	0.00179019
2854	Pv_Sal1_chr13	1625915	1626060	CT|AC	146		PVX_085910	CDS	Identical	3.87424	0.00144342
2859	Pv_Sal1_chr14	728161	728306	CT|AC	146		PVX_122625	CDS	Identical	3.61671	0.000744048
2864	Pv_Sal1_chr03	394389	394494	CT|AC	106		PVX_000660	CDS	Identical	1.29405	0.00393754
2865	Pv_Sal1_chr12	2311752	2311924	CT|AC	173		PVX_117985	CDS	Identical	1.29951	0.00132743
2866	Pv_Sal1_chr14	140345	140595	CT|AC	251		PVX_121960	CDS	Identical	2.85711	0.00118448
2871	Pv_Sal1_chr14	917123	917271	GT|AG	149		PVX_122840	CDS	Identical	3.15632	0.00164474
2874	Pv_Sal1_chr14	540324	540555	CT|AC	232		PVX_122410	CDS	Identical	3.42351	0.00181818
2875	Pv_Sal1_chr06	727379	727553	CT|AC	175		PVX_111085	CDS	Identical	6.50476	0.00125313
2876	Pv_Sal1_chr12	1526375	1526645	CT|AC	271		PVX_117062	CDS	Identical	2.09524	0.00380442
2877	Pv_Sal1_chr12	852550	852745	GT|AG	196		PVX_082530	CDS	Identical	2.8848	0.00164609
2878	Pv_Sal1_chr14	1024135	1024305	CT|AC	171		PVX_122947	CDS	Identical	2.08761	0.00165358
2890	Pv_Sal1_chr09	1829963	1830102	CT|AC	140		PVX_092930	CDS	Identical	0.741468	0.0041811
2897	Pv_Sal1_chr14	2745781	2745915	GT|AG	135			intergenic		1.49026	0.00173573
2900	Pv_Sal1_chr06	892548	892942	GT|AG	395		PVX_110880	CDS	Identical	2.783	0.00190431
2903	Pv_Sal1_chr10	677004	677347	GT|AG	344		PVX_080440	CDS	Identical	3.68916	0
2904	Pv_Sal1_chr07	129050	129268	CT|AC	219		PVX_098690	CDS	Identical	7.38636	0.00109569
2907	Pv_Sal1_chr13	1796568	1797035	CT|AC	468		PVX_086055	CDS	Identical	4.35351	0.00139276
2908	Pv_Sal1_chr09	1086762	1086887	GT|AG	126		PVX_092090	CDS	Identical	1.33096	0.00165358
2909	Pv_Sal1_chr07	189758	189927	CT|AC	170		PVX_098725	CDS	Identical	1.21449	0.00141123
2910	Pv_Sal1_chr14	2210896	2211044	CT|AC	149		PVX_100595	CDS	Identical	1.93723	0.00327103
2911	Pv_Sal1_chr11	1109493	1109694	GT|AG	202		PVX_114270	CDS	Identical	0.586776	0.00109569
2913	Pv_Sal1_chr05	388334	388471	GT|AG	138		PVX_089215	CDS	Identical	28.8333	0.00152381
2916	Pv_Sal1_chr13	418655	418944	GT|AG	290		PVX_084545	5UTR		0.455623	0.00375678
2919	Pv_Sal1_chr11	352817	353049	GT|AG	233		PVX_115063	5UTR		4.55	0.00375397
2920	Pv_Sal1_chr04	284151	284301	GT|AG	151		PVX_002800	CDS	Identical	3.24663	0.00125892
2923	Pv_Sal1_chr11	420727	420848	GT|AG	122	Y	PVX_114995	CDS	Identical	4.45965	0.000704225
2925	Pv_Sal1_chr03	24193	24329	GT|AG	137		PVX_001080	CDS	Identical	3.3125	0.00224331
2927	Pv_Sal1_chr12	2600305	2600684	GT|AG	380		PVX_118320	CDS	Identical	0.859173	0.00169707
2930	AAKM01000038	7953	8076	CT|AC	124		PVX_104185	CDS	Identical	9.5	0.00380618
2937	Pv_Sal1_chr06	544770	544931	CT|AC	162		PVX_111340	CDS	Identical	0.782608	0.00173573
2939	Pv_Sal1_chr12	1241239	1241426	CT|AC	188		PVX_116750	CDS	Identical	3.4375	0.00398516
2941	Pv_Sal1_chr07	495112	495265	GT|AG	154		PVX_099080	CDS	Identical	3.11777	0.00147275
2942	Pv_Sal1_chr12	55294	55465	GT|AG	172		PVX_083520	CDS	Identical	4	0.00425
2945	Pv_Sal1_chr07	572540	572680	CT|AC	141		PVX_099185	CDS	Identical	3.48734	0.00120627
2946	Pv_Sal1_chr07	681311	681932	GT|AG	622		PVX_099325	CDS	Identical	4.6108	0.00236407
2947	Pv_Sal1_chr10	1082472	1082790	GT|AG	319	Y	PVX_097875	CDS	Identical	1.80458	0.000744048
2953	Pv_Sal1_chr10	589121	589316	CT|AC	196		PVX_080340	CDS	Identical	1.52348	0.00221919
2954	Pv_Sal1_chr05	991191	991304	CT|AC	114		PVX_089970	CDS	Identical	7.6375	0.00104239
2955	Pv_Sal1_chr14	728347	728559	CT|AC	213		PVX_122625	CDS	Identical	0.586109	0.00122362
2958	Pv_Sal1_chr07	190815	191044	CT|AC	230		PVX_098725	5UTR	Identical	5.625	0.00236247
2960	Pv_Sal1_chr11	376785	377035	GT|AG	251		PVX_115035	CDS	Identical	2.98081	0.0014881
2967	Pv_Sal1_chr08	994103	994322	GT|AG	220		PVX_095310	CDS	Identical	3.78095	0.00119095
2968	Pv_Sal1_chr13	1874159	1874278	GT|AG	120		PVX_086145	CDS	Identical	4.21691	0.00176678
2976	Pv_Sal1_chr13	1181275	1181441	GT|AG	167		PVX_085450	CDS	Identical	4.16944	0.00164609
2978	AAKM01000026	40188	40301	CT|AC	114		PVX_112120	CDS	Overlap	4.96429	0.00375397
2979	Pv_Sal1_chr11	343710	343741	GT|AG	32		PVX_115075	CDS		8.01389	0.0012087
2982	Pv_Sal1_chr12	2701346	2701488	CT|AC	143		PVX_118425	CDS	Identical	7.83761	0.00101695
2992	Pv_Sal1_chr09	785014	785121	GT|AG	108		PVX_091750	CDS	Identical	7.82143	0.00300395
2994	Pv_Sal1_chr09	1785865	1786013	CT|AC	149		PVX_092875	CDS	Identical	0.622132	0.00139743
2995	Pv_Sal1_chr07	859752	859925	CT|AC	174		PVX_099545	CDS	Identical	1.25796	0.0015531
2997	Pv_Sal1_chr09	686313	686586	GT|AG	274		PVX_091655	CDS	Identical	3.32591	0.000802568
2999	Pv_Sal1_chr07	811676	811900	CT|AC	225		PVX_099490	CDS	Identical	10.9417	0.00224331
3004	Pv_Sal1_chr09	1686235	1686748	CT|AC	514		PVX_092735	CDS	Identical	5.14327	0
3012	Pv_Sal1_chr08	251091	251238	CT|AC	148		PVX_094430	CDS	Identical	5.25	0.00349385
3023	Pv_Sal1_chr06	100062	100258	CT|AC	197		PVX_001740	CDS	Identical	2.67122	0.00164609
3029	Pv_Sal1_chr02	254245	254450	CT|AC	206		PVX_081330	CDS	Identical	4.38611	0.00131406
3030	Pv_Sal1_chr13	488966	489459	GT|AG	494		PVX_084620	CDS	Identical	4.36288	0
3036	Pv_Sal1_chr14	752340	752642	GT|AG	303		PVX_122650	CDS	Identical	3.14248	0.00108342
3037	Pv_Sal1_chr12	1936075	1936194	CT|AC	120		PVX_117540	CDS	Identical	6.88333	0.00157017
3041	Pv_Sal1_chr14	2034871	2034978	CT|AC	108		PVX_124075	CDS	Identical	0.75843	0.00158479
3042	Pv_Sal1_chr14	1776852	1777007	CT|AC	156		PVX_123785	CDS	Identical	7.49373	0
3050	Pv_Sal1_chr10	1322482	1322690	CT|AC	209		PVX_097585	CDS	Identical	2.71307	0.00165358
3051	Pv_Sal1_chr11	1879590	1879759	GT|AG	170		PVX_113355	CDS	Identical	1.05495	0.00371216
3053	Pv_Sal1_chr01	332747	332886	GT|AG	140		PVX_087980	CDS	Identical	3.04758	0.00110375
3055	Pv_Sal1_chr01	355753	355967	GT|AG	215		PVX_088005	5UTR		0.165751	0.00427298
3058	Pv_Sal1_chr07	295705	295805	CT|AC	101			intergenic		1.71111	0.00474834
3060	Pv_Sal1_chr03	143683	143803	GT|AG	121		PVX_000980	CDS	Identical	26.9	0.00397246
3062	Pv_Sal1_chr11	1407484	1407869	GT|AG	386		PVX_113905	CDS	Identical	2.32628	0.00181324
3064	Pv_Sal1_chr13	458115	458467	CT|AC	353		PVX_084595	CDS	Identical	12.625	0.00177109
3066	Pv_Sal1_chr03	724380	724522	CT|AC	143			intergenic		1.95957	0.00152672
3071	Pv_Sal1_chr02	175363	175629	CT|AC	267		PVX_081215	CDS	Identical	3.58224	0.000765111
3072	Pv_Sal1_chr04	283648	283859	GT|AG	212		PVX_002800	CDS	Identical	4.85217	0.00192678
3073	Pv_Sal1_chr13	1172294	1172439	GT|AG	146		PVX_085440	CDS	Identical	4.72917	0.00195312
3074	Pv_Sal1_chr13	278668	278958	GT|AG	291		PVX_084415	CDS	Identical	2.26151	0.00119581
3075	Pv_Sal1_chr12	248162	248287	CT|AC	126		PVX_083285	CDS	Identical	1.55833	0.0016178
3077	Pv_Sal1_chr12	1423116	1423321	GT|AG	206		PVX_116960	CDS	Identical	3.89725	0.00221919
3078	Pv_Sal1_chr08	467654	467756	CT|AC	103		PVX_094710	CDS	Identical	3.22381	0.00163232
3079	Pv_Sal1_chr14	1473090	1473443	CT|AC	354	Y	PVX_123495	5UTR	Identical	0.320982	0.00425
3081	Pv_Sal1_chr12	1337153	1337297	GT|AG	145		PVX_116850	CDS	Identical	2.82779	0.00144342
3084	Pv_Sal1_chr06	640339	640384	GT|AG	46			intergenic		5.66667	0.00542741
3085	Pv_Sal1_chr12	153794	153968	GT|AG	175		PVX_083395	CDS	Identical	2.32937	0.00418355
3091	AAKM01000846	1098	1225	CT|AC	128			intergenic		2.88929	0.00221919
3094	Pv_Sal1_chr12	627570	627725	GT|AG	156		PVX_082875	CDS	Identical	0.492327	0.00184035
3095	Pv_Sal1_chr08	213734	213934	CT|AC	201	Y	PVX_094400	CDS	Overlap	0.0353696	0.00496408
3097	Pv_Sal1_chr12	948857	949090	GT|AG	234		PVX_082400	5UTR		2.37895	0.00157017
3098	Pv_Sal1_chr14	2719879	2719987	CT|AC	109		PVX_101205	CDS	Identical	1.73889	0.00262338
3101	Pv_Sal1_chr11	312354	312482	CT|AC	129		PVX_115100	CDS	Identical	8.97173	0.00124805
3108	Pv_Sal1_chr04	235452	235672	GT|AG	221		PVX_002745	CDS	Identical	1.22241	0.00380442
3109	Pv_Sal1_chr05	453029	453184	CT|AC	156		PVX_089310	CDS	Identical	4.42839	0.000892857
3110	Pv_Sal1_chr08	550708	550850	GT|AG	143		PVX_094820	CDS	Identical	3.34643	0.00177109
3114	Pv_Sal1_chr05	411817	411979	CT|AC	163		PVX_089245	CDS	Identical	1.30168	0.00375678
3115	Pv_Sal1_chr09	977373	977622	CT|AC	250	Y	PVX_091950	CDS		0.0878617	0.00563212
3117	Pv_Sal1_chr11	985169	985378	CT|AC	210		PVX_114410	CDS	Identical	6.87121	0.00287954
3121	Pv_Sal1_chr11	1980644	1980888	GT|AG	245		PVX_113250	CDS	Identical	4.50964	0
3123	Pv_Sal1_chr05	674012	674236	CT|AC	225		PVX_089575	CDS	Identical	3.11667	0.00188546
3124	Pv_Sal1_chr04	572205	572387	GT|AG	183		PVX_003830	CDS	Identical	0.411614	0.00138812
3125	Pv_Sal1_chr08	119616	120476	GT|AG	861	Y	PVX_094303	5UTR		0.367222	0.00163232
3126	Pv_Sal1_chr10	932107	932273	CT|AC	167		PVX_098060	CDS	Identical	38.8333	0.00311373
3127	Pv_Sal1_chr12	153543	153715	GT|AG	173		PVX_083395	CDS	Identical	5.9	0.00209497
3128	Pv_Sal1_chr13	1154096	1154195	GT|AG	100		PVX_085410	CDS	Identical	0.925742	0.00236247
3130	Pv_Sal1_chr12	1695689	1695812	CT|AC	124		PVX_117240	CDS	Identical	2.49725	0.00195312
3131	Pv_Sal1_chr06	555352	555566	GT|AG	215		PVX_111325	CDS	Identical	1.16314	0.00110619
3140	Pv_Sal1_chr06	711021	711237	CT|AC	217		PVX_111115	CDS	Identical	1.39448	0.00398516
3141	Pv_Sal1_chr14	2382127	2382450	GT|AG	324	Y	PVX_100795	CDS		0.100266	0.00427298
3142	Pv_Sal1_chr11	848060	848168	CT|AC	109		PVX_114545	CDS	Identical	1.4662	0.00262338
3149	Pv_Sal1_chr13	203165	203318	CT|AC	154		PVX_084340	CDS	Identical	7.70238	0.00147167
3150	Pv_Sal1_chr06	803349	803474	GT|AG	126		PVX_110985	CDS	Identical	2.05278	0.00147167
3151	Pv_Sal1_chr08	120196	120476	GT|AG	281	Y	PVX_094303	5UTR		1.53965	0.0013459
3155	Pv_Sal1_chr05	710935	711179	CT|AC	245		PVX_089630	CDS	Identical	3.50397	0.00192678
3156	Pv_Sal1_chr13	969558	969648	CT|AC	91		PVX_085170	CDS	Identical	11.2167	0.00075358
3157	Pv_Sal1_chr02	245754	245904	GT|AG	151		PVX_081315	CDS	Identical	2.82799	0.00102916
3158	Pv_Sal1_chr05	409898	410012	GT|AG	115		PVX_089240	CDS	Identical	1.43297	0.00158688
3161	Pv_Sal1_chr02	386848	387104	GT|AG	257		PVX_081490	CDS	Identical	5.8125	0.00165358
3163	Pv_Sal1_chr12	1745915	1746029	GT|AG	115		PVX_117310	CDS	Identical	35.291	0.00456491
3166	Pv_Sal1_chr06	802588	802833	GT|AG	246		PVX_110985	CDS	Identical	4.52857	0.0014881
3168	Pv_Sal1_chr12	2832581	2832833	CT|AC	253		PVX_118560	CDS	Identical	5.34446	0.00119904
3169	Pv_Sal1_chr02	624648	624967	GT|AG	320		PVX_081750	CDS	Identical	4.40098	0.00132743
3170	Pv_Sal1_chr05	1334428	1334555	GT|AG	128		PVX_090315	CDS	Identical	26.5	0.00420017
3172	Pv_Sal1_chr12	2444182	2445175	GT|AG	994		PVX_118150	CDS		0.820879	0.00402091
3173	Pv_Sal1_chr12	2841699	2841820	CT|AC	122		PVX_118575	CDS	Identical	4	0.00177109
3176	Pv_Sal1_chr11	147879	148113	GT|AG	235		PVX_115325	CDS	Identical	27.7	0.00341398
3180	Pv_Sal1_chr10	815968	816172	CT|AC	205		PVX_080640	CDS	Identical	0.926185	0.00154321
3182	Pv_Sal1_chr12	1287833	1287971	CT|AC	139		PVX_116780	CDS	Identical	2.17614	0.00107354
3186	Pv_Sal1_chr06	162925	163154	GT|AG	230		PVX_001810	CDS	Identical	3.32319	0.00147638
3188	Pv_Sal1_chr13	1858334	1858600	CT|AC	267		PVX_086130	5UTR	Identical	3.26984	0.000974026
3190	Pv_Sal1_chr07	1239864	1239990	CT|AC	127		PVX_087105	CDS	Identical	0.543456	0.00165358
3191	Pv_Sal1_chr14	742263	742399	GT|AG	137		PVX_122640	CDS	Identical	2.15629	0.00157192
3195	Pv_Sal1_chr14	960950	961252	CT|AC	303		PVX_122885	CDS	Identical	14.0476	0.00176678
3208	Pv_Sal1_chr08	152159	152402	CT|AC	244		PVX_094325	CDS	Identical	0.630303	0.00548714
3211	Pv_Sal1_chr11	1176483	1176690	CT|AC	208		PVX_114200	CDS	Identical	8.5	0.00192678
3212	Pv_Sal1_chr09	538212	538343	CT|AC	132		PVX_091460	CDS	Identical	1.45055	0.00258816
3221	Pv_Sal1_chr09	678146	678397	GT|AG	252		PVX_091650	CDS	Identical	1.08279	0.00413437
3224	Pv_Sal1_chr07	313662	313826	CT|AC	165		PVX_098865	CDS	Identical	1.69167	0.00418355
3229	Pv_Sal1_chr08	946493	946512	GT|AG	20		PVX_095265	CDS		0.749287	0.00287954
3230	Pv_Sal1_chr02	327267	327382	CT|AC	116		PVX_081410	CDS	Identical	26.2222	0.00402091
3231	Pv_Sal1_chr10	1170826	1170953	GT|AG	128		PVX_097780	CDS	Identical	3	0.00548714
3235	Pv_Sal1_chr06	555021	555129	GT|AG	109		PVX_111325	CDS	Identical	1.38177	0.00119095
3236	Pv_Sal1_chr11	699846	700008	GT|AG	163		PVX_114705	CDS	Identical	4.91618	0.00111545
3243	Pv_Sal1_chr10	797096	797215	CT|AC	120		PVX_080610	CDS	Identical	1.40828	0.00130976
3253	Pv_Sal1_chr13	1153775	1154040	GT|AG	266		PVX_085410	CDS	Identical	3.68333	0.00163232
3256	Pv_Sal1_chr06	773232	773719	CT|AC	488		PVX_111030	CDS	Identical	5.66806	0.00157978
3257	Pv_Sal1_chr08	1250021	1250172	CT|AC	152		PVX_119705	CDS	Identical	4.125	0.00427298
3259	Pv_Sal1_chr04	803134	803405	GT|AG	272		PVX_003545	CDS	Identical	3.78967	0
3262	Pv_Sal1_chr14	1111117	1111323	GT|AG	207		PVX_123065	CDS	Identical	2.64496	0.00197628
3266	Pv_Sal1_chr08	955219	955346	GT|AG	128		PVX_095280	CDS		1.63214	0.0014881
3268	Pv_Sal1_chr06	189538	189653	CT|AC	116		PVX_001840	CDS	Identical	4.1188	0.00176678
3271	Pv_Sal1_chr10	119121	119220	GT|AG	100		PVX_079805	CDS	Identical	1.49926	0.00160471
3275	Pv_Sal1_chr02	234533	234735	CT|AC	203		PVX_081295	CDS	Identical	0.489993	0.00419909
3281	Pv_Sal1_chr12	2674091	2674202	GT|AG	112		PVX_118385	CDS	Identical	2.92886	0.00106724
3282	Pv_Sal1_chr14	274777	274960	GT|AG	184		PVX_122080	CDS	Identical	4.06541	0.00126143
3300	Pv_Sal1_chr06	382935	383056	GT|AG	122	Y	PVX_111545	CDS	Identical	1.00582	0.000739645
3301	Pv_Sal1_chr11	1187569	1187696	CT|AC	128		PVX_114190	5UTR	Identical	6.5163	0.0012987
3302	Pv_Sal1_chr14	1144204	1144397	GT|AG	194		PVX_123115	CDS	Identical	2.54573	0.00108382
3305	Pv_Sal1_chr12	1893827	1893972	GT|AG	146		PVX_117470	CDS	Identical	6.70437	0.0017094
3308	Pv_Sal1_chr04	173113	173426	CT|AC	314		PVX_002665	CDS	Identical	7.3635	0.00117647
3317	Pv_Sal1_chr08	1347023	1347163	CT|AC	141		PVX_119605	CDS	Identical	8.44841	0.00165358
3318	Pv_Sal1_chr06	864228	864418	GT|AG	191		PVX_110910	CDS	Identical	1.16296	0.00380618
3319	Pv_Sal1_chr07	554980	555108	GT|AG	129		PVX_099155	CDS	Identical	1.38797	0.00104239
3320	Pv_Sal1_chr04	457093	457203	CT|AC	111		PVX_003970	CDS	Identical	6.59286	0.00107354
3324	Pv_Sal1_chr03	510729	510930	CT|AC	202		PVX_000530	CDS	Identical	6.56667	0.00398516
3335	Pv_Sal1_chr09	1378449	1378640	CT|AC	192	Y	PVX_092440	CDS	Identical	2.29005	0.00146199
3336	Pv_Sal1_chr09	915084	915214	CT|AC	131		PVX_091870	CDS	Identical	0.767847	0.00159936
3340	Pv_Sal1_chr12	1330670	1330796	GT|AG	127		PVX_116840	CDS	Identical	1.22051	0.00300395
3341	Pv_Sal1_chr08	148628	148808	GT|AG	181	Y	PVX_094315	CDS	Identical	3.62558	0.00149701
3345	Pv_Sal1_chr05	599199	599367	GT|AG	169		PVX_089485	CDS	Identical	6.51269	0
3353	Pv_Sal1_chr07	778091	778292	GT|AG	202		PVX_099440	CDS	Identical	4.5526	0.00124805
3354	Pv_Sal1_chr02	738332	738715	CT|AC	384		PVX_081840	CDS	Identical	4.59247	0.00111732
3357	Pv_Sal1_chr14	2867625	2867791	GT|AG	167		PVX_101405	CDS	Identical	1.06369	0.00122362
3358	Pv_Sal1_chr06	900376	900625	CT|AC	250		PVX_110865	CDS	Identical	26.381	0.00425
3359	Pv_Sal1_chr14	331098	331221	GT|AG	124		PVX_122150	CDS	Identical	1.04167	0.00419909
3360	Pv_Sal1_chr01	67026	67177	GT|AG	152		PVX_087720	CDS	Identical	2.55043	0.0010627
3363	Pv_Sal1_chr11	421314	421587	GT|AG	274	Y	PVX_114995	CDS	Identical	2.62473	0.00131579
3367	Pv_Sal1_chr09	1040759	1040991	CT|AC	233		PVX_092035	CDS	Identical	1.98291	0.00150546
3368	Pv_Sal1_chr01	208969	209361	CT|AC	393		PVX_087830	CDS	Identical	2.01191	0.0010983
3373	Pv_Sal1_chr14	2594528	2594742	CT|AC	215		PVX_101040	CDS	Identical	11.7587	0.00245098
3376	Pv_Sal1_chr07	1234577	1234724	CT|AC	148		PVX_087110	CDS	Identical	28.5833	0.00300395
3380	Pv_Sal1_chr07	325943	326067	CT|AC	125		PVX_098875	CDS	Identical	1.75	0.00371216
3385	Pv_Sal1_chr09	899368	899511	CT|AC	144		PVX_091850	CDS	Identical	3.03064	0.00173573
3386	Pv_Sal1_chr13	31343	31532	GT|AG	190		PVX_084130	CDS	Identical	5.46667	0.00188546
3392	Pv_Sal1_chr14	266212	266371	CT|AC	160		PVX_122077	CDS	Identical	26.4683	0.00258816
3395	Pv_Sal1_chr06	1013690	1013811	CT|AC	122		PVX_004525	CDS	Identical	3.23056	0.00380442
3396	Pv_Sal1_chr10	805224	805420	CT|AC	197		PVX_080617	CDS	Identical	2.55	0.00380618
3397	Pv_Sal1_chr12	2810241	2810445	CT|AC	205		PVX_118535	CDS	Identical	2.17715	0.00165358
3399	Pv_Sal1_chr14	726983	727094	CT|AC	112		PVX_122625	CDS	Identical	0.607334	0.00116754
3404	Pv_Sal1_chr12	2174466	2174556	CT|AC	91		PVX_117815	CDS	Identical	2.47917	0.00212127
3408	Pv_Sal1_chr05	166227	166453	GT|AG	227	Y	PVX_088930	CDS	Identical	2.09048	0.00178708
3411	Pv_Sal1_chr05	1325898	1326033	GT|AG	136		PVX_090305	CDS	Identical	16.0222	0.00150921
3412	Pv_Sal1_chr09	670245	670355	GT|AG	111		PVX_091635	CDS	Identical	1.02851	0.00120773
3414	Pv_Sal1_chr13	1816701	1816802	CT|AC	102		PVX_086085	CDS	Identical	0.540522	0.00419909
3420	Pv_Sal1_chr02	452320	452523	CT|AC	204		PVX_081575	CDS	Identical	2.5625	0.00300395
3425	Pv_Sal1_chr12	906615	906787	CT|AC	173		PVX_082440	CDS	Identical	2.34659	0.00175131
3430	Pv_Sal1_chr04	764932	765072	CT|AC	141		PVX_003580	CDS	Identical	0.65873	0.00393754
3431	Pv_Sal1_chr02	604858	605004	CT|AC	147		PVX_081722	CDS		0.345922	0.00568182
3434	Pv_Sal1_chr11	1880101	1880247	GT|AG	147		PVX_113355	CDS	Identical	3.01111	0.00212127
3435	Pv_Sal1_chr08	126235	126503	GT|AG	269		PVX_094305	CDS	Identical	2.77424	0.00138812
3437	Pv_Sal1_chr12	2031966	2032244	CT|AC	279			intergenic		0.284175	0.00425
3439	Pv_Sal1_chr12	202752	202960	GT|AG	209		PVX_083330	CDS	Identical	5.9	0.0016178
3443	Pv_Sal1_chr12	1090466	1090626	GT|AG	161		PVX_116557	CDS	Identical	5.81181	0.000987817
3447	Pv_Sal1_chr09	470629	470791	CT|AC	163		PVX_091380	CDS	Identical	1.32967	0.00397246
3450	Pv_Sal1_chr11	1395511	1395704	GT|AG	194		PVX_113915	CDS	Identical	28.5125	0.00181324
3456	Pv_Sal1_chr12	114979	115176	GT|AG	198		PVX_083450	CDS	Identical	4.35119	0.00129983
3458	Pv_Sal1_chr10	65462	65642	CT|AC	181		PVX_079750	CDS	Identical	0.891667	0.00266356
3460	Pv_Sal1_chr14	2083122	2083324	CT|AC	203		PVX_124130	CDS	Identical	1.24664	0.00375678
3461	Pv_Sal1_chr09	1523607	1523738	CT|AC	132		PVX_092570	CDS	Identical	2.09629	0.00119581
3462	Pv_Sal1_chr08	941865	942012	CT|AC	148		PVX_095260	CDS	Identical	4.69286	0.00197628
3465	Pv_Sal1_chr05	79260	79486	GT|AG	227		PVX_088850	CDS	Identical	2.6459	0.00142315
3469	Pv_Sal1_chr11	1631590	1631792	CT|AC	203		PVX_113630	CDS	Identical	5.21429	0.00398516
3475	Pv_Sal1_chr10	678939	679054	CT|AC	116		PVX_080445	CDS	Identical	3.04167	0.00427298
3477	Pv_Sal1_chr14	1258876	1259123	CT|AC	248		PVX_123230	CDS	Identical	3.39495	0.0011534
3480	Pv_Sal1_chr12	229813	230015	GT|AG	203		PVX_083310	CDS	Identical	2.31389	0.00287954
3486	Pv_Sal1_chr05	638091	638203	GT|AG	113		PVX_089530	CDS	Identical	7.33839	0.00190476
3487	Pv_Sal1_chr09	869155	869256	GT|AG	102		PVX_091815	CDS	Identical	5.93044	0.00131926
3492	Pv_Sal1_chr14	740195	740281	CT|AC	87		PVX_122637	CDS	Identical	1.87702	0.000733676
3494	Pv_Sal1_chr06	560134	560251	GT|AG	118		PVX_111320	CDS	Identical	0.818659	0.00169707
3503	Pv_Sal1_chr06	15035	15153	GT|AG	119		PVX_001630	CDS	Identical	3.08333	0.00380442
3508	Pv_Sal1_chr05	685860	686007	GT|AG	148		PVX_089592	CDS	Identical	1.43333	0.00427298
3510	Pv_Sal1_chr12	1320150	1320365	CT|AC	216			intergenic		0.482957	0.00199601
3511	Pv_Sal1_chr14	591827	592989	CT|AC	1163		PVX_122465	CDS	Identical	2.77027	0.0019975
3513	Pv_Sal1_chr14	410430	410714	CT|AC	285		PVX_122240	CDS	Identical	3.12813	0.00116324
3514	Pv_Sal1_chr09	226546	226702	CT|AC	157		PVX_091065	CDS	Identical	4.56628	0.00145349
3515	Pv_Sal1_chr04	268801	268929	CT|AC	129		PVX_002790	CDS	Identical	3.76569	0.00129955
3516	Pv_Sal1_chr11	422974	423264	GT|AG	291	Y	PVX_114995	CDS	Overlap	0.291965	0.00221919
3520	Pv_Sal1_chr14	188279	188595	CT|AC	317		PVX_122015	CDS	Identical	4.0375	0.00104384
3521	Pv_Sal1_chr08	763568	763766	CT|AC	199	Y	PVX_095050	5UTR		0.405134	0.00160471
3528	Pv_Sal1_chr13	1029602	1029860	GT|AG	259			intergenic		0.795581	0.00173573
3536	Pv_Sal1_chr07	497125	497300	CT|AC	176		PVX_099085	CDS	Identical	1.68662	0.0011236
3537	Pv_Sal1_chr10	1137626	1137834	CT|AC	209		PVX_097805	CDS	Identical	1.72328	0.00113165
3538	Pv_Sal1_chr01	67566	67701	GT|AG	136		PVX_087720	CDS	Identical	2.34651	0.00158688
3540	Pv_Sal1_chr08	1208244	1208431	GT|AG	188		PVX_119780	CDS	Identical	0.57197	0.00371216
3545	Pv_Sal1_chr08	1207790	1207960	GT|AG	171		PVX_119780	CDS	Identical	0.710137	0.00163369
3548	Pv_Sal1_chr06	558699	558836	GT|AG	138		PVX_111320	CDS	Identical	1.33067	0.00124805
3553	Pv_Sal1_chr06	836427	836502	GT|AG	76	Y	PVX_110940	5UTR		0.138434	0.00266356
3557	Pv_Sal1_chr05	1062127	1062232	GT|AG	106		PVX_090040	CDS	Identical	2.85732	0.00275957
3558	Pv_Sal1_chr11	987084	987276	CT|AC	193		PVX_114410	CDS	Identical	1.72321	0.00371216
3567	Pv_Sal1_chr06	715414	715570	CT|AC	157		PVX_111105	CDS	Identical	1.84444	0.00375678
3570	Pv_Sal1_chr06	191126	191288	CT|AC	163		PVX_001840	CDS	Identical	2.90278	0.0016178
3571	Pv_Sal1_chr14	3084154	3084285	GT|AG	132		PVX_101600	CDS	Identical	53.6667	0.00402091
3572	Pv_Sal1_chr06	710786	710902	CT|AC	117		PVX_111115	CDS	Identical	2.49167	0.00398516
3583	Pv_Sal1_chr09	781843	781985	GT|AG	143		PVX_091750	CDS	Identical	26.3125	0.00402091
3586	Pv_Sal1_chr05	758167	758420	CT|AC	254		PVX_089680	CDS	Identical	6.84524	0.00184035
3589	Pv_Sal1_chr12	1487639	1487864	GT|AG	226		PVX_117040	CDS	Identical	2.65903	0.00212127
3600	Pv_Sal1_chr12	1617504	1617633	GT|AG	130		PVX_117165	CDS	Identical	3.6641	0.00114591
3603	Pv_Sal1_chr09	127998	128102	GT|AG	105		PVX_090955	CDS	Identical	1.9039	0.00100267
3606	Pv_Sal1_chr10	346893	347122	GT|AG	230		PVX_080075	CDS	Identical	2.0244	0.00380618
3609	Pv_Sal1_chr13	49037	49161	GT|AG	125		PVX_084160	CDS	Identical	2.33333	0.0041811
3610	Pv_Sal1_chr14	1400115	1400313	GT|AG	199		PVX_123365	3UTR		1.47633	0.0019975
3611	Pv_Sal1_chr08	328810	328986	CT|AC	177		PVX_094555	CDS	Identical	6.10833	0.00110619
3613	Pv_Sal1_chr14	1224821	1225111	CT|AC	291		PVX_123200	CDS	Identical	9.293	0.00248139
3621	Pv_Sal1_chr13	1533456	1533598	CT|AC	143		PVX_085810	CDS	Identical	0.591754	0.00179019
3622	Pv_Sal1_chr07	1449942	1450071	GT|AG	130		PVX_086860	CDS	Identical	52	0.00419909
3624	Pv_Sal1_chr06	848378	848536	CT|AC	159		PVX_110920	CDS	Identical	4.3813	0.00114591
3626	Pv_Sal1_chr12	2859716	2859929	GT|AG	214		PVX_118585	CDS	Identical	6.52778	0.00179019
3628	Pv_Sal1_chr11	1727107	1727248	GT|AG	142	Y	PVX_113535	CDS	Identical	6.23409	0.00102916
3633	Pv_Sal1_chr14	1353898	1354011	GT|AG	114		PVX_123320	CDS	Identical	2.99167	0.00345397
3634	Pv_Sal1_chr02	260824	260964	CT|AC	141	Y	PVX_081340	CDS	Identical	0.823519	0.00101695
3640	Pv_Sal1_chr11	407518	407659	GT|AG	142	Y	PVX_115005	CDS	Identical	2.76642	0.00117647
3641	Pv_Sal1_chr09	669592	669882	GT|AG	291		PVX_091635	CDS	Identical	2.86502	0.00127334
3642	Pv_Sal1_chr07	333079	333180	CT|AC	102		PVX_098890	CDS	Identical	2.78735	0.00138812
3645	Pv_Sal1_chr13	860097	860321	CT|AC	225		PVX_085035	CDS	Identical	2.83333	0.00175131
3649	Pv_Sal1_chr14	265844	265963	CT|AC	120		PVX_122077	CDS	Identical	1.35703	0.00345397
3658	Pv_Sal1_chr05	453559	453704	CT|AC	146		PVX_089310	CDS	Identical	2.19559	0.00145349
3664	Pv_Sal1_chr09	1347646	1347993	GT|AG	348		PVX_092415	CDS	Identical	51.9286	0.00300395
3667	Pv_Sal1_chr14	1436080	1436245	GT|AG	166		PVX_123430	CDS	Identical	4.11299	0.000922509
3670	Pv_Sal1_chr05	443900	444097	GT|AG	198		PVX_089295	CDS	Identical	3.39583	0.00349385
3674	Pv_Sal1_chr11	614621	614783	CT|AC	163		PVX_114815	CDS	Identical	5.04167	0.00380442
3679	Pv_Sal1_chr09	1754244	1754509	CT|AC	266		PVX_092840	CDS	Identical	2.05635	0.00176678
3684	Pv_Sal1_chr07	1224930	1225138	CT|AC	209		PVX_087130	CDS	Identical	1.24924	0.00134953
3685	Pv_Sal1_chr03	458463	458618	GT|AG	156		PVX_000580	CDS	Identical	1.34974	0.00118448
3687	Pv_Sal1_chr14	2581526	2581704	CT|AC	179		PVX_101015	CDS	Identical	2.07121	0.00152381
3690	Pv_Sal1_chr08	1378532	1378650	CT|AC	119		PVX_119565	CDS	Identical	1.24369	0.00413437
3692	Pv_Sal1_chr10	706464	706608	CT|AC	145		PVX_080475	CDS	Identical	2.27962	0.000937207
3696	Pv_Sal1_chr14	1428457	1428641	GT|AG	185		PVX_123410	CDS	Identical	0.860437	0.001001
3697	Pv_Sal1_chr01	460296	460444	CT|AC	149		PVX_088145	CDS	Identical	11.9108	0.000892857
3703	Pv_Sal1_chr11	1767644	1767819	GT|AG	176		PVX_113495	CDS	Identical	10.2099	0.00095511
3704	Pv_Sal1_chr14	2876407	2876596	GT|AG	190		PVX_101420	CDS	Identical	5.48485	0.00123457
3710	Pv_Sal1_chr07	612514	612631	CT|AC	118		PVX_099245	CDS	Identical	0.991808	0.00398516
3711	Pv_Sal1_chr12	2732233	2732384	CT|AC	152		PVX_118460	5UTR	Identical	3.93462	0.00173573
3714	Pv_Sal1_chr08	544316	544598	CT|AC	283		PVX_094815	CDS	Identical	5.0625	0.00190431
3719	Pv_Sal1_chr02	695327	695540	GT|AG	214		PVX_081815	CDS	Identical	37.5833	0.00104239
3722	Pv_Sal1_chr09	1794922	1795057	GT|AG	136		PVX_092880	CDS	Identical	2.10047	0.00150546
3723	Pv_Sal1_chr12	2359649	2359894	CT|AC	246		PVX_118035	CDS	Identical	2.61364	0.00192678
3724	Pv_Sal1_chr09	976071	976187	CT|AC	117	Y	PVX_091950	CDS	Identical	3.61546	0.00122926
3730	Pv_Sal1_chr06	498173	498279	GT|AG	107		PVX_111405	CDS	Identical	1.74964	0.00109569
3731	Pv_Sal1_chr06	189176	189418	CT|AC	243		PVX_001840	CDS	Identical	6.1859	0.00157192
3734	Pv_Sal1_chr13	458542	458728	CT|AC	187		PVX_084595	CDS	Identical	1.58157	0.00236247
3735	Pv_Sal1_chr08	995322	996154	GT|AG	833		PVX_095310	CDS	Identical	1.10767	0.00189343
3738	Pv_Sal1_chr13	1101685	1101986	CT|AC	302		PVX_085320	CDS	Identical	0.779899	0.00157017
3739	Pv_Sal1_chr12	1742759	1743194	CT|AC	436		PVX_117300	CDS	Identical	6.47487	0.000748503
3744	Pv_Sal1_chr12	352090	352251	GT|AG	162		PVX_083170	CDS	Identical	7.3701	0.00126984
3745	Pv_Sal1_chr14	2315276	2315500	CT|AC	225		PVX_100710	CDS	Identical	15.9583	0.00184035
3746	Pv_Sal1_chr09	425893	426039	CT|AC	147		PVX_091315	CDS	Identical	3.47201	0.00148368
3748	Pv_Sal1_chr07	1166224	1166382	GT|AG	159		PVX_099985	CDS	Identical	3.4114	0.00104239
3758	Pv_Sal1_chr06	850268	850414	CT|AC	147		PVX_110920	CDS	Identical	4.29167	0.00139743
3759	Pv_Sal1_chr13	283244	283408	CT|AC	165		PVX_084420	CDS	Identical	2.47441	0.0016
3767	Pv_Sal1_chr14	2933123	2933288	CT|AC	166		PVX_101485	CDS	Identical	7.04153	0.00198807
3775	Pv_Sal1_chr08	1208074	1208203	GT|AG	130		PVX_119780	CDS	Identical	4.625	0.00180879
3776	Pv_Sal1_chr08	631272	631630	GT|AG	359		PVX_094905	CDS	Identical	1.30604	0.00190404
3777	Pv_Sal1_chr10	431905	432246	CT|AC	342		PVX_080150	CDS	Identical	6.68571	0.00152381
3782	Pv_Sal1_chr11	1533474	1533582	GT|AG	109		PVX_113745	CDS	Identical	1.53462	0.00221919
3783	Pv_Sal1_chr09	467155	467359	GT|AG	205		PVX_091375	CDS	Identical	2.96014	0.00116324
3784	AAKM01000088	4821	4947	CT|AC	127		PVX_022185	CDS	Identical	8.0877	0.00121507
3786	Pv_Sal1_chr09	117460	117606	CT|AC	147		PVX_090940	CDS	Identical	0.805357	0.00425
3791	Pv_Sal1_chr14	816154	816285	GT|AG	132			intergenic		27.2143	0.00167294
3793	Pv_Sal1_chr08	1302488	1302663	CT|AC	176	Y	PVX_119640	CDS	Overlap	0.199399	0.00195312
3797	Pv_Sal1_chr09	213053	213207	CT|AC	155			intergenic		0.158786	0.00497894
3799	Pv_Sal1_chr01	690100	690265	CT|AC	166		PVX_093620	CDS	Identical	0.63787	0.00224331
3800	Pv_Sal1_chr07	1247733	1247973	GT|AG	241		PVX_087095	CDS	Identical	2.81638	0
3801	Pv_Sal1_chr12	2603939	2604138	CT|AC	200		PVX_118325	CDS	Identical	6.43834	0.00152672
3802	Pv_Sal1_chr01	795871	795970	CT|AC	100		PVX_093705	CDS	Identical	1.93333	0.00418355
3803	Pv_Sal1_chr14	873115	873254	GT|AG	140		PVX_122785	CDS	Identical	2.66892	0.00116754
3810	Pv_Sal1_chr06	262259	262358	GT|AG	100		PVX_001935	CDS	Identical	3.65128	0.00124805
3811	AAKM01000217	1290	1427	GT|AG	138		PVX_078195	CDS	Identical	2.83333	0.00404756
3813	Pv_Sal1_chr12	1949026	1949167	GT|AG	142		PVX_117550	CDS	Identical	12.075	0.00176678
3815	Pv_Sal1_chr12	148111	148252	GT|AG	142		PVX_083405	CDS	Identical	5.11794	0.00113165
3816	Pv_Sal1_chr11	56162	56334	GT|AG	173		PVX_115445	CDS	Identical	6.625	0.00262338
3818	Pv_Sal1_chr10	161004	161182	GT|AG	179		PVX_079860	CDS	Identical	3.55689	0.00108382
3822	Pv_Sal1_chr05	505664	505847	GT|AG	184		PVX_089375	CDS	Identical	4.49107	0.00327103
3823	Pv_Sal1_chr13	2012119	2012275	GT|AG	157		PVX_086335	CDS	Identical	1.88611	0.00375678
3828	Pv_Sal1_chr12	2454625	2454752	GT|AG	128		PVX_118162	CDS	Identical	5.06355	0.00165289
3829	Pv_Sal1_chr07	32225	32396	CT|AC	172		PVX_098605	CDS	Identical	4.34078	0
3830	Pv_Sal1_chr01	403669	403780	CT|AC	112		PVX_088050	CDS	Identical	2.22903	0.00119095
3831	Pv_Sal1_chr11	1967298	1967495	GT|AG	198		PVX_113260	CDS	Identical	1.13225	0.00345397
3832	Pv_Sal1_chr14	2342403	2342519	CT|AC	117		PVX_100740	CDS	Identical	3.75	0.00150546
3833	Pv_Sal1_chr02	447445	447607	GT|AG	163		PVX_081570	CDS	Identical	2.70833	0.00425
3838	Pv_Sal1_chr01	658375	658477	CT|AC	103		PVX_093580	CDS	Identical	2.02379	0.00167294
3840	Pv_Sal1_chr12	2687958	2688091	GT|AG	134	Y	PVX_118415	CDS	Identical	2.09343	0.00150546
3844	Pv_Sal1_chr11	505171	505349	GT|AG	179		PVX_114930	CDS	Identical	3.21727	0.00111545
3845	Pv_Sal1_chr10	946444	946562	GT|AG	119		PVX_098045	CDS	Identical	3.44208	0.00147275
3846	Pv_Sal1_chr04	330853	330983	GT|AG	131		PVX_002855	CDS	Identical	29.5	0.00371216
3847	Pv_Sal1_chr12	1323989	1324177	GT|AG	189		PVX_116825	CDS	Identical	3.47197	0.00157192
3857	Pv_Sal1_chr12	1876012	1876371	CT|AC	360		PVX_117435	CDS	Identical	3.32959	0.00109569
3858	Pv_Sal1_chr10	1285223	1285390	GT|AG	168		PVX_097635	CDS	Identical	3.54167	0.00413437
3860	Pv_Sal1_chr07	745386	745677	CT|AC	292	Y	PVX_099405	CDS	Overlap	0.138396	0.00474834
3862	Pv_Sal1_chr14	2085531	2085678	GT|AG	148		PVX_124140	CDS	Identical	3.92857	0.00153994
3864	Pv_Sal1_chr12	247519	247768	GT|AG	250		PVX_083290	CDS	Identical	1.73106	0.00236247
3865	Pv_Sal1_chr08	577983	578189	GT|AG	207		PVX_094855	CDS	Identical	3.27778	0.00122362
3866	Pv_Sal1_chr11	354164	354360	GT|AG	197		PVX_115063	CDS	Identical	2.65179	0.00380442
3869	Pv_Sal1_chr02	133521	133945	GT|AG	425		PVX_097015	5UTR		3.725	0.00345397
3870	Pv_Sal1_chr09	329822	330173	GT|AG	352		PVX_091185	CDS	Identical	2.48997	0.00120773
3871	AAKM01000025	18372	18559	GT|AG	188		PVX_112650	5UTR		4.91667	0.00128645
3872	Pv_Sal1_chr11	1276020	1276490	GT|AG	471		PVX_114075	CDS	Identical	2.30887	0.00102916
3878	Pv_Sal1_chr09	1047289	1047473	CT|AC	185		PVX_092040	CDS	Identical	3.0966	0.00129032
3879	Pv_Sal1_chr11	1443272	1443333	CT|AC	62		PVX_113850	CDS		0.659836	0.0016178
3880	Pv_Sal1_chr12	1647508	1647597	GT|AG	90		PVX_117180	CDS	Identical	1.29139	0.00188111
3882	Pv_Sal1_chr03	468078	468231	GT|AG	154		PVX_000565	CDS	Identical	4.0782	0.00123457
3883	Pv_Sal1_chr10	716608	716738	CT|AC	131		PVX_080485	CDS	Identical	0.978632	0.00474834
3884	Pv_Sal1_chr12	330702	330923	GT|AG	222		PVX_083195	5UTR		0.349337	0.00224331
3890	Pv_Sal1_chr14	414151	414431	GT|AG	281		PVX_122245	CDS	Identical	5.40994	0
3899	Pv_Sal1_chr01	66610	66755	GT|AG	146		PVX_087720	CDS	Identical	4.35971	0.00108342
3902	Pv_Sal1_chr14	1676998	1677531	CT|AC	534		PVX_123700	CDS	Identical	1.85114	0.00349385
3903	Pv_Sal1_chr13	1460548	1460767	GT|AG	220		PVX_085725	CDS	Identical	2.07213	0.00197628
3907	Pv_Sal1_chr12	742880	743050	CT|AC	171		PVX_082720	CDS	Identical	3.93611	0.00209497
3908	Pv_Sal1_chr08	921348	921734	CT|AC	387		PVX_095235	CDS	Identical	4.67351	0.000799361
3911	Pv_Sal1_chr12	1147003	1147259	GT|AG	257		PVX_116615	CDS	Identical	8.31069	0
3914	Pv_Sal1_chr07	535972	536109	CT|AC	138		PVX_099135	CDS	Identical	1.86195	0.00160471
3922	Pv_Sal1_chr08	85110	85238	CT|AC	129		PVX_094275	CDS	Identical	4.62597	0
3925	Pv_Sal1_chr14	2119785	2119939	GT|AG	155		PVX_124190	CDS	Identical	5.01667	0.00221919
3926	Pv_Sal1_chr12	907051	907218	CT|AC	168		PVX_082440	CDS	Identical	4.56624	0.00120773
3929	Pv_Sal1_chr11	1533639	1533769	GT|AG	131		PVX_113745	CDS	Identical	0.714889	0.00380618
3941	Pv_Sal1_chr10	185856	185975	CT|AC	120		PVX_079895	CDS	Identical	3.67379	0.000926784
3945	Pv_Sal1_chr07	464251	464897	CT|AC	647		PVX_099035	CDS	Identical	4.71296	0.00206186
3955	Pv_Sal1_chr10	113574	113763	GT|AG	190		PVX_079795	CDS	Identical	7.45833	0.00258816
3958	Pv_Sal1_chr09	935630	935840	CT|AC	211		PVX_091905	CDS	Identical	4.98284	0.00164609
3962	Pv_Sal1_chr09	571218	571357	GT|AG	140			intergenic		2.97906	0.000739645
3964	Pv_Sal1_chr12	134518	134661	CT|AC	144		PVX_083425	CDS	Identical	0.260553	0.00327103
3970	Pv_Sal1_chr11	1879898	1880007	GT|AG	110		PVX_113355	CDS	Identical	3.36667	0.00159936
3983	AAKM01002359	429	571	GT|AG	143			intergenic		6.16667	0.00480571
3985	Pv_Sal1_chr10	946623	946836	GT|AG	214		PVX_098045	CDS	Identical	1.04243	0.000739645
3986	Pv_Sal1_chr07	1329512	1329655	GT|AG	144		PVX_086955	CDS	Identical	1.18883	0.00147167
3987	Pv_Sal1_chr14	873339	873469	GT|AG	131		PVX_122785	CDS	Identical	6.20307	0.000748503
3988	Pv_Sal1_chr02	439843	440120	CT|AC	278		PVX_081560	CDS	Identical	1.92381	0.00456491
3990	Pv_Sal1_chr12	2296560	2296727	GT|AG	168		PVX_117965	CDS	Identical	2.7668	0.00139743
3991	Pv_Sal1_chr11	161196	161390	CT|AC	195		PVX_115305	CDS	Identical	4.81785	0.00168919
3993	Pv_Sal1_chr01	208722	208905	CT|AC	184		PVX_087830	CDS	Identical	2.88961	0.0012087
3996	Pv_Sal1_chr01	531279	531470	CT|AC	192		PVX_088240	CDS	Identical	2.39469	0.00393754
3997	Pv_Sal1_chr05	989778	989931	CT|AC	154		PVX_089970	CDS	Identical	3.69444	0.00110619
3998	Pv_Sal1_chr04	311525	311679	GT|AG	155		PVX_002830	CDS	Identical	3.51224	0.00118765
4002	Pv_Sal1_chr12	983120	983355	GT|AG	236		PVX_082365	CDS	Identical	4.0419	0.00221239
4003	Pv_Sal1_chr14	1834522	1834716	GT|AG	195		PVX_123840	CDS	Identical	2.87419	0.00169205
4006	Pv_Sal1_chr09	116516	116683	CT|AC	168		PVX_090940	CDS	Identical	0.872331	0.00496408
4008	Pv_Sal1_chr05	494463	494619	GT|AG	157		PVX_089360	CDS	Identical	1.69167	0.00380618
4012	Pv_Sal1_chr13	526626	526908	CT|AC	283			intergenic		0.360528	0.00236247
4013	Pv_Sal1_chr03	619832	619937	GT|AG	106		PVX_096295	CDS	Identical	9.96032	0.00151057
4016	Pv_Sal1_chr09	887214	887352	CT|AC	139		PVX_091835	CDS	Identical	2.64885	0.00104239
4020	Pv_Sal1_chr14	1731553	1732538	CT|AC	986	Y	PVX_123755	CDS	Identical	0.586676	0.00464592
4029	Pv_Sal1_chr02	273630	273753	GT|AG	124		PVX_081360	CDS	Identical	0.882107	0.00212127
4030	Pv_Sal1_chr12	1157887	1158068	GT|AG	182		PVX_116635	CDS	Identical	5.31294	0.00129955
4048	Pv_Sal1_chr14	570498	570769	GT|AG	272		PVX_122445	CDS	Identical	1.11084	0.00165358
4049	Pv_Sal1_chr14	709377	709574	CT|AC	198		PVX_122600	CDS	Identical	4.91719	0.00147638
4050	Pv_Sal1_chr13	1080961	1081118	CT|AC	158		PVX_085300	CDS	Identical	1.44407	0.00162338
4051	Pv_Sal1_chr12	2451147	2451254	GT|AG	108		PVX_118160	CDS	Identical	5.21944	0.000778816
4052	Pv_Sal1_chr08	1438888	1439101	GT|AG	214		PVX_119495	CDS	Identical	1.07576	0.00179019
4053	Pv_Sal1_chr10	184548	184669	GT|AG	122		PVX_079890	CDS	Identical	5.0522	0.000995025
4062	Pv_Sal1_chr14	2399339	2399487	CT|AC	149		PVX_100815	CDS	Identical	1.46667	0.00427298
4070	Pv_Sal1_chr12	1786502	1786648	GT|AG	147		PVX_117335	CDS	Identical	1.63791	0.0035352
4073	Pv_Sal1_chr13	801363	801542	CT|AC	180		PVX_084950	CDS	Identical	1.83651	0.00349385
4077	Pv_Sal1_chr11	768397	768505	GT|AG	109		PVX_114615	CDS	Identical	3.8213	0.00202143
4079	Pv_Sal1_chr11	1734249	1734350	CT|AC	102		PVX_113520	CDS	Identical	1.39328	0.00341398
4082	Pv_Sal1_chr08	886967	887084	CT|AC	118		PVX_095200	CDS	Identical	5.55585	0.000970874
4091	Pv_Sal1_chr09	1538755	1538853	CT|AC	99		PVX_092575	CDS	Identical	1.07051	0.00375397
4095	Pv_Sal1_chr05	1059686	1059808	GT|AG	123		PVX_090035	CDS	Identical	2.76818	0.00190431
4097	Pv_Sal1_chr09	359421	359590	GT|AG	170		PVX_091245	CDS	Identical	1.68939	0.00224331
4099	Pv_Sal1_chr10	1164945	1165113	CT|AC	169		PVX_097787	CDS	Identical	0.930164	0.000769231
4101	Pv_Sal1_chr02	274039	274274	GT|AG	236		PVX_081360	CDS	Identical	0.667937	0.00474834
4104	Pv_Sal1_chr12	2521993	2522270	CT|AC	278		PVX_118230	CDS	Identical	3.03333	0.00371216
4108	Pv_Sal1_chr13	573049	573193	CT|AC	145			intergenic		1.25357	0.00404756
4118	Pv_Sal1_chr12	2765029	2765152	GT|AG	124		PVX_118490	CDS	Identical	4.50595	0.00147167
4126	Pv_Sal1_chr12	257841	257952	CT|AC	112		PVX_083275	CDS	Identical	3.14888	0.00129955
4127	Pv_Sal1_chr12	2702429	2702640	CT|AC	212		PVX_118425	CDS	Identical	1.03661	0.0015531
4132	Pv_Sal1_chr11	1291131	1291455	CT|AC	325		PVX_114050	5UTR		1.10399	0.00122926
4136	Pv_Sal1_chr09	1343038	1343192	CT|AC	155		PVX_092410	CDS	Identical	0.686613	0.00164609
4139	Pv_Sal1_chr12	2550088	2550253	CT|AC	166		PVX_118280	CDS	Identical	5.67014	0.0012215
4142	Pv_Sal1_chr14	1731092	1731455	CT|AC	364	Y	PVX_123755	CDS	Identical	0.473044	0.0014881
4145	Pv_Sal1_chr11	946539	946666	GT|AG	128		PVX_114465	CDS	Identical	0.979225	0.00212127
4146	Pv_Sal1_chr12	147738	147853	GT|AG	116			intergenic		0.808717	0.00430076
4147	Pv_Sal1_chr09	1048194	1048477	CT|AC	284		PVX_092040	CDS	Identical	4.16316	0.0010627
4150	Pv_Sal1_chr13	1470211	1470417	CT|AC	207		PVX_085730	CDS	Identical	2.69254	0.00130548
4151	Pv_Sal1_chr11	523220	523314	GT|AG	95		PVX_114920	CDS	Identical	2.98182	0.000987817
4154	Pv_Sal1_chr12	2189743	2189953	CT|AC	211		PVX_117850	CDS	Identical	6.05556	0.00445332
4161	Pv_Sal1_chr07	819951	820064	GT|AG	114		PVX_099500	CDS	Identical	5.10714	0.00181324
4163	Pv_Sal1_chr12	2103274	2103509	GT|AG	236		PVX_117730	CDS	Identical	5.425	0.00221919
4164	Pv_Sal1_chr13	1920598	1920725	GT|AG	128		PVX_086205	CDS	Identical	1.39205	0.00375678
4165	Pv_Sal1_chr12	656182	656350	CT|AC	169		PVX_082830	CDS	Identical	5.25108	0.00145349
4168	Pv_Sal1_chr04	236870	236986	GT|AG	117		PVX_002745	CDS	Identical	1.67708	0.00375397
4169	Pv_Sal1_chr14	1427817	1428013	GT|AG	197		PVX_123410	CDS	Identical	2.69857	0.00236967
4174	Pv_Sal1_chr01	676428	676549	CT|AC	122		PVX_093607	CDS	Identical	0.799486	0.00371216
4176	Pv_Sal1_chr09	327104	327351	CT|AC	248		PVX_091180	5UTR	Overlap	6.725	0.00171637
4180	Pv_Sal1_chr11	937267	937415	GT|AG	149		PVX_114480	CDS	Identical	1.67096	0.00198807
4182	Pv_Sal1_chr12	1131079	1131208	CT|AC	130		PVX_116603	CDS	Identical	2.60088	0.00262338
4185	Pv_Sal1_chr02	71640	71856	CT|AC	217		PVX_096970	CDS	Identical	1.89187	0.000974026
4193	Pv_Sal1_chr10	797691	798031	CT|AC	341		PVX_080610	CDS	Identical	2.31026	0.00117693
4194	Pv_Sal1_chr07	777483	777720	GT|AG	238		PVX_099440	CDS	Identical	1.39083	0.00104239
4197	Pv_Sal1_chr12	2530817	2531075	GT|AG	259			intergenic		5.33333	0.00548714
4200	Pv_Sal1_chr01	387751	387893	CT|AC	143		PVX_088035	CDS	Identical	6.91667	0.0035352
4201	Pv_Sal1_chr14	140853	140965	CT|AC	113		PVX_121960	CDS	Identical	1.98787	0.00123305
4205	Pv_Sal1_chr04	396620	396736	CT|AC	117		PVX_002930	CDS	Identical	1.31422	0.00262338
4210	Pv_Sal1_chr07	762411	762587	CT|AC	177		PVX_099420	CDS	Identical	1.29983	0.00165358
4212	Pv_Sal1_chr06	260898	261082	GT|AG	185		PVX_001935	CDS	Identical	2.49386	0.00178708
4220	Pv_Sal1_chr08	1377752	1377921	CT|AC	170		PVX_119565	CDS	Identical	1.95556	0.00497894
4227	Pv_Sal1_chr01	710621	710760	GT|AG	140		PVX_093635	CDS	Identical	9.64762	0.00144342
4228	Pv_Sal1_chr12	2189317	2189455	CT|AC	139		PVX_117850	CDS	Identical	4.65675	0.00157192
4233	Pv_Sal1_chr05	425228	425345	GT|AG	118		PVX_089270	CDS	Identical	1.95256	0.00176678
4234	Pv_Sal1_chr06	280110	280286	CT|AC	177		PVX_001950	CDS	Identical	2.23214	0.00165358
4236	Pv_Sal1_chr03	565070	565298	CT|AC	229		PVX_096385	CDS	Identical	3.125	0.00402091
4240	Pv_Sal1_chr08	297385	297508	CT|AC	124		PVX_094505	CDS	Identical	7.57294	0.00229885
4241	Pv_Sal1_chr03	513792	513928	CT|AC	137		PVX_000530	CDS	Identical	1.61667	0.00423729
4251	Pv_Sal1_chr13	583929	584072	CT|AC	144		PVX_084730	CDS	Identical	2.12607	0.00163369
4253	Pv_Sal1_chr11	301641	301776	GT|AG	136		PVX_115115	CDS	Identical	35.3667	0.00430076
4256	Pv_Sal1_chr09	1002381	1002626	GT|AG	246		PVX_091990	CDS	Identical	2.1443	0.00139743
4266	Pv_Sal1_chr04	337217	337542	CT|AC	326		PVX_002865	CDS	Identical	0.941667	0.00512052
4270	Pv_Sal1_chr04	284599	284729	GT|AG	131		PVX_002800	CDS	Identical	2.37301	0.00119581
4276	Pv_Sal1_chr13	1637549	1637744	GT|AG	196		PVX_085925	CDS	Identical	26.4571	0.00423729
4277	Pv_Sal1_chr10	496865	497021	CT|AC	157		PVX_080240	CDS	Identical	15.9167	0.00119581
4281	Pv_Sal1_chr11	1037436	1037583	GT|AG	148		PVX_114344	CDS	Identical	1.86429	0.00371216
4282	Pv_Sal1_chr07	545184	545291	GT|AG	108		PVX_099145	CDS	Identical	5.21878	0.00253807
4284	Pv_Sal1_chr07	424000	424094	GT|AG	95	Y	PVX_098990	CDS	Identical	6.30598	0.00129983
4289	Pv_Sal1_chr07	824183	824621	CT|AC	439		PVX_099507	CDS	Identical	1.76131	0.00190431
4297	Pv_Sal1_chr07	21414	21540	CT|AC	127			intergenic		2.77875	0.00175131
4300	Pv_Sal1_chr12	2626869	2626978	CT|AC	110		PVX_118345	5UTR	Overlap	0.15185	0.00408893
4301	Pv_Sal1_chr14	2934670	2935151	CT|AC	482		PVX_101485	CDS	Identical	6.86794	0.00165017
4306	Pv_Sal1_chr14	2683552	2683729	GT|AG	178		PVX_101160	CDS	Identical	1.81718	0.00175131
4310	Pv_Sal1_chr04	341454	341562	CT|AC	109		PVX_002875	CDS	Identical	5.91775	0.00102916
4315	Pv_Sal1_chr07	1123034	1123260	GT|AG	227		PVX_099930	CDS	Identical	5.73986	0
4318	Pv_Sal1_chr10	549732	549943	GT|AG	212		PVX_080285	5UTR		0.0678308	0.00159936
4319	Pv_Sal1_chr12	1348329	1348444	CT|AC	116		PVX_116870	CDS	Identical	2.53098	0.00147167
4334	Pv_Sal1_chr04	649028	649177	CT|AC	150		PVX_003750	CDS	Identical	4.78462	0.00169707
4340	Pv_Sal1_chr04	491152	491252	GT|AG	101		PVX_003925	CDS	Identical	5.50714	0.00178708
4343	Pv_Sal1_chr07	1114459	1114888	GT|AG	430		PVX_099915	5UTR		0.235741	0.00150546
4344	Pv_Sal1_chr14	262695	262824	GT|AG	130		PVX_122075	CDS	Identical	1.67639	0.00371216
4345	Pv_Sal1_chr01	679086	679202	CT|AC	117		PVX_093610	CDS	Identical	2.86944	0.00266356
4350	Pv_Sal1_chr12	2428796	2429035	GT|AG	240	Y	PVX_118115	CDS	Identical	12.0116	0.0017762
4352	Pv_Sal1_chr02	210010	210239	GT|AG	230		PVX_081265	5UTR	Identical	0.281871	0.00464592
4353	Pv_Sal1_chr05	1289249	1289442	CT|AC	194		PVX_090275	5UTR	Identical	2.84766	0.000974026
4355	Pv_Sal1_chr13	719697	720056	GT|AG	360	Y	PVX_084855	CDS	Identical	1.46887	0.000851064
4356	Pv_Sal1_chr13	1955601	1955766	CT|AC	166		PVX_086265	CDS	Identical	4.27652	0.00393754
4359	Pv_Sal1_chr12	2889415	2889540	GT|AG	126		PVX_118600	CDS	Identical	8.33333	0.00464592
4362	Pv_Sal1_chr05	1062743	1062923	GT|AG	181		PVX_090040	CDS	Identical	7.29167	0.00197628
4363	Pv_Sal1_chr05	732933	733076	CT|AC	144	Y	PVX_089660	CDS	Identical	1.72499	0.0012474
4364	Pv_Sal1_chr05	508305	508480	GT|AG	176		PVX_089375	CDS	Identical	6.63961	0.00266356
4365	Pv_Sal1_chr06	915182	915380	CT|AC	199		PVX_110845a	CDS	Identical	3.67778	0.00287954
4368	Pv_Sal1_chr05	561114	561277	CT|AC	164		PVX_089445	CDS	Identical	3.8803	0.00236247
4369	Pv_Sal1_chr03	326878	327006	GT|AG	129		PVX_000760	CDS	Identical	1.86984	0.0035352
4373	Pv_Sal1_chr12	1346683	1346861	CT|AC	179		PVX_116865	CDS	Identical	4.56594	0.00111982
4374	Pv_Sal1_chr14	1955727	1955881	GT|AG	155		PVX_123990	CDS	Identical	4.00357	0.00104239
4376	Pv_Sal1_chr13	1710322	1710525	GT|AG	204		PVX_085980	CDS	Identical	3.53324	0.00257732
4383	Pv_Sal1_chr09	1786143	1786294	CT|AC	152		PVX_092875	CDS	Identical	3.66818	0.00132538
4386	Pv_Sal1_chr13	923699	923888	CT|AC	190		PVX_085120	CDS	Identical	4.10795	0.00141123
4387	Pv_Sal1_chr12	2556694	2556860	GT|AG	167		PVX_118290	CDS	Identical	4.66667	0.00398516
4393	Pv_Sal1_chr10	1188497	1188712	GT|AG	216		PVX_097760	CDS	Identical	4.18475	0
4400	Pv_Sal1_chr01	802425	802554	GT|AG	130		PVX_093710	CDS	Identical	4.73333	0.00497894
4402	Pv_Sal1_chr07	735038	735280	GT|AG	243		PVX_099385	CDS	Identical	1.22679	0.00143102
4405	Pv_Sal1_chr11	437541	437701	CT|AC	161		PVX_114990	CDS	Identical	30.5	0.00380618
4409	Pv_Sal1_chr10	99014	99108	CT|AC	95		PVX_079780	CDS	Identical	2.16517	0.00104384
4414	Pv_Sal1_chr05	749565	749677	CT|AC	113		PVX_089667	CDS	Identical	27.1286	0.00341398
4416	Pv_Sal1_chr10	179264	179511	GT|AG	248		PVX_079885	CDS	Identical	4.82237	0.00091659
4421	Pv_Sal1_chr02	77010	77178	CT|AC	169			intergenic		0.0854943	0.00418355
4424	Pv_Sal1_chr07	325194	325293	CT|AC	100		PVX_098875	CDS	Identical	2.52778	0.00345397
4427	Pv_Sal1_chr14	673980	674152	CT|AC	173		PVX_122540	CDS	Identical	1.08476	0.00143102
4429	Pv_Sal1_chr02	498024	498159	CT|AC	136		PVX_081625	CDS	Identical	4.575	0.00258816
4432	Pv_Sal1_chr10	328014	328465	GT|AG	452		PVX_080055	CDS	Identical	3.72024	0.00127389
4433	Pv_Sal1_chr08	549935	550077	GT|AG	143		PVX_094820	CDS	Identical	1.6393	0.00167294
4438	Pv_Sal1_chr09	1815247	1815368	CT|AC	122			intergenic		2.76894	0.00380618
4439	Pv_Sal1_chr05	996006	996268	CT|AC	263		PVX_089972	CDS	Identical	3.475	0.00224331
4445	Pv_Sal1_chr14	45982	46124	CT|AC	143		PVX_121885	CDS	Identical	10.3257	0
4450	Pv_Sal1_chr05	648418	648552	CT|AC	135		PVX_089540	CDS	Identical	1.04823	0.00122249
4451	Pv_Sal1_chr13	1277611	1277764	GT|AG	154		PVX_085555	CDS	Identical	2.62659	0.000704225
4453	Pv_Sal1_chr12	2785283	2786822	CT|AC	1540			intergenic		0.690163	0.00349385
4455	Pv_Sal1_chr07	332790	332922	CT|AC	133		PVX_098890	CDS	Identical	3.3055	0.00178708
4456	Pv_Sal1_chr13	1953503	1953665	GT|AG	163	Y	PVX_086260	CDS	Identical	2.42987	0.00179091
4457	Pv_Sal1_chr12	627400	627550	GT|AG	151		PVX_082875	CDS	Identical	5.55625	0.000704225
4458	AAKM01000025	36842	36942	CT|AC	101			intergenic		0.71176	0.00404756
4460	Pv_Sal1_chr14	2723499	2723645	GT|AG	147		PVX_101210	CDS	Identical	0.893068	0.00287954
4461	Pv_Sal1_chr11	140151	140313	CT|AC	163		PVX_115335	CDS	Identical	4.39948	0.0010745
4463	Pv_Sal1_chr10	1089790	1090053	GT|AG	264		PVX_097852	CDS	Identical	2.59	0.0013369
4466	Pv_Sal1_chr12	795620	795818	CT|AC	199		PVX_082625	CDS	Identical	2.9375	0.00341398
4468	Pv_Sal1_chr11	384489	384705	CT|AC	217		PVX_115020	CDS	Identical	5.3696	0.00107354
4472	Pv_Sal1_chr03	575065	575206	GT|AG	142	Y	PVX_096360	CDS	Identical	2.26144	0.00101695
4475	Pv_Sal1_chr06	104039	104180	GT|AG	142		PVX_001745	CDS	Identical	7.48629	0.00208768
4477	Pv_Sal1_chr05	578524	578655	CT|AC	132		PVX_089470	CDS	Identical	1.1873	0.00512052
4479	Pv_Sal1_chr11	1412183	1412311	GT|AG	129		PVX_113905	CDS	Identical	0.751515	0.00179019
4480	Pv_Sal1_chr07	1370592	1370724	CT|AC	133		PVX_086930	CDS	Identical	4.40127	0.00183486
4484	Pv_Sal1_chr13	193243	193410	GT|AG	168	Y	PVX_084325	CDS	Identical	2.88644	0.000811688
4487	Pv_Sal1_chr07	605671	605807	GT|AG	137		PVX_099235	CDS	Identical	1.87902	0.00165358
4490	Pv_Sal1_chr12	1131250	1131649	CT|AC	400		PVX_116603	CDS	Identical	0.653409	0.00408893
4492	Pv_Sal1_chr11	1833360	1833498	GT|AG	139		PVX_113400	CDS	Identical	2.02083	0.00393754
4493	Pv_Sal1_chr14	2030792	2030900	CT|AC	109		PVX_124075	CDS	Identical	1.75941	0.00129032
4500	Pv_Sal1_chr01	645949	646068	CT|AC	120	Y	PVX_093565	CDS	Identical	2.03333	0.00221919
4501	Pv_Sal1_chr09	782183	782348	GT|AG	166		PVX_091750	CDS	Identical	3.14444	0.00258816
4502	Pv_Sal1_chr12	1356783	1357013	CT|AC	231		PVX_116880	CDS	Identical	1.70795	0.00119581
4504	Pv_Sal1_chr08	315020	315338	GT|AG	319		PVX_094535	CDS	Identical	3.66995	0
4505	Pv_Sal1_chr08	920418	920561	CT|AC	144		PVX_095235	CDS	Identical	3.25206	0.00114811
4506	Pv_Sal1_chr10	753950	754110	GT|AG	161		PVX_080540	CDS	Identical	1.20909	0.00398516
4507	Pv_Sal1_chr12	2006544	2006644	GT|AG	101		PVX_117615	CDS	Identical	6.10678	0.00204918
4508	Pv_Sal1_chr01	787865	788068	GT|AG	204		PVX_093695	CDS	Identical	4.72241	0.000720981
4511	Pv_Sal1_chr06	445188	445360	CT|AC	173		PVX_111460	CDS	Identical	5.51389	0.00143102
4512	Pv_Sal1_chr14	2349474	2349638	CT|AC	165		PVX_100745	CDS	Identical	3.32727	0.00143102
4516	Pv_Sal1_chr12	480503	480656	CT|AC	154		PVX_083045	CDS	Identical	4.22937	0
4524	Pv_Sal1_chr14	2824448	2824787	CT|AC	340		PVX_101362	CDS	Identical	2.88884	0.00163232
4526	Pv_Sal1_chr09	1429021	1429184	CT|AC	164		PVX_092495	CDS	Identical	6.28175	0.00349385
4527	Pv_Sal1_chr04	304373	304584	GT|AG	212		PVX_002825	CDS	Identical	1.85312	0.00179019
4530	Pv_Sal1_chr04	408759	408908	CT|AC	150			intergenic		2.99107	0.00212127
4531	Pv_Sal1_chr05	1171702	1171813	GT|AG	112		PVX_090140	CDS	Identical	4.66667	0.00496408
4534	Pv_Sal1_chr01	306042	306174	GT|AG	133		PVX_087945	CDS	Identical	1.76249	0.00158688
4536	Pv_Sal1_chr14	1920367	1920499	CT|AC	133		PVX_123950	CDS	Identical	3.65952	0.00221919
4538	Pv_Sal1_chr02	448117	448297	GT|AG	181		PVX_081570	CDS	Identical	0.266484	0.00414054
4540	Pv_Sal1_chr05	520662	520803	CT|AC	142	Y	PVX_089390	CDS	Identical	0.89881	0.00152381
4545	Pv_Sal1_chr14	961755	961916	CT|AC	162		PVX_122885	CDS	Identical	5.27892	0.0018635
4549	Pv_Sal1_chr13	1924338	1924496	GT|AG	159		PVX_086205	CDS	Identical	1.87085	0.00300395
4550	Pv_Sal1_chr14	1827673	1827827	CT|AC	155		PVX_123835	CDS	Identical	4.31207	0.0013459
4551	Pv_Sal1_chr14	1356987	1357103	CT|AC	117		PVX_123325	CDS		0.191111	0.00427298
4553	Pv_Sal1_chr06	381478	381937	GT|AG	460	Y	PVX_111545	CDS	Identical	0.397584	0.00165358
4555	Pv_Sal1_chr12	886572	886776	CT|AC	205		PVX_082475	CDS	Identical	5.23728	0.000987817
4556	Pv_Sal1_chr13	1353412	1353553	GT|AG	142		PVX_085605	CDS	Identical	4.53346	0.000892857
4558	Pv_Sal1_chr08	1071297	1071396	GT|AG	100		PVX_095380	CDS	Identical	9.56255	0.00259067
4561	Pv_Sal1_chr10	974467	974639	GT|AG	173		PVX_098015	CDS	Identical	4.91173	0.00128645
4566	Pv_Sal1_chr14	1851147	1851365	CT|AC	219		PVX_123860	CDS	Identical	2.25714	0.0014881
4572	Pv_Sal1_chr12	2531991	2533573	GT|AG	1583	Y	PVX_118255	CDS	Overlap	1.26051	0
4573	Pv_Sal1_chr11	382342	382477	CT|AC	136		PVX_115025	CDS	Identical	0.425959	0.00164609
4578	Pv_Sal1_chr12	1786700	1786812	GT|AG	113		PVX_117335	CDS	Identical	2.17222	0.00147167
4585	Pv_Sal1_chr04	156329	156911	CT|AC	583			intergenic		4.44407	0.00143472
4599	Pv_Sal1_chr10	354489	354648	CT|AC	160		PVX_080090	CDS	Identical	2.16429	0.00413437
4601	Pv_Sal1_chr06	769544	769669	GT|AG	126		PVX_111035	CDS	Identical	6.91822	0.00130976
4603	Pv_Sal1_chr12	2674262	2674557	GT|AG	296		PVX_118385	CDS	Identical	3.16667	0.00119581
4604	Pv_Sal1_chr09	1072180	1072434	GT|AG	255		PVX_092075	CDS	Identical	4.45749	0.00148368
4615	Pv_Sal1_chr14	2006807	2007041	GT|AG	235		PVX_124055	CDS	Identical	1.92073	0.00167294
4618	Pv_Sal1_chr12	250624	250803	CT|AC	180		PVX_083280	CDS	Identical	1.53766	0.000759878
4620	Pv_Sal1_chr08	1355130	1355346	CT|AC	217		PVX_119595	CDS	Identical	4.01429	0.0014881
4622	Pv_Sal1_chr07	1137096	1137247	GT|AG	152		PVX_099955	CDS	Identical	1.17749	0.0035352
4629	Pv_Sal1_chr11	522438	522596	GT|AG	159		PVX_114920	CDS	Identical	1.32401	0.00141123
4630	Pv_Sal1_chr13	1496290	1496494	GT|AG	205		PVX_085750	CDS	Identical	5.48064	0.000931099
4631	Pv_Sal1_chr09	1839783	1839909	CT|AC	127		PVX_092935	CDS	Identical	7.42857	0.00393754
4639	Pv_Sal1_chr12	201616	201720	GT|AG	105		PVX_083330	CDS	Identical	3.525	0.00209497
4641	Pv_Sal1_chr12	970880	971080	GT|AG	201		PVX_082380	CDS	Identical	6.225	0.00393754
4643	Pv_Sal1_chr01	477915	478076	CT|AC	162		PVX_088175	CDS	Identical	1.1665	0.00128617
4644	Pv_Sal1_chr13	1217207	1217463	GT|AG	257		PVX_085500	CDS	Identical	1.67866	0.00179091
4649	Pv_Sal1_chr04	696494	696663	CT|AC	170		PVX_003665	CDS		0.112198	0.00430076
4651	Pv_Sal1_chr08	1354612	1354736	CT|AC	125		PVX_119595	CDS	Identical	3.21944	0.00192678
4653	Pv_Sal1_chr07	969428	969778	GT|AG	351		PVX_099690	CDS	Identical	2.16931	0.00108382
4654	Pv_Sal1_chr02	485279	485382	GT|AG	104		PVX_081605	CDS	Identical	4.38333	0.00262338
4656	Pv_Sal1_chr06	979479	979585	GT|AG	107		PVX_110810	CDS	Identical	2.80501	0.0019802
4659	Pv_Sal1_chr14	2402040	2402169	GT|AG	130		PVX_100820	CDS	Identical	11.7524	0.00181818
4663	Pv_Sal1_chr05	1063928	1064064	GT|AG	137		PVX_090040	CDS	Identical	2.64028	0.00177109
4665	Pv_Sal1_chr14	932118	932241	CT|AC	124		PVX_122865	CDS	Identical	0.317221	0.00165358
4667	Pv_Sal1_chr11	1722842	1722985	GT|AG	144		PVX_113545	CDS	Identical	0.398205	0.00349385
4669	Pv_Sal1_chr06	462418	462566	CT|AC	149		PVX_111440	CDS	Identical	3.92647	0.00375397
4671	Pv_Sal1_chr04	607763	608154	GT|AG	392		PVX_003795	CDS	Identical	3.65147	0.00123305
4674	Pv_Sal1_chr12	2286030	2286298	GT|AG	269		PVX_117960	CDS	Identical	4.57778	0.00461627
4675	Pv_Sal1_chr07	623651	623805	CT|AC	155		PVX_099250	CDS	Identical	1.58399	0.00197628
4676	Pv_Sal1_chr09	184689	184831	GT|AG	143		PVX_091030	CDS	Identical	6.06692	0.0018622
4678	Pv_Sal1_chr14	171649	171880	GT|AG	232		PVX_121990	CDS	Identical	7.36049	0.0010929
4680	Pv_Sal1_chr04	338539	338692	GT|AG	154		PVX_002867	CDS	Identical	1.95833	0.00300395
4681	Pv_Sal1_chr01	634117	634272	GT|AG	156		PVX_093555	CDS	Identical	3.07046	0.00135501
4686	Pv_Sal1_chr14	1183958	1184155	GT|AG	198		PVX_123158	CDS	Identical	1.55952	0.00414692
4688	Pv_Sal1_chr09	328382	328547	GT|AG	166		PVX_091185	CDS	Identical	3.08813	0.00127389
4689	Pv_Sal1_chr14	2768295	2768398	GT|AG	104		PVX_101280	CDS	Identical	2.07946	0.00158688
4690	Pv_Sal1_chr12	1785629	1785791	GT|AG	163		PVX_117335	CDS	Identical	33.8125	0.00371216
4691	Pv_Sal1_chr10	460984	461113	GT|AG	130		PVX_080190	CDS	Identical	34.9444	0.00568182
4694	Pv_Sal1_chr13	1098918	1099163	CT|AC	246		PVX_085315	CDS	Identical	2.90645	0.00130976
4695	Pv_Sal1_chr14	45491	45665	CT|AC	175		PVX_121885	CDS	Identical	3.40827	0
4697	Pv_Sal1_chr06	803166	803286	GT|AG	121		PVX_110985	CDS	Identical	1.67249	0.00287954
4701	Pv_Sal1_chr13	913775	913950	CT|AC	176		PVX_085115	CDS	Identical	2.75521	0.00125892
4703	Pv_Sal1_chr14	932717	932960	CT|AC	244		PVX_122865	CDS	Identical	4.99167	0.00221919
4706	Pv_Sal1_chr14	298952	299211	CT|AC	260		PVX_122105	CDS	Identical	1.89205	0.00371216
4709	Pv_Sal1_chr09	864389	864536	GT|AG	148		PVX_091810	CDS	Identical	2.76374	0.00116754
4714	Pv_Sal1_chr14	2079319	2079497	CT|AC	179		PVX_124130	CDS	Identical	1.10159	0.00349385
4716	Pv_Sal1_chr12	1646970	1647103	GT|AG	134		PVX_117180	CDS	Identical	6.7131	0.00142315
4731	Pv_Sal1_chr09	1860645	1860914	CT|AC	270		PVX_092947	CDS	Identical	26	0.00414692
4737	Pv_Sal1_chr09	451513	451694	CT|AC	182		PVX_091355	CDS	Identical	2.62387	0.00137836
4741	Pv_Sal1_chr14	2300320	2300463	CT|AC	144		PVX_100685	CDS	Identical	5.43856	0.00126143
4744	Pv_Sal1_chr06	484997	485280	CT|AC	284		PVX_111420	CDS	Identical	4.32797	0.00160514
4745	Pv_Sal1_chr12	1895716	1896053	GT|AG	338	Y	PVX_117475	CDS	Overlap	0.233	0.00397246
4746	Pv_Sal1_chr05	333014	333202	CT|AC	189		PVX_089125	CDS	Identical	15.25	0.00164609
4748	Pv_Sal1_chr07	897444	897609	GT|AG	166		PVX_099585	CDS	Identical	4.96274	0.000807754
4753	Pv_Sal1_chr11	167045	167183	GT|AG	139		PVX_115300	CDS	Identical	2.72424	0.00153994
4754	Pv_Sal1_chr14	198864	199000	GT|AG	137		PVX_122025	CDS	Identical	2.58333	0.00398516
4757	Pv_Sal1_chr13	838591	838842	CT|AC	252		PVX_085005	CDS	Identical	1.20902	0.00212127
4759	Pv_Sal1_chr11	575002	575184	CT|AC	183		PVX_114855	CDS	Identical	0.914612	0.00380618
4762	Pv_Sal1_chr14	1402645	1402819	CT|AC	175		PVX_123375	CDS	Identical	3.00476	0.00212127
4763	Pv_Sal1_chr13	1287173	1287298	CT|AC	126		PVX_085567	CDS	Identical	1.96548	0.00179019
4764	Pv_Sal1_chr13	1446570	1446816	GT|AG	247		PVX_085710	CDS	Identical	5.57803	0.00131579
4765	Pv_Sal1_chr02	175794	175927	CT|AC	134		PVX_081215	CDS	Identical	4.11096	0.00102249
4767	Pv_Sal1_chr07	1377329	1377569	CT|AC	241	Y	PVX_086925	CDS	Overlap	0.227221	0.00435109
4769	Pv_Sal1_chr07	838848	838996	GT|AG	149		PVX_099520	CDS	Identical	7.10965	0.00145349
4770	Pv_Sal1_chr09	263956	264192	GT|AG	237		PVX_091100	CDS	Identical	5.40287	0.00105374
4778	Pv_Sal1_chr05	948324	948579	CT|AC	256		PVX_089935	CDS	Identical	27.8833	0.0035352
4787	Pv_Sal1_chr13	771512	771731	CT|AC	220		PVX_084920	CDS	Identical	3.20671	0.00212127
4792	Pv_Sal1_chr07	723165	723477	GT|AG	313		PVX_099370	CDS	Identical	3.63376	0.00113895
4793	Pv_Sal1_chr11	778843	779012	CT|AC	170		PVX_114610	CDS	Identical	1.00411	0.00087108
4795	Pv_Sal1_chr12	1838196	1838388	GT|AG	193		PVX_117375	CDS	Identical	6.47876	0.00164609
4800	Pv_Sal1_chr13	1924865	1925009	GT|AG	145		PVX_086205	CDS	Identical	1.30463	0.00150546
4811	Pv_Sal1_chr12	658035	658183	CT|AC	149		PVX_082830	CDS	Identical	2.05725	0.00138812
4812	Pv_Sal1_chr09	1119354	1119532	GT|AG	179		PVX_092135	CDS	Identical	0.293058	0.00375678
4813	Pv_Sal1_chr14	2120427	2120505	GT|AG	79		PVX_124190	CDS	Identical	2.02641	0.00209497
4814	Pv_Sal1_chr01	782745	782894	GT|AG	150		PVX_093685	CDS	Identical	3.39276	0.00202429
4815	Pv_Sal1_chr06	112660	112813	CT|AC	154		PVX_001755	CDS	Identical	3.8381	0.00153994
4834	Pv_Sal1_chr08	824277	824424	CT|AC	148		PVX_095140	CDS	Identical	3.57778	0.00157192
4839	Pv_Sal1_chr13	283062	283176	CT|AC	115		PVX_084420	CDS	Identical	4.36181	0.00195695
4842	Pv_Sal1_chr05	851170	851315	CT|AC	146		PVX_089820	CDS	Identical	9.47619	0.00167294
4843	Pv_Sal1_chr13	1504963	1505171	GT|AG	209		PVX_085765	CDS	Identical	5.66667	0.00300395
4850	Pv_Sal1_chr13	633238	633550	CT|AC	313		PVX_084775	CDS	Identical	5.41163	0.00118765
4856	AAKM01000134	3120	3241	GT|AG	122			intergenic		4.9375	0.00380442
4860	Pv_Sal1_chr14	802646	802769	GT|AG	124		PVX_122700	CDS	Identical	1.30994	0.00266356
4861	Pv_Sal1_chr09	511337	511509	GT|AG	173		PVX_091430	CDS	Identical	3.87308	0.00159936
4865	Pv_Sal1_chr03	143861	144002	GT|AG	142		PVX_000980	CDS	Identical	2.5	0.00341398
4866	Pv_Sal1_chr07	382122	382300	CT|AC	179		PVX_098945	CDS	Identical	3.28783	0.000908265
4871	Pv_Sal1_chr08	1464669	1464813	GT|AG	145		PVX_119440	CDS	Identical	5.32114	0
4876	Pv_Sal1_chr11	1412006	1412136	GT|AG	131		PVX_113905	CDS	Identical	1.00232	0.00167294
4877	Pv_Sal1_chr08	510079	510166	GT|AG	88		PVX_094765	CDS	Identical	25.9643	0.00418355
4879	Pv_Sal1_chr14	2621119	2621211	CT|AC	93		PVX_101090	CDS	Identical	0.576202	0.00371216
4883	Pv_Sal1_chr12	2830343	2830469	CT|AC	127		PVX_118560	CDS	Identical	1.31526	0.00124805
4885	Pv_Sal1_chr03	402783	402881	CT|AC	99		PVX_000660	CDS	Identical	5.64444	0.00380618
4886	Pv_Sal1_chr12	1384077	1384285	GT|AG	209		PVX_116905	CDS	Identical	0.357001	0.00393754
4888	Pv_Sal1_chr12	2168861	2169038	CT|AC	178		PVX_117815	CDS	Identical	1.91187	0.00266356
4891	Pv_Sal1_chr08	556014	556174	GT|AG	161	Y	PVX_094830	5UTR	Identical	0.900998	0.00143102
4892	Pv_Sal1_chr04	496235	496369	GT|AG	135		PVX_003915	CDS	Identical	4.79723	0.0010627
4893	Pv_Sal1_chr04	812763	812938	GT|AG	176		PVX_003535	CDS	Identical	0.884559	0.00212127
4897	Pv_Sal1_chr08	1192942	1193100	GT|AG	159		PVX_119800	CDS	Identical	3.74722	0.00131406
4898	Pv_Sal1_chr12	2454341	2454471	GT|AG	131		PVX_118162	CDS	Identical	6.17492	0.00134409
4899	Pv_Sal1_chr12	1853875	1853982	CT|AC	108		PVX_117405	CDS	Identical	0.801435	0.00375678
4902	Pv_Sal1_chr12	2560913	2561111	GT|AG	199		PVX_118290	CDS	Identical	9.35	0.00287954
4904	Pv_Sal1_chr14	2255892	2256040	GT|AG	149		PVX_100635	CDS	Identical	3.53008	0.00100267
4905	Pv_Sal1_chr01	512943	513070	GT|AG	128		PVX_088220	CDS	Identical	1.11613	0.00380442
4908	Pv_Sal1_chr03	215810	215964	CT|AC	155		PVX_000905	CDS	Identical	2.67785	0.0019975
4914	Pv_Sal1_chr12	352412	352582	GT|AG	171		PVX_083170	CDS	Identical	7.26667	0.00121507
4916	Pv_Sal1_chr05	1010530	1010664	GT|AG	135		PVX_089990	CDS	Identical	75	0.00563212
4922	Pv_Sal1_chr13	1666609	1666718	CT|AC	110		PVX_085945	CDS	Identical	1.74315	0.00150546
4928	Pv_Sal1_chr11	1026342	1026524	CT|AC	183		PVX_114350	CDS	Identical	3.57143	0.0035352
4931	Pv_Sal1_chr14	2940175	2940547	CT|AC	373		PVX_101490	5UTR	Identical	5.04878	0
4935	Pv_Sal1_chr14	2344652	2344810	CT|AC	159		PVX_100740	CDS	Identical	4.25595	0.00397246
4938	Pv_Sal1_chr14	2060288	2060440	GT|AG	153		PVX_124100	CDS		5.52463	0.00166667
4939	Pv_Sal1_chr14	1260593	1260692	GT|AG	100		PVX_123235	CDS	Identical	1.33288	0.00165358
4940	Pv_Sal1_chr11	1270879	1271074	GT|AG	196		PVX_114075	CDS	Identical	3.40991	0.00113165
4941	Pv_Sal1_chr09	1115517	1115743	GT|AG	227		PVX_092130	CDS	Identical	1.27238	0.00176678
4942	Pv_Sal1_chr04	742417	742657	GT|AG	241	Y	PVX_003605	CDS	Identical	2.33849	0.00244499
4948	Pv_Sal1_chr14	164416	164962	CT|AC	547		PVX_121980	5UTR	Identical	3.93382	0
4951	Pv_Sal1_chr03	672413	672582	CT|AC	170			intergenic		0.728205	0.00402091
4955	Pv_Sal1_chr12	2717332	2717475	CT|AC	144		PVX_118445	CDS	Identical	1.35985	0.00300395
4965	Pv_Sal1_chr12	29629	29801	GT|AG	173		PVX_083555	CDS	Identical	2.79669	0
4967	Pv_Sal1_chr07	1255019	1255339	CT|AC	321		PVX_087080	CDS	Identical	1.25714	0.00380442
4968	Pv_Sal1_chr02	582006	582127	CT|AC	122		PVX_081705	5UTR	Identical	5.02015	0.000785546
4971	Pv_Sal1_chr12	1521893	1521999	CT|AC	107		PVX_117062	CDS	Identical	3.50595	0.00167294
4972	Pv_Sal1_chr08	301212	301324	CT|AC	113	Y	PVX_094510	CDS	Overlap	0.148394	0.00393754
4974	Pv_Sal1_chr02	458802	458941	CT|AC	140		PVX_081580	CDS	Identical	6.96667	0.00375397
4982	Pv_Sal1_chr14	150430	150583	CT|AC	154		PVX_121965	CDS	Identical	8.575	0.00109569
4984	Pv_Sal1_chr07	317890	318015	CT|AC	126		PVX_098865	CDS	Identical	2.22937	0.00221919
4989	Pv_Sal1_chr09	1733443	1733606	CT|AC	164		PVX_092800	CDS	Identical	25.7583	0.0041811
4993	Pv_Sal1_chr06	653734	653851	GT|AG	118		PVX_111200	5UTR		0.421818	0.00435109
4995	Pv_Sal1_chr13	244924	245056	GT|AG	133		PVX_084380	CDS	Identical	8.375	0.00212127
4996	Pv_Sal1_chr07	901181	901301	CT|AC	121		PVX_099595	CDS	Identical	27.7	0.00349385
4997	Pv_Sal1_chr02	532799	532920	CT|AC	122		PVX_081645	CDS	Identical	6.1379	0.00102934
4999	Pv_Sal1_chr13	1378965	1379081	GT|AG	117		PVX_085630	CDS	Identical	2.4809	0.00133422
5006	Pv_Sal1_chr09	884264	884441	GT|AG	178		PVX_091830	CDS	Identical	5.37237	0.00145349
5009	Pv_Sal1_chr07	1061864	1062038	CT|AC	175		PVX_099815	CDS	Identical	0.829688	0.00402091
5010	Pv_Sal1_chr09	447828	448056	GT|AG	229		PVX_091350	CDS	Identical	1.44635	0.00224331
5016	Pv_Sal1_chr05	368759	368878	CT|AC	120		PVX_089195	CDS	Identical	3.14087	0.00158479
5019	Pv_Sal1_chr09	471238	471468	CT|AC	231		PVX_091380	CDS	Identical	2.03333	0.00563212
5020	Pv_Sal1_chr02	173327	173545	GT|AG	219		PVX_081210	CDS	Identical	4.17809	0.00126143
5022	Pv_Sal1_chr04	387269	387405	GT|AG	137		PVX_002920	CDS	Identical	2.02321	0.00184035
5024	Pv_Sal1_chr13	1216663	1216844	GT|AG	182		PVX_085500	CDS	Identical	0.79716	0.00262338
5025	Pv_Sal1_chr11	716169	716349	CT|AC	181		PVX_114685	5UTR	Identical	3.53427	0.00122249
5027	Pv_Sal1_chr09	1283056	1283159	GT|AG	104		PVX_092335	CDS	Identical	1.51637	0.00212127
5029	Pv_Sal1_chr14	2565585	2565936	GT|AG	352		PVX_100985	CDS	Identical	5.63895	0.000970874
5032	Pv_Sal1_chr14	2078437	2078609	CT|AC	173		PVX_124130	CDS	Identical	4.07955	0.00160471
5035	Pv_Sal1_chr12	395828	396314	GT|AG	487		PVX_083110	CDS	Identical	2.63788	0.00124805
5040	Pv_Sal1_chr12	1876438	1876697	CT|AC	260		PVX_117435	CDS	Identical	1.28045	0.00163369
5041	Pv_Sal1_chr10	119394	119537	GT|AG	144		PVX_079805	CDS	Identical	1.02926	0.00195312
5043	Pv_Sal1_chr07	189555	189709	CT|AC	155		PVX_098725	CDS	Identical	4.94444	0.00131579
5047	Pv_Sal1_chr12	861528	861774	GT|AG	247		PVX_082515	CDS	Identical	6.58965	0.00137363
5048	Pv_Sal1_chr05	639741	639875	GT|AG	135		PVX_089530	CDS	Identical	3.54678	0.00166667
5051	Pv_Sal1_chr13	1899916	1900094	GT|AG	179		PVX_086180	CDS	Identical	2.15873	0.00184035
5052	Pv_Sal1_chr10	347196	347369	GT|AG	174		PVX_080075	CDS	Identical	0.711247	0.00413437
5054	Pv_Sal1_chr13	1890643	1890792	GT|AG	150		PVX_086165	CDS	Identical	4.08333	0.00402091
5055	Pv_Sal1_chr14	2934030	2934163	CT|AC	134		PVX_101485	CDS	Identical	1.92124	0.00172712
5059	Pv_Sal1_chr07	96633	96780	CT|AC	148		PVX_098650	5UTR	Identical	3.64141	0.00311373
5060	Pv_Sal1_chr08	1209088	1209206	GT|AG	119		PVX_119780	CDS	Identical	1.60847	0.00180879
5062	Pv_Sal1_chr05	448206	448404	CT|AC	199		PVX_089305	CDS	Identical	2.18132	0.00163369
5064	Pv_Sal1_chr08	1380772	1380992	CT|AC	221			intergenic		1.9	0.00187166
5067	Pv_Sal1_chr10	188120	188295	GT|AG	176		PVX_079900	5UTR		0.307966	0.00345397
5076	Pv_Sal1_chr14	598188	598373	GT|AG	186		PVX_122470	CDS	Identical	3.74288	0.00185874
5083	Pv_Sal1_chr03	840565	840732	GT|AG	168		PVX_096050	CDS	Identical	2.85238	0.00171637
5085	Pv_Sal1_chr08	1255033	1255118	CT|AC	86		PVX_119695	CDS	Identical	4.87022	0.0011534
5096	Pv_Sal1_chr12	1785932	1786113	GT|AG	182		PVX_117335	CDS	Identical	5.19444	0.00179019
5097	Pv_Sal1_chr09	450677	450797	CT|AC	121		PVX_091355	CDS	Identical	1.13551	0.00102934
5102	Pv_Sal1_chr05	1340060	1340190	GT|AG	131		PVX_090320	CDS	Identical	5.05952	0.00163232
5107	Pv_Sal1_chr13	1280966	1281132	GT|AG	167		PVX_085560	CDS	Identical	4.65089	0.00132743
5109	Pv_Sal1_chr06	901003	901162	CT|AC	160		PVX_110865	CDS	Identical	1.80417	0.00393754
5113	Pv_Sal1_chr06	383745	384163	CT|AC	419		PVX_111535	CDS	Identical	0.557066	0.0014881
5116	Pv_Sal1_chr05	967403	967610	CT|AC	208		PVX_089955	CDS	Identical	6.13333	0.00159936
5118	Pv_Sal1_chr09	1578831	1578944	GT|AG	114		PVX_092620	CDS	Identical	0.885234	0.00341398
5119	Pv_Sal1_chr06	555189	555307	GT|AG	119		PVX_111325	CDS	Identical	1.40907	0.00131579
5125	Pv_Sal1_chr12	191206	191340	GT|AG	135		PVX_083345	CDS	Identical	3.3	0.00402091
5128	Pv_Sal1_chr09	646220	646442	GT|AG	223		PVX_091610	CDS	Identical	4.225	0.00138812
5130	Pv_Sal1_chr08	1597912	1598040	GT|AG	129		PVX_119275	5UTR		1.15686	0.00440127
5139	Pv_Sal1_chr12	2291751	2291920	GT|AG	170		PVX_117960	CDS	Identical	1.06136	0.00341398
5140	Pv_Sal1_chr11	230102	230489	GT|AG	388		PVX_115215	CDS	Identical	4.20194	0.00147638
5141	Pv_Sal1_chr07	777200	777407	GT|AG	208		PVX_099440	CDS	Identical	2.77093	0.00127334
5143	Pv_Sal1_chr01	333976	334091	GT|AG	116		PVX_087980	CDS	Identical	3.93675	0.00109569
5145	Pv_Sal1_chr06	489251	489348	CT|AC	98		PVX_111415	CDS	Identical	2.48974	0.00123457
5152	Pv_Sal1_chr11	705637	705858	GT|AG	222		PVX_114700	CDS	Identical	6.5964	0.00142315
5159	Pv_Sal1_chr12	1411260	1411430	GT|AG	171		PVX_116940	CDS	Identical	2.67727	0.00158479
5160	Pv_Sal1_chr05	750084	750242	CT|AC	159		PVX_089667	CDS	Identical	57.25	0.00327103
5171	Pv_Sal1_chr11	1111669	1111846	GT|AG	178		PVX_114270	CDS	Identical	3.37031	0.00125892
5173	Pv_Sal1_chr07	452687	452776	CT|AC	90	Y	PVX_099015	CDS	Overlap	0.4	0.00563212
5180	Pv_Sal1_chr06	684258	684427	GT|AG	170		PVX_111150	CDS	Identical	1.06429	0.00404756
5183	Pv_Sal1_chr06	899399	899677	CT|AC	279		PVX_110865	CDS	Identical	4.20833	0.00408893
5185	Pv_Sal1_chr11	1096807	1096954	GT|AG	148		PVX_114290	CDS	Identical	1.72719	0.00300395
5186	Pv_Sal1_chr12	2727996	2728151	CT|AC	156		PVX_118460	CDS		0.554431	0.00139743
5188	Pv_Sal1_chr14	924095	924296	GT|AG	202		PVX_122850	5UTR	Overlap	0.217885	0.0049286
5189	Pv_Sal1_chr12	2718967	2719137	CT|AC	171			intergenic		1.9484	0.00258816
5193	Pv_Sal1_chr05	1010782	1010986	GT|AG	205		PVX_089990	CDS	Identical	30.125	0.00397246
5194	Pv_Sal1_chr09	1395161	1395338	CT|AC	178		PVX_092455	CDS	Identical	7.86136	0.00180879
5195	Pv_Sal1_chr14	2335939	2336111	GT|AG	173		PVX_100730	CDS	Identical	3.00762	0.00182149
5196	Pv_Sal1_chr14	1308962	1309223	GT|AG	262		PVX_123290	CDS	Identical	0.864583	0.00375678
5199	Pv_Sal1_chr04	661807	661919	CT|AC	113		PVX_003730	CDS	Identical	3.80604	0.0014245
5204	Pv_Sal1_chr10	706738	706984	CT|AC	247		PVX_080475	CDS	Identical	3.39484	0.00135318
5205	Pv_Sal1_chr09	1009703	1009928	GT|AG	226		PVX_091992	CDS	Identical	0.553895	0.00141176
5208	Pv_Sal1_chr13	914903	915035	CT|AC	133		PVX_085115	CDS	Identical	3.58814	0.0018635
5209	Pv_Sal1_chr12	2400576	2400781	GT|AG	206		PVX_118080	CDS	Identical	1.32252	0.00287954
5214	Pv_Sal1_chr14	2205283	2205419	GT|AG	137		PVX_100580	CDS	Identical	3.92784	0.00163369
5215	Pv_Sal1_chr07	99402	99579	GT|AG	178		PVX_098655	CDS	Identical	6.36623	0
5221	Pv_Sal1_chr02	521609	521634	GT|AG	26		PVX_081630	CDS		7.33333	0.00458779
5226	Pv_Sal1_chr07	253412	253564	GT|AG	153			intergenic		0.141655	0.00568182
5228	Pv_Sal1_chr11	1826814	1827002	GT|AG	189		PVX_113410	CDS	Identical	3.30258	0.00266356
5231	Pv_Sal1_chr14	354591	354830	CT|AC	240		PVX_122170	CDS	Identical	0.582108	0.00167294
5233	Pv_Sal1_chr05	752511	752736	CT|AC	226		PVX_089670	CDS	Identical	4.63805	0.00141123
5235	Pv_Sal1_chr12	2159284	2159442	GT|AG	159		PVX_117805	CDS	Identical	5.45739	0.00100267
5236	Pv_Sal1_chr10	1138149	1138259	CT|AC	111		PVX_097805	5UTR	Identical	1.26389	0.00258816
5237	Pv_Sal1_chr14	2030976	2031076	CT|AC	101		PVX_124075	CDS	Identical	2.06429	0.00147638
5239	Pv_Sal1_chr07	412994	413167	GT|AG	174	Y	PVX_098970	CDS	Identical	4.31077	0.000748503
5241	Pv_Sal1_chr10	1305530	1305773	CT|AC	244		PVX_097605	CDS	Identical	3.475	0.00147167
5244	Pv_Sal1_chr08	1211173	1211368	GT|AG	196		PVX_119775	CDS	Identical	5.02929	0.00137836
5248	Pv_Sal1_chr14	2699196	2699354	GT|AG	159		PVX_101180	CDS		4.05498	0.00127334
5251	Pv_Sal1_chr06	554549	554712	GT|AG	164		PVX_111325	CDS	Identical	3.47404	0.00117647
5256	Pv_Sal1_chr12	2429110	2429259	GT|AG	150	Y	PVX_118115	CDS	Identical	6.26201	0.00143472
5262	Pv_Sal1_chr14	2031147	2031337	CT|AC	191		PVX_124075	CDS	Identical	0.508832	0.00480571
5265	Pv_Sal1_chr08	1193357	1193472	GT|AG	116		PVX_119800	CDS	Identical	0.413564	0.00125892
5268	Pv_Sal1_chr13	1555277	1555434	GT|AG	158		PVX_085835	CDS	Identical	4.14881	0.00371216
5269	Pv_Sal1_chr12	851857	852035	GT|AG	179		PVX_082530	CDS	Identical	4.76172	0.00142315
5272	Pv_Sal1_chr13	1625609	1625804	CT|AC	196		PVX_085910	CDS	Identical	0.388835	0.00375678
5277	Pv_Sal1_chr13	305844	306052	GT|AG	209		PVX_084440	CDS	Identical	1.32143	0.00497894
5278	Pv_Sal1_chr12	193331	193460	CT|AC	130		PVX_083335	CDS	Identical	5.75	0.00209497
5280	Pv_Sal1_chr07	319746	319839	CT|AC	94		PVX_098865	CDS	Identical	4	0.00371216
5284	Pv_Sal1_chr07	597608	597798	CT|AC	191		PVX_099230	CDS	Identical	1.93095	0.00179091
5289	Pv_Sal1_chr12	1218417	1218627	GT|AG	211		PVX_116700	CDS	Identical	7.99674	0
5296	Pv_Sal1_chr07	1009389	1009586	GT|AG	198		PVX_099740	CDS	Identical	2.19643	0.00380618
5297	Pv_Sal1_chr06	487912	488053	CT|AC	142		PVX_111415	CDS	Identical	0.361662	0.00375397
5299	Pv_Sal1_chr11	613758	613904	CT|AC	147		PVX_114815	CDS	Identical	0.501099	0.00608084
5303	Pv_Sal1_chr05	1064163	1064317	GT|AG	155		PVX_090040	CDS	Identical	1.28379	0.00262338
5308	Pv_Sal1_chr12	1619179	1619344	GT|AG	166		PVX_117165	CDS	Identical	7.33456	0.00110619
5309	Pv_Sal1_chr09	959484	959629	GT|AG	146		PVX_091930	CDS	Identical	0.315303	0.00413437
5314	Pv_Sal1_chr08	997371	997530	GT|AG	160		PVX_095315	CDS	Identical	3.66549	0.00113507
5315	Pv_Sal1_chr05	1055911	1056066	GT|AG	156		PVX_090030	CDS	Identical	3.11538	0.00117647
5317	Pv_Sal1_chr02	748663	748844	CT|AC	182		PVX_081847	CDS	Identical	4.62776	0.00167504
5321	Pv_Sal1_chr07	188466	188563	CT|AC	98		PVX_098725	CDS	Identical	2.99908	0.00188546
5323	Pv_Sal1_chr12	541	666	CT|AC	126		PVX_083590	CDS	Identical	35.5333	0.00496408
5326	Pv_Sal1_chr13	1469908	1470077	CT|AC	170		PVX_085730	CDS	Identical	5.24035	0.0016129
5328	Pv_Sal1_chr12	1790367	1790532	GT|AG	166		PVX_117335	CDS	Identical	0.669718	0.00345397
5330	Pv_Sal1_chr07	342047	342246	CT|AC	200		PVX_098905	CDS	Identical	0.72485	0.00119095
5332	Pv_Sal1_chr12	2556410	2556506	GT|AG	97		PVX_118290	CDS	Identical	26.1857	0.00420017
5333	Pv_Sal1_chr07	72970	73123	GT|AG	154		PVX_098625	CDS	Identical	4.10102	0.00108342
5339	Pv_Sal1_chr01	66135	66243	GT|AG	109		PVX_087720	CDS	Identical	2.42135	0.00124224
5343	Pv_Sal1_chr07	1308645	1308845	CT|AC	201		PVX_086990	CDS	Identical	2.80562	0.00145349
5347	Pv_Sal1_chr04	484642	484753	GT|AG	112		PVX_003935	CDS	Identical	2.62083	0.00158479
5348	Pv_Sal1_chr06	244974	245069	CT|AC	96		PVX_001910	CDS	Identical	4.22366	0.00105522
5349	Pv_Sal1_chr13	710665	710808	CT|AC	144		PVX_084850	CDS	Identical	5.13006	0.00124224
5351	Pv_Sal1_chr11	149372	149633	CT|AC	262		PVX_115320	CDS	Identical	3.29167	0.00398516
5352	Pv_Sal1_chr09	1673565	1673771	GT|AG	207		PVX_092720	CDS	Identical	4.40179	0.00150546
5358	Pv_Sal1_chr03	442199	442373	GT|AG	175		PVX_000604	CDS	Identical	7.26429	0.00118448
5361	Pv_Sal1_chr12	876833	877020	GT|AG	188		PVX_082490	CDS	Identical	1.38182	0.00375678
5363	Pv_Sal1_chr12	2329623	2329812	CT|AC	190		PVX_118015	CDS	Identical	3.01742	0.0012087
5365	Pv_Sal1_chr12	2450666	2450825	GT|AG	160		PVX_118160	CDS	Identical	1.34197	0.0011422
5366	Pv_Sal1_chr03	554790	555031	GT|AG	242		PVX_096400	CDS	Identical	2.86369	0.00147638
5369	Pv_Sal1_chr09	1641273	1641421	GT|AG	149		PVX_092680	CDS	Identical	1.46042	0.00287954
5370	Pv_Sal1_chr14	1423738	1423905	CT|AC	168		PVX_123405	CDS	Identical	1.86127	0.00195312
5374	Pv_Sal1_chr02	268183	268358	GT|AG	176		PVX_081350	CDS	Identical	1.24251	0.00102916
5376	Pv_Sal1_chr12	721618	721733	CT|AC	116	Y	PVX_082745	CDS	Overlap	0.215347	0.00158479
5379	Pv_Sal1_chr03	215437	215560	CT|AC	124		PVX_000905	CDS	Identical	1.49467	0.00180879
5380	Pv_Sal1_chr12	2450416	2450616	GT|AG	201		PVX_118160	CDS	Identical	4.16897	0.00097561
5381	Pv_Sal1_chr03	191856	192017	GT|AG	162		PVX_000940	CDS		0.136591	0.00380618
5387	Pv_Sal1_chr13	914306	914467	CT|AC	162		PVX_085115	CDS	Identical	1.27784	0.0019975
5391	Pv_Sal1_chr12	2428545	2428704	GT|AG	160	Y	PVX_118115	CDS	Identical	1.43278	0.00111235
5398	Pv_Sal1_chr08	608391	608538	CT|AC	148		PVX_094890	CDS	Identical	77.5	0.00413437
5401	Pv_Sal1_chr05	1062309	1062435	GT|AG	127		PVX_090040	CDS	Identical	2.44349	0.00184035
5404	Pv_Sal1_chr14	743264	743438	GT|AG	175		PVX_122640	CDS	Identical	2.56416	0.00126143
5405	Pv_Sal1_chr07	174894	175028	CT|AC	135		PVX_098712	CDS	Identical	5.70718	0
5410	Pv_Sal1_chr11	1436138	1436450	GT|AG	313		PVX_113860	CDS	Identical	4.72158	0
5412	Pv_Sal1_chr01	462083	462330	GT|AG	248		PVX_088150	CDS	Identical	3.1226	0.00181818
5414	Pv_Sal1_chr13	203486	203663	CT|AC	178		PVX_084340	CDS	Identical	5.33779	0.00114591
5424	Pv_Sal1_chr14	519108	519305	CT|AC	198		PVX_122370	CDS	Identical	7.0125	0.00163369
5425	Pv_Sal1_chr04	421505	421733	GT|AG	229		PVX_002965	CDS	Identical	2.725	0.00349385
5426	Pv_Sal1_chr13	1378344	1378525	GT|AG	182		PVX_085630	CDS	Identical	2.99038	0.0019975
5433	Pv_Sal1_chr05	74102	74272	GT|AG	171		PVX_088845	CDS	Identical	3.39286	0.00300395
5440	Pv_Sal1_chr13	1101029	1101203	CT|AC	175		PVX_085320	CDS	Identical	0.668232	0.00163369
5444	Pv_Sal1_chr11	1632967	1633166	CT|AC	200		PVX_113630	CDS	Identical	28.9167	0.00419909
5445	Pv_Sal1_chr14	954114	954266	GT|AG	153		PVX_122875	CDS		0.370717	0.00512052
5455	Pv_Sal1_chr14	2615539	2615779	GT|AG	241		PVX_101080	CDS	Identical	8.19072	0
5456	Pv_Sal1_chr07	431947	432074	GT|AG	128		PVX_098995	CDS	Identical	2.94237	0.00171637
5458	Pv_Sal1_chr08	891060	891284	GT|AG	225		PVX_095205	CDS	Identical	0.361654	0.00114591
5460	Pv_Sal1_chr13	1801214	1801473	CT|AC	260		PVX_086065	CDS	Identical	6.18207	0.000724638
5470	Pv_Sal1_chr13	1098623	1098823	CT|AC	201		PVX_085315	CDS	Identical	12.1319	0.00084674
5471	Pv_Sal1_chr11	1223926	1224199	GT|AG	274		PVX_114125	5UTR		4.88889	0.00542741
5474	Pv_Sal1_chr01	587624	587943	GT|AG	320		PVX_093510	CDS	Identical	2.22586	0.00106421
5479	Pv_Sal1_chr07	378551	378676	CT|AC	126		PVX_098945	CDS	Identical	4.00895	0.00105374
5483	Pv_Sal1_chr14	1678508	1678689	CT|AC	182		PVX_123700	CDS	Identical	2.725	0.00224331
5486	Pv_Sal1_chr14	1049962	1050238	CT|AC	277		PVX_122975	CDS	Identical	34.6667	0.00149477
5488	Pv_Sal1_chr07	1131281	1131502	CT|AC	222		PVX_099940	CDS	Identical	4.12128	0.00126342
5490	Pv_Sal1_chr02	612865	613017	GT|AG	153		PVX_081725	CDS	Identical	6.725	0.0012215
5497	Pv_Sal1_chr12	248381	248534	CT|AC	154		PVX_083285	CDS	Identical	5.13889	0.000987817
5501	Pv_Sal1_chr07	307874	308030	CT|AC	157		PVX_098855	CDS	Identical	3.56746	0.0012474
5510	Pv_Sal1_chr08	392071	392255	GT|AG	185		PVX_094610	CDS	Identical	3.60556	0.00162338
5512	Pv_Sal1_chr07	1147030	1147215	CT|AC	186		PVX_099970	CDS	Identical	36.6667	0.0049286
5519	Pv_Sal1_chr13	1160517	1160725	GT|AG	209		PVX_085420	CDS	Identical	3.41149	0
5521	Pv_Sal1_chr10	806907	807051	CT|AC	145		PVX_080617	CDS	Identical	5	0.00482121
5526	Pv_Sal1_chr11	1550739	1550883	GT|AG	145		PVX_113731	CDS	Identical	2.04709	0.0011236
5527	Pv_Sal1_chr12	1723578	1723806	GT|AG	229		PVX_117270	CDS	Identical	2.82467	0.0012087
5528	Pv_Sal1_chr12	1030252	1030709	CT|AC	458		PVX_116500	CDS		3.04633	0.00127334
5529	Pv_Sal1_chr05	1218344	1218528	GT|AG	185		PVX_090180	CDS	Identical	0.866071	0.00425
5530	Pv_Sal1_chr06	234697	234919	GT|AG	223		PVX_001895	CDS	Identical	7.58333	0.00380618
5532	Pv_Sal1_chr13	1291179	1291333	GT|AG	155			intergenic		2.81861	0.00147167
5535	Pv_Sal1_chr05	641041	641177	GT|AG	137		PVX_089530	CDS	Identical	1.12616	0.00105708
5542	Pv_Sal1_chr08	890839	891027	GT|AG	189		PVX_095205	CDS	Identical	4.70816	0.0018797
5546	Pv_Sal1_chr09	948894	949042	CT|AC	149		PVX_091922	CDS	Identical	1.1914	0.00393754
5549	Pv_Sal1_chr13	1520885	1521126	GT|AG	242		PVX_085790	CDS	Identical	2.6282	0.00118448
5551	Pv_Sal1_chr13	47666	48081	GT|AG	416		PVX_084160	CDS	Identical	3.98864	0.00375678
5554	Pv_Sal1_chr10	344837	344971	CT|AC	135		PVX_080070	CDS	Identical	2.49957	0.000739645
5556	Pv_Sal1_chr14	1183478	1183618	GT|AG	141		PVX_123158	CDS	Identical	5.33333	0.00419909
5558	Pv_Sal1_chr06	849859	850084	CT|AC	226		PVX_110920	CDS	Identical	2.49942	0.00197628
5564	Pv_Sal1_chr06	428072	428200	GT|AG	129		PVX_111475	5UTR		1.5	0.00496408
5565	Pv_Sal1_chr09	393300	393491	CT|AC	192		PVX_091295	CDS	Identical	0.425707	0.00408893
5566	Pv_Sal1_chr07	1255919	1256143	CT|AC	225		PVX_087080	CDS	Identical	3.17028	0.00158479
5569	Pv_Sal1_chr07	413510	413625	GT|AG	116	Y	PVX_098970	CDS	Identical	0.748964	0.000987817
5571	Pv_Sal1_chr14	2069537	2069828	CT|AC	292		PVX_124120	CDS	Identical	0.862179	0.00496408
5572	Pv_Sal1_chr04	312028	312229	GT|AG	202		PVX_002830	CDS	Identical	2.13303	0.000699301
5573	Pv_Sal1_chr11	1631939	1632146	CT|AC	208		PVX_113630	CDS	Identical	51.125	0.00414692
5574	Pv_Sal1_chr12	988552	988728	CT|AC	177		PVX_082360	CDS	Identical	3.77143	0.00212127
5575	Pv_Sal1_chr07	684100	684253	CT|AC	154		PVX_099330	CDS	Identical	1.48677	0.0016178
5588	Pv_Sal1_chr14	2078929	2079080	CT|AC	152		PVX_124130	CDS	Identical	2.92222	0.00152381
5590	Pv_Sal1_chr07	954203	954315	GT|AG	113		PVX_099665	CDS	Identical	1.875	0.00398516
5591	Pv_Sal1_chr11	986087	986211	CT|AC	125		PVX_114410	CDS	Identical	7.12222	0.00345397
5596	Pv_Sal1_chr02	289192	289370	GT|AG	179		PVX_081375	5UTR	Identical	3.00215	0.000995025
5599	Pv_Sal1_chr04	260361	260613	GT|AG	253		PVX_002780	CDS	Identical	3.97001	0.00105374
5605	Pv_Sal1_chr13	360045	360186	GT|AG	142		PVX_084490	5UTR	Overlap	0.262298	0.00380442
5609	Pv_Sal1_chr07	190459	190650	CT|AC	192		PVX_098725	CDS	Identical	1.37652	0.00157192
5612	Pv_Sal1_chr07	71065	71226	GT|AG	162		PVX_098625	CDS	Identical	8.37619	0.00146128
5615	Pv_Sal1_chr07	453454	453602	CT|AC	149	Y	PVX_099015	CDS	Identical	2.61806	0.00131579
5623	Pv_Sal1_chr10	47217	47390	CT|AC	174	Y	PVX_079725	CDS	Identical	1.46174	0.00118448
5624	Pv_Sal1_chr13	1477622	1478045	CT|AC	424		PVX_085735	CDS	Identical	12.8843	0
5625	Pv_Sal1_chr11	1840351	1840541	CT|AC	191		PVX_113390	CDS	Identical	0.726968	0.00123305
5627	Pv_Sal1_chr10	754187	754288	GT|AG	102		PVX_080540	CDS	Identical	1.69497	0.00461627
5629	Pv_Sal1_chr10	767768	767923	GT|AG	156		PVX_080560	CDS	Identical	3.49583	0.0019975
5630	Pv_Sal1_chr06	462784	462938	CT|AC	155		PVX_111440	CDS	Identical	3.075	0.00341398
5632	Pv_Sal1_chr07	592146	592307	CT|AC	162		PVX_099215	CDS	Identical	6.35	0.00149031
5643	Pv_Sal1_chr06	659320	659435	GT|AG	116		PVX_111185	5UTR		0.0883106	0.00413437
5646	Pv_Sal1_chr12	2168131	2168305	CT|AC	175		PVX_117815	CDS	Identical	3.75595	0.00371216
5648	Pv_Sal1_chr01	218992	219136	CT|AC	145		PVX_087845	CDS	Identical	2.65792	0.00167294
5649	Pv_Sal1_chr14	1300416	1301368	GT|AG	953		PVX_123283	CDS	Identical	4.69621	0.00212127
5652	Pv_Sal1_chr07	1016653	1016824	CT|AC	172		PVX_099745	CDS	Identical	9.29701	0.00070922
5653	Pv_Sal1_chr07	1085694	1086176	GT|AG	483	Y	PVX_099860	CDS	Identical	0.849042	0.0035352
5655	Pv_Sal1_chr07	717726	718005	CT|AC	280		PVX_099365	CDS	Identical	0.671733	0.0022779
5657	Pv_Sal1_chr12	2095814	2095991	GT|AG	178		PVX_117715	CDS	Identical	2.24118	0.00177109
5660	Pv_Sal1_chr12	364775	364934	CT|AC	160		PVX_083150	CDS	Identical	1.28197	0.00124805
5668	Pv_Sal1_chr05	410074	410251	GT|AG	178		PVX_089240	CDS	Identical	0.57819	0.00153994
5669	Pv_Sal1_chr08	1433566	1433717	GT|AG	152		PVX_119505	CDS	Identical	2.75543	0.00143102
5675	Pv_Sal1_chr08	1438457	1438574	GT|AG	118		PVX_119495	CDS	Identical	5.62078	0.00110619
5676	Pv_Sal1_chr09	976817	976971	CT|AC	155	Y	PVX_091950	CDS	Identical	0.801828	0.00184035
5677	Pv_Sal1_chr07	768399	768551	GT|AG	153		PVX_099430	CDS	Identical	1.27372	0.00327103
5679	Pv_Sal1_chr12	2091275	2091465	CT|AC	191	Y	PVX_117705	CDS	Identical	4.08333	0.00128645
5680	Pv_Sal1_chr14	1284119	1284387	GT|AG	269	Y	PVX_123260	CDS	Identical	6.37681	0.000739645
5685	Pv_Sal1_chr05	1217517	1217629	GT|AG	113		PVX_090180	CDS	Identical	3.03968	0.0035352
5690	Pv_Sal1_chr06	796243	796391	GT|AG	149		PVX_111000	CDS	Identical	4.95	0.00287954
5692	Pv_Sal1_chr11	381256	381476	CT|AC	221		PVX_115025	CDS	Identical	2.5448	0.00136364
5693	Pv_Sal1_chr07	682418	683177	CT|AC	760		PVX_099330	CDS	Identical	0.241864	0.0038357
5695	Pv_Sal1_chr09	1330107	1330271	CT|AC	165		PVX_092390	CDS	Identical	6.53214	0.00125892
5697	Pv_Sal1_chr08	1118784	1118803	GT|AG	20		PVX_095452	CDS		57	0.00152381
5701	Pv_Sal1_chr13	1924561	1924794	GT|AG	234		PVX_086205	CDS	Identical	1.26053	0.00266356
5710	Pv_Sal1_chr13	969265	969423	CT|AC	159		PVX_085170	CDS	Identical	2.86535	0.00149477
5722	Pv_Sal1_chr03	351194	351319	CT|AC	126		PVX_000725	5UTR	Identical	0.565229	0.00147638
5724	Pv_Sal1_chr13	1052311	1052540	GT|AG	230		PVX_085260	CDS	Identical	1.97049	0.00262338
5725	Pv_Sal1_chr09	189268	189483	GT|AG	216		PVX_091035	CDS	Identical	4.04762	0.0012087
5726	Pv_Sal1_chr11	114297	114464	GT|AG	168		PVX_115380	CDS	Identical	1.37829	0.000859107
5728	Pv_Sal1_chr03	514030	514297	CT|AC	268		PVX_000530	CDS	Identical	2.35	0.00427298
5731	Pv_Sal1_chr05	679380	679781	CT|AC	402		PVX_089585	CDS	Identical	6.33846	0.00111545
5733	Pv_Sal1_chr11	869305	869484	GT|AG	180		PVX_114515	CDS	Identical	1.0935	0.00172712
5737	Pv_Sal1_chr09	452316	452472	CT|AC	157		PVX_091355	CDS	Identical	2.01224	0.000877963
5739	Pv_Sal1_chr13	42591	42698	GT|AG	108		PVX_084160	CDS	Identical	2.76667	0.00404756
5740	Pv_Sal1_chr12	2684061	2684449	GT|AG	389		PVX_118410	5UTR		1.86688	0.00262338
5747	Pv_Sal1_chr09	469954	470117	CT|AC	164		PVX_091380	CDS	Identical	30.0417	0.00397246
5748	Pv_Sal1_chr09	392010	392160	CT|AC	151		PVX_091295	CDS	Identical	3.82197	0.00192678
5750	Pv_Sal1_chr11	1842993	1843021	CT|AC	29		PVX_113390	CDS		0.748366	0.00196194
5752	Pv_Sal1_chr09	915802	915962	CT|AC	161		PVX_091870	CDS	Identical	2.48615	0.00106421
5755	Pv_Sal1_chr12	1042480	1042499	CT|AC	20		PVX_116515	CDS		0.381606	0.00158479
5758	Pv_Sal1_chr12	1647648	1647762	GT|AG	115		PVX_117180	CDS	Identical	1.44654	0.00153994
5760	Pv_Sal1_chr09	624666	624808	CT|AC	143		PVX_091575	CDS	Identical	0.95028	0.00397246
5761	Pv_Sal1_chr14	2665523	2665758	CT|AC	236		PVX_101135	CDS	Identical	3.01655	0.00120627
5764	Pv_Sal1_chr14	709667	709812	CT|AC	146		PVX_122600	CDS	Identical	1.11854	0.00163232
5765	Pv_Sal1_chr11	542388	542541	CT|AC	154		PVX_114892	CDS	Identical	2.31825	0.00184035
5768	Pv_Sal1_chr03	608379	608560	CT|AC	182		PVX_096307	CDS	Identical	2.81685	0.00266356
5770	Pv_Sal1_chr12	2091578	2091735	CT|AC	158	Y	PVX_117705	CDS	Identical	2.6602	0.00128617
5774	Pv_Sal1_chr14	1845445	1845594	GT|AG	150		PVX_123850	CDS	Identical	2.68462	0.00179019
5775	Pv_Sal1_chr09	902132	902367	CT|AC	236		PVX_091855	CDS	Identical	5.42857	0.00116754
5782	Pv_Sal1_chr01	386538	386736	CT|AC	199		PVX_088035	CDS	Identical	4.32917	0.00258816
5785	Pv_Sal1_chr11	1814926	1815085	CT|AC	160		PVX_113435	CDS	Identical	6.36688	0.000974026
5786	Pv_Sal1_chr09	976458	976607	CT|AC	150	Y	PVX_091950	CDS	Identical	1.20796	0.00190431
5787	Pv_Sal1_chr14	1442930	1443145	GT|AG	216		PVX_123440	CDS	Identical	3.16667	0.00327103
5788	Pv_Sal1_chr07	860024	860194	CT|AC	171		PVX_099545	CDS	Identical	4.6688	0.00105522
5789	Pv_Sal1_chr09	1641119	1641223	GT|AG	105		PVX_092680	CDS	Identical	1.89412	0.00262338
5792	Pv_Sal1_chr12	2481794	2482037	GT|AG	244		PVX_118185	CDS	Identical	2.75974	0.00221919
5793	Pv_Sal1_chr09	525571	525755	CT|AC	185	Y	PVX_091440	CDS	Identical	1.84069	0.00127389
5795	Pv_Sal1_chr11	447983	448265	GT|AG	283	Y	PVX_114975	CDS	Overlap	0.117806	0.00397246
5801	Pv_Sal1_chr03	493743	493874	CT|AC	132		PVX_000535	CDS	Identical	0.978571	0.00375397
5802	Pv_Sal1_chr03	963141	963281	CT|AC	141		PVX_000010	CDS	Identical	4.74044	0
5805	Pv_Sal1_chr14	912384	912733	GT|AG	350		PVX_122835	CDS	Identical	2.0755	0.00179091
5806	Pv_Sal1_chr06	599657	600003	GT|AG	347		PVX_111270	CDS	Identical	0.459091	0.00397246
5808	Pv_Sal1_chr14	2822526	2822760	GT|AG	235		PVX_101355	CDS	Identical	3.29167	0.00212127
5809	Pv_Sal1_chr11	791378	791730	GT|AG	353		PVX_114590	CDS	Identical	2.82723	0.00125892
5811	Pv_Sal1_chr08	690153	690294	CT|AC	142		PVX_094955	CDS	Identical	37.8	0.00482121
5814	Pv_Sal1_chr05	729481	729601	CT|AC	121	Y	PVX_089660	CDS	Identical	3.9466	0.0013459
5818	Pv_Sal1_chr11	521794	521882	GT|AG	89		PVX_114920	CDS	Identical	4.12489	0.00108382
5820	Pv_Sal1_chr14	872854	873035	GT|AG	182		PVX_122785	CDS	Identical	7.30013	0.000840336
5826	Pv_Sal1_chr12	603128	603397	GT|AG	270		PVX_082895	CDS	Identical	2.77644	0.00188546
5835	Pv_Sal1_chr12	2689707	2689855	GT|AG	149	Y	PVX_118415	CDS	Identical	1.802	0.00181324
5842	Pv_Sal1_chr06	775235	775654	CT|AC	420			intergenic		0.987348	0.000987817
5843	Pv_Sal1_chr03	613482	613691	GT|AG	210		PVX_096302	CDS	Identical	1.08992	0.00126143
5845	Pv_Sal1_chr02	256248	256444	CT|AC	197		PVX_081335	CDS		0.205598	0.00169707
5846	Pv_Sal1_chr14	2209437	2209662	CT|AC	226		PVX_100595	CDS	Identical	2.55	0.00458779
5849	Pv_Sal1_chr03	687747	687940	CT|AC	194		PVX_096210	CDS	Identical	4.82083	0.00118448
5852	Pv_Sal1_chr02	600234	600437	GT|AG	204		PVX_081710	CDS	Identical	1.97143	0.00393754
5853	Pv_Sal1_chr01	492794	492902	CT|AC	109		PVX_088195	CDS	Identical	5.46429	0.00162338
5857	Pv_Sal1_chr08	1209240	1209425	GT|AG	186		PVX_119780	CDS	Identical	0.734761	0.0015531
5860	Pv_Sal1_chr12	189955	190180	GT|AG	226		PVX_083345	CDS	Identical	1.58929	0.00425
5873	Pv_Sal1_chr13	752641	752815	CT|AC	175		PVX_084885	CDS	Identical	3.2211	0.00123457
5875	Pv_Sal1_chr10	146963	147126	GT|AG	164		PVX_079845	CDS	Identical	3.10851	0.0012087
5881	Pv_Sal1_chr13	255418	255586	CT|AC	169		PVX_084385	CDS	Identical	0.929171	0.00171637
5882	Pv_Sal1_chr13	1142562	1142680	GT|AG	119			intergenic		1.26051	0.00147167
5883	Pv_Sal1_chr11	1647052	1647279	GT|AG	228		PVX_113615	CDS	Identical	1.62182	0.00123305
5884	AAKM01000088	1620	1747	GT|AG	128			intergenic		31	0.00380618
5886	Pv_Sal1_chr12	2876083	2876382	GT|AG	300		PVX_118595	CDS	Identical	2.425	0.00375678
5887	AAKM01000075	7104	7256	CT|AC	153		PVX_024690	CDS	Identical	77	0.00397246
5889	Pv_Sal1_chr08	812418	812648	GT|AG	231		PVX_095125	CDS	Identical	27.3333	0.00419909
5891	Pv_Sal1_chr13	1752654	1753033	CT|AC	380		PVX_086020	CDS	Identical	8.64113	0
5897	Pv_Sal1_chr09	1040523	1040685	CT|AC	163		PVX_092035	CDS	Identical	4.825	0.00190431
5899	Pv_Sal1_chr11	1607358	1607516	CT|AC	159		PVX_113650	CDS	Identical	3.86731	0.00143102
5909	Pv_Sal1_chr02	605522	605794	CT|AC	273		PVX_081722	CDS	Identical	1.02222	0.00404756
5926	Pv_Sal1_chr10	456842	457012	GT|AG	171		PVX_080180	CDS	Identical	0.845724	0.00262338
5929	Pv_Sal1_chr03	172353	172476	GT|AG	124		PVX_000960	CDS	Identical	4.85278	0.00127389
5930	Pv_Sal1_chr14	2019295	2019567	GT|AG	273		PVX_124065	CDS	Identical	20.6875	0.00175131
5941	Pv_Sal1_chr04	522800	523163	GT|AG	364		PVX_003890	CDS	Identical	1.94554	0.00181324
5942	Pv_Sal1_chr13	2013400	2013536	GT|AG	137		PVX_086335	CDS	Identical	1.64107	0.00418355
5943	Pv_Sal1_chr07	520559	520926	GT|AG	368		PVX_099117	CDS	Identical	1.55908	0.00223764
5944	Pv_Sal1_chr14	199753	199859	GT|AG	107		PVX_122025	CDS	Identical	3.27778	0.00196194
5947	Pv_Sal1_chr04	166775	166881	GT|AG	107		PVX_002660	CDS	Identical	5.14286	0.00420168
5952	Pv_Sal1_chr11	1747436	1747576	CT|AC	141		PVX_113505	CDS	Identical	5.54268	0.0014245
5954	Pv_Sal1_chr09	402788	402986	GT|AG	199		PVX_091300	CDS	Identical	2.65349	0.00179091
5955	Pv_Sal1_chr10	179605	179803	GT|AG	199		PVX_079885	CDS	Identical	4.11568	0.00091659
5965	Pv_Sal1_chr10	1120714	1120957	CT|AC	244		PVX_097815	CDS	Identical	4.49643	0.00167294
5966	Pv_Sal1_chr03	186222	186413	CT|AC	192		PVX_000945	CDS	Identical	2.2431	0.00184035
5970	Pv_Sal1_chr11	1110598	1110729	GT|AG	132		PVX_114270	CDS	Identical	1.85818	0.00125892
5972	Pv_Sal1_chr14	872159	872361	GT|AG	203		PVX_122785	CDS	Identical	4.02028	0.00100908
5975	Pv_Sal1_chr08	846759	846902	GT|AG	144		PVX_095150	CDS	Identical	0.787605	0.00119581
5976	Pv_Sal1_chr14	140640	140777	CT|AC	138		PVX_121960	CDS	Identical	1.20895	0.00157192
5978	Pv_Sal1_chr09	987671	987903	CT|AC	233		PVX_091960	CDS	Identical	4.72273	0.00127334
5982	Pv_Sal1_chr05	959448	959565	CT|AC	118		PVX_089945	CDS	Identical	8	0.00345397
5987	Pv_Sal1_chr13	533400	533632	GT|AG	233		PVX_084680	CDS	Identical	1.82769	0.00105522
5993	Pv_Sal1_chr12	363099	363233	CT|AC	135		PVX_083150	CDS	Identical	0.356335	0.00394882
5994	Pv_Sal1_chr09	1253546	1253837	GT|AG	292		PVX_092310	5UTR	Identical	2.75897	0.00108342
5999	Pv_Sal1_chr12	714752	714929	CT|AC	178		PVX_082760	CDS	Identical	4.94643	0.00101695
6001	Pv_Sal1_chr10	421737	421852	GT|AG	116		PVX_080135	CDS	Identical	1.82544	0.00224331
6002	Pv_Sal1_chr08	515215	515357	CT|AC	143		PVX_094775	CDS	Identical	2.62392	0.00167294
6003	Pv_Sal1_chr06	557655	557775	GT|AG	121		PVX_111320	CDS	Identical	5.35303	0.00104239
6006	Pv_Sal1_chr08	763164	763511	CT|AC	348		PVX_095050	CDS	Identical	5.45396	0.000995025
6007	Pv_Sal1_chr13	1816863	1817022	CT|AC	160		PVX_086085	CDS	Identical	2.43269	0.00349385
6009	Pv_Sal1_chr07	829817	829977	GT|AG	161		PVX_099515	CDS	Identical	2.84524	0.0035352
6019	Pv_Sal1_chr11	1698565	1698741	GT|AG	177		PVX_113565	CDS	Identical	2.24167	0.0035352
6022	Pv_Sal1_chr05	769082	769298	GT|AG	217		PVX_089700	CDS	Identical	3.17508	0.00105522
6037	Pv_Sal1_chr08	392306	392480	GT|AG	175		PVX_094610	CDS	Identical	0.730133	0.00158479
6038	Pv_Sal1_chr03	829665	829803	CT|AC	139		PVX_096060	CDS	Identical	2.86667	0.00375397
6039	Pv_Sal1_chr09	35610	35782	CT|AC	173		PVX_090860	CDS	Identical	4.56242	0.000987817
6044	Pv_Sal1_chr09	1319771	1319954	CT|AC	184		PVX_092370	CDS	Identical	1.0754	0.0049286
6046	Pv_Sal1_chr08	1283966	1284173	GT|AG	208		PVX_119670	CDS	Identical	4.71818	0.00143102
6051	Pv_Sal1_chr06	874423	874533	GT|AG	111		PVX_110900	CDS	Identical	2.9246	0.00266356
6053	Pv_Sal1_chr04	451067	451279	GT|AG	213		PVX_003980	CDS	Identical	2.04405	0.00116754
6058	Pv_Sal1_chr11	784652	784749	GT|AG	98		PVX_114600	CDS	Identical	1.89497	0.00143102
6060	Pv_Sal1_chr03	89438	89651	CT|AC	214		PVX_001030	CDS	Identical	2.05443	0.0011236
6065	Pv_Sal1_chr05	234881	235324	GT|AG	444		PVX_089025	CDS	Identical	5.90953	0
6073	Pv_Sal1_chr11	1729147	1729300	GT|AG	154	Y	PVX_113535	CDS	Identical	0.883775	0.00157192
6078	Pv_Sal1_chr14	1312290	1312422	GT|AG	133		PVX_123295	CDS	Identical	4.90556	0.00175131
6079	Pv_Sal1_chr14	980157	980331	GT|AG	175		PVX_122905	CDS	Identical	2.85884	0.00120773
6083	Pv_Sal1_chr06	116546	116665	GT|AG	120			intergenic		5.2284	0.000840336
6084	Pv_Sal1_chr12	2575677	2575883	GT|AG	207		PVX_118290	CDS	Identical	1.56389	0.00341398
6085	Pv_Sal1_chr14	2379837	2380181	GT|AG	345		PVX_100790	CDS	Identical	2.25355	0.00157192
6086	Pv_Sal1_chr11	863686	863899	CT|AC	214		PVX_114520	CDS	Identical	1.94444	0.00402091
6092	Pv_Sal1_chr09	1678238	1678478	GT|AG	241		PVX_092720	CDS	Identical	3.2875	0.0014881
6099	Pv_Sal1_chr11	378175	378389	GT|AG	215		PVX_115035	CDS	Identical	1.04735	0.00380618
6104	Pv_Sal1_chr14	2747039	2747168	GT|AG	130		PVX_101245	CDS	Identical	3.51549	0.00175131
6106	Pv_Sal1_chr08	816027	816159	GT|AG	133		PVX_095125	CDS	Identical	1.49962	0.00397246
6108	Pv_Sal1_chr03	66370	66566	GT|AG	197		PVX_001050	CDS	Identical	5.53472	0.00108382
6113	Pv_Sal1_chr12	1683453	1683545	CT|AC	93		PVX_117220	CDS	Identical	1.42215	0.00327103
6116	Pv_Sal1_chr12	2767370	2767489	CT|AC	120		PVX_118495	CDS	Identical	5.14235	0
6117	Pv_Sal1_chr12	1724518	1724673	GT|AG	156		PVX_117270	CDS	Identical	5.42437	0.0012474
6118	Pv_Sal1_chr14	2790722	2790842	GT|AG	121		PVX_101320	CDS	Identical	6.01055	0.00105522
6119	Pv_Sal1_chr02	336906	337055	CT|AC	150		PVX_081430	CDS	Identical	1.44103	0.00110436
6124	Pv_Sal1_chr05	724336	724469	CT|AC	134		PVX_089655	CDS	Identical	4.55907	0.00123686
6129	Pv_Sal1_chr08	726900	727060	CT|AC	161		PVX_095005	CDS	Identical	1.74495	0.00349385
6130	Pv_Sal1_chr11	1734783	1734963	CT|AC	181		PVX_113520	CDS	Identical	2.9881	0.00163369
6132	Pv_Sal1_chr05	42471	42641	GT|AG	171		PVX_088810	CDS	Identical	3.64583	0.00236247
6136	Pv_Sal1_chr11	1324654	1324772	CT|AC	119		PVX_114000	CDS	Identical	3.97036	0
6137	Pv_Sal1_chr13	855023	855298	CT|AC	276		PVX_085030	CDS	Identical	1.54986	0.00126143
6139	Pv_Sal1_chr09	796734	796913	GT|AG	180		PVX_091755	CDS	Identical	26.4	0.00402091
6141	Pv_Sal1_chr08	481393	481592	GT|AG	200		PVX_094715	CDS	Identical	0.544048	0.00375397
6147	Pv_Sal1_chr13	1990080	1990248	GT|AG	169		PVX_086295	CDS	Identical	2.82262	0.00127389
6151	Pv_Sal1_chr03	250684	250911	CT|AC	228		PVX_000860	CDS	Identical	5.375	0.0035352
6152	Pv_Sal1_chr14	386702	386969	CT|AC	268		PVX_122218	CDS	Identical	4.85563	0.00134409
6156	Pv_Sal1_chr06	934271	934468	GT|AG	198		PVX_110835	CDS	Identical	7.42174	0
[truncated: 6,424 more rows]
