# Supplementary material for: New insights into the Plasmodium vivax transcriptome using RNA-Seq
Source: Sci Rep. 2016 Feb 9;6:20498. doi: 10.1038/srep20498 (PMC4746618; doi:10.1038/srep20498)
Supplement: Supplementary Dataset 5 [file srep20498-s6.xls]

## Sheet: Sheet1
Index	AS_type_fixed	Chromosome	Geneid	Strand	Location	Anno_intron_start	Anno_intron_end	Intron1	Intron2	Intron3	Intron4
1	AS5or3	Pv_Sal1_chr01	PVX_093565	-	CDS	641776	642853	641776-642853	642578-642675
2	AS5	Pv_Sal1_chr01	PVX_093685	+	5UTR			782275-782380	782250-782380
3	AS3	Pv_Sal1_chr02	PVX_081340	-	CDS	260666	260769	260693-260769	260666-260769
4	AS5	Pv_Sal1_chr02	PVX_081780	+	CDS	649079	649272	649121-649272	649079-649272
5	AS5or3	Pv_Sal1_chr02			intergenic			257807-257983	257782-257983
6	skipping	Pv_Sal1_chr03	PVX_096360	+	CDS	575278	575421	575278-575421	575065-575421	575065-575206
7	AS5	Pv_Sal1_chr03	PVX_096360	+	CDS	576251	576472	576114-576472	576251-576472
8	AS5or3	Pv_Sal1_chr03	PVX_000555	+	5UTR			472930-473379	473311-473435
9	AS3	Pv_Sal1_chr04	PVX_003605	+	5UTR	742077	742270	742077-742247	742077-742270
10	AS5or3	Pv_Sal1_chr04			intergenic			188090-188105	188104-188133
11	AS5or3	Pv_Sal1_chr04			intergenic			472039-472258	472039-472208
12	AS5	Pv_Sal1_chr05	PVX_088930	+	CDS	165515	166014	165515-166014	165819-166014
13	AS5	Pv_Sal1_chr05	PVX_089265	-	CDS	422257	422472	422257-422457	422257-422472
14	skipping	Pv_Sal1_chr05	PVX_089390	-	CDS	521345	521522	521345-521522	521345-521847	521580-521847
15	AS3	Pv_Sal1_chr05	PVX_089660	-	CDS	733971	734125	734018-734125	733971-734125
16	AS5	Pv_Sal1_chr05	PVX_089755	-	CDS	807353	807476	807353-807623	807353-807476
17	AS3	Pv_Sal1_chr05	PVX_090070	+	5UTR	1084151	1084534	1084151-1084526	1084151-1084635
18	AS5or3	Pv_Sal1_chr05			intergenic			647572-647746	647572-647770
19	AS3	Pv_Sal1_chr05	PVX_089040	+	5UTR			245505-245626	245505-245645
20	AS5	Pv_Sal1_chr06	PVX_001868	-	CDS	212482	212866	212482-212580	212482-212866
21	AS5or3	Pv_Sal1_chr06	PVX_111550	-	CDS	380781	381120	380781-381120	380802-381094
22	AS5	Pv_Sal1_chr06	PVX_111545	+	CDS	381478	381937	381675-381937	381478-381937
23	AS5	Pv_Sal1_chr06	PVX_110855	+	CDS	908570	908798	908600-908801	908570-908801
24	AS5or3	Pv_Sal1_chr06			intergenic			403753-405424	403753-404149
25	AS5or3	Pv_Sal1_chr06			intergenic			445790-446410	445790-445987
26	AS5	Pv_Sal1_chr06	PVX_110940	+	5UTR			836269-836502	836427-836502
27	AS5	Pv_Sal1_chr07	PVX_098970	+	CDS	412731	412882	412731-412882	412772-412882
28	AS5	Pv_Sal1_chr07	PVX_098990	+	CDS	423330	423585	423476-423585	423330-423585
29	AS3	Pv_Sal1_chr07	PVX_099015	-	CDS	452669	452776	452669-452776	452687-452776
30	AS5	Pv_Sal1_chr07	PVX_099405	-	CDS	745386	745692	745386-745692	745386-745677
31	AS5	Pv_Sal1_chr07	PVX_099465	-	CDS	793750	794008	793750-794008	793750-793886
32	AS5	Pv_Sal1_chr07	PVX_099860	+	CDS	1086286	1086541	1086425-1086541	1086286-1086541
33	AS5	Pv_Sal1_chr07	PVX_086925	-	CDS	1377329	1377469	1377329-1377469	1377329-1377569
34	AS5or3	Pv_Sal1_chr07			intergenic			227115-227194	227115-227208
35	AS5or3	Pv_Sal1_chr07			intergenic			698386-698526	698375-698526
36	AS5	Pv_Sal1_chr07	PVX_099145	+	5UTR			544501-544593	544348-544593
37	AS5	Pv_Sal1_chr08	PVX_094315	+	CDS	148896	149887	148896-149887	149636-149887
38	AS5	Pv_Sal1_chr08	PVX_094400	-	CDS	213734	214338	213734-213934	213734-214338
39	AS5	Pv_Sal1_chr08	PVX_094510	-	CDS	301212	301385	301212-301324	301212-301385
40	AS5	Pv_Sal1_chr08	PVX_094690	-	CDS	452014	452239	452014-452143	452014-452239
41	AS3	Pv_Sal1_chr08	PVX_094830	+	5UTR	556014	556174	556014-556149	556014-556174
42	AS5	Pv_Sal1_chr08	PVX_094980	-	CDS	713036	713691	713036-713206	713036-713691
43	AS3	Pv_Sal1_chr08	PVX_095135	+	5UTR	820619	820757	820549-820757	820549-820713
44	AS5	Pv_Sal1_chr08	PVX_095420	-	5UTR	1092470	1093520	1092470-1094875	1092470-1092758
45	AS5	Pv_Sal1_chr08	PVX_119640	-	CDS	1302488	1302643	1302488-1302663	1302488-1302643
46	AS5or3	Pv_Sal1_chr08	PVX_119320	+	CDS	1563579	1563783	1563579-1563783	1563572-1563759
47	AS5	Pv_Sal1_chr08	PVX_095050	-	5UTR			763568-763766	763568-763803
48	AS5or3	Pv_Sal1_chr08	PVX_094303	+	5UTR			120196-120476	119616-120476	119616-119822	119889-120064
49	AS5	Pv_Sal1_chr09	PVX_091395	-	CDS	483995	484141	483995-484169	483995-484141
50	AS5or3	Pv_Sal1_chr09	PVX_091440	-	CDS	525873	526007	525900-526015	525873-526007
51	AS5	Pv_Sal1_chr09	PVX_091950	-	CDS	979195	979342	979195-979342	979195-979315
52	AS5	Pv_Sal1_chr09	PVX_092440	-	5UTR	1379057	1381037	1379057-1379416	1379057-1381037
53	AS5or3	Pv_Sal1_chr09			intergenic			463204-463488	463245-463488
54	skipping	Pv_Sal1_chr10	PVX_079725	-	CDS	48207	48317	48207-48317	48207-48504	48359-48504
55	AS3	Pv_Sal1_chr10	PVX_079725	-	CDS	48580	48758	48596-48758	48580-48758
56	AS3	Pv_Sal1_chr10	PVX_097875	+	CDS	1082472	1082790	1082472-1082790	1082472-1082758
57	AS5	Pv_Sal1_chr10	PVX_097565	-	CDS	1361858	1361987	1361858-1361987	1361858-1362008
58	AS3	Pv_Sal1_chr10	PVX_080215	+	5UTR			484742-484960	484742-484948
59	skipping+mutual53	Pv_Sal1_chr11	PVX_115005	+	CDS	406213	406474	406467-406642	406213-406474	406566-406762
60	AS3	Pv_Sal1_chr11	PVX_114995	+	CDS	422974	424096	422974-423264	422974-424096
61	AS5	Pv_Sal1_chr11	PVX_114975	+	CDS	447954	448265	447954-448265	447983-448265
62	AS5	Pv_Sal1_chr11	PVX_114585	-	CDS	797254	797424	797254-797436	797254-797424
63	AS5	Pv_Sal1_chr11	PVX_114205	-	5UTR	1174051	1174303	1174051-1174222	1174051-1174303
64	AS5	Pv_Sal1_chr11	PVX_114040	-	5UTR	1297816	1298198	1297816-1297968	1297816-1298198
65	AS5	Pv_Sal1_chr11	PVX_113815	-	CDS	1487223	1488001	1487223-1487352	1487223-1488001
66	AS3	Pv_Sal1_chr11	PVX_113790	+	CDS	1506864	1507748	1506864-1507748	1506864-1508233
67	AS5	Pv_Sal1_chr11	PVX_113535	+	CDS	1729147	1729300	1729147-1729300	1729162-1729300
68	AS5	Pv_Sal1_chr11	PVX_113245	+	5UTR	1984724	1984923	1984724-1984923	1984798-1984923
69	AS5or3	Pv_Sal1_chr11			intergenic			107469-107654	107525-107654
70	AS5	Pv_Sal1_chr11	PVX_115310	+	5UTR			154562-154748	154479-154748
71	AS5or3	Pv_Sal1_chr11			intergenic			530808-531962	531862-531962
72	AS5	Pv_Sal1_chr12	PVX_083545	+	CDS	38531	38750	38531-38750	38547-38750
73	AS5	Pv_Sal1_chr12	PVX_082745	-	CDS	721618	721835	721618-721733	721618-721835
74	AS5	Pv_Sal1_chr12	PVX_116595	+	CDS	1127826	1128195	1127826-1128195	1128090-1128195
75	AS3	Pv_Sal1_chr12	PVX_116760	-	CDS	1254902	1255741	1255352-1255741	1254902-1255741
77	AS5	Pv_Sal1_chr12	PVX_117030	-	5UTR	1476152	1476496	1476152-1476496	1476152-1476308
78	skipping	Pv_Sal1_chr12	PVX_117475	+	CDS	1895716	1895828	1895716-1896053	1895716-1895828	1895888-1896053
79	AS5	Pv_Sal1_chr12	PVX_117645	+	CDS	2034470	2034832	2034470-2034832	2034727-2034832
80	AS5	Pv_Sal1_chr12	PVX_117705	-	CDS	2091996	2092148	2091996-2092148	2091996-2092257
81	AS5	Pv_Sal1_chr12	PVX_118115	+	CDS	2428545	2428704	2428545-2428704	2428481-2428704
82	AS5	Pv_Sal1_chr12	PVX_118255	+	CDS	2533206	2533573	2531991-2533573	2533206-2533573
83	AS5	Pv_Sal1_chr12	PVX_118415	+	CDS	2689340	2689574	2689340-2689574	2689242-2689574
85	AS5	Pv_Sal1_chr12	PVX_082455	+	CDS			902596-902873	902610-902873
86	AS5	Pv_Sal1_chr12	PVX_117275	+	5UTR			1727771-1727996	1727790-1727996
87	AS5	Pv_Sal1_chr13	PVX_084260	-	CDS	130775	131045	130775-131027	130775-131045
88	AS5	Pv_Sal1_chr13	PVX_084325	+	CDS	191703	191951	191783-191951	191703-191951
89	AS5	Pv_Sal1_chr13	PVX_084615	+	5UTR	483699	483815	483659-483815	483699-483815
90	AS5	Pv_Sal1_chr13	PVX_084750	+	CDS	603775	604045	603951-604045	603775-604045
91	AS5	Pv_Sal1_chr13	PVX_084855	+	CDS	719697	720056	719175-720056	719697-720056
92	AS5or3	Pv_Sal1_chr13	PVX_085080	+	CDS	892803	893052	892803-893052	892751-892928
93	AS5	Pv_Sal1_chr13	PVX_085830	-	5UTR	1548785	1548927	1548785-1549105	1548785-1548927
94	AS5	Pv_Sal1_chr13	PVX_086230	+	5UTR	1935263	1935387	1935263-1935387	1935207-1935387
95	AS5	Pv_Sal1_chr13	PVX_086260	+	CDS	1951855	1952119	1951966-1952119	1951855-1952119
96	AS5	Pv_Sal1_chr14	PVX_122045	-	CDS	243371	243692	243371-244445	243371-243692
97	AS5	Pv_Sal1_chr14	PVX_123030	-	5UTR	1083382	1083541	1083382-1083517	1083382-1083541
98	AS5	Pv_Sal1_chr14	PVX_123105	+	CDS	1136831	1137045	1136831-1137045	1136779-1137045
99	AS5	Pv_Sal1_chr14	PVX_123260	+	CDS	1281552	1282796	1281783-1282796	1280207-1282796	1281552-1282796
100	AS3	Pv_Sal1_chr14	PVX_123495	-	5UTR	1473090	1473443	1473090-1473443	1473051-1473443
101	skipping+mutual53	Pv_Sal1_chr14	PVX_123755	-	CDS	1730557	1730733	1730523-1731019	1730715-1731019	1730557-1730733	1730809-1731007
102	skipping+53	Pv_Sal1_chr14	PVX_123780	-	CDS	1773401	1773771	1773401-1773571	1773401-1773940	1773401-1773771	1773813-1773940
104	AS5	Pv_Sal1_chr14	PVX_100935	+	5UTR	2499238	2499623	2499238-2499623	2499448-2499623
105	AS5or3	Pv_Sal1_chr14	PVX_123855	+	CDS			1848839-1849810	1849627-1849657
