# Supplementary material for: New insights into the Plasmodium vivax transcriptome using RNA-Seq
Source: Sci Rep. 2016 Feb 9;6:20498. doi: 10.1038/srep20498 (PMC4746618; doi:10.1038/srep20498)
Supplement: Supplementary Dataset 6 [file srep20498-s7.xls]

## Sheet: Sheet1
TypeI_novel_transcript_ID	Seq	Size	Catogery	Homology protein(Refseq Protein http://www.ncbi.nlm.nih.gov/refseq/)
C1622_s255-comp0_c0_seq1	CAAAAATGCTGAAGCAAAGTCTGAAGAAGAAAAATTACGTAATTCTATGTATATAAAATATATGACATGCTCTTATATCACTGGTTCTCATTTTAATAAAAAGGGCTTAATATGTCAGCAACAATCTCAACGTCCGCACATAAACAACAAATTTTTATCCAGATACAGTTCATATAATCCGCCAATTAATATACCAAACCCAATAAGTAAAAATATAACAGTCAATGGGAAGCCAATGAACGTAGTTTTAATATCTAATCCAAAAGCAAGTATAACAGAAGAGGACTTAAGTAAAAGTGAGACAGTACATTTGTCCAAATCTAAATCTGGATATTATAGTGCACTATTTCCAGAGGTAACTGAGAAAGTTCGTGCCTACTACCTTGAAGAAGCAGAAAA…	731	protein_coding_potential	XP_001608550.1| variable surface protein Vir12-like [Plasmodium vivax Sal-1]
C970_s449-comp0_c0_seq1	AAATGAATTATCTTCTGAAATATATAAAGAGTTCGACAAAGACATCGCTACTGATGCTTATAATAGCACACACTGTGGTAATTTAAACGGTGATATTCAGAATATTTGTAAAAAACTTGCAAGGAATTTAAAGGAATTATCAACAAATAATGTAACTAAAAATGAAAATCATAAGGACAGATGTACACATTTAAACTTTTGGATATATGATGCAGTAAGCAAAAAACATAAAAATATAGATCAAAATCTTTCTGATATGACAGAATTTGCTGATATTTTACATGCAGATATTAAAATTAATAATGATTTAATAAAAAAATATTTAATTGAAAATTCTAAGTCGTTCTCTCCAAAGGAAACTGAAACACAAAACCAGAACTCTGGAAATGATCTAAATAC…	1603	protein_coding_potential	XP_001608550.1| variable surface protein Vir12-like [Plasmodium vivax Sal-1]
C2508_s475-comp0_c0_seq1	GTTACGACAACGCCAACATCTGTTACGACAACACCAACACCAGTTACGACAGCATCTGTCATGACGACATCCGTTTTGTCAACACCCGTTATGTCAACATCTGTTATGACATCATCTGATAGGCGAGCACCTCTTATGACAGCACCAGCTCCAAAAGATGTAGTTAAACCAGATGAGACAGAAGCTGAAGAAGAAGCAGCAGAATGTCCAGATGGAACATCAGGTGACCTCTCAACCTGCGTGAACGCGTTAGAACAAACAAAAAGTGATGAAACAGTGCATCATGAAGTAACGGTGCATCCTGAACTAACCGATATTCCTACTGAAACGGAGAGCTTAAATGAACAATACTTAGACTATCCCATTCATGTAGAAGAAAAGAATAACACATTTACCTAC…	510	protein_coding_potential	XP_001612372.1| variable surface protein Vir12, truncated [Plasmodium vivax Sal-1]
C5861_s542-comp0_c0_seq1	AAGATATGTACATCCCTTATTTTCATATTTAAAAAGCTGAAGCATAATCGTATTACTTTCTGCTTTTCTCATTATCTCCAACTGGATATTTTGATATTTTTCGTAACTACACTTAATTATGTCATGTAGGATAATAAGATACATTATAACTCATGCTACTGGAATACATATCATCATTTTCTGAATCATAGTCTAACGTTGAATAACTTCTTTCTGACCGATCATCATAATCATTTTCCCTTCTCCCCATCTTATTGCGTATCCATCTCCCCAAAGGTGTGGCATTATAGTAAAGGTAAAATACATAAAACGCTCCAAACATTATAGCAGATGTTATCATAATGTTTTCAGGGTTGTAGGTAAATGTGTTATTCTTTTCTTCTACATGAATGGGATAGT…	558	protein_coding_potential	XP_001612372.1| variable surface protein Vir12, truncated [Plasmodium vivax Sal-1]
C180_s348-comp0_c0_seq1	TTCATACTTCATAAAATCGATCACGCAATTACCATGTTGTAATAGAAAAGGAAGAATATCGTTCCAAGTATTGCAGCAGTCATGATAATGTTACGATAAAAGTTTGAGTCAACCTTATCAGATTCACTTTCCAAAGGGCCAGGAGAAACAACAACGGGTACAGGTGTTGTATCTGTTCTAATGTCTGAAGTGTATGATGGCACTTCAGATACACCGTTACCAGGGATCTCTTTTTGTGCTGGACTAATCACTTCTTTAGTATGCAATGTCGCTACGAGTCCAAGTAGTGCTGCTCCAGCTATTCCATGATCATGTACTTTTGCTGCAGTTACGCCACTTTCTGAACCTCGTGCACTGGTTCACCTTGTTAAACCTTGTAAAACTTCTAAGTTATTGGAA…	592	protein_coding_potential	XP_001612389.1| variable surface protein Vir12-related, truncated [Plasmodium vivax Sal-1]
C753_s486-comp0_c0_seq1	TAATCATTTAGAGGATAATGCATTTAGAAATAAATTAAAAGCACTAAAAAAATTCATGGAATCTGAACATAAATGGTCATCTGATAATACATGTCCAAGTAATCTAAAAAGTATAAGATTAAAAGAAATTGATCCTCCATCTGAGATAGTACCTTCTCATCAGAATCAACCACAATTAGCATTAAGAGCCTCATTAACCTCAGATGTTGTACAAGGGCCAAAAACTCATTTAGGACCACATGTTGCACAAGAATCACAAGTTCAATCAGGGTTAGATGAAGCATCACGTTCACGTACTGCATCAACATCAAGTGGTGATTCAGAATTAAGAGGTACATTAGAATTAGAAGACGGACTAAGACCACAAGAAGAATTCAAATCACATTTATCAACAGAATT…	800	protein_coding_potential	XP_001612454.1| variable surface protein Vir6 [Plasmodium vivax Sal-1]
C2291_s476-comp1_c0_seq1	AGGCAAGGTTGTATAGCTAACTTGTTGAATATCTTTACTCCCATGTGGCATATGAACTCCTGCTTGCGAACTTCCAAGTGGTGATACTCCTACAGCATTTTGGGTTCTACCTAATACTTCTCTACTTTGTGCGGGTGCTACAGATGCTAACCCTTTATTCACACCTACCCCTTCAGTCCCTGTAGGTTTACCCCCTGGGGAGGCTATCCCCCCAGGACTTTTCGCAACTGCAGTCCTTGATGGTTCCTGAGCACCTTGAGAACCTTTATTTGAAGTTGCTCTAGATGATGAACTTCCCAAGATCCATCCTAGTACTGAAGATTGACTACTTCTAGATCCTTGAGTCTTACATTTTGCTAATTCAGATATGATGGAATTTGGGTTATATCTATCATAACA…	528	protein_coding_potential	XP_001612508.1| variable surface protein Vir4-related [Plasmodium vivax Sal-1]
C4664_s266-comp0_c0_seq1	GGAAGAAAGTGCTGATTCGGAGCTGAAGAGTACTATACAGGGTGATCGTATTATGTTTCACCATTTACCTGCGTACAAATTTGATCAAAAATTAAAGGAAGATGTATCAAATAATATATATAATACACATTATAAGGGAATATATGATTTGCAAAATCAATATGAATGGATTACTGATATATTAAACAAACTCAGTAGAAATATACGGTTGGTGCAGGAGAGTTATGTTGAGGGAGACGATTTCAATAAGAAGCGGTGCTATGATTTAAATTTTTGGTTATATGATCAAGTATATAAAAATTTGCAATCGTCAAAGCAGAATAGTGAGCATATGGGTAATATTATTGATAAAGTTCAAGATGTATGGAAAAATATTGTTGATAGGGAGTTTAATA	395	protein_coding_potential	XP_001612524.1| variable surface protein Vir12-related [Plasmodium vivax Sal-1]
C144_s490-comp0_c0_seq1	CCTTCGCATGATATTTCTGTATCATCTTTTAATGCCGCAGCCTTTTCAAGTTTTGGTGAGATATAGCTGAGACATTCAATATTTGATTTACATGTTGCATAAAATTTTTTTATATCATCGTCATCATCTAATTTAAGATCTAGCCACCTTTCATCATAACACTTTTTAAGTTTCTCATGTCCTTCCTCTATATATGTAATTATTTATTTCCATTCGTCGTTGAAATCTTTATGTTTCTTTCGTTCAAATGCAGCAATAATACCTTGAATTTCATCTAAAATGTCACCATAGTCATCTGTACATTTTGGCCTAGTCAAAGTATTGCCATCATTAATGATATTAACAGTTATGAAACCCATTTTCTACCCATTAATTCTTATTATAGTAGTCATTTCTTTT…	500	protein_coding_potential	XP_001612537.1| variable surface protein Vir18 [Plasmodium vivax Sal-1]
C2217_s485-comp0_c0_seq1	GTTGGTTTCTTTCTGCTCCCGTACCTGATTACTTAAGTTGTACACAGACCTATGACCCAAAGAATCTCCTATCCAGTGTGGAAGGATGTAAACCTAAAGAAGCTGCAAGTAGTGGATTCACACTTTTCGGACTTCTATCTGGGTCACCATCATCTAGAACACCAGCTACTCGAAGTGCTACAGTAGCTAAGGAATCCCCAAGGGCTGCAGGTTCGGAAGCAAAAATTACCGGAAGTGCTACAAATCCATCATCTGATGGTTTACTAAAGGATAAAGGAGCAAAAGTGGTAACAAAAGGTACAGTAGCTGAAGATAGGTCAAAAGGTTTAACAAGTTCAACCAGTCATGTAACTGTAGCAGGTTCACCACGTCCAGCAGCTGAAGCAACAGTACGTAATA…	447	protein_coding_potential	XP_001612548.1| hypothetical protein [Plasmodium vivax Sal-1]
C1120_s550-comp0_c0_seq1	AACTAGTACAATTTCTATGTATATCATCATTCTCGATTTTTTTCATTATGTCTAATAATAATAACTACGAAAAAACGTTCACTATTATTTCCTATTATAATAACTATTATATAAGTTTTCACCATATATAATTAATAATAAGAGTCTTGATCAGGGTGATAATTCAAATATAATCGATCCGTTTCAGAATCTAAAAACGTTTCCTCAGATCCATACATTTCTAACTCTTTTTCATACTCTTCGTAATAATTATGCTCAAATATCTTTCCCTTTTTCTTTTTTTTTTTGCGATAACTTGATTCTAATCGAGAAGACCTATTGTAGTAGAAAAGGAAGAAAATTGTTCCAAGCACTGCAATGGCCATAATCACGTTACGAAAAAAGTTTGAGTCCAACTCT…	556	protein_coding_potential	XP_001612554.1| variable surface protein Vir12-like [Plasmodium vivax Sal-1]
C702_s445-comp0_c0_seq1	TATACATCGATTTATTCTAATAAACTTAGAGCAATTTAATTTTTGCATATATATCTTTTATAACTAGAAATCTTTAAATACAACATGCTATCATCAGTACGTTAATTTGGCAATAAAAATACAATTAAAAAAATTACTATGACGAAACATTAGTTTCCATTTATATAATGTTTAACGAAACACATGACTTATGAGTATTTCAATATTCACATAATCACGTTTCCCAATATTGAGAAGGACTATATGCAAATGAGTAACTACTTTCTTCTGTTTTAGCGGGAGATTCCAATAGTAGTATCCTCTCTATATTTTCTTTAATGTCTTGTCGTGTGTTCCTTCTTTTCTTGGTAAAAAGCATTCCCAAGGAAGTGTATTTAGTAAGGAGTGTCATCAACATAA…	900	protein_coding_potential	XP_001612586.1| variable surface protein Vir18-related [Plasmodium vivax Sal-1]
C3944_s260-comp0_c0_seq1	AAATCATATTAAAGAACTATATCTTAAGTACAAAGTCGATTGTTTGGACCAGTTTGATTACTGGTTAAGCGATTGTCGCTATTACTTTAGACGTGGAGATGAATTTGATCCAGAGATATTGCTTTCAAAGTTAGAGTGCCCTAGAAAAGATAGTGAAAAGGAACCAGCTAGTATGGGAGAAACAGGTTCTGTAAAATCTGTACCCAAAAAAAGAATGACATTTCATTATCTTAAATGTAAGAATAATTTTGTGAAAGATCCTATTATGTGTGAGTTAGTCCCAGTGACCATGGAGTATGCAGATAATAAAAATGAAGTTAAAGAGAATGATAAAGTCGTACGAAAGAGAATTTATAAACCACCAGATCCGTGGTCAACATTAGGAGGTGTACTACATAG…	949	protein_coding_potential	XP_001612592.1| variable surface protein Vir12 [Plasmodium vivax Sal-1]
C756_s165-comp0_c0_seq1	AAAAGAGTGAAATAACTGCTCAAAGTTTAAACGAAGGTGTTCCTAATGACTCCCAAGTAAATTCAGATGTACCAGGGAGTGATCCATCGAATTCTGAATTTTTAACGGAAGCAGATGGTGTATCACCTTACTTGGTATTGACGGATGACGAAATTAAATGGAGAATACTTGATTATGAGACATTGGATTGTAGGAACTATGCATCAGAAGATACTTATGGGTTGTGTAAACGCTTAAATCAACTACATCAGGAAGGGAAATTTAAATCACAACCGAAGCCTAGTAGTTACAATGAAACATCCCGAGGAAACTTCAGTAGGGGAGTTAATTCATTAAATGCAGTATCATATGACATGGAGGAAGATTACGAAAATTCTTCTAATACGTCGGATGATATGT…	771	protein_coding_potential	XP_001612592.1| variable surface protein Vir12 [Plasmodium vivax Sal-1]
C3992_s495-comp0_c0_seq1	GATAAAATAAATAAAAAAATAATACGAAAAAATAGCGAAATAAAGGATTGTGTTGAAAACAGACATATATCAAATGATTTATATGCAGTTCATGCAATAAAAAGTTTTAGACAAAGATGTCCTAAACCTAATGCACCCACATGTAGTAATAGTTCACCATCTCAAGCAATAAAATCCCCTGATTTAAAAAAAACTGTTACAGAAAGATCATGTAAAGCAGGTAAGGGTTGTAATAAAGCAATAGCAGTAACAGAATTAGAAAAAGGTAAATCACAATCAAAAGCTCCGGAAGGAGACTCTAAAACAATAAGTTTCCCTGGACCAGATTCCAAACACCAACGTCAAAACAATTCTATTGGACAAGAGCCAGGAAATACAGACATAATTTCACAGCCACAA…	949	protein_coding_potential	XP_001612595.1| variable surface protein Vir18 [Plasmodium vivax Sal-1]
C3251_s511-comp0_c0_seq1	AACGGAGTGCAACGTGCTCAACACTGTTACTTTTTTAACTAATTATCCGACGAGGACGCGTATGATAAATTATAAGTGCTATCATCAGTAGTGGTATCCAAGGACTCATCACTTCCATATAATAACACAATGTCGTCATAATTAAGGTTAGGTCGAATTCTTTTCCTTACTTTTGCTCGTGTGCGTAACAGGGATCGTCCAAGTGGCGTAAACTTATAGAGGGCATAAAATATCAAGAATGCACCCAACATAGCAAAAATAGGTGGCAAGAACTTTTCTCTGAACATGCGCAATCTAACAAACCTTAGTTGATAATAATAATCACCGTTATCACCCGGAATGTAATATTTACTTCCACGTAACCAATCTCCTAGCCTAGTGTTGAGTAAATTTTCTCTA…	609	protein_coding_potential	XP_001612604.1| variable surface protein Vir16/32-related [Plasmodium vivax Sal-1]
C2924_s480-comp0_c0_seq1	TTTGAACTTGTACATAAAAGAACAAAATAAAATATATGTAACACAGGAATTCGTTATTTGTGACTAATTAATGCATGTTAATAACACATTTAAGAGATTGACATGCGTTTGTGAAGTTTTTATTTACTCTATATAAAGCTCCTGAAGTGATAGAAGTGACAACTACTCCCAGAAGTAAATCACCATATTTTATTGGAGTGTTGGGAATTCTACCCCGTAAAGTGGTAGCAAATTGAGAAGGCATTTCACTTGTCATGGGACGAGCAAACTTATCATCTGCATCAAGGGCTTCTTCTTCTTGTTGTAGTTGTACTTTAGGTAGTGCAACGGAAACCGGCTTGTCCTTCATTTTATTATGACAAGTAAGCTGATCCAAAAAATTCCTTGGATCATGAGCCT…	838	protein_coding_potential	XP_001612758.1| variable surface protein Vir4 [Plasmodium vivax Sal-1]
C1994_s350-comp0_c0_seq1	CAGAAATCGTCCAAGAAATCGCTATGGAGAACAAGTGCGAGGTGGTAAGCACAGCTGTAGAGAGAGTTGTCACAGTAGAGGATGCGCTAGAAGGCCAACTAGGCGCAGATCTAAAAGCTGTAAGTGACGAATGTGTTGTTAAGATGGACTGCTGTTCGGATGATTTGTCCATAAATGAGTCGAGTGCGGTTGAGAATGATGAAGAGAATGTCCTCAGTGCTTTTGAGCCACATGTTTTTACAGATTATTCCGTTACTTCCGCGGTTGACGATTCAGAAGAAGAGTTGGAAAGTGTAGTAGTCACGGATTTTAATAGTCCACGAAATAAGGAAGGAGGCGAAAGCGAAAGTGAAAGAGATTTTTCGGAAGACTATGTTGAGAGCTCGACTGAAGAGGGCT…	497	protein_coding_potential	XP_001612935.1| hypothetical protein [Plasmodium vivax Sal-1]
C2214_s401-comp0_c0_seq1	TACAGACTCAACAGAACGTAAGGGGTCCCAGTAATTCTAGTGAACCTGGAGGTGAAATACCTAAGAATGCAGCTAATCATCTATCGAATACACATGTACAAGTAGAAACTAAGACACGACTTTCATCTCCAGCTCCACCCGAAGCTAGGGAATTAAGTACAATTCCAACTGATAATCCATCACAAAATAGATCTGATCAAGTCTCTGAATCAGGAACTTCTGATGGCTCTACGCTTGCTCAAATACCTCCTGTTAAAGGAGAAAAAGTTGAGGAAATTTCTATTTTGGACCCTGTTAATGGTGCGGGTACTGAAGATACACCTGTTGATGGTGCAGATACTCATAGTGTAGATATTAATCGTTCAGCTTCTGGTGATACAACTACTAGCACTATGGCAC…	671	protein_coding_potential	XP_001614315.1| variale surface protein Vir18-related [Plasmodium vivax Sal-1]
C214_s448-comp1_c0_seq1	GAAAATGTTGCAAAGGATTTAGGCCTTAATAAATTGTATGATGAATTCTATGTAAAGAAGACTAGTTCTAAATATTTTCAAGAATGTGATGCTCTGAATGAATATGATAAAACGCACACTGGTGTGAAAGAACTTTGCATTAAGTTGATTAGTTCTTTAGAAAAATTAGCTGAAATGAAGACGAAAAATAAAGATTATAATGATCGTTGCAATTATTTACCTCATTGGTTATTTGATGAAATAGGGAAAATATATAAACCAATCCCTTCAAAAAATTCCAATAATATACCTTTTTTTAGTAAACTCAGTCATATAGGGAACACGGTTAATAGGAAATTGCCTGGAAATAAGTGTACTACATTGCCACTTAGTAATAGTATTAGTTTGGATGAACGAAAA…	807	protein_coding_potential	XP_001614316.1| variable surface protein Vir12 [Plasmodium vivax Sal-1]
C2250_s524-comp0_c0_seq1	GTTGTATTCTAATATATACATTCTTTTATTTTTTGTGAACCTAATATGAAATAGCTTTTTTACTTTTATAGGAAATATTTCCTGTGAAAGGATCCAACTTTTTTAAACATTTGCGATTTTTTCGATTAACATATGATACTGCAGCTATAAATAACGCCCCTGATGAATAAACAGCTAATGGTGAAAACCCGTTAATTAATAATCCAATTACAAGTGCCCCGGAAGCTATAACTGGAAAAACGGATTTAATCATCATTTTCATAGCTTTTGAGGATTTATGTTTCTTTATTGCAGTATGATCAATATGACACATCATTAGATTCGTCATATTATTTTCAAAATTTTTATCCAATTTCTTAATTAAACCGATCACATTTGAATTTTTAGATCGATTTGGAG…	758	protein_coding_potential	XP_001616936.1| Pv-fam-d protein [Plasmodium vivax Sal-1]
C3959_s107-comp0_c0_seq1	AGAAAATACAAAGCACATTATGTTGTCATACTCCAAATCTTCCTTGGTCGTTTCAAAATTAGTCCTTGCCTTATTTTTATTCTCTTCATCTTTCCTTTTAAATGAAGCCTCAGCAGTGAGATGAAAAAGCACAAGCATAGGATGGACTTTTTTTAACAGTTCGATTTGCTTTATACAACACATTTATCTATATTTTTGCTTTAAACCTATTTTCGACGCAGGCTTTTAGGGCGGTTCTAAACCAAACTAGGAACTACCTATCCAATGCATTAGAAAATCCACAAGAACCAAAAGAAAGATCAGACGAATGGAGACAAAATGAATGGAATAAGTGGGAAGATAAAATCGAAGAAGAATGGGCAGAATTCGATGAAAATTTAGAAGCTGAAAAGGATGAAC…	1826	protein_coding_potential	XP_004221549.1| tryptophan-rich antigen [Plasmodium cynomolgi strain B]
C2756_s364-comp0_c0_seq1	ATAATACTAAAAATTAAATACCATGTGGAAAATGTGTATACACATACATAATTATATTCCCAAATCATTTATATAAGCGAGGCATAAGAAGAGACCATATAATAATAAATAATGGTAGGGTGGTCTCGATATAATAGTGGTACCTTTAGTACAATTCAAAATTTCAGAAACCTTAACTGCACAAAGAATTATGTAAGTTTTAAAGATGAAATTGTTGAACAAATTTCTACAATTAAGATTCATCCACATACAAATTTCTGTACAAGATGCCAAGCAGTAAAAGAACATATAATTTCAAAAAATAATGCATTAAACCATTGTTACAATAACAATCCATTACGAAATAAATTAATAGATTATCAAGATATAAAAGATTTTATAAAAAAATGTCCCGAAATT…	1060	protein_coding_potential	XP_004223481.1| VIR-like CYIR protein [Plasmodium cynomolgi strain B]
C2464_s238-comp0_c0_seq1	ACATGTAATCAAATCACTTCTCAAAAATATAGAGAATACATTCAAAGCATTAATAATCTATATATACAACATAAAAAAGAATGCTGTGACGAATATGGAATGAACGATTGTCCAAATTATTTTAACTGTTATGAAGGTTATAATCCAAATAACATTTTATCCGCATTACAACATAATGGTAATTGTAAAAATTTAACTAAACTAAATAAAGCTAAAGAAAGACAATCGGCCTCTGCTGATTCCAATTCCACAAATAGCATAGTTACAACAGTATGGTGTACTAAAATATATCATCCAGTTGATAAATCATTAGTATTTTATTCATGTGAAGTTCCAAAAAGTGTAGAAACTGATACAGTAAAATTTGTAGCATCAATTTATGGAGAAAAAAAGATTCAC…	831	protein_coding_potential	XP_004227720.1| hypothetical protein PCYB_002510, partial [Plasmodium cynomolgi strain B]
C4612_s399-comp0_c0_seq1	AAATTATAATTTTGCTAGCAATACTCATGAGTATAAAAAGGGATTAGATTCTTATGCTAGTAACAGTTATAGCAATTATGATAGAATATGTAACTCTATTATTTCTCAATCTGATATTAATCAATCTTACGATGTTTCAGATGCTTGTAGACGAGTTATGGGGTATTTAAGGCATATAGCACAAAATGGCTCATCGAAAGATTCAGTTAATAAATGTAAATATTTGTACTACTGGTTATATTATGACTTACTAGCGTATAGAACACATCATTCTTATCCATTAAAACTTTACAAAAAACTTTTAGAATTATACAAACAATTCGATAATTATCCCCACCTATGCAATAATTATGTGAAAGAAATTGAGAATATTAAACTTGTTAATGCATACAAACTAGT…	750	protein_coding_potential	XP_004227838.1| hypothetical protein PCYB_003690 [Plasmodium cynomolgi strain B]
C614_s227-comp0_c0_seq1	ATATAACTCTACAAAGCGCAATTAACTACTATTTTTTAAATATGAAATCTATATTTGTTTTACCCCTGGCATCCATTGCCTTATTTGCTCTTTCTGCTGCTGCAGTAAAACAAGGATGCTGTTATGGGATGAACCCTGCTAAATTTAATTCGGTACCACTCTGCAGACGATATGCAGATGTAAGGGTTGCTAATGAAAATGCTTTATTGAGGAATAAGTTGTCAAAAGTTAACGTTGATGAGGGTGCAAAAGAAACACTATGGAAGATATGGTTTAATGGAAGGAAAAAACCAATAGAAAAAGATGTAGAAAATGTAGCATACGAATGTTCTCAAAAGTGTGAAAGTGATTGGGATGAATTCATGAAAAGTGTAGAGCAAAAATGGATGCATTTTAATC…	1090	protein_coding_potential	XP_004228223.1| hypothetical protein PCYB_007540 [Plasmodium cynomolgi strain B]
C4086_s12456-comp1_c0_seq1	GACCATCTGCTGTTCCGCCTGGTTGCTCTTCCGGTCGGTAGCGTGGTGCGGGGGGGCACCGAGGTGCGCCGTTTGTCTTACGGTGTGTGCGTTGCTTCGCGGGTTAGCGGTTTGGTGGTTAGCGGTTCGGTGGTTAGCGGTTCGGTGGTCAACCGTTCTATGGACGGCAGTTCTCTGGTCAACCGCTCGCGCGTCTCTACTTGGCCCATTTCCAATTTGCACGTCGACGCTTCGCCCACTTGCGCTTCTCGCGTCGCCTCCCTCGTGTGGCCCGCGAACAGAGCCGCCAAACCTTTCCTGGCTCCCCCCGCTGCTGTTATGGCGACTGGTCGACTCCTTTTTCGAGCCGGTTGCCGGGTTCCATTTGGGAGGGTAGGGTCCTCTGCTCTGGCTTCTCTC…	689	protein_coding_potential	XP_008815037.1| hypothetical protein C922_01207 [Plasmodium inui San Antonio 1]
C1631_s9085-comp1_c0_seq2	GCCCCCCGCATGGAGACACCACACCTTGGGAAGTAAATTATCGCTCCCCTGTTATTGAAGAAACCCGAGTTGCACTTGGTGAGGGGAACTCCCCCTCGTTTGTAATCCGCTTTGTCACCCCATGATGGAAGGTCCAGCGACTTCCCCCTTTTCCCCCACTTTGTGGGCCTCACCGACGAGGAGTTATCCCCACTGCGGGTTGGAGCTTCCAAGATCAAGATGCTTTCGTCCGTCGTCCGTCTGCGGGGCGCCTTCCCGTTGGTCGTCCGCTTATTATCTTTCCTGCGGAGTGGGCGGTGGTGAGAGGCGGTGAGTGCTGATACGCAGTGCTATGCGCGGTGTTATGCGGTGGGTGAGTTTAGACTCATCGTGCGTATGTCCGCTTGGGGACCGCTCCCC…	1144	protein_coding_potential	XP_008817701.1| hypothetical protein C922_03890 [Plasmodium inui San Antonio 1]
C420_s2071-comp0_c0_seq1	GAAGTCATAGTAAAAAGGAAGTCACAGTAGAAAAGAAGCCATAATAGAAAGGAATTCCCAAGAAAGGTGTAGGGTATGACTTCTAAAAACTTCAGCACCAGGATCAAGCAAAGATGTATCACTTGGCACATGCCCTGATGATTAATTTAAAGTTATATACACGCTTGTGTGCCTTTTGTGTGCGTCTCCTCAAGCCATATGCACAAGTTGCACTGGTCAAACGTGGTATTGCGCATATGGAAAGAGGAGCTAGCGCATTTTACAAGCATCAAAGTGAACCCTAGTTTTGCAAAAATAAAGACGACATCATTGCGCCTTCTTACGCTTTCTACCCTTTTTTTCTCACTTTGTGATGACCGCTATTTTCAACACGTTAATAACCAACAAATGAAGTTTTTC…	2146	protein_coding_potential	XP_008818120.1| hypothetical protein C922_04315 [Plasmodium inui San Antonio 1]
C7_s416-comp0_c0_seq1	TAATTTAAATAATATTCATATATTAGCTGGATCTGCATTAAATGTGGTTAATATAATACAAAAAAATAGAAATTATGAATTAATAAAATCTAATATTTGGATACAAAAATTAAATGATTTAATTGATATAATTGATAATATTAAAATAAATAGAGATAAATTGAATGATAATTTTTTAATGTCTATAGAAGATGTATTTTCAATTACAGGAAGAGGTACTGTAGTAACTGGTAAAATAGATCAGGGACATATAAATTTAAATGAAGAAGTAGAAATTTTAAAATTTGAAAAATCATCTATTTTTACAACAGTTATTGGATTAGAAATGTTTAAAAAACAATTAATTCAGGCTCAATCTGGAGATAATGTAGGTATTTTATTAAGAAATATTCAAAAAAA…	731	protein_coding_potential	XP_725808.1| translation elongation factor Tu [Plasmodium yoelii yoelii 17XNL]
C6660_s11503-comp83_c0_seq1	GAGAGGCTTTGAACTAAGCGTGACGAGATTGAAGTCAGACGAAAGTCTGATGGAAGATCGAATTGATACTGACGTGCAAATCGTTCATTTCAGTCACGTTTAGGGGCGAAAGACTAATCGAAAAGCCTATTAGCTGGTTATTTTCGAAAGATCTCTCAGGATCGCTGGAGTTGACTAATATAATTTTACCAGGTAGAGATAATGATTAGAGGAATCAGGGAAATCGTTTTCCTTGACCTATTCTCAAACTCCCAATAGGTAAAAAGGGCTAAATATCTTTATTTGTATTTTGCCCGTTTGTCAAATAATATAACTCCAAGTGGGCCATTTTTGGTAAGCAGAACTGGCGATGAGGGATGCTCCTAACGCTTGGATAAGGTGCCTAAATATTCGCTCATG…	2909	protein_coding_potential	XP_729764.1| hypothetical protein [Plasmodium yoelii yoelii 17XNL]
C175_s3901-comp2_c0_seq1	GTGAGAAAAAAAAAAAAATTAAATTTTACAAATGTGAAAAAGAAACACAGAAAAACTTTTGACACAAAAAATGAAATCATAGCATTTTTTTTACATTATAAAAATATATTGACTTGTGGACAAACTCAACATATTCTTCTTCAATTTATGAATTCATACGCGCATCACATATGTTACGAAACGGTGATGCTACACATAACGCTTCTAACAAATTCATAAAAATATTTTTACATGTCTTTTAACATGAGAATATTCTTCTTCCGTGAGATGATATTCTTTTTTTTAAGCTTGTAACGTCAAACCTTATCTATAAAATGGGTTCACAAATATGAAAAAAAAAAAAAAAAAAAGTGCTGCTTTTTCTCCTTTTCAACATTTGCAAAA	384	non_coding_potential
C3055_s4791-comp0_c0_seq1	TAACAATTAAAAATTACATTTTGGAAGATGCTTTAATTAATATAAACAACAAAGTTAATGTTAATTTAATCGTTTTGTTTGCACTTCATTTTTCCTACATATGTTTGTATGCAATATTTTTATGGTTCATAAGTTAGCCAATTCGTTTAATTTGGAGATAACCATATTCCTCTGACGTGGTTTTGTATTGTTAATTTTACCGATTAACCTTTTGCGGTGGTTCTACAGGAAAGTTTTTATAGCTTTTATTAATATTGAAGCTTTCTTTTCGTTTTTTCGCTTCCTTGCATTGTTGTGTTATTTGTTCGAGTTATATTTTTCTTTGCGCTTTAGAATTTGCCGCTTTAAGGCCTTCCATTTTTGAAGGATTTATTTTTAGTTACAAACCCCCCCCCTGTG…	568	non_coding_potential
C4588_s22045-comp1_c0_seq1	CGCTCGTTTCGCCATGCCAACGCAATGCAGTGTTCCTTTTTCAAATTAAAGGACGTGAAAAAAAAAAAATAAAAAAAAAAAAGCGCAAGCGTAGGAGTAAGAATAAACTAAAGCATTCACGGCAGTGCCCTTCTTCCACCATTCACTCACTTTAGAGCAATCCTTAAAGCTATTCTTAATCTTTTCTCACTTCAGTTTTGCATTCAACTTGGGTGGCGGCAGGTACAGCTCTGTTGGAGGGTCTGCCACACTATGCGCATGTTTCTGTGCGCGCCCCAGAGTGCACGTACATGAAGCGAAAAGTGGGAACAAACGGAGGAGCTAAAGTGATATGTGCCCATGTGGGTGGGGAGTACCCCTTCTCCCCATCCCCCTAAGATATTATTAGTACCTCACGTC…	1302	non_coding_potential
C2478_s5174-comp0_c0_seq1	CTGGTATATATTCTGCTTTATGCGATTTTCAGGAGGGTGCAAAGCAACTGTGTAACGAATGCACATGTGCAAGGCGCACGCGAGGTCACCGTTTCAATTAACCAACAGATTGATTTTCCGAAAAGGTGACTTAAAAAAATTGCTCACTGATGCGAACGAGTTGGCAAAGCAGCTGATCGGCAGGCCGCTCAATTTTCATGTGGCTTATTTTTTCCCTTCCCGTAGGGCTTCCCCCAATTCATCTTTACGAATAAACTTAGGAGAGTAGGCTTAACGAGCGATGAAAAGAGAAAAAATGGTTCTTTTGTAGCTGCTTATGCCTTTTGGCATTCCTTTTTCGCAACTTGGATGATAGGCGCATTAAGGCGTATAATGTGTATTCTTTTTAGTGGCCCTATA…	669	non_coding_potential
C4049_s4342-comp4_c0_seq1	CGCTAATCTTTCGTTTCGCACAATTTAAGTACTAATTTTTCTGGCGTATATATATATATACAGCGATGTGTTTTTACGAAGCTTCCCTTTAGTACTTTGCCTCCAACTGTGCGTGCTCTTTTGAAAATGTATATATATTAGTATACTTAATATGTACGTTCTGTACAATATGCATATTTAAAAGGTATACCACCTGTTGTAATAATTCGCGTTTTTTATTTTTAGTTCGCTTTAGGGCTAAAGGTGTTAATCGTACAACATATAGTATAAATG	273	non_coding_potential
C1552_s7745-comp0_c0_seq1	CTTCCATATGGCGTTGTTCATAATAAATGGTATTTTTTCGTTTTTTTTTTATTTCGTTTTTTTTTTCCTTTTTTTGGCCTTTCCTTCAAAATGCACAGTTAATTAAAAGCGTAAACACGTAACACAAATTCGGAGTGGTCGGCGGGGCCAATTTGAGGAGCGCCACACCGAATGCGCATAATGGCATGGCGAGTTACCTAAACAAGTGTGCAGGTCGTGTGACAAATAAAAGGAAAATGCATTCGCGCTACCAAAAAAAAGAAAGGAAAAATCGAAAAAGAGAAAAAGGGAAGATGCAGAAAAGGCGAGAAGG	313	non_coding_potential
C5166_s2257-comp3_c0_seq1	GAAGCTTAACGACGCACGGGTGACCACCCCGATGCATCTTACAAACGTGGGAGAAGATATACAACCACGTTAAGCGCCCCTTCAGGGTTGCCACCAAATGGCGTGCTACACCCCCGTTGGGCTGATAATACTTCATTTTAAAAAAAGTTAAAAAATGGGGGGAAAAAAACGCAACACCGTAGGTGTGTTTACGCGTTCACTGGTTCGTGCGCACAGGAGGGGAGCCCCCCTGGATGGACGCAAATGTAGCAAGTTGCATAGTGCCCATCTCAGGTGTGAAAAAAAAAGGTGAACATATTGGGGTTAAAAGAAAAAAAAAAAAAAAAAAAAAAA	333	non_coding_potential
C4214_s14041-comp7_c0_seq1	AAAAAAAAAAAAAAAAAAAAGAAACACACATATGTATATGCATACACCACGGGGGTGAACAAGTGGTTGGTGTGGCGCGGCAGGTGTGTGAGTGTGTGTGGTATCTGCGCCTTGGCCAGGAGATCGCGAGATCTGTTCGTGCGCAGGTGCACCCGCCTCTGCCTCGAAAAGGGACAAAAAAAAGGGGGGAAAATGCCAAAAAAAAAAAGGGGGAAAAATAAAGGAAACGCCTTCAGCAATGAGCGCGGCAGTTAAAGGCTACTTAAAAAATTCACTACGGTGGGATTTAAAAAAAAAAAAAAAAAAACACTACAGTATACTACAGTATACTACACTGCACTGCACTACACCACATCACAACGCTGAGTGGAGGCTCGCCGTGTGCACCTCCCTACTGGC…	784	non_coding_potential
C1168_s5051-comp0_c0_seq1	TTCAAAGCTGCAAAATGTCATCCTCTCCATCTTGCTCCTTCTCCATTTTGTTATCTCTTCCTAACCCCGGTTTGGTGACCAAACAGTTGCACGGAAGTATGCCTACATGTTTTACCAAATCGACTTAAAATGAGAAGCTAAGTGAGCATGTATAACGCATTAAAAAAAAAAAAAAAATGGAAAAGACTGCTCACCACTCGGTGCAATTAAATAGCATGCACAATGTCTCAACCTATGTGCCACTCCGCTTGTTCCTTTTTTTTACAACCTTTGGTGAGTGATAAAATAAGGGGGGCACTCTGTTGACTCTCCCTTGAGGTGAAGTGGCAACCCCTAAGTGATTCTCCAAAAAAGGAAAAACTTTCGAAAATCTCCCTTCAAACGTATTGGCTAAATGTG…	665	non_coding_potential
C2525_s2101-comp2_c0_seq1	GTAGAAATGAAAACGTGAAAACTGTCCCTATTAACGCAGCTACCACTTTAATGTGAAAAATATATGCCCCTTTATTTCTCTAAACTCATTGGGGGTGATCTTTCACGAGAAGGACATCTCGTTGGGTACTTTGAGGCAGTTCTGCCACCTGTTTTGTGACAATTCGATACATGTTGGAGGTTTCAAAAATGGGGGAGTTTGTTTCGCCCACGTGGCCCTGCAGGGGACAGCACATGTGCGCATCTTCACACATGTATATTATTTTGGGGAGTGGTGGCCAAAGTTATACCTCCTGCAGGGCGTCATAATGTGGGAGTGCTTGACAGGGAAAGGACCCCCCACACCGGTTGACCATTCACACATGGTGATCTCACGAGACGACTAAATGCGAAGTGATCT…	703	non_coding_potential
C1833_s16001-comp8_c0_seq1	AAAAAATGAAAAGAATTTTCTCTCACGAACATTTTTACAAACATAAGGAAAAACTTTGCGTATTTTTTTTTTCCGTAAAATGGGGGCTAGCAAAATGCACATAAAATATGTAGCAGTATGAGGGGGAATTCACTACATTGGGAGGCGGGCCTCTGTATACCGGCCGCTGAACAATGCGTGGCGTTTACCCCTTCCGGCTTGCCTCCAGGCCGAGGTTGGCGGCGGAGAAGCAGTGAGGCGAGACGATCTGCGCCTTTTCCCCGCCGCAGCTACCAAACTGTGCATATGAAGTGGTACTAATAGTAGCAGTGCTACTAGTAGTGGCAGTGGTATCCCCAGCAAGTGCGTTCATGCGCTGCTACTCCCAGTGCAGCAGTGCTTTACCTCATATGGGCAAGT…	798	non_coding_potential
C2238_s19523-comp1_c0_seq1	AAAAAAAAAAAAACACCAAAAGGGGAAGAGAAAAAATGGGAAAAAAACAAAACAATGCAATGCTGTGTAGTTGTGAACCCCCGCCTTCTCGCATCTCCAATTTTGGGGGCTTACTCACCTGCTGAAGGTGTGCGCTGCAGGATTGCTGACCACGAAGAGCGAACTTCCGCCACGTATACGGGAATGTTGGGCCCCAACTGAGCATCGGAAGTGATTCGGGCAAAGCCGGGCACGTGGAATTGCTAAGCAGGCGAGTGGGGGCCCAAGGTGAGAAGCACCCCCACGTGCACAACTCCCCTTCCAATTGTGCAACTCCTCCCCT	322	non_coding_potential
C2146_s14798-comp0_c0_seq1	TTTTTTTTTTTTTTTCCTTTTTTACCTGTCCTGTTCATACATTTGCATCCGCAATGCTTGACGCATGACGATGAGTAAGCCGAATTTTCCTTTTTAAAGAGCGAAAAATGAAGAGTTAACATTTTTGCTTTCTGCTGACTGTGACTGCTTTGCCAAGGGGGCTTGGCGAGCAGCGCGAGGGAACGCATCCCATAAGACGGCACCCCAGACGAAGGCATCCCGACCAAAGCCACCCAACTGAAGCTCATCCAACGAAGCTATTCCAACGAAGCTATCCCAG	280	non_coding_potential
C3378_s4611-comp2_c0_seq1	ACTTGAGAGGATCCACTTGAGAGGGGCCACGTGAGAGGACCTACTGAGAGACCCCATCTGGAACGTTATCCCCGCAACAGAACGGAGGAATGGTGTGGCGGCTTCCCGGCTAGGCTTGCTCAATCGTCCGTGCCTACGTAAATGGCTAATCGTGTTGGTGGTGGGGTCTGTGTTCCCTTTAACTTGCGTGGGCCACCCCGAGATGTGAACATTGCCCCCTGTTGGATGAAGCGGAATGGGAGAGTGATAGAGTGAGGGTGAGGGAGAGAGGGCCCCGACTTGGCAACTCAGCTGAAGGGGGAA	303	non_coding_potential
C4623_s494-comp0_c0_seq1	AATATCGATCCGATTGAGAATCTAAAGATTCATTTTCTGATTCATATTTCGCTAATTCTTTTTCATACTCTTCGTAATAATTATGCTCGAATATTTTTTTCTTTCGTTTTCTTTTGGGAAACCTCGATTTTAATCCAGAAGACATGTTGTAATAAAAAAGAAAGAATATCGTTCCAAGTATTGCAGCAGCCATGATGATGTTACGATAAAAATTTGAGTCAACCTTATCATATCCGCTTTCCAAATTACTAGAAGAATCAGCTATTGTCCCATGTTCTGTATTGTCTCTAATCTGTAAAGTAG	303	non_coding_potential
C881_s22089-comp6_c0_seq1	ATTTTATGGTCATATTTGTTACAGCGTTATATGGCCACATGGGCAAATTGCCATTTGGATGATTTATTTTTTGGATAATGCCTTTTTTTTCCTTATGCCATTTGCTTTTTTTCCCATTTGCTTTTTTCCCATTTGCCTTTTTTCCCATTTGCTATTTTTCCCATTTGTTATTATTCCCATTTGCGCCTTTCGATTTTTCCCTTTTTTTCCCATTTTTACCACTTGACCTTTTTAAATAATTTTCCACTGCGTTTGTACCAATAGCGCCGTGCATACAATACAGCAAATAATGCAAATAGCGCGCGCGCCTTTTCAACCATTTGAAGGAGCAAACAGAAATTGCGCTCATTTCAAATTCACTGCTTGTTTGGGCGAACCAGTTTTTGCGTGCGGCACGTA…	633	non_coding_potential
C4790_s14375-comp1_c0_seq1	ACAAATGGCACAAATGGCCTATTCGTTTAGAGGAATCATCCCGACGTTGTAAGTTTCGCGTTATCGCTCAAGCGAATGGCCATGCGGAAGCGTTCACGCGCACGCGACAAATGGACAAAATGGGCTCACGCAAAAAAGGGTGCGCGGCGCAAATGCAAATCAAAGGCAGAAAGAATAGGGGGCGCCACGAGGCATGCGTCGAGGACAAAGCAACATGGAAAGCTTCGAGAGAGCGACGAGGGGTATGAAAAAAAAAAAAAAAACCTCTGCTATCAAACAAGTGCCCTAGATATCTAACGGGATGGCAAGTATAGTCTAGTCAGCAACGTGGGGAGGAAAGAAGCAAAAGGAGGGAAGAGAGCTAAACTTTTTTTTTTTTTAAAGGATAACCGAACGGGA…	543	non_coding_potential
C693_s19167-comp0_c0_seq1	GACTTCATGATTAATTCATTATTCATTATTACATAATTTGATTATTGAATATACTTCATCTATGAATGTGTTACATTATTCATTAATGTATTTTTTCTGGTGATTTTATTCGTATTTATTAATTTTTTTTTAATTGCAAAGACCAAGAACCCCTTGTGCAGCACTTTTTCTGTATATTATAAAAGTTGCCCTTTTGTCTTTATGGGTAAACTATATATGCACTCTTTATTAATGTTGTTATCAACTCTTAATATAAATGATGGAATAGAAAAAAAGTTAAAAATTCTTTTACTTTCTTGTTTAAAAATGAATGATGCATATTTTCTATTACACTTTCCCATCGAACAGTTGCATTAAGAATTACTTTAGCTTTTATTATCTTAAATTGAAATTAATTTT…	573	non_coding_potential
C1206_s14742-comp0_c0_seq1	TGTCATTACGACATTACGTTGCGCCATTTTGCCACCGTTGCTGCTTTTGCCTTTAGGCTGCTACTTTTTTTCCTCCCTCTTTTATAATGACTAATCCGAATTTGCGGCAATAATTTGCAATGCCAATAAATGAATGAATGTTCTATTTCGTATAACTCACTATAAAAATGGAAGGGGGGAGGACAATTCACTCGATGGAAAAATGGCCATGAGTAAAAAGTCCCTTCTCCTTTTTTTTTGGGGCTATTCTTATTTTATTACATACATGCAAATGCGCGAATAGAAAAAATGCCATTTGTTCAGTAAAAACAGCTTGGTGGTTGCGGCTTGGGGAAGAAACAAATCGCCTACTTTACCGAAAGAGTGATGCAGATGCGTTGAGAGAAAGGGCTCTCCAAA…	554	non_coding_potential
C3275_s8046-comp0_c0_seq1	GCCACACTTTCACACGCTCACGCGTGCACGTACACCCCCCTGCGCTTTGCGAATAAGACCCCAGCGAGGCGACCCTCCCCCCGTGCTTCCCTCACCCTTTTTTTTTGTTTTATCTAATTTTTTTTGAATTAACAAAATTTTGGAACGTGTACCTCCACGGCAAGGGGAAGAATTAAATGGCCTACGTGTTTATTCCCTCGCGGCCACCCGTGCAGCTATTTTTTTTTTTTTTTTTTTATATACGAGCGGAAGGCGGGAAATGAGAATGCCCGTGTGTACATTTCTGCGTATATACATGCACATGTGTACACCTGCTTTACATATAAAACGCATGTGAGTCGCATCTTTTTTTTTCCACGTAACGTACGCACGCCCGTCGAGTGTAAACCCCTTGGAAAG…	458	non_coding_potential
C2056_s19009-comp0_c0_seq1	GTTTGACAAAATTTCCTTTTGGTGAATTTACAAAAGTGTAAAGGGGGGAAAGTTCGATGGTGGTGGGTAGATATGGGTGTGTCCGAAGCACCGAGAGGTGGAGGGGGGTTAAATTAAAAATTGCTATGTTGGTGTGAGCAAAGATGCAGTGAATCAAGGCTGTTGGGCGCGTGCAGGAGAGCACACACACATGTACATGCACATACATATGCCTATGGACATGCAAACTTACGTACGTGGGTAGGTAGGTAGGCACACATATAGGCATCTGCACGTGAACACACTTCTTTAATTACTATAATCACAAAGGAGCAAAAGGTAAATAAATTGTGAACACCTAAGCAAGGGGCTCACATGCACAGAATTTGGAGATGCAAAAACGGGGCCATTCGTGCAAGC…	484	non_coding_potential
C3478_s13848-comp0_c0_seq1	GACGACCTCGCAACACGGAGATAAGTGTGCTAATTTTACGGGTGCTTACACTGCGTGCATGTCTTGAAGGCGAAAAGTGTTGTCTACGTGTCAATTCGTATGTGCACCTGCATGTTGGGCGGCGGGCATGTGCAGTTTGCTCAGCATTGTGTAAAACTCTCGCGTGATATGCTCGCCAGCTGATTATGCGTGATATATACACCGATTATAACCGTCCGTACGTGAACCATATGTAACCCGTGCGTGGAACATTTCTTTGTCTATACATTGTACCCACTCACCTGCGATCGTTTCTGCCTCCCACCCCTGCGCATGCACAATTAGCAGTATCGGGGGGTGTAATAGGCACAAGCCTGAAAGAACAAAACTGCAGAAAACGACGTCTTTGATGCCATAAAC…	770	non_coding_potential
C2287_s18053-comp0_c0_seq1	CGAAAGCGAAAGCATTGTCTCACGCCTTCTACATTTTGCGACGTAAGCCAATTCGTGTCCACGTTGGTGTCCACACTTACGCCCTTGTTGATGTCCATATTTACGCCCATATTTACGCCATATTCACACCACATTCACGCCATGCTTATGTCCGCGCGCATGCCCATGCTCACGTTTTCGTTTTTTTCTTCTTTTCCTAAATAACGGAATGGACGAACCAGCAGCGCAACTGCATGTGTACGTGAACGCAAAAAGGGGAAAAAGCAAACCGGCGAAGGAAAGCGCGGGCAAATAAAGGGGAGGCGAAACGAGGCCAAGTGGAACGGATGCAAGCAACCCCAGTGTCACAACGAATCGCTCATAAGTGTAAG	371	non_coding_potential
C2480_s6183-comp1_c0_seq1	AAACATATATACGTATATGTATGCATACGTGCATATGTATGCGTACATGCCCGCGCGTATGCCACATGCATGCGTGCACACATCTCGTTCGCGGTATGCACGCCCGGGTTGGGTGGAGACATTCGCCGCATATGCAGGTAGGAATAATTGTAATTTTACGGTGCCTCTTGGGGAAGAAAAATGGCCCCAATGGCAGTCACATGGCAACCAAATGGTAATAAAATGGCAACCAAATGGTAACGAAGTGGCAATAAAGGAACACACAGGGTGATGTAAAAATGAATAAAGCGAAGGCCATTTTGCACAATTTTTTCAAAATTTATTTTTTACTTTTCCCCTTTCCCCCTGTTCGCGTGTTTGTATGCCCCCCGGCGATTTGCCTCATAATTAACTTTTTCC…	1237	non_coding_potential
C2897_s9764-comp5_c0_seq1	AAAAAAAAAAAAAAAAAAAAAAAACATAAACAAGTGTAAAAATGTATACCAAATAAATACGACAAATGCACACACACTATTTACGCAGTTCCTGTGGGGAATATACACAAAGGAACGCGCTTTAAAGAACGAGAAGCATGCGCAAATGCGCGGGGAAATAACACGCAATGGCGAAACACACGAAAGGCGTAGACTTTGGCTTTTGCGTGCGTTTTCTCATGCCCTGTTCTAATTTCGTGAGCTTATATCAAATTAAAAAAAATATGCAAGTTTTTACTGTAAACGCGCACTTATGCATACATATACGAATGTGCATATGATTATACACGCATGCATATGCATACATTTCACGCCCTGTGGGCACAGTTCTGCCGGGAGTAGTTACTCACACGCCAGAGC…	485	non_coding_potential
C2015_s1313-comp1_c0_seq1	TAGGAAAAGGAAAACTGTTAGAGAGATTTGTAAGAGATACTAATGTGCTGCTAAAATGTCTACATTTGCACCCCTTTCCCCCGTGGGTGGTATAGCAACGATTAGGAACTGCATAAGCTAAGGAGAGTGCAGGAATAGGCTGCCTATCGTGGGAATAGATGAGGCCTCCTTAGGGGAACACTTCGCTCTCATTTGTGTGCAGCTATCTCCCTTTGCGCATTTATCGTAGTAGCCCCTTTGGGCATATAAGATATAAAATTAACCATTTTTATGGAAGTAGCAACATTGGCGGAGTTTTTTTTTTTTTTAATTTCTTACACAGAAGGACTGCTCAATCGAGTTGATCCTAAACTATGACGCGTTAGAGGCTGCCTTTTAGAGGACCCCTCAACTAATGTT…	793	non_coding_potential
C1201_s1038-comp0_c0_seq1	AAACGAATGAGGAGGAGCAAATCGGAAACGAATGAGGAGAGGCAAAACGGAAAGCAATGAGGCAAATCGGAAAGGAATGAAGAGAATCAAATTGGAGCGAAATGAAAACATGTACAGCGGAACAAATTGCGGCCGTACAAAAATGTTTATCAAATGGTCATACATTTCTCGTATGTAACTGCGCTTTGCCATTCACTTGCGCGATTGATTGCTGCCTTTGGATGTACCACTCGGCAAATGCTTATGCCATTGTGCCGCATTGCATTGTGAAGCGTATATACAAACGCATCGCTTGAAAAAAAAATTGCAGCGCGCAAGTTCACG	324	non_coding_potential
C3090_s17344-comp0_c0_seq1	CTGCTACATTTTGTTATAAAAAAAAATTGTGAAATAAAAAGGGATTGACAAAATGTAAAACTGTTTGCATACGTAAAATTTTTCTTTTTTCCATCCCTTCCTCCTCTTATTATTTTTTTTTTTTTATTTCTTTTTTTTTTTGAAAATTAAAAACAGTTAATTATTTTTCTCTTTTCAGGGGCTTTTAATTACGACTTTAATTTGCATTATCTCTATTGTTACATGCGCACGCACAGGTACGTATGTTTACTGCTCGTTTGTATGTAAACTTACACGAGTGTAATTCTTATGGACATAAAATAGTAGGGGATATACATAATGCATACACGCATACGTATATAATTACGCGCCATGCGGAAAAATGGCATATGATGCGTTTTACGTGTACAAAATGTTATT…	532	non_coding_potential
C5324_s21346-comp1_c0_seq1	TTAAAAATTGGCGCGAAAAAAAAATACATGGCGTTGTTAAAATGTCGTTTTGTAGGGAAAACTTAAATGTTGCCATGCGCAAGGAAGCTGCATAAGTAGCCAACCATTTTTTCGTTTTTTTATCTTTCTACCTTTTTATCTTTTTTTTTTCGTTTTTCAAAAAGGAGAAGTGGTTAAAAGGTGGAAATGTAAGTAGGCCTATTTCACCCTTCAACGAAAAACCATTAACGTCGTTCATTCTGTAAGCAGCGAATTATGCGTTTTAAACGAATTGTAAAGCTACAATTGTGGGATGTTTTATTTTACATTTTCTGCGCGAAAGATTATTGCAGCAGGTGGGTTTGCAGCTTTTTATAGGTTTTTTTTTTTACTCTTTCCTATTTTAGCTATTTTGAGTGA…	1067	non_coding_potential
C1817_s20115-comp0_c0_seq1	CGTGGACCAAATGTATGTATCTGCCTTTCCTATCCATTTTAGTGCTATTAAATTTTGTAATTTATTTTATTTTGTTTTATTTTTTCACCATTTTTGTGATTCCTCCAAGTGTGCCGCTTTTTCGGACTTCCCCTTTTCCCGCCCTGCGTTGCTCCTAACGTTTGTTACCTCCAGCGCCCCGTGGGTTCTACCCAGTGTGGCTCCTCCCCAGTGTGACTTCTCCCCGGTGTGGCTCCTCCCCATTGTTACTCCCACCTCTGCATACACTTGCAATTTTCTAACAATCTGCCCCCCGCTTCTACAAAATTGAAGTACTCTTCTCCCCCCTTCCTTAACTCCCACTCCTTCACCATGTAAACTGAAAAAGCCAAGAGGGATAATGCCACGTACACAGAAGAA…	1950	non_coding_potential
C3329_s6385-comp3_c0_seq1	TATGTATATATACATATATATATATTTACATACACAAACATACATAGCACATGAGCGTGCAATAACAATATGGGCTCCGGGGAGCTACGTGAAAAGTCCTCTCGTGCCTTCTGTCGCTTAACCACTACTACAGCCGTTCATATGTGCAGGCACATATGCGCGGGGAGAGCAGACGTAAAATTTAATATACATAAAAATAAAAACGGGCGTGCTCACACACCGTTGGGGTAAAAAAAAAAAGGCACCAAAGGTAGGCGTATACGTGTGCGCATATATGCATATATGTAGGTATAATATCTATCTACACATATACACACACGCGTGGTAGAAGCGCACGTATGATCCTTCCTTCTCACGACAGGCCGTGTCTATACAGTGGGGTTGATGCGCACAAGTGCG…	1702	non_coding_potential
C921_s11880-comp1_c0_seq1	GCGGAAGAAAAGGAACGCCTCTCCCTTCCCAAGGGAGGTTATCCTACCGAACGAGGGTTCATTTTTTAAAAAATAAATTGCTACTTCTCCTCCGGGATGTACCTTCCACGTGGCTGCATTGACTATTGGGGAAGAATTGCGAGGAAGAGGTCAAAATGAGAGCCGCTTCAAAGGGACCCCCCCTTACGGTGGCTAAAAAGAAGGATGCTTACAAAATGGCCTGAAAAACGAGTGCCCTATTGGGGGAAAACTTTCTGGGGATATTGCCCCTCCCTCCACACATAGTGTTTGACCTAGCTGGGGAACACCCTATGAAGGTCCCTTTTTGTGAACGCCTTTCCCTGGTGCTTCACCAATCTTGGCAATGCCTTAATGCCAGACGTAGGACGAGCAGTACAT…	803	non_coding_potential
C2925_s7079-comp0_c0_seq1	GTGCATAGTACGTAAGCCAATTTGCACTTCCACCTGATGTGCATAGCGCATGGAGGAACTTACCCTCGCGGCCTTCGCATTACAAGGCTGACTTAAAAATGGGGAATCTTTAAAAGTGGCGCAGCACCTGGCATGAACACGTATGTACGTACACATATGTACCCAACTAAGTTGACACTCACGCATACAAAAACAGGCCTACCTAGGGAGATGCACACACGTGGTGTAGCGTACGTAACGTAACATAACGTAACGTGCGATGGAAGGTGGGTGAGTCAAAGTGGAGATCACACGGTTGATAACGTCGTAGGGGGTGCGCGGCGTGCACGTACGTGGGTGCCAACACATGGGTTATTTAAAAAAAAAAAAAAAAAAATACACACATATAGTTATATACAT…	558	non_coding_potential
C4193_s3404-comp1_c0_seq1	GTCTCCTTTTTATGCCTCCTTTTTTGTGCCTCCTTTTTGGCTTCCCCCTCGCGTTACCACTCGTCTGCTTACATGTCGTCCTACGCACACGTAGTTGCGCCTTCCGAACGCTGAGCAAATGCTCCCTCGCAATGGAGAAGCCACCGCTTCACTGTGCAAACTTGGGTTAGGCCCAACCTCAGTGAGGGGCAACGTCCGTTGACGCCTCTCCTCCCAAAAGCCATTCACTGTTTAACTGCGATTGGGG	247	non_coding_potential
C5950_s19180-comp0_c0_seq1	GGGAGACAGGACGATTTTCTGTTCCTTCGGACGCGCGAGCGGCCATACAGTTCGTTGTGTTGCAATTTTTGCGCTTGCGTTTTCGCATTTTTTGGTTGAAGTGCTTCAAGTGCAAAGTTGTTTATGGGGCGGCATTACTCTCATTATATAAATATGCGTATACATGTGTATATATGCGTATACGTACGTATGTGCGTTTTTTTTTTTTCCACCCCGCATTACGCCGCTACACTAATGAAAACGTTTCGCGCGAATCAGTTTCACCTCAGCGCGCCCGCCCCCACGGTTGATATTTTCCGCGAAAGTCCCCTAAGTTAAACGCATCACTAGGCAAAAATAACATTTCTATTTTGTCTAATTATCGCTGCAGTGCGAATGCGTGTTCCCAGTGCATACTCA…	788	non_coding_potential
C1908_s20943-comp2_c0_seq1	ATAGGCCTCATTTGTGAGTGAAAGAGTGACAACATAATTTTACCACTCCGTTGTTACGCTCAGGGTCAAAAAAAAAAAATAAAAAAAGAGGACATATAACGCCGCGCACGTGTAAATGATCAGCGGTGGGGGGGACATGTATATACATATGAGAATTGCTAATCCGTACACACGTACATATCTACACAATTGCGCAGAAAAATGTGTTTACTGTGCGAGAACTTACGCTGCATTGACAGCCCAAGTGAACCGCGACGCTCTGCGATGTGCAAATGTTACACACTTTACCGCGATTGAAAGGAAAATAAATGCAGTGCCATGTGACATGATAAGAATTGGTACCCTTTTGCCGTCGCTGCTTAAAATCCCACAGCCTAAGGAACGGTTTAAATCTGTTTA…	932	non_coding_potential
C4677_s13685-comp0_c0_seq1	TCCAAAAAAATATGAACGGTTCATATTTGTCCTCTGATTTGGCGCAACACATGCGCACATATGTATACATAATACATAATATATATATTTTAGCTAGCCACAAAAAAAACGTTCGCGGCGTTCCTTCATGCGACAATGCGCTGCAAAAATGAAGCACACTCAAAATATGCTCACCAGTTTTAAAATGAGGAATATATATATAACTGGTTGGTAGGAAGGCTACAGTTCCCGTTTCTTTTTTTTTTTACTACTTGTTCCTACCGTTCTGGGTAACGCCTTTTTCGAAAAAAAGTGTTTTCTCATTCTGTCACTGAAGAAAAGCACACTGCGCGGAGTGTAATAAACGGGTCACCAAGTAAAGCAATTTTCGCGTGAAGATGAAAAAATAGACAAGTAATT…	1309	non_coding_potential
C3026_s12506-comp12_c0_seq1	GCCAAGTCTGGCGCTTCCGCCGCACACACGAGGGGCAGCGAAGAGGGAACCGAACGGGCGGAAACAGAATAACCTCAAAAAAAGGCAAAGTGGACAGAGACACGCGCGTTGGACAGACCCATACACAGTGAAAGCAAAGTAGGACCCGGTGCACAACGCACAGACGGGTTAAGCGGTTGCTCAGGGGGGGATGTGCTACGGTTAAGAGCGTTACAACCAGGAAGGGGACCCTCTCACGCTGTCAAAGAGGGAAAAAAAAAAAAAAAAAAAATTATGTGAACATAGTGTGTGTATTTTTTTTTTTTCTTTTTTGTTACCTTGTTTCACCTCCCTGTTGATTAGAATTTTTTTTTTTTTAAGAGTAAACGAGTTTACCCCACTATTGGGGGGAATTTTTTT…	425	non_coding_potential
C4885_s14978-comp0_c0_seq1	TCCTCCTTATATAAATAAAACAGCGTGTTCTAATTCTGGTGAAATGTGGGGGGTGTTAAAAAGATATAAACCAAATAAACGCAAATAACATGCAAAATGACGTCTATCTCTTTGTGCGTGTACGCGAATGTATACATATTTGTGTACATAATGGCGTAGAAGCACAGTTCGCGCGCGTGGATGCGTGCAAAATATGTGTAAAACCTCCGCGCGCAAAATCGCGGGTAAAGTTGCACTAATTTTTTAACAAAAAACGATCTATGCAAATGTTCATATGAATGTGGCCGCACGAATTATATGTCAAAGTCAAACGCGAAAGCGCAAAAATGTTGAAGCGCAAAAATGTGAAGGCGCCAAAGCGCAAAAACGTACAAACGTACAAATGTACAAACGCACAAG…	758	non_coding_potential
C2758_s9944-comp2_c0_seq1	TTTTTTTTTTTTTTTTTTTTTCTCCGTGTGCGTCTTTCTTTTATCTCCAAATGTGCGATTTTTTTTTTTTTTCTCCCCCCTTCCGCGACACACCACAATTTTGTTACGACGTGGAGGGAGGGGAATTCAGAGGACCATCACTTCGCTCAAGTGGATGCAAATGTGTAGAAGGGGGAATGAAGTAGTCTCTGCAAAAGTGATCAGCTCGCCACAACACTGTCAGCAGAATTCTATGCACGGGGTTGCCAAGTGGAAGTGAAATGCGGTGAAGTAACGCGAAGTGAAATGTTCCCAAAATTCTCAGATGATAGAGAACAATTATATTTTATTTTATTTTATTTTATTTTAC	349	non_coding_potential
C2270_s12152-comp0_c0_seq1	AAAAAAAAAAAAAAAAAAAAAAAACGCAGTCATGATTAAAAGTGATTTCGCGTTGCACATTAAAGCTGAAGGTTCATCACCTGCATGAGCATATACAGGGGGTGGGGGGGGAATAAAAAAGGGTATCCCCACAGAATCGACATGGAAGAGCGGCCATGTTCACGAGCATCCGTGCGTGCCAGCGTACACATGTGTATGCTTGCTGTGACAGCGGGGGACGCACCCGCATGACGTAGGAAGAACTTCCGGGGGGTGTCCTCCCCGATGGCTGGGTGACTTACAGAACGGGTCATGCTTCGACTAGTTCGCAACGCCGCGCTGTGCATGTACCGATGGTGTGCACACGCTCGCGAACAGAAACAATAACACGCGCTTAGTTTCACCTCGTCAGTGAATTAA…	1176	non_coding_potential
C906_s7728-comp1_c0_seq1	ACCAGATATGTAAGCAAAGGGAGGTCAATTTTGTCGCATATATTTTTGCATAGTTTTAAAAAATCACGACATAGCAAAATGGAGATGCAGGGTGATGAAGGGGCTCGAACCCCCCAAATGACCCCCCTTTTAGCAGTTAAATGAAAATATATAGCTATGTATGCAACTATAGGGAAAAAAAAAAAAAAATATAGAAAAAGCCCTTTGGGCCATCCCCGCAGAAAGTAGCCAATTATGCGATTACGCAAAAAAAAAAAAAAATTGCAAAATGGTGAAGCGTAATAAAGCGTGAGGAAGGTACACAAATTGTCACCTCAGCGATAGGCGTAAGATGAAGTGGCCAAGTTGGGAAGATGTACAGATGCTCGAATTGCATGTTATTTCCCCGGACTGCGCGAG…	607	non_coding_potential
C2229_s4331-comp5_c0_seq1	GTCCTCTTCACCTTGCGGTCATGTCATTTCGTTCATCTTGTTCATCTTCGTTTGGGGGGGGGCGAGAGGGGGCCGCGCACGGCAGGAGAGAAGGACAATTGTGTCACGTGGGGAAAAGGCGGCACCAAATGGGGGTGCGGCGAGGAGTGATAAGCGAAGAGTGATGAACGAAGGGTGATGCGCGAGGCGGACGCACAAATGGGAGCAATAACTTGGCCAACAGATAGCAAGCAGATGGTGTACACGTGGCGAAACAACGCGGGTCGCGCAGGGGAGGGGGATGCGCCGCGCCGAAGCGAACAGTCCCTTCTGCTGTCGTGGATGTAGAATACGCACGGCCCACCCGCGCGGAATGAGTATGCGCTATGCGCTATATGCTACGTCGTATGTGTCATTCGC…	1103	non_coding_potential
C2637_s5765-comp0_c0_seq1	AAAAAAAAAAAAAAAAAAAAAAAATGAAAACAAAAATTCTTCCTTCCCGTTGGCGCACGTTACAAATGCGCCAATTAGACAACTCTTCCTTTCCTCCTTCCTTCTTTTCCTTTTTTTTTCTTTTTTTTTTTCTTTCCAAAATGCAGATATATTTCTTCCCGACTGTGCCAAACTGAGTGGTCAAAATGGAGCGGCGGAATCCGAGTGTATGTGGGGGGAGTCGCCCAGTTCAATCTGGGATGTGTAATCGAATGCCACAACGGAAAGATCGCCTCTCCCTCTCCCAATAAACTCCTTTCACATGTACACGCGAGCGTTTATGGCCGCGCTAATGCTTGCGAGTGTTTTCCAAATACCCGCGCATGCATACAACGGCGCGGATTTGTATGTTGGCACAGC…	1179	non_coding_potential
C5337_s3267-comp0_c0_seq1	GGCGATTTAGCAACGGTGTAAAGGCAAAGTAGTGTTTACAATTGGAGATTCTTGCCCGAATGGAACACTCCCCCTCCCCAATTGGGGAAGGCAAAAAAGGAACGCGGCACTGCACACAAGAAGGGATTTCCCCATTTGTTGGTAATTTACGCAGGCATGAGTACTTCTTTTTGTGTATGTTCTGGTGAAAGTATAATCCACATGTAGCAGTGGGGCGCGCTTTCACTAATGTCACTTCGCGCAAGGGTGATCAGATAAATGGGCGAAGAGCGAACTGGTGCCCGCGGGCAGGGGTAGAGAAAAGGGGTCCGTCCCTACCACCCCCCAAACGGTTAATCATAGGTATAAAAAGGTATACGCACACATTGAACTTTTCGATTTTTCGCCAAAGGCACTTTG…	711	non_coding_potential
C5813_s21482-comp1_c0_seq1	GATTAGCAGAACAGATTAGCAGAAAAGACGTGAACACTGCACCGTTGCCTCCCTGCGCGTTGACGGGGTGCTCCTCTTCCCCCCCCGTAAGCCGCTTTATTTTCCCCCTTGTCAATTTTTCTTTTTTTTTTTGACCCCCTAATAAGCAAACATATGCGCATGTGCAAACGCAGTTGTACTTGCAACAGTTGTGCGGCGTGCCCCTGTGCCTTTTCATTTTTTAAGATAATTAACCATTCCCGCAGGAGCCCCTGCGTTTAATTGCTCTCTCGAGCGCGTATGACAGCGCCATGGTTTATCCGCCCCGCGGTTACTCACCCCGTTGCACATTCCGGGCGGTATGAATCTCAAAAGGGGAAAATTCCA	366	non_coding_potential
C3418_s191-comp0_c0_seq1	CCAAGACCTATTAAAAGGAAAAAAAGTAGAAGAAAACCTGAGTATAATTACTATGACCCAAATGAAGAAGCTTTTTCAAGATATGGATCGGAACATTCAGTAGCAGATTCGGAAATGAGCGACATGAATTTGTCCTATCATCCTAGGCGTGACCGTTACCGCTAATTAGGCATGTAATGTGAAAGAGTTTGGAACAACCACGTGAGCGAGCATGCCAGATGAACTAGGTGAGTAACTTTGATTGAGGAACGCGAGGAGAACAAAAATGGTGAAGTGCAGTGCGCATGGTAAAGAAGAGTTACGTTATACGGACGACACGAATAATAAAAATGATTCAATTTTGAAAATAATATGGCTAGTAACGAAGTTACGTATTTTTTAAATATCAATAAATTTGTA…	546	non_coding_potential
C975_s19165-comp0_c0_seq1	AAACTGTGCAGCTAACCTTCGTGGATGCATTTCTCTAACGGGATTATTTTTCCCAGCTAGTGGCAGAGCACTGCTTCGAAATTGTTCTTTGTGCCGCATAGGAGAGGGCGTATAGTATAGCCCCACATGGCATGCGATATTCACACGTGAGCAGCACACCATGGCATGCGCCCAATCCGCTTCATTGGGAAGAACGTGAAAAAATTACGACAACAAAATGGGACCAAAAAGGGTTTAGCACGAAAAAAATTGGTGATGGCACCCTCGTTTTAATTGCAAAAATGGGAAACATAATGTGACGAAACGAACGCTTTGTTAAGTTCCCCCCCATGGGTATTCAGGCGGGGAGGTAAATATATACCCCCCTTGTGCATACGTGTTATATGCCCACTGGGGGAA…	721	non_coding_potential
C3088_s21768-comp1_c0_seq1	AGAAAGGTTGTTCATCTGTTGAGGAAGAAGGGTTGTTCTTCTGTTGAGGAAGAAAAGTTGCCTTTCTGTTGAGGAAGAAAAGTTGCTTTTCTGTTTCGTTCGTTTAAAGCAAACTTGTGAGCGTTGGGGGAAAAACCAGCCGAATTTGCAAAAAAAATAGCGTTGCAGTGCAAGTGGTCACATTGTACATAAGCGCGAAAAAAAAGGGGTTTTCACGTCGCATTTCGTCGCTTGGCTTCTTCTCGTTTCGTTTCGTATCTTTTTT	265	non_coding_potential
C814_s20397-comp0_c0_seq1	ACACATGCATACGTACGTGCGGACATACACACATGCAGACATGCACACCGGTTGGGGCACATTGTGGCATTTTAAAAGGCGAAAGTCATCCGATGTCCGCCGCTCACCGCTCACCGCAGGCGACGCGTACGTGTTCCGCTATCTACAGTGCTACACGTGCTGTTGGGCATATGTCATGGGAAAAAAAAAATTCTACGGATGCATTTTTCGAAAGAACTGCTGCAGTGCACGAATGGATGGAAAAATAAAAAATGTGTAAAAATAAAATGCTCGTACTTCCTTTAAAATGTGTGGAATGCATACGCATAAGGGGCAGAAAACTGGCTGTTTGCGTTCATGCGTACGAATGAAAGATGCGCATTGCGTTTGTACACAGCGCGTATATGTTATATGCGCGCA…	1596	non_coding_potential
C1137_s17039-comp0_c0_seq1	ATTTTGCTTTCTTCCTCTTTTCCTTCCCCCCCAATGAATGATTTTTTCCAAGTGACATTTTTTCGCCTTTCTGAAAAAAGCGCTTGGCAGAAGAAATTAATGAACATATATTTTTTTTTTGGTAAAGCGAGGCCCCCACTTGGGTTTCCTCTTAGTAACATAAAAATCGCGACGTACATAAATCTGTGATGAATTCACGCCCGAAGGCTGCCATATTATACGCACGGGAAAAGGCAAAGGCTGAGGGGAAGGCTGCGGTGAAGGAACCAAACCGGAAGCGCTGTTCATCGTAACATGACATTTGTGCGTCCCCTAGGGAGCTATTTACTGGCGCACGTGAGGGCGTGAGCGGATTAATGCGTTCCATGGGGCTGCATCGTAAATAAAGCAGCACTCAAC…	715	non_coding_potential
C1878_s14795-comp1_c0_seq1	TTCCCTTTTTTTTTATGAAGATTGTAGTTTTATTTGTTTTTGTTTAGTACTCTTTTTTTTTTGTTTCTATTTTTTTAAAATGGATAAAATGAAAAATGTAACATAGTGTACTGCACTTATTATTTTGTACAAGAAGGGTGCTAATTTGGGACGTTCAATAACTGGTTAGTTTTCGCGCACATGATAAATTACGTAAATACGTTGACCAATTATTTCCGCCTATCATATTGAAGCCAAAAGTGACATACAGGGAAAATATTACAGTGTAGAAAGACACCCAATTTAGCAACAATGCGTAGTAGCGTAAAATAATAGCTCCAATTTCAACACATTTTGTTAATTATTATCTTAACGGGAAGTTACAACACGGA	371	non_coding_potential
C4993_s13679-comp0_c0_seq1	AAAAAAAGGCAAACTTATGTGCCTTTTACACGCCTTCACAACAATAACACAGTGAGATTCATTTATTTGCCTCAAACCTGCAATAAAAAAAAAATGCGGAGTACGCAAGAAGAGGCACACGTAATGAGGACACTCACACGATAGCCACTTGACAATTTCATGTAGCAAAGGCTAGCACAAATAGCAATAGGAATGGCAGTCCTGACATCTCAATAGTGGCATCTCAATAGTGGCATCTCGGTAGGGGCATCTCAGCAGGGGCATCTCAGTAGGCCAACGCCGAGTTAAGGACATGCCGCTGGCGACAGAAAAAAGTGTGTCAACCCCCCTGGCCATTTGCCGTCTGACGAATGACAAGATAGTCATCATTGCCACATTTGCATATGCCTCAAATTGTAA…	511	non_coding_potential
C403_s5129-comp0_c0_seq1	TGAAGGATGGAATGAAGGATGGAAGAAAAATGCTTTCTCCTTCCCCCCAAAGTTCGCTTCACACCTTGCTGACAGAAAAACCGCTTGTGTGAAACACGACGGGGGGTTGGCGTCCCTATGCAGGGCTAACATCTCCTCATGGAGTTAAACTGTTCCCAGCAGGGTGAAAGGAGACGCACAAATACTTACTTCACTTCCTTTGGGAGGAAGAGTCCCACTGGGTGGCCTCCACACAGCGTCGTTTCCTTCGCGCTTTGACCTGCCTTTTTGTAGTTTTCTCTTCTTAAAGGCGTGCACATGTGGTTGGTGAAGCGCGTCGTGGTCCAATGTGGCCACGATTTGCAACGAGCCGTTGTCCTATGCCTCTCCCCATTGAATAACTGGAGAGGTGGCTCCCTT…	508	non_coding_potential
C1847_s11913-comp9_c0_seq1	TCGAATGGGAAATTAAAACGTTAGCATTAGCAGCAAGTGTATAATAATTTTTTTTTTTTTTTTTTCTCTGTTTCAGGGAATTATTCACATGTACTATTATACGCCAACTTTCGCGCGCATAATAAAACATTCAAAAAATGTAGCTTCACCCATTTGGCATTTAAAAAAAGGTCACCAAGGTTATATGCGCTATATTGAGGAAGGAAAAAAAAAAATGCAATAAAGTAAAAAAAAAAGTGCAGTAAAGTAAAAATAAAGGGCGAATGGCAAAAATTAACAAAGCGAAGTTTCGACGGACGGAAAAAAAAAAAAAGCGGCGACCGATGAGGGAGCAGTGACGAGTGCGCGGAGGCCCGGGGTGTGGCGGGGGAGCGACCATCACCCCGCACGGACGGTGTA…	437	non_coding_potential
C138_s16433-comp2_c0_seq1	CTCCCGTTTGTACCACTTCCCACTTGTACCACGCATGGTTGCACTGTCGCGCTGCCCAATTGCCGTATTCTCAGTGAAGTACCAACAAATGAGGAAATCAAAAAAATGGAATGCGAACCATTTTGGGAGGCGCCAAGTGGCAACGAACAGGGAAGCAAAAGGAATGAAGAGCCAAAAACGAAAAAGCGGAAGTACCTCTGGCTGAACAAAATTTGTGCAAAGTGAACGAGGGGAATGTATTTTCCACCGGAATTTCAATAAACACAATTATCCCCTTTGAGTGTAGACAATCGACCATTTTGGCAGACCCAATATTTTGCCCTTTCGTTCACGCCATCTTTTATGCCATTTGTTTGTGCCACTTTTGTACCATTTGTGTGCCATTTGTGTACCATTTTG…	425	non_coding_potential
C533_s15951-comp0_c0_seq1	ATTTCCTCCGTTTTGTAAAAGGGGGGATGTATTTTGCCTCCACGGCAGAAATGATAAGTCCATTTGCCGCTTCACATTCCATGTGTGGATTCCTCTACAGCAGGCGCGAGCCTTTTCTACATACCTGTGTGTTATGTGTGTATGCAGGATGGTAAAGCCAACTCGGTTTGTTTTACCGGACATCCACACCCCTTTCACATTCAAATGGCGCTACCAAATGGGGCAAAAAAAAACATTCGGTGTTGCCTCCTAAACGGGGATGGGATACCCGACAAAGGACACGCCACGTCACGAAAAGGGTTGCTGCCTATTTTGACGTTCCCATTAGACGTATCGGAGTGCTACTTCGCTAAGTAATCCCCTCTGCGGGATGCGAACTCCCCTTCCACTTATTTCCCC…	703	non_coding_potential
C412_s11280-comp0_c0_seq2	GGAAAATAAAGGAAAAGAAAGCGAACATGTGAATAATTTTGAATTTCGCCCATGCGCAGGGGTGTTATATGCATTTGCGTACCCTCACACGTACGTTTGCAATCGCATCGCCGTTCGCCTTTGCGTCCGCCTTTGCATCCGCCTGTGCATCTCCGTTCGCTTATTCGCGTACACATCACTCCCACGCAGTGGCAGCGTATACATATTTGTACTCGAGCGCACGTTTGTAAATATATTTTCTGTGCCCGCGATTAATTTTCATTTTCTGTTGTATTTTGCCTTTGATTGGAAAATAAAAGAAAAAAAAAATGAACATTCGTGTGCACAAATATTTGCCATGAAGAAATCATTTGTTTTGTTTTGTCACGCGAAATTTGCATTCGAAGAGGAGTAAGGAAA…	1096	non_coding_potential
C3133_s2636-comp6_c0_seq1	GAGAGGCAAAGGGGGAGAGGCAAAAGGGAAGCGTGAACGCGACGAACGCGGCGGAAGGAAGCCGCGAAAGGGACGTGGCAAAAAGGATTCGCCGCTACATATGCAGGTGCGCCCGTGTGCTACGCCTCCACGGGTCACCTTTAGTTAAGGCAGTCGGGTGTTCCTCACATTTCGTATTCACTTATTTTTCCCCTTTCTCCTTCGCCCTCCCCTACTCCCATTCTTCCTCCTCCTCCTCCTCTTCTTTTTTTTTTTTTTTTTCT	263	non_coding_potential
C2858_s12624-comp0_c0_seq1	AAAAAAAAAAAAAAAAGGAAAGAAAGAAAGAAAGAAAACTGCTTAAAGAAGAATAATAAAACTTATAAAAATTGAAAAGGTCACTAAAACTGTGCAGCAGTGTAGTTGGCGGCGTGCGCAGAGATGTGCTACAATGCCTGGTATTAAATTTAAAATGCGTGAGTACAGGGAAGCCTCGTCTGTGCGACCGCCCCTTCGACGCTGCCTTCTGACGCTGCCATTTGACGATGCCTTTTAACGCTGCCATTTGACGATGCCCATTCGACTTCGCCGCCCCCTCAGCCTTTTCCGCGGGGGGCAAATGCGAAAATGTCGTGCACACGTCGCGCTGGCCGAGGTGATTCGGTCCATCCATTTATTTTTTACTTCACCACGTTGTTATTTTTTTACTGCTTCGTT…	532	non_coding_potential
C1490_s17612-comp0_c0_seq2	GGCGGTCCCTTTCGAATCGAGGTCTACCGGCCAGGCAAAGCAAAAAAATAAGGAAAAAAATAAAAAATAAAAATATATATATACATATATATATTTCCAATCGCTCGTGCCGATGAACAAAAAAAAGGACAAATTCCGCAAATCGAGAAGGCAACCGCGCTGCGAAATGAAGTGGCGCTATTTGCGGCAAATCTTCTCTATAGACGTAGAAAAAACAGACTGAACGTTGGTTAAAATTTTTGAAGTTAATTTCTTAACGAATTAAAAAGGGAGCTAATTTAAAGGTTAAAAAAAAAGTTCCAATGTGTTAAGCAGTTCAGTGGGCATGTGTACGCATCAGGCGATGCACAGGGGGATGCACATAACGATGCAAAGGAAGATGCGCATGAGAATGCGCGT…	1164	non_coding_potential
C6559_s15176-comp2_c0_seq1	AATTGCTTAAACTGCGTAAACTGCGTAAACTGCTTAAACTGCGTAAACTGCTCAAATTTTGCAAACTTGCTTAAAAATCTTTAAAAACGCGTAAATCGCTATTTTTACATATCAACTTTTCGTACATAAAAAGGGTTTTTTTTTCTGTTGGTGAATTTTGCTTTTTGTGTTTTTTACGCTTTTATGTATTGTACTAACATATGTATAAAATTGTATAAATGAAATGATGCTCTTCGGTTTGTACAATTTTTTTGACAGTTTTTTGGCGCCTTTTTTTGGTGAATTTGGCGAAGTTGTTTAATTTGTTAATTTGTAATTTGCTAATTTGTTGAATTTGCAATATTGCTAATTTGTTGATTATGTTAATTTTGCTAATTTGCTAATTTGCTAATTTGCTAT…	413	non_coding_potential
C22_s8675-comp5_c0_seq1	AAAAAAAAAAAAAAAAAAAAAAAGTATGTGCTTACATACACTTATATATTTTTCTTTTTTTTCATTTTCTTTTTTATATACGCTTGTATGTACTTTACACAACCCTGCCTGAACAGCATCCACCGCTCCCCCCTACATGACTCCAATTGCACCGCCCGTACTCTGTCGAAGAGTGTCGCTCTAACTGCATCGATGCAACACTGTGCGCGTTTTGCCCAGCCACACCTTGCTCGTTTTGCCTCGCTACACCTTGATCGTTTTGCCTA	266	non_coding_potential
C306_s3249-comp0_c0_seq1	GCCGTTTTTTCCACGTCTGCACATTTTTTTCGCGCTTTTTTGCGTTTTTTTTTTTTTTTTTTTTTCGCCCAAGGGGGGATTAGCAAAATTCGTGCGTGATTTGTGCGCAAGTGAACATTTCCCTTCCGGGCAGACAGAAGCGGAGGAGTCAATGCGGGGAGGCACGCAAATGTTGTCCTTATGCGTAGGCACACATGTTGTCCTTATGGGTAGGCATGCCGCACACACATAGCGACATGTGCATGGTTTGTGGGTGAGATTTTCCCCGCTCGGCTAGGGCCCAGGCGAAGAAGTTTCCACGGGAGGTCTTCTTACTTTTCCACCTTTTTTTATGCCCCTTCCTGCTTTCCCCCCTCCCCCAGATGGGAAACCATAAAGGTAAACACAGTGCTGATCTGA…	427	non_coding_potential
C575_s1327-comp46_c0_seq1	GGAAAACTTCTCACTCTTCTGCTTAGATGGAGAGATTGCCACGCATTGCTCTCATACGTGTGGGGTAAGTTTTGCCCCGTAGGGAGGCCCCACTGTGCGCATACATTTGGTGAGCCTACCAAAAGGGGAGAAAAAAGTGCTTAAAAAAGAGTAACTTTTTTTTTGGCCCTTCCTTCTTACATTATTCGAGGGTAACCATTTGAGAAAGACATTGGTTGGCCATTTTAAATGGCAAGCAAATTGCAGTTAAACAAATTTGTGTTTTCACCATGAGGGATGAAAAGTTTGCACTCAAACAGCAGTATGAAACGAAGTTAGCAAAAAAGGGGAGGCATTTTTTAAATAATGAGAAATGCACTGAGGGTAACACTTTCACTTTCCCTCTATTTGCGAATTGGT…	539	non_coding_potential
C6353_s8440-comp1_c0_seq1	ACGCGCAGCACTTTTTCAAATCATCATACGGGGGGGTGAGAAAGTTTGGCTGGTACTATGCCTGCGTTCGCAAACTGCATGTGCGGGGTTCACATAAATCCTGTGCTCACCCGCTGGGCGTGCATGCCGGCCAGCGGTCGCGCGACAGGGAAGCACTAAACAGGGACACGTAAAAAAGGGCAAAATGATGGCAAAAGGGTGGCAATAAAATGGCAATAAAATG	223	non_coding_potential
C4726_s6067-comp0_c0_seq1	GGCGGTGGAAGGAAAAAAAAAAAAATGGTATCGTATGTACGCACGCACGCACATTATTGTAAGCATAATATACCTGTCATCTTTGGAAATGGAAAGGGCGCGAAATTAAAACGGGACGCGCGATGCACGACAAGTAGAAAGAGAGGTAAAGCCCCCAAAACGAAAAACGTTTTTGGGAAAAAGCAACAAAACCAAACGTGAGCAGAAAAGCGGCCAAATGGGAGGCAAACAAAATGACTCCAAAATGATACGATCAATCCTAATGGTGAGGAGCTTACATTTACGCAATGCCATGGCGCAAACGCGTATGCTCCTATGCGCCTATGTGCGTATGCGCGCGGGTGGTGAGCGCGCACAATTGTATGCAAATGGTATGCATACCTCTGCATACGTATGCTC…	536	non_coding_potential
C1290_s5435-comp0_c0_seq1	GAAACAAAAAAAAAAAAAAAAAATCGCTTCACGTTTGCAGCCAGGACATGGCGCTGCTTCGCTGCTTCGTTTCTGCGCAGTCGCCGCAGTGCGCTCATTTTACGCCAGCGCTGACGTTAACTTCTACGGCGACGGCGACGGCGACTTTAACTTTGCCTTTACCTTTAACTGATTTGAGTTCATTTCCCCCCCCAGTTTTCACCTAGGCGGGCGTTGTGGTGGACAGCCCCGCGCGGACAGCAACTGGGGTTTCGCGTCCGAACAAGTGCAAAAAAAAAGGAAAAAAAAAGGAAAAAACAAAATGCAAAAATGTAAAAAAGACGCATACAGTGGCAATACAACAAGGAAAAAAAAAACAAAACGAACATGTTGAACAGACGGTGAAATGCCACTCTTTTG…	473	non_coding_potential
C5009_s21631-comp2_c0_seq1	TGCGTATTAGCTTTGTCAATATCGCTTTCCTTCCCACCCTCTGTTTTTTTTCGCAAAAATACTTTTAAGCAAAAGCGATGAATTGTATTTGCAATTTTGAGAATACGAGTTGTGCTCTGCATCATGGGTACATACGTATAACACGCATAATACGTAAATATGTATACACGGGCGGCGCGCTTGGCAAATATCCGCTTGTACAGCGTATGCATACGCGTATGTACAACCAATCGTGCAGTGCGCCCAGGCGCCACACAAATGTGAGTGTATAGTAAATGTATACACGCTCGGTATGCTCACTTGTTGCAAAAAAATACAAACCGGGAGAGGCGTCGCAAAAGGGGTAAAAACAAACGTGGCACAAAGGCCAAGCGGCAGGCCCCAAACGGAAGCAAAACA…	528	non_coding_potential
C4117_s6208-comp2_c0_seq1	GAGGTAAAATAAAATGAGGTAAAAATCAGTTAAAATAAAATCAGTTAAAATATAGTAAGTTAAAAATGAGGTAAAATGAAATGAAGTCAAATCGGGGGCGCGGCGAAGCGGTGACTTTCGTCGTGTGTCTTTCTACAAAATTGGCCAAACGGACAAAATGAACAAGTACAAATGGCGTAAGTGGTGAATAGGAACGCAAGTCATTTTCTCTTAAGTGCTGGTTCGAATTAATTCATTCTATGAAAAACAGAAAATGAAAAATTTGGCAACTCTTTCCTCGGTGACACACAAAATGGTGTACGCGCGTTGCGCAAAAGACCGTGCACGTTTTTTTTTTTTTTTT	343	non_coding_potential
C3202_s21664-comp1_c0_seq1	CACAGGTATATTAAACCAAATTTCGACACTTGAAAAAAAAAAAAAAAATAGGGGGGGGGGAATCCTCCACCAACGAAACTAAAAAAAATAAAAATAGCAATCTCACCCTTTGTTGCTACAGCGCAAACATATAATTGCTACATGTAAGTGAGAGTATATGTAACGTTTGGCAAAAAATAAGAACATTCATATATAACAATACAGGTGACGCGGCGCGGTGCGACGTACATGTATATATATTTGCACGCCTCTCTCGTGTGGCGCTACTTTATACCTCGGATGCATACCACATCCCTTTGCATTCGTGCACAAAAGCATATATATAATATCATGTGGTACCAAAGGGGAACTCAAATAACGGGGTGATGATTTCTTGCATCGCGGATCCTCGGCAGGCTC…	1384	non_coding_potential
C2552_s1290-comp0_c0_seq1	GCAGAATAAACCACAAAAAGGGAGTAGTACTTTTGTGCTTCGTACAACATGTGGGCATGCCAGATGCAGCACAGGCAAAACATTGTAGGTAGCCGATTTTTCATATTATTGTGATCTGGAAAGCTTCGAAGGAATATAAATTTGCATCATTTTATATTTGAAGAAAGTTTTGTAAAAATAGAGAGTAAACACTAATCGGGTTAAACGCAATTTGGTGTAGACAGAAGAAATCGCTAAACAGCGCAAGTAAGGAAGAATACAAATTAACATTGCGCACATTTATATGCATGTAAGCACGTCTGTTTGCGAATACATGTATGTAAATAACGAATGGCGTAGTTATTTGCACGAAACTTTCGTTTCTTCGGAGTGAAATGCCATTTCAAGCTGTGCACAAGT…	690	non_coding_potential
C5614_s20641-comp0_c0_seq1	GCAGTGGTGGCTTAAAAAGGTTGCACTGTGCTGCTGAATGAGCTTCTTATAAGTTGTTACGCACCACGTACCATCATATGCGTATGCTTATACCAATGCATGTATGCGTACGTTACACGTACGTACATCCGTGCGCATCGCTGTTGAACTGCGTCACAGCCCCAAGGCGCAATTCTTCAAGCAGTAAAAATGCGTAAAGTAAAGCACGTGGTTCCACACACCTTGCCGCCGTGCTCTGTGTTTGCAAGGCAACGAAAAGGGGTTAGTACACAAAAGGGCACATTCCAGCAACCCCCATGCGCATGATAAATTTATACACCATATGCACCATATGCTCCTATGCACGAGCAACACGCATATGTGCTAATGTACACCACTGTGGTTCAACAAATGCAGAAT…	1113	non_coding_potential
C3041_s7048-comp0_c0_seq1	ATCGTTTTGCGCCACTTTTTTTTTTTTTTTATTTTTTTCCCTTTTTTGATTCGTGAAACGTGCCAAATTGAGTTTTAAAACGGGAGACCCTTCTTTTGAGGGGCTCGCATAATTAAAAAAAAATATAAAAAATAATATAAAATAAGAGAGAATAAGAGAAAATAAAGTAAAAAAAAAAAACACCACTGGGGAGGAGGCTACCTGTGGGGGATCCACATCCAAAGAAATCGCTTCAACGAGCCACTCCCCTTCCGCGGCTGCTAGCGGGGGGAAGTTCAGCCAAGCCAGGTGCGCAAAAAAAAAAGTGATAGCACATCGGCTCGGTGAGGGTGTCCGTTTGGTGATGCTGTCGGAGGTGTCTTTTGCCAACACGCGGTAGGGCGGTGCAGCGCAGCGGTG…	670	non_coding_potential
C3289_s1309-comp2_c0_seq1	CCTAAATTCACAAATGGCTGTTCCTGTTATGGCTTTTCTCACAAAACAGATTGTCAAGTTTTTTTTTTTTTTTTTTCGTGAAAACATTTATGCGTATATGTTGGGGTGTATGTGAAACGAAAACAATGGCAAATTAAAATGGAGCCCTGTGGGAAAAAACAAACTGTTAAGGGAAACATAGCAAAAACGGTTGAGAGAACAAAAAATGGCCAGTTAGCAGCTGCGATGTGGTAAGGCCATCCGATAGAGCGAAAAGGGGCAGCTTGCGGTTGTGACATGTGGGCAAAAATGAGTAAAAAAAAATGAAAAGTTGCATGCATTGTTAGCGGGTGGTGCATTTATTAGCGGGTGG	352	non_coding_potential
C3401_s1374-comp0_c0_seq2	GTACGTTCAGGCAAAAGAGTGGCCCGTTAAAGAAAAATAATGGCGCGTTCACCAGGATGGTCTACCAGGCATACGTATGTCCGGTGTGTATAATAGGCCAGCAAATCTGACGCACAAATGAGGCCTCTTAACTCAGCCGCGTAGGTAGAGTTGCTCCTTCGGGGACATCAACGAAAAATCTACCCTGCGCACACGCGGTAGAAGTTAAAAAAAAAAAAAAAAAAAAAAAGAATATTCGAAAAAGCACCTTTTTCACTATCCTTCAAGGGTCAGCAATTTTCGTGCATGTAAAGGGATACTAAAATGGGATACTATAAAGATAACCTCCCGAAGAGTGATATTTTTTCTAACCTTTCTGTGTATCTCCAGAAAGGGTATATATTTATGTATACATATGCG…	1127	non_coding_potential
C5273_s9513-comp0_c0_seq1	ACCATATATTACTACGCATAGCAGTACAGAATTACTTTGCCTATGGAACACTTCTTAAGCGGGGAGAAAATTTCCTTAGCATCGTCGGTTAGCTCATAAATGTAAGACTCGTACGATTCAGTTGTACATCTTTGAAAAGGGCTGAGCATGTTCTTAAACGTTTTAGTACAGGAGAGTGAAAAAATATTTTTACGATATGTATGCGAATTTGCACGTACATACATTTATATTTTTAAATCGCTTTTAAATATAGTTTTTCAACTTCATTTAGTATTCGTGAATGTACATAAGTGTCTGTTCAACTATATCTGTCCGTGATATACATGTAGGTCCTCAAATTAATGTGTAACGCGAAAAATAAGATAAAATTAATGAGTTAATTACCTTTTTAGTGGTATG…	807	non_coding_potential
C1709_s6914-comp4_c0_seq1	AGCTACACATGAGCGGAACAACACAATTGTATTGTCTACACCCCTCCGTTCATGCCACTTTAAAAAAAAAAGAACAAAATAACGCATCACGCCAGTTAAGCTTGAAGCCTTTTTTACGTTTTCTCAAAATTATTTAAATGATGTGCAAATGGAGAGACGCGTAGGGCAACTTCTTCCCACCTTCCTTCGTCAAAAATGGGAAAACGTTGTGCGCCCCACGCGGATGTCCATTTGCATGCAGCTTATCGCACATGTGAAAGACCCCCTCAAGGTTTACAAAAAAAAAAAAAAAAAAAAAA	299	non_coding_potential
C2550_s2621-comp0_c0_seq1	CTGGCAGCTTTGGCGGCGATTCGAGGCGGCCACTCAGGGGCGGTCGCGGCGGTGCGGCAGTTACGGCAGTTAAGGCAGTCACGGCAGCTACGCCAGCTACGAGCAATCATGGCAACCAGCTCCGGTGGACGTTCCGAGTGAAACACGCATGAGGGGAAATCCCCAAAGGAAAAAAAACTTCGATCACTGAGTAACACACGGTGGCCTCTCCCCGTTGGCAGGCGCAGAAAAAAAAAAGTGCGCCGGGTGACCGAGCGGTAAAGCGGCCAAGCAGCAGTGTAACAGCGGGAACGCGGAAACGTGGAAACGCGGAAATGTGGAAACGTGTGCAAGCGCATGCGCATACTCGCGCACACCCCTACAGGCCGACCCTCCTTCCGCCGGAATTGCCGCTCATCC…	424	non_coding_potential
C1732_s9935-comp0_c0_seq1	AAAAAAAAAAAAAAAAAAAAAAAAAAAAAAAAAAAAAAAAAAAAAAAGCAATTCAATAGAAGATGTAAACCGCCAAAAAGTGACAGCCAATTTATGTACCACTTAACCATACCGCTTACACTGCAAGTGGGAAGAAAAAAAACTCGCGTAGGTCTTTTCTCGTCCGAGGTGACGTGTCATCGTTATGCCTCCTGCATCGTGGGGTGTGGACGAGGGGCTGTTTTCCCCAGAGGGTTGTGAAAAAGAGGGGTTTTGCCAACAAGCAGTGGGGGAGATCCGCTCAAATGGATCTTCAACAAATGCAACATCCGAAGCAACTGCACCAAGGGGGCTCTTCCCAATCTCTACAGAATTTTTTATTTACGAATGATAAGGTGCATGCTGCATTCGAAAGCTCCC…	439	non_coding_potential
C813_s9075-comp1_c0_seq9	TTCTTCATTCGGGAAGTTCCTTCTTTTTTCGATATAAGCAGTTTTCTATTTGCACCAAACTGTAGAGTTGGACGTTTCCTATTAGGGGAAATTTCGTCACATTGTCTTTCCAGTAATATTTCACGAGTTTGTTAAGAGGCATCATTATAATGCAATAGTTCGTATGACACCACTACCACATTTTAAGTGCTTATTAGTTAAATGGTTGCTTTCAGGAAAAACTATTTAGTTCTCCTTTGTGGTGTACGTTTTCTTTCCCGGGTTGGTGCGACATGCACTGATGCGTTAATGGGGAAAAGGGGGGAAAATTGTGGCTAGCCTAGGCAGGATCCTTTGCAGCGAGGTATCATTTGATCGAAAATAAAATAGATTCCAATGAAGGGGAGTTTTTTTTTTGTT…	2664	non_coding_potential
C2661_s7454-comp2_c0_seq2	GGTGGGAAAAAAAAAAAAAAAAAAAAAAAATAAGGATCACAAATGCTGAAGCTAAACAGAGGTAGAGGTGTAAACGGGGGGTGGAGGTCTCCTGGGGGCACAAAAGCGGTAAGATAAAGCAGGCAACAAATAAAAAAAATAAAATAAATAAAAAATAAAACAAAATAATAATAAAATGAAAAAGTGAAAAAATAAAAAAGCGAACAAATGAGTAGGGCGAACGAACGAAGGAAGAAGCCAACGGAATGAGCAGTGCTAGCTTGTTCATATGGTTACGGGCAACTTAGGTAGATGCAGGAAAAGCGCAATTGAGGGGAAGCAAAAAAAAAAAGATTGAAGGGCTTGCCTTTAGCGAAGAACAAATGAGAGTCGAGCAGCCTCCTCCTCCTCCCACAGAGC…	1512	non_coding_potential
C5328_s6102-comp3_c0_seq1	TTTTTTTTTTTTTTTTTAAAGCAATTGATGATACTGTTTTTCCTTTGAATTGTCATTCCTTCGGTTATTTAATTAAAGAGGCATGCAGAGCGGCATAAACGGGGAAGATGGGCTGTCTCCGGTGCGGCGCGGGAGAAAACAAAATGGGGTTTTCTCACCGCCGGGGTGGGGGGGAGCCGTTACGCTGTTAAGCTGTTAAGCGGTTAGCGGATGAGCAGATGCGCTGCTTCGTGGGTTACGCTTTGCCGTCGCCCCCACCCCCCACCTTGTCCTACCTCTTCCCTGCAGCTTAACTGTAACTGCTTAAACTTAAAGCCGTTTCGATTGCGCAGTTAAGTTAGGCGCGGCCTCACACGACTGCTCCGTCGAAGCTGTCACAGGGTGGCGTGTGCCTGCCAC…	645	non_coding_potential
C1324_s5592-comp0_c0_seq1	GGTCCTTCCGCAGGTAGATAAACACCTCGTTCTTCTGCCAAGGAGGTGCTCCCCTCTTTGACCAGCCACTGCTCCAACCGCTAGGCACGCTTCTGTGCATTCTTTTTTTTGCTTCTATGTGTATTCTGTTTTTTTTCCCCCCAAGGGGTTGTCACCTAACTGCTTGTCCTTTAATTGGGGAATATACTTTATGGGAAAAGGCTCCCCACATTGCATCTGACCGGTTCTGCCAATCTGTTAGTATTAAGCTATTATGCCGCTCTGATTTGTGTTTCCCCTAAAAATGAGAGTGGGTTCTCTTCTCCTTTCGCGCGAATTGTTTACTCTCTCTCAATCTCGAACTCTCTCTTTTTTTTTTTTTTTTATCCCCGTTTTGCAGAATCCCTTTTAGGAATATGG…	588	non_coding_potential
C6135_s4513-comp9_c0_seq1	AAAAAAAAAAAAAAAACGAATAAATGTGTTTATAATTTGAAAAGAAAAGATTGTTTTTTGTGTCTGTTTTTTTCCACCATTTTTCGTGCGTTTGTTTTCCGCGCGTTTATTTTTCGTGCGTTTTCCTTCGCGCGTATTATTTCTCACGTGCTGCTGTCACTTCATTCACCATGTGCACAATTTTTACACCTCCTCGTGGTTTTAAAAAAAAAAGATATTTTTAGGAATTAATCGTTTATCTTAATTATGAATGTATTTGTTTACTTCTCTTAATTATTTCACTTATGTCACCTAATCGATGCCTTACTAATTGTTTTTTTTTTTTTTTTTTTTTTTTGCCAATTCGCTAGATCAATTCAGTTGCGCGGTTTATGCATCTCTCCTAACCAACTTTGCCTA…	501	non_coding_potential
C720_s19382-comp2_c0_seq1	ATAAAAGGGCGAGCGAGCGCGCAAACGAAGGCTTAAACGAATGAATGAGCTCACAAATGCGGGAGTGTGTAACCAAATGAACGATAAACGGGAAAAACGAAGCATTTCACGGAGGGAGCTCATAACTTGAAGAAACTGCCGTAAAAAGACCTTCGTACATGCATCTTACTAATTTTCCCGTGTACACCTACTCGCCTTTTTCAATGGGACAAAACGAGAACACTTTTTTTATGTCTGTAAAAGGGGAAATGATCACTCGATGTTTTCGCGTTTTCCATCAAAGGCCCCTTTTTAACGTCCTTTCGTTTGTTTTTTGACACACTCCCGCGTTACGCAAAAAAAGTGATACGCGTTGTGCAAAAGTTTTGATGCGCGATATGCGAACATTACACATGTGAA…	1467	non_coding_potential
C4534_s582-comp0_c0_seq1	GTACGGTTTTGCATAGCATTCTTTATCCTAATAAATGCACGGTTGCACTTAGTTTTCTATTACTATCTTGTCTATGTAATATTATATCGTATGAGGCTGTATACAAGTGAAACTCACCCCGAAATAAATCGTTAGTATTATATTTTGTATTTCTTCATATATTATTCCTTTATGATTCACAGTGTTGCATGTTTCTTGGCATAATACACATATAATACTAAACTGTGCTTATAGGAGTAAAATTAATGGCTAATGAAATATATATATTCTAAAAATATATTAATCAGGAGAAAATAATGCTTAATATGATATAGCGAAATGATATTATTATGTGTACGCCTAAATTAATTCTTGAAATGTCTCGAAGCGGCCATTAAAACAGATAACAAATAATTAGGT…	676	non_coding_potential
C879_s20381-comp2_c0_seq1	TTTATGAAAAAAAACAAAAAAAAAAAAAAAAAAAAAAAAAAAAAAAAAAAAAAAAAAAAAAAGCAGGCAGGCAGGTGATGCCAGGCGGTAACAGGTGAAGGACCAAGGCGCACACACGCGTCCAAACTTCTTAAAAGTTTCATTACCAAAAAAAAGGTTCAGTTTTTTAATTTTTGAACTTTACACTTAACAGCTCATGTAAAGGAGGACACTTCCTCAATCCGCATGCAATCGGTGGGTGTTAAATGCAAAAAAAAATAAAATAAAAAAAAAAAAATAAAAAAAATAATAAAATACACTATTATGTACTCAATAATACACTTGGATTGGGAGTTGCAATCACATTTCACCTTATAATGCGTGAAAAAAAAATGTCTTTTTTTTTCGTTCCTTTCCGCT…	846	non_coding_potential
C4513_s4299-comp0_c0_seq1	GGTGAATGAAATCCCCCTGTGCGCGCGAAACGACCCGGTAACCTGAGAACACAGGTACGAATAGTTTAACACCGCGCAAAGCAAAACAAACCTGTTCGCACAAATTTGCGGAGGGGGCCGAGGTGGGGTAAAGAAAGCAAAATAGGTGAATTCAACGCAGAGGGATGCTCCCCCCCACACCCCCGGGTTGTTCGTTTTGCCGTACTGATAAACTGACCCAGTGTGCGCGCTGAACTGAACTGACGGGGCGGCCACTACAGGGGGTGACTCACGTGAACAATTTGGCCTGAAAAGAAATGCACCACAGAGTTGCCCCACAGAGTGCAGAACAAGCACCAAAAAAGTTGCCAAAAAGGTTGCCAAAAAGGTTGCCAAAAAAAGCTGCCAAAAAGGTTACCA…	535	non_coding_potential
C5040_s359-comp0_c0_seq1	GTGCTTGTCGCATTTGTTCTTGTTGCATCTGTGCTTGTTGCATTAGCACTTGTTGCATTTGTGCTTGTTGCATTTGGCTTTGATAAGCTAATTGTTGACGCATCTGTTGTCCTTGCATTTGCATATTTTGCATTTGCTGTTGTAACATTTCTGCTTGAAGTTGTTCTTGTTCTTCCATTTTTTTAAGTCGATTTCTTCTTTTTCTGCGTCTACGAGATCTTCTTATACAAAAACAAAATTTAGTAAAAATGTAACCAATGATACCTAACACAATAGTAATAAAAACAACTAAAACTGAAAT	301	non_coding_potential
C4969_s7631-comp1_c0_seq1	AGCGTGCCCTGGGAGAGAAGCTCTTCCCTTTAGCTCAGTTGGGCCATTTCGGTTTCCTCCTCCCCCCCTTCTCCTCCCTGTGCAGTGGTTTACCATTGGGGTAGTTTTTCTCCTCATAATATTTCTTTATTGGGAAGTTCCCCCCTTTTTGTGAGTGACCATTCATGGGGATCCACACACATTCGTGGAAGTGAAGAGGCACTCGGTTAACAGATCAGGGAGGCACTCCCTCTTGGGGAAGCATACAAACTAAGAAGGGACATCCTCATGTGTGCCTTTTTTGCCGAATTGCCAAAGTGGGGGGAAGTCCAAAGGTGGGCGTATGATCCGATAAGGCGGAAGAATTCCCCTCGCTTTTAAGGAGTTCCTTTTTTTTTTTTTTT	383	non_coding_potential
C3151_s335-comp0_c0_seq1	GTAACCAATATTATGGGGAGTACCTTGGGAATTTATATTAGATGAATTATGTGAACCCTGTAATATTTCCCTTGAATATGCTTCATCAATTTTAGGAATAATCCTTTTTTTCTTAAATAAAGTATTGCCTATCCATGATCCAACAGGTGTGAACTTATACATTGTAAAAAAGGTAAATACTGTGGTTAAAGATGGAATAATAATTGTCTTCGCAATATTTGGTGAACCAGGATTATCTGTTAAACCCTGCATATCTTCATTTACAGGTGCTGTTTGAAAATCTTTTGCTGCTATAACTTCTCGACGAGGTTGATTATCTGAACCTTCTGGCATAATATCTCTATCTGCATGATGATCTAATTGTGTAGTCATCATTCCTGCCTCTGGATCTTCTTCATG…	936	non_coding_potential
C4504_s11913-comp0_c0_seq1	TTTTTTCCTTTTTTTTTTTTTTTCTTTTTGTTTTTTATTATTACAATTTTGCCATAAGTTCACCAAATGTTGAAAAAACAGGAGAGGCCAAGAAGAACCACCAGAAAGTGCCTTTTTGCTTCACTTGGTTTATTTGGAGAGCCAAAAAAAAATGAAAAAGCTGGTGTAAAGCCAGGAAGAGAGGAAGAGAGAGAGAAAGAGAGAGAGAAAAAGAGAGCTCAAACGAGAGAGCAAAAGAGAGTGCAAACGAGAGAGAAAACACAAGCGAACGGAAGAGAGAGTGTCAGCTAGCCAAGCAACCGATCTGCCGCCAAGGCACAACCGACAGCCGATCCAACTGCATATCTGCATCCCATCCGCAACAACTTCGAGCTGCACCAACTGCTAACTGCCTCGTTT…	631	non_coding_potential
C1531_s2574-comp2_c0_seq1	AAAAAAATAACCAAACAAAGTGCTAACCACACTGCTCACCAAATCAATGCAAAGTAAACGAAACAGAACAAACGAATGGGCATGAGCGGACGGAACAACTGCGCAGGCGAAGGGGCGAAACAACTGCTCAGACGAACGGGCGGAACAACTGCGCAGACGAATGGGCGGAGCGCCGCCTGGACCATGTCGCACGCGCGGGAGGTGGCACGTGCAAAAGGGAACGACCCCGCTCCCTCGCCCAGTGAGCAATGTGCATGCAGGGGTTAATAACCCCACTTGGAAAACCATAACGGGGAGGGGGGAGTCATATTGTTTTTTTCCCCATTGGGGAGGGGTAACCCGGACGACCCATCGTTGCGGGGGGGAAGAAGAAAAAATGGGAAGTAAAAAAAGAAAAGG…	553	non_coding_potential
C1772_s11118-comp8_c0_seq1	GTCACACGCAAAAATCGCCACATGCGAAAGTCGACACATGTACATGTAGCCATACGCACAAGTCGACATGGGTGCACCTTCACAAACGCACAAATTAATATGCGTGCATGCCAATGTACGTAGAAATTAAAAAAACGTGCATATACATACTCATGTGCATACGTATGCAATATAACATCCGAAAAGCAATCAAAATAACAAAAATTTGGTGTCAAAATGAATTCGAAATTGTCACAAATAAATATTAAGGAAAAAGAAAATACATGGAAAACTCAGCTGTCGTTTCTTTTTATTTGCAGCCTGCAAGAAAATTTCACCCGGGCATGTAAAAATAAAGGTCAAGTAAAACTGAATGCATTCATGAAAAAAAAAAAAAAAAATATATATATTTTTTAAGTA…	830	non_coding_potential
C5036_s11695-comp1_c0_seq1	GACCACGTCGCTTTTTTTTTTACGCTTTTTTCACTTCGTCTTTCATCACTTCGCTATTTTTTACGCTTTTTTCACTTCGATTTTCTACCACTCGCTTTTTTTTTTTTTTTCCTTTTTTGAATTCCCCCACCTTAGTATGTGCCTATTTTAAATGCCAAACGCGTGCCTAATGTGTGATGTCTCATGTGCAAATCAATTTGTGCGTTGTGCCAGCCCTGGTGTGTACGTACCCATAGCTTCTTTCACATATCAGTTTAATTTTTTTTTTTTTTTTTTTTAAACAGTTTGTCGCCTCTTGCTCATTTAACGTTTCATCAAACTATCATTATTAACAGTGAAGGATTTATTGTTGCCTGTAGAGGTGGTTCCACCCGTTGTTGTGTCTGCTTAGGCGGCGAA…	500	non_coding_potential
C6106_s7712-comp1_c0_seq2	GCAAACCTCTATCATCCGAATGGGGGATAACCCAAAGCAGGAGCTGCTCTGCGTGTTAAAATGTTTTATCATCTAACCGTGTGACGAAAATGAGCATGGAGGGACAAAGAGAGCGGGCAAATCGCGCATTTGTTTATTCTCTTTTTCGCATTGTAATAGCCATTCTTGTTTTCCACTTTTCACTTTCCCATGTGGGTGTATGCAACGTTGGGAATGTGGTCAGATCTCCCCACGTGTACCTTACCAACTTGAAATAAAGGAATTTTTTTTTTTACGTAGGAAGGCAGCACAGAAGAGTAATTCCCGCTACTATATTTAGGTTATTTTTTTCCAAAAGAAGCGTTAACGTTACTCTGCTAATGTGGAAGCAGCGTGTGCATCCTGCAAATGCCTCGCGCA…	866	non_coding_potential
C3900_s12825-comp0_c0_seq1	TGGGAAGGGAAAAATGCCTCCTCACTACCGTTATGACACGTGCATATAAATGTACATACCTTTACCAATCACTTAATGCACAATTTTTTTTTCTTTTTGAACGAATTTATTAAAACTCAAACGATGTTTACCATGCTTTAAAAATGCTCATTTTGCGGAATCATCTTGGAGGAATTTACATGTATAATGGTCAGCTACTAGGAGTGACAATAAACTAAACTGCTTGTTTATACTGTGTATATCGCTCTGTTTATCGTCAGGTACATTTTTTTAATATAACCTCCATTTGGGGAAGAACGGTTAGCGACGTTTATCACAATTTAAACACACGAAAAAAAAAAAAAAAGGAAAAAAAGAAACTAAGTGAGGCTCTCCCATAACTTTTTCTATATATATGTG…	1533	non_coding_potential
C6234_s10064-comp0_c0_seq1	GTTAAAATTTGTTCCATATGAACGGGGGAAACAAAAGGGGCGCGCAAAAAGAAAAAAAATAAAATAAAAAAATAAGAAGTAAAAAAATAAAAAAAGAGAAACAAATAAATAAACAAACCTAGCCGCTTCCCCCCTCCATGCGATATATTTTCACATTATTTTGTTTATTCGGAGAAACTGCGGCGGGGGAGGCGAAGGAATTTTCTCTCATTCATTTCTCCCCCCCTCTAGGGGGGGGGAGGGGAGGGGCGCGCCTTTACTCAATTGTTGCTCTACCACTTGTTCACAATTTAAAACGCACAAGTTGGCAACTTGGGTAACTTGCGCAATTTGGGCAACCTGGGCAACTATTTTTTTGCGTTAAAAATGAACGAAGGGGGAAGTGCCATTTTCATAATT…	502	non_coding_potential
C2509_s2807-comp0_c0_seq1	GTCCTTTTTTTTTTTTTTTTTTTAAAGACCCATTGAGCATTCCGCTGTTGTTCCCGCTTAGTCTGCTTCCCCAGTTTGTGTTAATTGGGTTGGTCAATGCAACATGTTGAGGAGGGGCTCTCACTAGACTGCGTATCCCAACGCGATTAACACAAGTACACAAAAAAAAGGAGAAGGCATTTCGTTGGGGTGAAAAGGAGAATGCATTGCACTCGGGTCACCGTGTGTTAATATAAAACGAGTGCCGCGGCGGGGGAGTCATGCCGGTGCACACACACGTGGGGGAATGCACCTCCCCATTGGGTGGGAATACACAACGGCTATACTCCCCTTTGGTTACGATGACAAACGAACAGGGGGGAAGCCTCCACCAGGAGTGGCAGACCTTTCCGTTTCGTC…	491	non_coding_potential
C1514_s17175-comp3_c0_seq1	TTATTTTTTAATTTTAATTTTAATTTTTAATTTTTATTTTTTTAATTTTTTCGCGCCACTTGGCCGCTGCACCCCCCCGCGTTGCATCACTTCTTGCCTGAGCACTCAGCGGTGATATGGGTAGGTGGGGGGCGCGCACCCGTGTGAAGGTATGCCAGGGATGGCGAACGCTTGTACATGCTCATGACGCAGTGCGTATCTCTTGCTCTGCTTTATGCCCACTCTCCATGAGGGGAAACCTTATGGGAGTGCCACCCCTTTGCTGATGAGAGAGTTTCAAAAAGAGGCCAACTTTGAAACAAATGCGTATTCATACAAATATCGCTGCGCTGGTGTAGGGGGGAAGGGTGCACACAGCCATCGTTCCTTAAGGAGAGCAGTTTGGAGGGCTCAAGAGAG…	631	non_coding_potential
C1862_s9470-comp3_c0_seq1	AAAAAAAAAAAAAATATTTTAGCTTAATTTAATTTAGCTTAATTCAGTTTAGCTTAATTTAATTTAAGTTAACTTAATTTGCGTGCTCGTCGCAATGCTCCACGGTTGGTAATATGCTAAGATTTAATTTCGCCTTTCTTTGTTCTGTTTTGTTTCACTCCTTTTAACATTTAAAGATTAAATAAAAAGAAAAAAAAAAAAAAACGCCGCACAAATGGGCAGCAAAAATGGCTACATGATGGACGGCATAATTCAAAATGTCACAAGGGGGGCACATAAACGAAACGTTAAAAAAAAAAAAAAATCGAATCGAATGGAATGG	322	non_coding_potential
C1632_s17347-comp2_c0_seq1	GGAAATCATTTGTACAATTTTATATTTAAAGGTACGGTCTTAATTTTTTTCTTTTTTAAAACACTTTCACGAATGAATGGGGAAAAAAATCGCTCACCTTTTAAATAAACTTAATGTTATTACAAGGAAGGCGTCGCTTTTTAAAGTCGTCTACTTTTGGCTACTTCCCTTTCGCGCAAAACGAGCGATGGTTGACACTTGGCCGCTCGGCGTTTCCAGATAGATGGGATAAAATGGAAACACAGAGATATCTCTACGAAGGGTCCATTTTTCAATTTTTTTTTTATTCACAAATAGGTACTCAATGCTGGTATGTTTTTTTCATTATGCAAGAAACAACGTTGTCATTTTTTTTTGGGTACATATTCGTCGCCGGAAAAGGGGACACTCCACCCTCAG…	578	non_coding_potential
C25_s8520-comp0_c0_seq1	GCCGTTCACGTTTTATCACTCCTCTTTTTTTTGTTTTCCATTTTTTGTTCCTTTTTATTCCGTGCAACAAACGCGTCAAGCGAATTTCACCCCCCAAAAATGATTGCTCGCCGCTCAAATTTTTTACACCCACCCCCGTGAATGGTGGAAATTAAAACGTCCCAAAAGAGGTGTTTATAAAGCGGCCCTTTTTTAAAATGGCGTAGCTTCCTCCGCGCGATGCAATCAATTTTATTGTTCCATGCGGGGAAGCATCCTTTGGTTATTTTTTTTTTCTTTATTTTTTGAAAATTGGGAGGTTGGCCCATCCGAAGGAGGTTTCATTTTAACGTGACTCGTGAACTGTATAGCACTTCTGCTGATTCCTTTTTTGGTGTTATCCTCGTGTAACCGCGTGTA…	1107	non_coding_potential
C5923_s16016-comp0_c0_seq1	AGACCAAACAGGACTATGCATCCTCCTTGCAGTGAAAACCACTTTAATGTTCCTCTAATTTTTCTTAATTTTTCTGCATTTTTTCCGTCAAAACTGTGTAGAGAAAAAAAATGAATATTTTTTTTTCCCTTCCCCGTTGTCCCGCGTAACTGTGCATACCGTCCAGTTTGGCACATATTTGATAGACCCTCAAGTTGACAGAGTTGCCTCTCCCCTCACGACACACCAACGAGATGTGCCCATCTCCCCGCGTCCACTTAAATTGCTCGAAGGGGAGAAGCGACCTCTGTGCAAGTTTGCCACACGCAGTGAAGGCACATATACATACGTGTGAGCACTCGTTTAACTCGCGAGGGAGACTATCCCCCATACACACACGTAGGCTAACCAAACGTACGT…	580	non_coding_potential
C4616_s16698-comp0_c0_seq1	GTGTCTTTGGATGAACAACATATCACTTAAACGCTGTGCATTTAAAATGGCTTGCTCTCGTGAATTGCTACGCTACCATCCGATTGCTAAATGTACATGTGTCTATTTATTCATGCGAACATATACGCTCATGTCTATGGGTGAGGTCCTCCCCGCCACAGACACGGAGAAGGGACCCAGGCGAGGTCGCACACATGCATAATGTTCAAAGTGACAGAGTAATGCTTTTCTCTGGAGTCTTTCTCCCTTTTGTTTGCCCACCCTTAAAGCGAATGCGTCCATTTTGGACACATTATGAGGGAGGGAAGCTCTTCAAATTAGGGTAATGCGGTCAGAAGGTACCTTCAAAACTAGCAGAAATAGATAAGCGGCCTAACCAACTAGCTACAGGGCGCATAG…	429	non_coding_potential
C1360_s763-comp1_c0_seq1	TCCCCCTTAATCACTCGAGTAATTTGACTCACTTAAATTTTTTTTTTAAAAAAAGTGGGGAAAAAAAAAATAAAATTATGAACAGGTTGCATATTCTTTTTCTCCAAAATGGAAATAAATTGCTTCCCTTTTAATGGCCACATTTCTCACATCACGAAAAGGAACCCGTAGATTGAAAGGCGCGTTGAGTAGAATAACCCAGTGCAGTAAAATGGTGCAACGTTCCCAGGTTCACACTGATCTTTGGGGTGGCGCGCTTACGTTATTCCTATGCACAAATGACTGTTCTCCTGGGAGGCCCTTTTGCTAAGCAGCGTGGCGATGTACCAAGCACGTTACCACTTCTCTCAACGCAGCGGTAGCTCATTAAGGGGCAGCGAATAGAAAAATGAGAAACCA…	922	non_coding_potential
C1918_s409-comp0_c0_seq1	AAAATGGTTATTACGCTGAGAGTAGTGTATGCCGCGGGCTATAAAATGTACGTTCATACATTTGTAAGATAGCCGTACTTTCACAAATGTAACTTTTTTTAAATTCCAAAACGATGATTTTTTTTTTTTTAGTGAATTTAATCATTATTTTTTTCTGTACACTTTAAACAATATTATTCCGCATTACCACTTTGTATGTACCTAAATATACTGCATATTTTCCGGCGTCCTACGCTGCTTTCATCAACAGATATTTCACTTTTTAGCATATTTATGCTTTCCCCTTGCTAAATATGAATAAAGGTCTATCCTTTTAGTACTGCCTTAGCACGAATGGCATAATTCGAAAGACAAAAATGTTTATAAACCCTGGTTGGCATCGGAATGCGGCCAACACGG…	427	non_coding_potential
C5251_s3098-comp0_c0_seq1	GCACATTTTGTCACTCTCCCTTAAGCATATCGAAGTATGGAAAAATGAAAAATTAATTTTATTACAGTGACGCTATCGATGCTTTAAAATATGCAACCCCACTACAATGAATCTGTATGCGTGAAAAAGGAAAAAAAGTGATTTTCCAACCCCACAAAAGTTAAGCAGTCTACTTGGAACATATCATACATTTTGGGAACATATCATTTGTTAAAGAACAGCATTCAATAAATATCTAAATGTGTGCAAAAAAATGAAGTTACAGTACTTTATTATATATTTCTAATGGTAACAATTCGTTATGTCGATGGTAGGGTACTGCGAACAGGTTTAACGTATTCGCCGAAAAAGCATAATAAATGGGTGTAGAAGGAACAGCAAGAAAAATTTATTTGGTGA…	734	non_coding_potential
C2842_s12210-comp1_c0_seq1	TTGTAAATTAAAAAAAAATGAAAAGGCAAAAAAAAAAAAAAAAAAAAAACAGACAGTCAGACAGACAGATAGCTAAAATGTTCCACTTTTGGCTTTATTTGGCGTGTTAAAAAAAAAAAAAATATATGAACAGGCAATACGAAAACGTAACGAGCTGCAGCACGGAAAAGCAATGCGCGCGAATGCGAAGGGAGCGGCAAATAATTCTACGCCGCCCGGAAAAGCAAAAGTAGGAAGCGGAACACAGAAAATGGAACATAGAAAGTGGAACACAGAACGTGGAACATAGAAAGTGGAACATACAAAGCGGAACGGGTGGAAACGCGTGAACGCATCAGCGGAAAGAAGCAAAAAAGGAAAAGAAGTAAAAAAAGAAAAGAAGCAAAAAAAGAAAAAAAA…	697	non_coding_potential
C1509_s7422-comp0_c0_seq1	GGAAAAGTAAAATTGTTCACTCGTGGATCATACACACCGCACACAAAACATGAGTTGGTCCCTGCTCCGTTCCTCTCCAGGGTTAGAAGAGCATGACGCGCTGTGCAAATAGTTTGTTCCTACGCTACTGACCTTAAAGTGCTTTACTCCTCGGTCAAATTGCCGCTCCCCAGATCGGACCATCATCACACGCGCTAATCGATTAGCCTATCGCAATAAGTGCATATACCCCAGCAAATTAAAAAAAGTCGCAAGAAAAATGAAGCCGCGCAAGGACGTTCACACCTTATCCACTCTCCCGCAAGTACAGAGAAGAGTCTTCCCAAACGCGTTTCACCATAACAGAAATGAGCAATTATTTTAATTTGTTTTTATGCAAAGCCTGAATGGTTAATATGC…	1181	non_coding_potential
C2122_s16934-comp0_c0_seq1	GGGAGATTTAAATACCTGGTGCATGTAAGGAGTTGCGCTGCTTAAGAGAACAACAGGGGGAATACCATTTCCCCGAAAATGTCGTTTTTTTTTGTGAAAAATGAAAAAAAACGCACACTGCTTGGCTAAAAGTGAATACGCCTGTGCATGTATATATACATATGTTCATTTATACGTGGGGGGGGTGACCACTGTGTTTAGCTCATTCGCCAAACAAGTGTTGCTGCAAAGGTCGAGGCAAGCGAAAAGCAGAGGCATTTGGCCCCACAGAGCTTCTGGTAAAGCATTAAAAATTGCATCCCCACGTATGTACCTTTTAGCAACATCCGCACGTGCGACATGTGCTATTTGACTGCACGGAGAAATTTCCATTTTGCGTAAACCCCAAGCGGATAATCT…	1319	non_coding_potential
C1697_s1354-comp0_c0_seq1	GTGCAAATTAATTATGCTAACTTCATTTCGTTTGAATTTTTAATTATTTTTCTGATATAATAAGAGGAAAATTACCCTCCCTGTAAAAATTCCAAGTGTGCCTCATTCCTCCCGCATGGGCGATTTCATTAGACATGGTGAATCTCACAAATTGGACGCATACATTTGCGCGGTGTGCAAAAAATAATACGCAGAATATTCTTTTTTAAGAGGGAAAAAGTGCTAAATTATTACGCAAAACTCGTTAAACAATCGCGATAGCGTAAAATAAGGGGAATGCCGGATAACACATTTGCTTGAGAGAATTTATAAATTCTTCAACAAAAAAAATGCAATTAAAATGATGTTACTATGATGAGCACTTTCACTTTTTCAATGATATAGCGAATGATCCATTTT…	779	non_coding_potential
C2189_s446-comp0_c0_seq1	ATAGAACCGAAAATAAAGAATTACCCGAAAGGTGCAATGTATTAAGCAAATTTGTAAGTGAAAAAGAAGATGAATTAAAAGAATGTTACAATAGAAATTTGTTAGATTTTAAATTTAATACACAAGTAGATATAAAAGATGCAATAAATGAGTGTACTAAATATTTTCAAAGTCTTAGTAGTCCTGTAACACAAACTAAAGAAAAAATTAAATTAGAACGTCCAACAGAAGTTACTTGTAGAGATAGTAAGCCTTGTAATCCTAAAGATGTATCATCAGAAGAAAGTGAAAAAAAAACTGAATCTGTTGAAGAACCTCCCGGAACCGGACATTTAAAAGGAAAAGACCTCCAAGTAAAAAGTCAAATACAAGCTGAGGATGTAAATTCAAGAAATGCAG…	401	non_coding_potential
C4551_s1767-comp0_c0_seq2	GAAAAAAAAAAAAAAAAAAAGGGGAAGCGCATTCCTTGCATAATGGCGTATGCGCGTAACTGCAAATGGTAAATGCGTGATTGCATCCTTCCTGCTCCTCGCCTTTGCGTCATTGCGGCTCTTCACTTTTGCATCCCCCATGCTTCCACCTTTTCGCAATCCCTCGCCCCTGCATTCCACAATTCGGCCATCTTCCCGCGTGTTCGCTCCCCGCTGAGCGCTATTTCGCCAGCCCGCCCGTTCGCTTTAAACGATACGGCCCGAAGTCCCCCCCTGGGGATATTCGTCAAAGCGGCTTTTGCAGGGAGGTACGTATGTACGACGCCTTGCAGAGCTGTTTGCGCGCTGGATAGGCACCCCGCGGGGAAGCAAATAGGAGCTAAGCGGATAGGGGCTGAA…	416	non_coding_potential
C4960_s8098-comp1_c0_seq1	TTTTTTTTTTTTTTTTTTTTTTTTCCGTTAACGGTGAAGTTTGTTTAATTTTTTGTAACGCCTTTATTTGGTTCTCCCCACTTCGTCAAACAGGTGGGGACTGCGGAGGGTTAGCCCCAATTCAAGGGGAGCTGGCTTCCCCCCTCTCCATGTAAGTCACATACTAAATCCAAGAGCGAGTTGAGAGCGAAAAAGGGAAAGATAGCAGTAGCAGCAGCAGAGCGGTAGCATGGGAGGGTATTACCAAAAAGAGGGCGCGCAGAAAAAAAAAAAAAAAAAGAAACCTACACCATTTGAAGATTCAATCATGGCCTTTGCCATTTTGCAAAAAAAACAGAAGCAGAATCAGAAGCTGAAGAAGCAGCACTGGCATGCAGATGCTCCCTTCTGTGGCAAACA…	515	non_coding_potential
C4074_s11234-comp0_c0_seq1	GGCGTGTTATCTCCCCTTTGGAGTGTTGCTCCCCCCCAATGGCATCAACACATTTGTCCATTCATACGTATGCCCATCAACACGTATTCCTGTTGACACATTTGCCCATTAACACGTATGCCCATTCACCCATTTGAGCATTTTCCCCTCGGGGGCGCATCGCATGCACATCGCGAGGGTACATTCGCAGAGTACCAGCAGGTCTCTACTTCACACGCTGGCAAAGCCACTCGCCATTTAACCTCACACACAAATATGCTGCGGATATGCAAAACAAAAGCGTGCTAAAAATAAAGAAAATTTTCGTGTAATTTTGCCAAACTGGGAAGGAAAAAAAGGGAAAAAAAGAGGGGGGAAATAAAATGGCAAAATAATACACTGATGGGACGGGACAAACTC…	587	non_coding_potential
C1121_s19357-comp6_c0_seq1	AAGTTCCAATCTCCGTAGGAGTCTGCATGGGGGGGAAGCGGTGAATTGTGCGAATGGGTAAGCGGCGAATTGTGCGAATGGGGCAGTGGCGAATTGTAAAAAGGGGACAGTGGCGAAGCTGCGCTACGGGAGAAAAACCCGAACTCGTCGGCGTCGCCCATTCCATCGCCAGTAGAAGCAGTCCAACTTGACGCACGCGAGCGGTCTGCTCACTGCTTCTTTCCTTCAATTACCTTTTCCAGATCCGGTAGAGGACG	257	non_coding_potential
C4025_s2540-comp4_c0_seq1	AGCGTCTACACCTCATGCTTACAAACACATGGTGCTTATCTTAGTAATTTTAAAAAAGTTATTTGAACAAATTCTTTAAAAAAAAAAAAAGGGAACAAATGGCATGGAGGGAAAAACGCATGTGCAATTATCTGATGGGTGCTGCCACAGGTACCGCATGTACATACATGCGCACGTACGCGTGTGCCTGGGGGAGAAGAATGCTGCGTGGCTGCCGTCGGGCGGGGTGTCACTTTGTCGGGGGCAGCATGGTGAAGAAGTGGGAAAAGGCGTAATGTAGAGAAGTGGGAAACGCGCAATGTAGAGAAGCGGGAAACGCGCAAAGTAGAGACGT	334	non_coding_potential
C4284_s17333-comp4_c0_seq1	TTTTTCGTATGCTTCATTTGCATTTTTTTCCATTTTAAAAAAATGCATTTATAATTAATCTGAGGAACAAGTCCAGGCGATTTCAAGCATCAGACTGGATGGACGAGTCGCCCACGTGTTGGTGAATCTGCGCGCATACGTACGTGTACGAGGAAGAACATGCGCGCTACATCCATACGTGCATGAGGAAGAACATTCGCGCTACACCCGCACGTGCGCGCTTTTCTGTGTGTACGGCTGGAACAAACCTACTTGACTCCCTTTTTAAAAAGGAGGGGAAGCCGAGCAGCGCCACCCCATTTAGCCGTCCCTATTTAGCCG	321	non_coding_potential
C3914_s14401-comp1_c0_seq1	GGTGACGCTAACGCTGGAGCTGCTTCTCCGCACCTGTGAGGGAGGTCAGTAGGGGGGGCAGGGGCGACAAAGCGACGGCGAAACGGGGAGGACAGCTCCGCTCGGGGGTGCCTTCGTACGTAAAACTACGCGCAATACAAATGCGTGCACAACTACACAAGTACACAAGTACGCAAGTACACACGTACACATGCACATCAGTCATGCGCGCCCTCAACTGGTCGGCACACACAAGCGGCGATTCCTTTTACGGACTTAAACGTGAAAAAGGAGCTTCCCCTCGCCAACACACCCACTCAGGTGACTGGGACAGTGACTGGGACACTGCCTGGCAGGCGCTCAAACAAACAAGAAAAAAAAAAAAAAAAAAAAAACACACATACAAATGTACGTTCATAC…	679	non_coding_potential
C965_s19976-comp0_c0_seq1	GTATTAATGAGGGCTCAACATGGAGATGCATAAAGGTGTCCTTCGCGAGGCATTTAAAAAAAATACAAAAATGGAGAAACATTTTAACGTGGGAAGAAACATTTTTATAAATCGAATATCCTCATTTGCGTAAAATGGTGACATGTCTGCAAAGGTGTTATTGGGGCAGTATGGCATTAAGGTGTCCACAAATGGGAAGAATTTTTTTGCCGCCTTCGTAATCGACTTGTTCGCAAGTTGCACACCGCGCTGGGGAACAAATGCATTCATTTTATAAGGGGGGAGAAGCAAGCGGGCAGCAAATATATTTACAATAAGGGAAAAACTAACCCGAGGACAGTAAAAAATGAACATAACGTGAGTGTTTTTTTTTTTGGTAAGTTTTGAATTCATATTCCT…	420	non_coding_potential
C212_s12136-comp3_c0_seq1	GGCAAAGAAGCGGCAAGGAAGCGGCTAAACAGCAGCTGGGGGAAGTGCCGAAATGCCCCCAATTTTCTCACGCGGAAAGCAGCTCACCTTTCTGCTGCAACGGCTTACCCCCTTGTGTACGCGCCACCGACGTGTGCTCCCCTTTTTTTGTCATTTTGCAGTGCCCTTGCCCCTGCGGTTTTGCCCCATTTGGCCGCCGCACCGCGATGCCACTTCGTGAATGCTTCTTCTTTTTTTTTTTTAAGTTCCAACTGCACAAATATGTCGATTTACATGTGTAGAAAAAGTGAACATTCACCTTCCCACATAGGCGTGGTACGTGGTAGACGGAATAAAAACCCCTTTTAAAATGAAGGCAATTCGCCCCTAATCGAAAAGGCGCCTATAACTGTGTGCAGC…	499	non_coding_potential
C1410_s20014-comp51_c0_seq1	AAAAAGCATGCAACGTTCTGCTATTTTGCACATAAATTGGTAAACAAATAAGTGTATAATATAAACGTATGTGCAACGTGCGCAGATGAATTAACACAACGTGAAAGGAGAACCCCGTCACCCATGACCCGTGAAGCGGCGCTCCTGTTTTTGCTTCCTCTGAATGTCGAACGTTTGCTAATTTGCAACCGCTCTATGTGGTTCCATGAACCGAATTTCACACTCGTCACGTGATGTGCTCTCGCGATTGGCATGAAATGCCACGTTGCTGCGTGCTCGCGGATTGCGCAGAGGAGCGTGGTTTTCATTTAAATCGCGTCGCTTAAGTTTGGCAGAATTGATTCAACCGATAGGATTGGATTGGATAACTGGATTGATTGGGTTTACCGGATTGATTAA…	460	non_coding_potential
C3491_s18890-comp0_c0_seq1	ATCAGAGTGTGCGGCTTGGGCGTGCAGGGCTAAAGAAACAGTAAGAAGGGGGAGGGAAAAAAAAAAAAACTTTCTAGTGATCAGTGGCACAAACACATGTACGTGCACATACCTACATGTGTATGTGTAAATACCCGCACGCCGCCGGCTTATATAGATTGCTCTCCTTGCGCGAGCCGGTCGAGGGGGACTTACACGAATCGCGGGTTGCTACTCCTACGAAGCGTAAAGTGGTAATCCCGCCTGGCGGATGGGCGGCGTACACATAAACACGCTGTTCGTGCTTACGTGTGCGTTCCTCTCACCCGCGCAGCTGCAGGATGGGCTTCATCACATCCCTCTCGAACTCATCAACTTCAAAGCGTAGAGTGGCTCACAGTATATAGTAGGGTCACTATT…	441	non_coding_potential
C5773_s8140-comp1_c0_seq2	GTATATATATAGGCGTATATATATAAGCGTACATACATATGCGTGCATATGCATATGCGCGGGTTTGCGCTGGCATGAATGCGTAGCAAGGTGCAGACGTAAGAGGTGTAAGAGGTGTGAGCAGGCACAGGCAGATAAATGCAGGCATGTACAAGTATACACGTAAATATATATATGGGTGGGTATATATGTATATGTGTACGTATATGAGTAGGCATATGAGTGTGC	228	non_coding_potential
C244_s16349-comp3_c0_seq1	AAAAAAGATTATATTAGATGAAATGTGATGAGTAGAGAACTTAAAAAAAGGTAAAAACAACGAGGAAAAGAAAACGTTATCAACCGAATTTGGTGAAAATATAAAAAAAAAAAAAAAAAGCTTCGATACCCCCCCCACCATTCCTGGGTGTGTAATACCATTTTGAAAGCCAAACACTGTAAGACTTTCTGGCAAAATGTTTTTCTCTATGCATATGTACATGCACGTCCACCTATGAGCTGATCACGTGAATGAATTAGCAGCCGAGGGGGGAGGAAGAATAAAACAGTCCTGGCTACATATTGTGTTCTTTCTCTTTGCTTAGTGGAATGATGCCACGATGCAAACTATATGTATACACATCTTTGCGCAAAGGGAGAAAAGAAAAGGAAGAAATAC…	745	non_coding_potential
C443_s15179-comp12_c0_seq1	ACCCCCTTTTGTTACTTTATGTAAGTTTGGAGAGGGCGAAAAAGGGAGCGGCGGAATTCGCGCAGTTCCGCCCCCGCCCCCGCCCTGAGAAAGGAACAAAGCACGTTTGGAGGGTGATTGCAGCGCTTCAAAGTTTTTGTGTGACCACCTGTTCTTCACACTTCCATACCCTTGTGTATGGACCGCTCGTCACATTTTCGTGCCGCTTTTTTCCGCCCCCCTTCAGAGTAGGTAATAAAAAAGCAAAAAAAGTTCACAAAGTCAAATG	268	non_coding_potential
C2333_s16594-comp5_c0_seq1	ACGTATGTGACGTATGTGACGTATACGACGTATACGGCGTATACGACGTATGTGTTCACAGCAAGGTGCGGCGACGTTCATCCGTTACGGGAAAAACGCGCGACTGGCGCCTTCTCCGCGCGTACTCTTGCGGGCCTCTCCAGCCTTCCCCCTCGGTACCTCTCTCCTTCAAAACTGGCACATCAATCTTAAAGGGTTCGTTCAGTTGCTGACTTGGAAGGAAAAGCAAAAGGGTGACGGGCACCAAAAAGGGGGTAACAAAGGGGTAATAAACGGCAAAAATGGCAAAATGGCAAAA	298	non_coding_potential
C5452_s14268-comp0_c0_seq1	AAAGAAACGCAAAATTATAAGAGATTTGTATTTATTCAAAAAGTACTTTGTCTTTTTAAAACAGTCATAGAATGGGTAAAAAGCTAATAAATACTCAGTTTTAAGTGGATCGTCGAGAGACATGAAATGTACACTTATAACCGAAAATATATAAATTATGTGTAAAAGGCCAACGTTTCTTTGTGGCTCATATGAAACATTTTATTGAAACCGAGTAAAGGGCGTTCACAAAATTTATGTCTCCTTCTAATTCGATATATTTTGAAGAACTTTGAATTTACACTAATTTTCTGTTAAGCGTAAAATTCTAACTTTTTTAGTTCTTGTCTGTGTACCATGTTTTCCTCAAAGCATTTTGCTGCTTTTCTTTTGGTTTTGTATTAAAAGCATTAAGATTAA…	569	non_coding_potential
C5599_s537-comp0_c0_seq1	GCACGTAGAGAGGTCACCCGATCTCCCATCTGGACATTCTGCTGCTTCTTCTTCAGCTTCTGTCTCATCTGGTTTAACTACATCTTTTGGAGCTGGTGCTGTCATAAGAGGTGCTCGCCTATCAGATGATGTCATAACAGATGTTGACATAACGGGTGTTGACAAAACGGATGTCGTCATGACAGATGCTGTCGTAACGGGTGTTGTTGTTGTCGTAACTGGTGTTGGTGTTGTCGTAACAGATGTTGGTGGTGTCGTAACGCGTCTTGTAGCAACAGATACTGTCGTAACAGGTGCTGCCAGAACAGGTGCCGCAGGCGCCTCTGAAACTTT	333	non_coding_potential
C1155_s18830-comp0_c0_seq1	GCCAAGCGTTTGCTTAAATATGTGGCAGAAGATTTGTAAAATTTCTTTTTAAAAGCTACCAAAAGAAAAGTGTACTATTTAATACTATACAAGTCGGCCTTTTATGCGTATTTTCAGGCCCACTTTTGTGAAAACAACCAAAATTAACCCCAAATATGAAGCTGAATAAAGTTATGCAGTTAATATAAAGTGCGTCGTGTGTTATCATCTTTGTTCCACTATGGAACTTCGTTCGCGCGTTAGGTTTCAGACCAGTTAAAGATAGTTGCACAAAATTGGCTGCTAACATCATTTCCTTTCTGGCAGCGTCACTATTTTGCTTCGCTTCTTTTAGTACAACGCTTACATCCCATTTTGTATGTAGCGAAAAACTGCAACTCGTCCGCCTCGATGCGGCCA…	624	non_coding_potential
C5228_s7773-comp0_c1_seq1	TTTTTTTTTTTTTTTTTTTTTTTTGCCAAAAGGGGGAATATACAACTCGGTTGTGCAGTACCTTCACAGGGATGTACAAACGGAAGTTGACAATCTGGAGAATCAGGGAAGAGTGAGAAGGGGAGAAAAATTTATATTTATTGTGTGGATAACTTAGCGAAAGTGTGCAAAGTGATACGGGGGGAAATAAAAAAACAAATGTGCAATGAATTAAGTCAGCAGAGTGTTGCACATGGGAAGTGGCGCATGTGTACACAATGCACATACGCGTTACGTATGTGTGTGGGGGTGAAAATGGTTTGGGAAGGA	309	non_coding_potential
C3673_s22131-comp0_c0_seq1	ATATTTTTCCCTTAACCATTATATATTTATTTTTTTTTTTATTGTATTCCCCTGTTTTATTTTACATTTTCCTCATTTTTTTTTTTTACCACTGCTTCGTGTCACCTGCAAATGTTAAAAAACTGGAACATTTCACTTACAACAGTTTTTTTTTTTATCATATGTTATGTGATAAAAAGAGTAAGCAAGATACATTCCTTTGAAATCTTTGCATAAGTAAAAAGGAGTATAGGCATGTGTTTTGCTGCTTAATTGTCGTTTGTATTTTTTTTTTTTTTTGTGCATAACAGCACATTTTTACCTGCAATGTTATTTCTGTTTCTATTTCTATATCTATATCTATGTATGCCTATTATCTACATACGCATGTAATCGTATTTGTACGTTTGGATGACCCTC…	1708	non_coding_potential
C4437_s8188-comp1_c0_seq1	GGAAATACAAAAAGAGTTCGCAGGTATGCTACTATGGAGATGCGTTAAAACAAAAAAGTCACAAGTATTTTTTTTTTTTTTATTTTGAAAATTTTTTTCTTCCAACTTTTCAGTATATATATAAAAAAATTTTTTTTTTTCATCAATTCAGCAAATTCGCGTTTTTCCAAAATTTACACAATTGAACAGAATGACAAGTGAAAAAAAAAAAAGGGGGGGGAGAACATGGGGAATGTATTTTTTCACTCAATAGTTTTCTTAACAATGCGCGCGTTTCTATGTGTACAATTCTGCTTGCATATGCGGAATGCGTAAAGGGTGTATGCTGCATAAACGTGTATATCCTCTAAATGAGCTGAATACAAACGTTTAACAATCTTACACGGTCACAAACGTGCG…	1394	non_coding_potential
C2172_s7618-comp0_c0_seq1	AAAAAAAAAAAAAAGAGCGAGGCGCGGTATTTGCATTCCCAGGAACGTAAAATGACCATCCATCCACATACGTTACTCGCATCACTTCAATTTTAAATGCCAATCGATCATTTGCTATGTGCCGTTGTGTGGTCCACATGGTCAGTTATTCCCCAAAAAAACGGCTCCACCTGTATGCCTTTCCCACAAAAGAAAACCAACACATGTGCGCCCATCGAAAGGAGTGCTTACCTGTACAGCTAAGGCCCAAGGAGTTCACCCCATAGACACATTTTACACCCTCTCAACGTCGTCACAAAAAAAAAAAAAAAAAAAAAAA	319	non_coding_potential
C2317_s7557-comp5_c0_seq1	GCTTTGCTGCAGTCAGACGTATAGGCATATGGCCAGCGCTGCTCCCTCTCTAGGGGTCACGCGTACACAACACAGGACGACTCAACGCAGGATAACAAAACACATGACAACACAACACATGCGCGGCGCCCAAGTCGCTCCATCATCGCCATCGTGGGCTCCGCGAACAACACAAAAGGAGTTACGCATTTTTTCATCACTTTCCCTGGTGAGCGGCGATCTACTTGGGAAAAAAAAAATAAATTATTTTCTCATCTTTTTTACGCAATGAAGGTGTAACTTTTCAATGCTTAGCGGCTGGCCATTTTATTTCTTTCCACCGGGAATCCCCATGTGTGACCTGCTACGGAGGGGGAACAAAAAAAAAAATCCTCAGGTGAATTACCAGATGGGGTGAAA…	626	non_coding_potential
C181_s9641-comp0_c0_seq3	GGCTACATCGTTACATCGTTACATCGCTACTTCACTACATCGCTACGTCACTACATCACTACATTTTATTGTTCCTCTTTTTTTTTTTTTTTTTTTCCCTTGAGATCTTCCTTTCAATTACGTTTTAGAATTTCCCTTTTTTGCAAAAGAGCCACCTCGCATGAATGAAGAATTTTTTTTTTTTTTTTTAAAAATATAATTAACCTCCCTTCCTTGTGAGCCTTTTTGCAAGTGCCCGCTTTTTGCAGAGCGCGAGCCCGTTCGTCAATCTACGGAGATTTGCGGGCTAGAGCCCCAGCGAGGGTTGCTAGCGGGACGAACGACGCGGCGAAGCTGCACAAGTCGCGCAAACCGCGCAAGCCGCGCAGGCTGCTCAAACTGAGCGTACGCCGCGTTCAC…	828	non_coding_potential
C729_s1805-comp0_c1_seq1	AAAAAAAAAAAAAAAAAAAAAAAAAAAAAAAAAAAAAAAAAAAAAAATGGCAAGAATAAAACGCCTGCATATATTTTGGTAACTATGGTGGACTTCACCGCGTGGGTTTTTTTTTTTTTTTTTTTTATCTCTCGACGAGTCCACTCCCAATTTACAACTAAAACGAGAAAATTATGCGAAAATATGAAGCAGAAAAAGGGGAAAAAAAAAAGGGGAGGGCAGTTAAAAAAAGCGCAAAACTGCATACATTACAAATGCGAAGAAGTACACGCACGCATACGTATTATATATACGCATGTGCGTACGTACGCATGCTTGCTACATACGTTCAGTACGTGCGGGCACGCAGTGAACTTCACCTGAGTGTATAACACGTGTACTTAAAACGCATATGCGTAT…	532	non_coding_potential
C3397_s4515-comp14_c0_seq1	TCCTTTCTTCGTTCAAATGATCATCAAGGTAAAACATTTTTTTGTTATGTTTAGGCGGCTCCTTTGTCACTCTGGTGTTTTTTTTTTTTTTTTGCTATGTTAATCGGCTCTTTTCTCACTTTGCTGTTTTTTTTTTTTTATTTTTGTTCCTTCTGAATGTGGGAGCTGACGACAGGTATGCACAAGTCGCTCCCAAGAGGCGAAGGAAAATACGTCAAAGTGGGTACCTCCCCCGAAGCAACTGTGAGGGGAGATATGGGCATACATTCGCATCAGATTTCCGCGCACGCTCTTACGTACACATGTTAATACCCGCAGTGCTGCGATAACGCGGAAGGCAAGGGCGATCATCCCGCGGTGGACTTGAAATATTTTTTAAAATTCGAAAAGTGGCAGCTT…	476	non_coding_potential
C2802_s669-comp0_c0_seq1	AAAAAATTCCTCCAACCGAAGCGAAGAACTCCCCTTTAAACTTACTTGATGTGTAATTTTGCCATTTTGAACAGTTAAGCGAAATGCAAAGGGACAAAAAATACCTTTTGTGCGAAATTCACAAAGTTGAAATGGCGTATGACAAGTGATTGTGATAAATATCAAGGGCAAAGAGGGCATTTAAAAAATTGCGCCCTTTTGTGTAGCGATTTATCCCCTCGAAATAATCACCTTTTGCTGCTTCCGCTTGGGGAGGGCACAGGCACAAATGGCATCCTAGGAGCAGTCATCGCAGCGATTATCGCCGCAATCATCGCCATCGTCAGAGTGACCAATTTTCGCGACGCGATCGTATGCAGTGATGGTCCAGCGCATCCCCCCCGTCGAGTGCCTCCCAAG…	596	non_coding_potential
C2281_s20715-comp5_c0_seq1	TTTAGCACTTCGCATTTAGCACTTGTCATTTTGCATTTTGCACTTTGCATTTCGCGGATCGCATTTCCTCTTTGCTCATCCCTCTTACGCCTTTTTAATGTTTGCGCGGACACACTGCACACATGTGTAACAGCCAAATGACGTATACAACAACATGCCCTAAAGATGCGCCGTTGCATTTGTGCATATGTCTGTATGTGCATATACAGATGGTAAAATGTGACCGAGGAAAATAATTTCACTTCGTGAAGCGTAGCATAATGTAACTATTTTAAAATGCTTTTTCAGTTTTTTTGGGTTTAAGATTTAAACTTTATTTTTTCGCGTATTTCGCGTTTTTCGATTTTTTCGATTTGTTGGCTTCCCCTGTCTGCTCGCCCAAACTTGCCAATCAGTTTT…	551	non_coding_potential
C5226_s14314-comp5_c0_seq1	CTCGAAGTCAGCTTGTTACACATTTTTACTTCGTTTTACTTATTTATTTTATTTTTATTTATTTTTATTTTTTTCCCGTTCTTTCCGAGTGGATTAATTAAATACGTATTCTTTGGACTGAATGAAAAGTTTGTAATAATTACATTTCTTGCGTTCGTTTGTTTTTTTCGTTTCGGAAGCCCGGCTAGCAGTCCAGTTAGCAGTCCGGTTAGCAGCCGCCTAGCAGCCCTGTTGAGGCCCACTTGACGGACCATTTCCCCGCCTCCGTCCAACCCATTTGTCAGTCCCTTTTTTACGTCTCCTTTTGTCCCGATTTGTTTTGTCCGTTTGGCTAACCCGTTCGCCGCGCCTGCCACCAGTGAGCAAACCGCCATTTAGGCAAACCGCCATTTGGGCTAA…	428	non_coding_potential
C5788_s7356-comp1_c0_seq1	GGCACATGTAAGGAGATTCCCACTGAGCAGTTTTCTTTTCCCGATTGGAGGAGCTCCCCAGCAGTCCCAACCGTCTCTTCCAAACGTTGCGAAAATTTTTGGTTGAACAGAACTTACCGAGGTTGAGGTTGCCTCATTTGTATCTGGCGACCAGCAGGAGGTACACTCGATCGTCCCTGTGCAGGCGTATTCGCGATTACTTTCACTACGTATGTGACGCAGAACTGTTTCAAAAGGAATTTTACCTCTTGGGGTGTGTGGGGGAAAGTACCCTCCGGGGAGGAATACCCCCCAAAGCGTAGTAGGATTACCCTGTGGGATTCGCTTACAAGTTGCTACTTCTCACAAATTACTCAGTTGGCCATTACGTGGGATGCTTCCAGCAGCGGTGACTATCCC…	488	non_coding_potential
C3570_s6103-comp4_c0_seq1	AAAAAAAGCGCGTAAAAGGGGAAAGGAAGTCCCAATTACGCCCTTTTTTTTAAATGTGTCATTTTTTGTGAATCGCGCTGAAATGAAATACGTACAAATACAAATGGGCGCCATTCCTTTTGCAGGAAAAATTCACAAAGGAACGTATAAGCAAAAGTATGTACACACACAAACGCACACGCGTGTAAGTACGCATATATGTAAGCACACACGTGTAAGTAAGCATATATGTAAGCACACTATGTGCGCGCCTCCAAGTGGTAAATGACCTGGAATTTCCCCTCAACCGTTTTAATGAACACATTTTGGTAATTTTCATCTGGTGATACTCCTCATTTCGAGGGAGAAAAGAAGTTGTTCCCCTACCACATTTTAAGAAATAAGTACATACAGCGCATT…	719	non_coding_potential
C6737_s16972-comp0_c0_seq1	GCAAAAAAGAAGCGTAAAAAAAAAAAAACGCTATTGAGAAAGGGAAAAAAAAACCCTCGAATTTTTTCCTTCATTTTATTTATAATATAATATATGCGTGGGCTACGCATTATTATGCATGTAATGCCGCGTACATGCAATCCAACCGCGTGTTTGAGGCCAATCTTGCGTTTTCTGGCTACTTACAATTCAGAGGTGAATAAGCGCGTCGCTTCAAGCAGTATGCCAGCTGCGCGATATGCCCGTGCCACACGTACGCGTACGGAATGGGACGAACGACTACGCTTATGTATAAATGTACATGTATATATATCACTATATATATGTTATACTCGTATGTACGTACTTTTGCGTACACTGGAAGTCATCCGAGCGAGGGGGAACAAAGCGCATCTGCTT…	416	non_coding_potential
C3689_s14872-comp2_c0_seq1	TGCGCGGCAATCCGTCGTGCAGAGGAATTTTTTTAAATTCGCGAACGCGCGCGGGGGGAAGCAACAGCTGGAAGGCCTCTCAACTCGGGGACCATAACGCGTAACCCCACTCTGCATCACTTCGCGTGCGAGTTGCGACTACCTTTACGTGATCAAACTTTCCGCTGTTCCAGGCTTCAAATAAACACAACAGCGTTTTGGAATAGCCCTTGGACACGCGCCCCTTAACTGCCTCCCGAGGAAGTTGATGGTCACCCAGGGAACGCATTAATTGTTTACATGTCTGTACATGCTCGTATGGTGACCTTCATTTGGGAAAAAAACGCAGAGAGCAAGTACAATTCTGCAAAAATGAAAATTAATGGAATGTAATGGAGTAATATCCTGCACTGCGATAAG…	484	non_coding_potential
C6076_s19460-comp2_c0_seq1	GTACACTGTTTAGTCGCTTAAAAGGTAAGGCGAGCGGATGAGAGTGGAATATGCAAAGAAAGTGGGGCGCGCGCCATGCGCATACGACGCACAATTGTACATCGCACAATTGTACAGTCGCAAAATCGTAAAATCATTCAGTCGCTAAATCGCACAGCTGTACATGCTTGCATTGCCCAGCGCGATGCTGCAGTGATCGCGGAAGAGAGCACATGATCACATCGTGCCCGCGAAGCTGCACGTGCGGTGTTGCTCCCCATCGTACATACGTGCCGAAGGGGCGTCACAGCTAAAGGCGTTCTGTTTGCGTTGCGTGAAAAGGTCGTACATTCCTGTGAACTGCATATTACGGCGTAGCTATTGAAGCATGCCTTTACATTTATTTCTTTTCATTTGACC…	806	non_coding_potential
C4137_s7686-comp0_c0_seq1	AAAAAAAAAAAAAAAAAAAAAAAATACAACTAGGTGTGACGCGGCGAGGTGCGGCAAAGCAAAGCAGAACAAAACAAAGCAAAACAAATCGCAGACAAATCGCGGACAAACAAATCGCAGCGCAACGAAAGGCAGCGCACAGCAGAACAAATCAAACGATGCAACTACGCAAAAAAAAAATATACATTAGGGAGCGTCTCCCAATTCTTTCACTTAACGTTGGCGAAAGAGGTGCGACGGAGCGTTCGGCACCCGCCATCCACCATCCGCCATCCGCCATCCG	283	non_coding_potential
C2358_s18615-comp1_c0_seq1	AAAAAAAACTCTTATTTTTAATTATCTTCACGTTATTTTGCTTTTTTCTCGTAATGTTAACAATTTCCTGTAATTCATCGTGTTCGCTTGGAAAAAAAAACCCAAATGCTTATTCTTCGCTTACCGCTATTGCTGCAACGCCTGCTATGTTATTCTGGCAGCGCGCGTATTGCCCTTGCTACTCTTTTGCTATGCGCTATGCTTGCTCCTTTTTAATCGATATAACTGTAAGCAAAAAAATGGGATACGTAGTTCCGCAGCTTTGCAATTTGCTTGAAAAGGTCAACTGCACTTTGCTTCCGTTTGGTTTCATCATTTCGGTGTTCCCCCTACGCATTCGTTTGCAAGTTTGTCAATCTGGAAAATTGCTAATTTGCTAAATTGCCAGTTTGCTGGTTT…	428	non_coding_potential
C5727_s18576-comp0_c0_seq1	GTGCAAATTAAACTTACGAAGCGGGAGCCAAACAGATGGTAAAAATGAATGGCGCAACTGCGGAGGAATATGCAAGCTGTTCTTTTTTTTTTTTTTAAAGCAAAACCGCAAAGGGTAAGCAGCTTCCGGTTAAAGCTTACGCATATCATATGTTTGGCGCGACGGGGACGTGCCGTAGCTGCCCCCACTGCCAACCAGCGGTTTTTCCCCTCACCAGGTTGAGCGGCGAAGCGCATACTCAGTCGCGCAGGAAAGGAAGCATACGTAGCGTAGGGGCATACCCAGGGGGCACCCTACTTTGCGCTCAAAAGTGGCTACCTTTTCACCGCTTGGCCATGCTCACCATATGCGGCACACGGGGTACACGTAACGCATACGTGGCGTGTGGCCTCATCGACT…	627	non_coding_potential
C1602_s5929-comp0_c0_seq1	GTGCATACGGCCAGGTGTACATCCCCGTGGACCGGCTCGGAATTACCTCTTTACTGCCCTTTAAAAAATACGCCTAACGTGGTTAACATGACAAACACGCTAATACTGCTACGTGTTTAGGAAAACTATTTGTAACGTTCGATGGGTACTCCATATGAACGCTTTGAAGGGGGGGAGTTTCCCCTCTTTTCACTCCAAAAAATGTTAAAAATAATTCTTTTTCATTTCGAACTGGCTGAGAATGGGGGAAAACGCGGAAGCCCTCACCCTGTGGGGCAGGTCCCACTTTTCAGGGAGTGCAATTTAGCAAGTCAGTGTGCGCGTACGCAATATGTGTGCGTATGTACATGTGCATACGTATGTACGCGCCTTACTCTGTGATTGGTGCAGTAGTTTTAA…	1357	non_coding_potential
C2640_s1265-comp0_c0_seq1	GGAATGACCAACATTAATTGGAAGATATATTTCCTGTACATTTTTAAAAAGGGAAAATATGATAATCATGTTAACTACGGGGGAAATGCTCGGGAATTTATTCGACAGCATAATTAATTTGGGAAGCTACATTTTGTCAATTACGCGGAGGGAAAATGTTCTCATTGTATTTACTACAAAGGTTTCGTTTTTACCTTATGCTATATTGACGTTATTTTTTTTTTTCTGCATATGTGTACATCTGAATATGTAAGGCCTACATGCTGGCGAAGTGTTATTAAGAACAACTAGGCTGTTGCAGGTATTTCTGATTGAGGATGTGTAGGTTTATTTCCCCGCTATATGAGGCGAAAATTTAAAGCCTACATATTTCCATTAAAGC	382	non_coding_potential
C5801_s7048-comp0_c0_seq1	TTTCGTGCTGTAAATGAGACCTGCGGGGGAATCCCTTCACATGGGTCATTGTACAGTTGTAACAAAATCCCGAATGCAGAAATATCCCTATGAAGAGCGAGGCGAATTAAAATTTCAATCACATGCTCCGTTGCGTGAATGGAAATTATTAATCGTCGCTTCTTGCATAGGGATATTCCCCCCTCTCCTATCTGTGTGCATATTTATGTACACGTAGGAGTGCCCCTGCCATGTGCGTCAAACTTGCTAGCTGTTTACAATAAGTTTGCTTCTTTTAGAAATGCTCTTTTATTTGGAAGGCAAAACGAATTTTGATCACAATTCTACGAGTAGAATTGCATCACATCCTTGGTCATTCTCTATCCTTTTCATGTCTGTAATGAAACAACCTGTCATTGT…	951	non_coding_potential
C5256_s3032-comp0_c0_seq1	GTTAAGTGTTATTTCGTTTAATTGTGTGCTTAAATTTGTGTAGTAAAATAAGTGTATGCCATATTTCGACGTAAAAAATTTTCGCACAGTTTGAGTACTCTATTGGAATATTTTTTAAAACCCATTGTATGTATGCATTTATTTACTCATTCTTACGTAGCAACCTGACTACAACCGCGTTTTATTCCTTTTTTATCATCCTATATGAACCTACCCTTTGGTGCCAATAATAGAATAGCTGCCAATTCGTTATAATTACTGTATAAAAGCTTTAAACCGCTTACTTCAATTTTGGGGCATTCCCAAAACATAACGCTTATGTAACACATATTAGATAATTTCACGCCATCATATTTTATGAGTAAAAGGGGATTTTTTCTTGCCTCCAAAATTATATTA…	1737	non_coding_potential
C2572_s19379-comp0_c0_seq1	GTACATTTTAAAGCAACGTTTTATTTATTTTTATATTGATGTGCTTTTTTTTCTCCCTTTCTCTCTTTCTCTCTCTCTTTTATATGGAAAGGGGGCATTTCCTTTTTCGCCTCGCTTCGCTCTGCTTAGCTTAACTTCTCCCGTTTGCTCTTTTTTTTTTTTTTTGCAAAGTTGCAATAAATGGGTGCTCGTTTTTTAGCCCTGCTCCCAGGCACAACTCAGGGGTGCAAAACAGAGGACCAACATTCTATTCTGTTTCTGTCACTGAATAAATTATTTCGTGCGGGCAAACGTGGAAAAAAGAAGAAAGAAAGTTTTGTGCCCCTAAGGATGAGCCCCACAAATAGGCGCCTACGCAATGCCTTAGCAGATCAGCATGCCCACGATTTTTTTTTTGGC…	592	non_coding_potential
C950_s4483-comp0_c0_seq2	ACTTACTGTGCCGCTTTACTTACTATCCCGCTTAACACGCGCTTCATCTTCATACCCGCCCAGTCACATACTCAGAAACATGCGCGTGATACATGTGGTCAGCATGCAGTAACCGAACAATCTCACGTAATGGGAAATGCGCTCACGCAATTTTCGCCATGTGTTTTTTACGTACCTGATGGGACATGCCTCATTTTGCTCGTTTATGGAAATATGCCTCATTTGGCTCGCTTAATGGAAATATGCCTCATTTTTCTCGCGTGGTGGAAATATGCCTGATTTTTTTTTTTTTTCCCCCCTCCGTATATTTCTTTTTCCATATATTTCCCCTCCG	334	non_coding_potential
C800_s2167-comp0_c0_seq2	ATACATATGCATACGTATATATGTACACATATATGCATATATTTCTGTGGCCCCCTTCCTTTTCTCACCAAGGAGTGGGGGAATCCCAAGCTGTGTAACGCTGCTGCATTGGGGGAAACTGAAAGGGTGTTCAGATCCAGGCAAATTGAAATTAAAAAAAAAAAAGAGGTTCTTTCTCGTTTTGCGGCAAAATGGTGCCTCGATCCGCGACGCTTGTTCGTTCGGAAGTTCAAATGGGTATATAAAAAATGTAAGTTGGCAACAAAACGGCGGAAAAACGGGGGGAAATAAAAAAAAAGGAAAAATTCGTGAACAGTGACGGAAAAATGTACAAAAGGGAGGCGAAGTGGGCACGAAGCTGCTGTTACGCGGCTGTTACGCGGCTGCTGCGTGGCGAAG…	3013	non_coding_potential
C3428_s1155-comp2_c0_seq1	TCTACACCGCCACCGTGCTGCTTTTTTTTTTTTCCCTCCTGCGACGCACTGTAAGGAACGGCCCGCCCCTCCAGGGTGGGAACCCCAGCGCAGGGGGTGCTAATTTCAAAACGAACAAACGGAGTGGGCCCGTCTGGGCGCCCACCCAACGGTTGGTAAGTTTCGCGTGCAGGAAAGGGGGAGCCACACAGAGAAGCGGCAAATTGGGGGCGGCAAATTG	220	non_coding_potential
C6653_s21121-comp1_c0_seq1	TTTTTTTTTTTTTTTTTATTTTTTTTTTTTTTTTTTTTTTTTCCTCTTTTCCGTATGCCCATTTGGCTACATTTTTCTGTGCTGAGTCACCCTCAGCTTTGTTGTAAAAATGGTTGTGCTTCGTTTGACTGCCCCTTCACTGCGCTCTATTTCTTTGCGTGTATTTTTTTACACGCCATGTTTTTGTTCAGTTTGGATAAGCGTACTGCTGCATGGTTGACGATAGCGAAAGGGAAAATTTGCCTTTGACGCAAAAAATGTCCAAAGCGCAACACTTCGAAGAAGGTGAAAATGAAAAAAGAAACACACAAAAAAAGAAATAAACAAATACGAAATACACAAATAAATAAAAAAAAAAATGCGCGCATTACGCTCGTAAAACGCATCAATTCGTGCGTT…	485	non_coding_potential
C4257_s10019-comp0_c0_seq1	AAAAAATATTCCCCTTTGCAGCATCGTTTTGCTGCCTCTGCGCCATTGGAGCGGTTCGCCCGTTGTTAACAGCGTAAGGAGAATTTCCCTTTCGCCTATCATGCTTGCAAATTTTTCGGGATGCTGCCAAGTGTGGGGCGCCCCTCTAACCTTTGCCCATTACGCTAATTGCTATGAGGGGAAATAGCCAAAAGGTGGGAAAAGCGAACGCGTGCTTTGTAGAGTTTTCACGCTACGTGAGCTTCACACCTGTGATGCAAATCAACGGGCAGTCTCGACAGACCCTATGGAAGGAGCCAGCACGGTGGGGATAGCGGTGGATCCGCATTATCTGTACATTTTTGCGTAAAAAAGAGGAGGTACGTATACAACGCGTTGCAACGGTTTAAACTGTTACAC…	561	non_coding_potential
C6459_s10267-comp0_c0_seq1	GCTGATTGGAATGTACCAACTGGGGGTGTATTCACAATGAGATGAGCACACCATTGAGGGGGTGGGATGGGGTCACCATGGAGCATATTTGTAGGTGCGGGGGGAACCAAGGTGAATTGGAAAAAAAAAGGAGAGAGGAGAGAGGCACAACCAATTCGCAGATGTTTTGCCCGCTCACAGGTACCCAACCTGTTGACCTTTCCTGTGCGTATGGAGGCCAACACGCGATGCGCCGCTCGTGTGTGTTTCCCCCTTCGCCTTGCTGCTTTGTTGCCTTGTTGCCATGCTGCCCCTTGCGTAACTCTTTGCCCGCCAGCGCTTCGCCTTGGGCCTGTGTAAGTCCAGCTGGAAACCCTCCCTCCTCACGGAGAAGGGCCAAGGGGTCTCTCGCCCGCGTGA…	918	non_coding_potential
C3636_s18578-comp1_c0_seq1	AAAAGTATAGCAAAAGAATGCGAAAGGTGAAAAGGAAGTAGAAAGGACTCAACTGAGGAGGAAAAATAAAATTTGTTTTTTTTTTCCCAAGCTGGGTACATTTTAAAAAAAACAGGTTTGCAAAACGAAAGGCCAAATTTTAAAGGGGGAAGGAAACAAATGAGCGAAGAGGATAAACAAAAATAATTTTTGTATACACGAAAGGTTGACGCGAATGTTCACGTCCGTTTTCACCTCCATTTTCGTGTACGTTTGCGTTTCCATTGCCGCTGCCACTTCCAT	282	non_coding_potential
C4304_s1416-comp0_c0_seq1	ATTTTATTTATCCCCCCAGTGAAGCAAAACAAAAATGGAATAAATCATCCAACAGTTTTTTCCCCTTCTATGTACATACCAAACCCACGGTCCATTTTAATTCTTCTTCCCGCAAAATGGGGAATACTTCATCCCATTCATCACCTCCGTGTGTGCGCGGGTGCCGCTGGCCGATCTCCTCACGTAAATAAAATGAACTGCATATTTGCTTTTCAGTAGCAGATTTCTACGCTGCTACACTTGTACATACACCCACCATTAGAGTTTATTAACCAAAGTGAAACCAGACCGGTGGGCTATAACCCACTGCACACAGACCCCCACCAACACTGCATGCGGG	340	non_coding_potential
C4220_s13195-comp6_c0_seq1	TCTTTTGCTTCTTTCTTTTTTTCTTTCTTTTTTTTTTTTTTTCTTATAAAATAAAAGAGGAGCATTTAAAATGTAAAAAAAGTGCATTTCAAAAATGTTTCATTTTCATTTTCATTACCTTGATTTCCTCCTTTTTGTTAACCTCGCTTTACATCTTTTATTAATTCCCTGATTGATTCACTACCCCTGCGTTTCATTCTTTCGTTCGATCATTTTTTTTTTTTTTTACCTACTGATTAGTGCTTCCCGCACTAGCAATTTATGATTTAATGACGTACAACTTTACGACGTACAGTTTTACGACG	305	non_coding_potential
C3834_s13507-comp0_c0_seq1	GTTCACAGGGGCTCTACATGCATGACGTGCTGCGCCATGCACATGTGTAGGCATAAATGTACAAGCACACACATGCGGGAATGCAAACATATTTAGGAGCCGCCACTCACATGTGAACACTCCCCTCGAGGAGAAATAATTTTTAAAGGGACATGGCCGGAAGAACGCCCCCCAGCCCCCAGTGGGTTGACAAAATGTCCCTGCATTGAGTTCAAATACGAATTGTTGCTCGATCTGCACACAACACGCAGATACGGTTTAACATTCTGCGTAGTTGTTCAAACGTGTTTCGCCGCGATGGCAAACAAGGCACGATGGAAAGAAGGAGAATCTGGGTGAAGAGGCAAAGGGGGGAAAGACAAAATGGGAAACGAATTACGCGCAAGTGGAAGGGACGCA…	438	non_coding_potential
C782_s3775-comp0_c0_seq1	GGTTAGGTTTGCTTGCCTACCATGTTAGGATGACTTGCCAAGTTAGTTCCCCCCAACGAGTTTGTTCCTCTTAACGAGTTTGTTCCGAGGCTTCCCCCACACACACACGCCGCTCGAAACTCAGAGGCGTCACACACGCTGTGCATTCTACATATGGGAAAATCCACCTTTCGCTTTTTGTTCACAAAATGGATTATCGCATTTGGGGGAAGTCTACCTTAGGGCTGACATGCATTGGTATGGCTTTCCATTTTGTTGGGGCGGTGCACGGATTTGTGTGACGAAGGGAGTGTTTCGCCTGTTTCGCCATCAAGCGAAGCTTCCCAAAATTGGGGCGGGGCACCCGAACGGGAGAAGTCACATTTAGGGGGACAAAACTGGCTGCCAGTTGGGAGGCAA…	478	non_coding_potential
C3553_s15641-comp2_c0_seq1	TTTTTTTTTTTTTTTTTTTTTTTTCCAAACAAACCCAATTGGCGAGTTTTAAAATGAAGACTGACGAGGCCGCCGCAAAATGAAGTGTCCCTGCACGTGCGACGTCGCAAAGGAGACCACGCATGCGTCTGTGCAGCAGCGAACGGTTGGACGTGTTTGCAACGGATCAAAGGGGAACAGGCACACAGAGCAAATGTGTTAATCGAAGTGAGTTCTTTTTGTTTCTGCGAAAGGGAAGGGTTGTTCTCCACCTACACGCGGCAAATCAGTTATGTGTACAATTTTTTTATTGTATATTTTTTTTTCATCACAAGGGTTGAGCAAATCAGGACAGCCGCAATGCTTCGCTTTTTTGCGGTTTGCAATGCTTCGCT	374	non_coding_potential
C6430_s2934-comp0_c0_seq1	GGTAAAAATTGGTGTAAAAATGTGCATTCCCCGCTTAAGGCATAAAAGAGGAGAGTTATAACACCGTCATCCTTGTCTCCATGTGATGTATCCCCCTTTGAATGTCATTTGGCGAAGCAGCGTGTGTCAGCTAGCACCACACTCTTCCTCCCACGCATGTGCTATGTTGGCGTTTTTTTGCGCAATAGAACATAATTTTTACCGTTCACATTTTGCAGCTGAGAGATGTGTCAAAATGGTAATAAGAGCATGGAGTCCTCTGTTCACCATAGGAAGGCGAAAAAAAAGGAACACCCCTAAGTTCATAAAGCGCTTTAAATAAAACAGTGCCGCTCTGTCCCCAACGCGTTAAAAGTGTGAAAAACCTGAAATTTAAGAAAAATTTATACTCATGTGCGC…	1288	non_coding_potential
C1305_s22408-comp1_c0_seq1	ATTTATACATATACATATCTACGCAAACTTGTCACACGTATGCATATTACAGTTGCTACTCTGCGGTGGAGCAAAAAAACAAGTGTCACTATTGTGAGTTACATGAGAGGAGGTTAAAAATCAAGTGGGGAAAAAAAAAAAAAAAATGACTTCACTTTTCGAAAAGAAATATACCCAAATGAGTAGTAGCCAAATGTAGAGAGCATTTGCACGTGCAGGGGTTAGTGGCGCTCTTCTATTCCTGCCCCACGTAGGTCGTGCAAGAACGCGCCACTCACTTAACTCACGATGCAACAGGAGAGAGCGTGGGGATAGCTCTGCTCAAACAACCTCTTCAACGGAACAAAATTCGCCAGCAAAAGTGAAAGCACTCTCACCGACGTTGTTGCACGTTCAGCG…	829	non_coding_potential
C3822_s10109-comp5_c0_seq1	GCCTCCATTTGCGCCTCCATTTGTATGTCGCCTTTTGCGCCTCCCCGCGGTCATCCGGCGGAAGCGCCCAGGATATCGGGCGGATTGCCCGCGTTTATGGGGGGGACGTTCCTCCACCTTATCCGGGTATCCGGAGGATACTCCCCAAGTTCACCTATCCATTTCGCCTCTTCCCCTTCTACCTCGTCCACCTCACCCGTGGGCACCCCGCACGCGTTGCGTTTTTGCCTCTGCTGACCCGCCTCCCCTTCCACCTCTCCCTCACTTCCTGCACTCTACCACTTCTTCCACACGCCCACTTCCCTTCTCTCCCCCCCCCTCCAATTTTTTCCCATTTTAAAGTATGTCATTTAAAAAACTCTAATTAATTATTTTGAACCCGAATAAGTTTCCTAAATT…	658	non_coding_potential
C3_s13554-comp0_c0_seq1	ATACATACATACATACATACAACATATAAGTATGCACGTACGAGCTAACAAAACGGCTGCTTTTTCCCGAAAGTTCCTTCCCCCCTCTTTCTGCAAATGCGCAATCAACAAAGCGTCAATTTTGTTGCAAAACTGGATCGGCTTCTCCCTCTTTCGCTTTTTTTGTTTATTCTCCGTTTCTTGGCGCATGGGGGGAATGTCAAAGTGGTTTCAAATATGTAGAGGCCACATTTTCTTGAAAATTAAGTAAAATATAGGATTAAAAAAAGCAGCACAATGAAAATGAGCGCCACGAGCAACCGCGGAAACCAAAAGGTGGAAAAAAAACTGTTATCTTTATTGCAAAGTACGTAAACAGGTAGCATCATAGCGGGCGTTTTAAATCATCGCAGGGGAAAT…	620	non_coding_potential
C2502_s199-comp0_c0_seq1	AAATAATACACGTTGAAAACCTATGTGAGACTTTGGTCGTTCTTCTTCCCATTCCATAGGAGAAAACGATAGTACATTCCTTTAAAAAAGGACAAACTATGGAACGCTTAACGCATTTACGCTTGAACAATCGTGTAATTTGTGTGATATTTTGAAAAGGGAATGCTCAAGCTATAAGCATCCTTATATCATCATAAAAAATGGGGTATAAAATTTGCAAATATTCACCTTAAGAAGTGTTTTATTGCACCCTCTCTTCACCTCATTTTGCTGATGTAACCTCTTTAAATTATCCCCGCAAGAATGGTACGAGGGATGCTCATAAGAAGGGAATAAGGATCCCCTTTGTGGATACCCCCTGCAGCCACATCGCAGGCATAAATTGCTATTTTCCAATTC…	997	non_coding_potential
C1348_s10058-comp0_c0_seq1	GCAACGTGTCACTAAATTCCTGTCTGCAAAAGTGCGATGGATGGGTAATTCATACGCGTGTTCATTTTGTTGGCATTTTTGTTTTCCTTTTTTTTTATTATCAAGTTTAAGGGGCACAATGATGCAACGAACATTTTTAACAATTTTTTTTTAAGTGATATAAGTACAACAGTACGCATTATACGCATAACTGGGCGAGCGTCAGTTGCGTTTTCTCCACCGACTGCACCACTCGCTGTGTTTCTTTTGCTAATCATTTGGTTAAGTCTCCCTCGGTGAGGCTGCACACTCGCGGGGTGGAAGTCTCTTTCGATTGTTTTTATCGTCCTTTATGCTTCACATTTCGCTGCATACGTCTTTTCTGCCCTTCATGTGTACAAATAGTTTGTTGTCACCCCA…	756	non_coding_potential
C3454_s16549-comp2_c0_seq1	TTATGTACGTATGTACTTATGTACATATACATGCATGGATGCGCGAGCGGGCTAGCCATTTTTGCCCATCATAAAAAGCGAGACATACACACGAGAAAAAAAAAAAAAAAAAAAAAAAATTATCGCTATAATTAACAATGTCGTATATGCTGTAAAATTTATGCCGTGATTTATGCTCTGATTGATTGCTACAGTTAAGGTTATATTTTATGTCAAAACTGCCTTTGCAATAATTAGCGCAAAGGTGTGGTTGCTATAATTTATAACTACTGAGCTCATGCATATTTTTTTACGCATATATTATACATGTATATTAATCCTCCCTGCTTGTGCGAACAACTGAGTTTTCTTGTTAATGTAACACAGCTTTTTCCTTTCCATGGGGGCATTAAGACCGAT…	561	non_coding_potential
C3664_s765-comp0_c0_seq2	GTAAAGTCTTCTAAACATTGTTTAAAATGGAAAGGAAAACATTTTACATACGGATATAAGTAGACCGCGGGAAAGGCGCAACGGTGAGATTTACAGGCCGACCTGTTCCATTTCGCCTTGCGCCTACCCACATGCAACACATGGAAAATACACATGTAAATGTGCTGCTTTACTTATCCGGAAAACGATTGAATAAAGGAGAAAAAAAAAGAAAAAAAAAAAAAATCCGTGTGCCATTGTTGCAGTTTTTATTGTATATTTTTTTTTTTTATTTCTTTTCTTTAAACAAATATGTTTGCAATTATGAAATCTTTGGTAATCTGATTTTTTAATGAATTACAAAAATGCGACAGTGGGGAAAAGGGGGTTAAATCGGACGCAGTTGAAAAG	390	non_coding_potential
C452_s16078-comp2_c0_seq1	ACCATATATTTATCTTAAATGTGCAAAAAATGGATATATTTGTTTTCCTTCACCCTTCGCGTGGTGATTTATTTAAAAAATAAGAAAAAAAGAACTTATCCCCCCAGCGTTATGTTATTTTCCACAGGGGGAAATAAATGGTCAATTTGTTAGCCCCTACGCGATGCACCGTAAGCGACAACTAGCTAAACAGAACTTTTTTTTTCTCCCCCCCTTTGGAATTATTCACCTCGCTAAGGAAGCATCGCAGCAAAGCGGTATCCCGCTTCTACTGTCAAGCATGTAGCATAATTTGCCATTTTGAAGATCGAAGGGATTGCCTATGTTTTCATATCCCATATGGTGGAAAAAAAAAAAAAATGCACCCTGCGATATCCGCTCACCAATCACCACTCATCG	399	non_coding_potential
C2434_s18404-comp1_c0_seq1	AAAGGGAACAGAACGGAGGAGAAGGGGTGATGGGGAGGAGACCCTCTGAAGTTAAAAAAAAAAAAAAAAAAAATGTGACACAAATGTGGCATAAATGTGACATACGTGTGACATACGTGTGGCATAATAATTGTGTATACATATATAACCCCTCCACGAGTTGCACTCGTATGCGGCGCAGAACCGTTGGCAACTTGTGGAGTTAGTCTTCTCGTGTGCCGCTTGATTTTGCAGCTCGCGCGATGGGCCCTGTGCAAGTCATCGCTTAACCGCAAGCTGCATTTGCGTATGCTTTAATTTTTTTTCCCAATTTGTGTACACGGCGGGCGACTCGTTCGCCCAAAAGCGATTCGCCCGCTCACCTTTTTTTAAAAAAAAAACAAAAAATAAAGACAACAA…	492	non_coding_potential
C4144_s12723-comp0_c0_seq1	ATTTTCCCGCTCGCTTTTGAAAAAACTGCAATTATGACGCATGTGAGTGTATATATATATTTATGCATATATATATTATATATATATACGTACATATGTATATATAAGTGTCCACCTTTATACATGCCAGATGAACAAAAGCGCAGGAATACCATTTTTAACGCATCAAAGTGAAAGTGTTTAATCGTACTTTACTGTACACTGTACGGCATTAGTTTTTCGGCATTTTTATATTACACCTCAGAGGTGAGAAAAAAAAAAAAAACTCCTTTCAGCTAGTGTATGAACATTTTTATCGCTTTACTTATGTGTACATTTGCAATTTGTATCTTCACCCATCCGTACGTTCGTATGTTTATATATAACACGTATGCATAGCACGCATGTAAGTACGCATGT…	1240	non_coding_potential
C1457_s7214-comp3_c0_seq2	TTTTTTTTTTTTTTTTTTTTTTTTGTTTTTTTTCGTGCGTATAAAATTTGTTCACGTGCGAATGGCTACGCAGATGCATACGCAAGGGAGTGACCTCTACGTTTTAATTGTTTCGAACGTAGGCAGTTGGTTTGTTCGTTCGTTTGTTCGTTCGCTTTTTGTTAGCTTCTTCCTTCCTTCCTTGCTTCGCTTCGCTGCGCGCTTTTTATTTCCGCAGTGCCGCACGACAATCATACGTTGCCGCGCGAAAATGGGAAAATAAAAAACTGCGGGAAGTGACAGAAATATCGCCTAAGCGATGGAGAAATGGAACGGTGAAGCGGTGAAACGATAAAACGATAAAACGATGGAGTGGCAACACGATGGAACAATCGCATAATCGACTGATGGCATAATCGA…	568	non_coding_potential
C898_s15911-comp3_c0_seq1	GGTGGTTCCCCCTTTCAGGGGGAAGAAAAAAAAAAAAAAAAAATGATCGGCAAATTGGAAGCCCCTCCAAAAAAAACGTGGCCACAAATTGACATACCAAGTTAAGGCAACAAAGAAAAGGAGCTTCCCATCTGAAGGACGGGGCTGCCTGGTTGTTGCCTGCGGAAATCAGGGCCCGCGTTCTCCTCCACGTTTCTCGCGCGTTTCCCTGCCATATCGCTTCCCCGCCAGGGTCATCCCTTCCTTTGAAGCGTAAACCTAACCCTAAATCATAAACCCT	280	non_coding_potential
C4417_s2468-comp9_c0_seq1	CTCTTGAGCAATGTCGCTCAGAAAAAATTACAAATTCCTCTTTACGCGCGAGCACAATTGCAGATATGGCGAAAGGTCCATTCGAACGAATTACGGCGAACTGTCCCTTTGATTTTTCGTTTTCACTCCATGCGTACAAACAATCCTCAAAAAATGGATAACATTTTTTGCATGAAAAAATGAAAATAAAAAAATGCGACGCAGCGTAGGCAGCAGCAGAGCCATATGCCGCGGAAGAAGAGCACAGCAAAGTTGGCGGGGAAGGGATTCCTCACCTCTCGCGCGGTCGACGAAGGCACAAACGCCACGTAAGTTATGCGCACGTGCGTCATGCTCACGTACGTCACGCGCTTCTATCCTATGGCATATACTTAACGCGCATACCATTTTGCCGTAGAA…	550	non_coding_potential
C5421_s16318-comp1_c0_seq1	GGCAATTTTTTTTTCCCCTTTTCTGCAACAAAATTCGACAACTCGCTTGCACAGTTTTGAAAGAAAAAATTGGGAGATACATTTGTGTGTTGCGATTTTTGTTGCCAAGTGTGAATGGCTCGCAGCGCAAGGCGAAGGGAAAAAGTGGGCGCGAAAAAAGTGGAAGCGAAAAATTGGGAAAATGCCAAAGTGTGTCCTCCCCGTAGCCTCTACCATGCCGTTCATCCTCCCACACGAAGGTTACGAACGTATGACCGGGCACATTATTAAGCCTGTAAAAAATATAGCTTCATTTCTTTAGGAACGCCTTTACCAAGTGGAAGGAAAAAAGGGGAAATTCAGAAAGTTAACAAATTAACAAATTAAGAAAGTCAGAAAATGCATTTCATCCTTGTCAGT…	819	non_coding_potential
C3010_s787-comp1_c0_seq1	AAGAAATAGCTCATATAGACTGTGCTCGCCAGTGCAGCCGAAAAGTGGGCCATGCAGACGTAGGTGGATGTGCACGTGTGTACCTGCGCGAGGTGGCAGGCGGGGTGACCGCCCAGACAGACATGTACACAACGCGGGATTTTTTCCCGTTTTTCAATTTTCCCATTTGTTCATTTTCCCATTTTTCCGTTTACCATTTTCCCACTTCCCCCATTAACACGCTGACCACGCGCGAATTGCCAATCTCGAGTAGGCACTTCAACTGCATAATTAAAGTGACGCTCATGCGGCGGTGTGCCGGTAAAAAAATGCAACGAGGTGTAAAGCGGTGGGAAAGCAAAGCAAAGCAAAGCAAACGAAACGGAACGGAACGGAACGAAACATAAACAAGTGGGAAAA…	774	non_coding_potential
C930_s9861-comp0_c0_seq1	AGAAAAGAAAAGAAAAAGGAAAAGGAAAAGGAAAAGACTGCATGGACGGATGAACATACAAAAGAGCTTTTCCCAAGTGGCGGAATTTTTCCCCATGTGCACAAACCTGCATGACGCCCGTTTTGAAATTGTCCAGAGTTGCGTGGGGAACAAATGTAGCTTTTAGCTTCGCCTTGCTCCTTTTTTTCACCACTGCGTTTTTCCACGCGGTTGCTCGCTTGGTTTGCCAGCCAGCGGGTGAAGCAACTCGCCCCATCGCATTTGTGGCAGCTCATCAGATTCGTCGCTTCCCACCACATTCGTCGCTTCCCATCACTTTCGTCGCTTCCCATCGCGCGTCCCCTTTGAACCCCCGTGATCGATCACATGATAACTGCTCATGTGGACGCATTGCTCGCG…	642	non_coding_potential
C4292_s12262-comp0_c0_seq1	CTTCTTTTTACCATTTTTACTACTTTTACAATTTTTACAATTCTTTTTTCCTTTCAACCAAACTGTGTTGCAGTTTACGCGTTCTTTTGACCCTCCTCAAGGAGACCACGAACATGCAATTAAATTTCAATTTCAATTTCACCCTCTTCTGTTTTCTGTAAAATAACCAAAGCATACTCATTAAATGTTTGCTAATTTAGCTGCCATTTTATTGCCCTTCGTTGTCACATCAGCTTTTTGCATCCTCTTTACTTCCCCTTTTTTGTTAATATTTTTTTTAAATAATTTTTTTTTAACATTCTTCTTTTAACATATTTTTTTAACACATTTTTTTAAG	337	non_coding_potential
C511_s14466-comp0_c0_seq1	GGCGATTGTGTTGCTTGCGCAGTGGACTTTGACGTGTGCTTTGCGCGTACGGTACGCACATTAGCATGTTAGCATATTGGCATTTAGCATATTGGCATATAAGCATATTGGCATACTGACATATTGGCACACTTTGCACACTCGCGCGCGGTGCCATGGAAAGGCGCACACAAAACAGGGACTGCGGAATGGCGAGAAATGCATAAGGTGAGGTGAACAAAAAATGCGCTGAAAGAAAAATCAGGCAGACAGGGGAGGACAAGAACGAATGCGAAGGCGTAATGCGTAGGTGTAATGCGTAAGTGTAATGCTCATTGCGCGTTGTGTAACTGCCGGGAATTCGCGACCGCACGCACACATTTGCATATGCATATGCATATGCACAAGACCTAAGTGTGT…	424	non_coding_potential
C1170_s13847-comp0_c0_seq1	CGGAGCGGGAATGAAGAAGCAAGCGGAACATGTGTGCTCTCCTTTGTCACACTTCATCTGTGCCCCTTCTGCATGATTTATTTTCTCCGTATTTTTCGCTGCAATTTTCTGCGCTCGCTTTTTTCTTTTTTTTTTTTATTTTTTTACTCCTCGGAATTGTGTTTTTCTTTTATATCCTTCCCTATTAGTAGCCCTAACTGATAAAATTGGTTTTCACTTCACGGCTGGGAAGTCGTCAAAGGGGGTGACCTGATTGTTAGCCTCCCTCCTTTTTACCTTTGTGTGTTCCGTTTTGCACTGCTTCGTTTAGCCCATTTTGTGTAGCCCATTTTTTGCAGCCCATTTTGTGTAACCCATTCTGTGCAGCTTATTTATTTATTTTTTTTTTTTTCCCTTTTT…	730	non_coding_potential
C1255_s11682-comp0_c0_seq1	CGGCGCTTCGTCTCCCCCTCGTCTGGCCGCTCTCCCCTCGGCATTTTTTCCCTCCCTGGTGCGGCTCCTCTCTGAAAATCGCCACACCGCAGTGGCATCACCCGGTTGATTCTCCCCCGTTTGCATCACGCCATGTGGTTATCTGCTCGCGTTGGTTCGGCCAAGCTGGGCAGAAAGGGGCAAAAAAGGGGAAAAAAATGGGCAAAAAATGCGGTACAAAAAAGGGCAAATTATGCGGTACAAAAAAGGGCCAATTACGTGGCAGAAAAAAAAAACCCAGTGCGGCAATTACACTTGTAAATTTACGCCAATTAAAAAAATAAAGAGAACCGCTAACCCCATTGGGGGAAAACAAACACCTCCTCATAGGTAACACACACTGAGAGTGCAGCTTCGTTA…	541	non_coding_potential
C3249_s20577-comp0_c0_seq2	TTTTTTTGCCCAAACGTATAGGCATTTAAGAGGCGACATTTCCTTTTCGCCTTTCCCCTTAACCGTTTTGTTTCCCCTTTTTTTGTGGGCGCAGGAAAAAGCAGTTTCACAATCCGAAAGAAAAAAATAACATTTAAATCATCGCAAAATTGTTGATAAGGGAAACAATGGAAGGATGCGTCGTAAGAATGTCTGCACAGAGTGTGTGTACAGGTGAAGAGCGACAACAGCGCCGCTTTCTTTTTTTTTGCGAAAAATTTACTCCCTCGTTATTGCCAATTGGGGGGGATGAGAATGATATTTGTGCCGCACTAATATATGGGAAAAAAAATCACATTTAAAGCGCGTATCATCATACGCATCCGTTCCGTTTGGATGCCCTTTTTGATGGCTTCAGGA…	1611	non_coding_potential
C3655_s17398-comp1_c0_seq1	GTTGCTTCTCCGCTCCCGCTTTCTTCATTTTTTATTCTTATTAAATGTCCCAAAAAACGCAAATTTCTGATGGCAATATGTATATATGCACATATGTGTCTGTTATTTTTTTCTCTCCATTCGGACAAAAACCACGAATGGAAGGCGGGGAGGCGCACCCCCTGCAAAGCAGAAACAGCCGTCCCTTCAACGAGCGCTTTTGCAATTTTACGCGGACAGCTTATTAAACTGTCACATGAGAGAACTGAAAAATGAAAAAGTTGCAAAATTATATTTGGAAAGGTACCCCTCTTTCTAAGCGTCCCCTTTTTTGAAATTCGCCTCTCCTCGTCGCTTCCGGATGGAAATAATCTCCTTAATACATCTCACCTTGGAGCTGCTCAAATTGGGGTCTTTTTA…	1166	non_coding_potential
C5185_s21494-comp0_c0_seq1	ACATATACATACGTATGCAATACACTTATTGAAATTCTGCTGGAGTCAACACCCATCAAAAAAAAATCACAATTCGCTTCATTTTCAAGCGTGACAGATCTCGGCCTCGTCGTATAATTCTTCTTCCCATAAAATTAACATTCTGTTCAGCTTGTCATTTAAGAAAAATGGAACAGTGAGAAGATGTGCATGGATGTCAATTCGATATGCTCAACAAAAAAAATTGCAGAATTGTGATTAGTCGTTATGTTCCCTCGTATATGTAAGATTTGGGAAAAAAAAAAAAAAAAAAAAAAA	297	non_coding_potential
C6150_s19841-comp2_c0_seq1	ATAGTTTTTTTTATTTTTTTTTTTTTTTTGTGTATAGTAGTTATACGAACAGTACACTCGTATGATATTTGTCTAGAATTATACGTTTTATGTGAAACGAAGCTTACATGTACATATTATAATTAAATTAATTAATAACCCCTTATGCATTTTTAGTTTTTCCAAAATGTATACATTTCTTTTATGTTTTAACGAAACGCATATTTTTGCGTCCATTTTTAAATAAGACGTGACGTTTTATTTACTCTATAGAATAAGTATACTTTAAAAGATTTTTTTTTGTTTTTTTTTTCTTCATGGACATGTTCTAATGTTTTGTAATCTTGGCACCTTAGGTGCGGATTTATAGCTGCACAAAATTTATTATGAAAAATATATTTTTTAGAGTAGACTTTGTGT…	861	non_coding_potential
C3032_s2045-comp1_c0_seq1	GCCAATTTTGCAATGAACACACACAAGGGGATATGGTGTAATAGCTACGAAGGAGAACAAACACGCTTCCCCACAACCCTCTGATCGTCCTTTATGGCTTGCTTCCCCCAATTGAAGCTTCACATTAGCCACGTTAATCGAAGCGCTATACAACGCGCATTTGCCGCGTTAACTATGTTTCAAAAAAAAAAGCTGTGGCGAGGAAACCCAACGCTGAAAAAAAGGCCCCCTTCGTTGGCACAAAAATTCTGCTAATTTTCACAGAACAAAAATGGCCGTTACTGTGCAAAACCCACCTTAAAGTAACAATCGAGTTGTAAAAAAAAAAAAAAAATAGGCACACATATGCATATATATGTATAGTACAAAAAGTACCACTCGTCATTTTTTTCATTTTTT…	1535	non_coding_potential
C2830_s2769-comp0_c0_seq1	ATGAAACGTATGAGGCGCATGAAATATATGAAGCACATTCAGCACATGCAGCATATGAATCGCACGCGATGCAGGGGGCACGCCCGCTTGGTGGGATTCTTAAATACATAAGCATGTGCACATAGGCCCGTATGCTCACCGCGCGGCGGTAGGTTAGCAAAAGGGCAATCGCGGCGTAGCGCTCTGTTGGCGGAGTAGCGCAGCGCTGGCAGAGTGTTATATAATATATTCCGGTGGCTGCTTTTATTTTTTTTATCGCTTTTGGCTAGCGACGCGTTGCTAAAGTTTGCTTGTTCCCCCTTGGGGTGGAGCGTATCCCGCAGGTGCAGCAACGGATTGCACTCAGGACGCCTTTGCGAATATATATAACTGCGCGGTGCCTTCTATAAAAAAAATAAT…	889	non_coding_potential
C914_s19188-comp0_c0_seq1	CTTTTATAATTATTCCTAAAATGGTAGACAGCGAAAATGCGCATAGTATATCCAAACATATTATAAAAAGGAAGGTAAATTCCACGTAATTAATGATTTTTTTGCCTCCTAAAACGATAATGTGGCATTTCTAGAATTTTATACGATCAACAATTTGCATGTGTAATGAATAGAATAAAACAGAATTACCATACATAAATAATACACTACTGCATGTGATACTTCCTCTGCTTACAAACCAGCATACGTAATGAGAAACATGGTGTCACGATGGGAATTTTTTTTTATTTATGGCATAGTATATTGTACTTAACGTGGCTTATTACATATGATAAAACCATATAAAATATTACTACGCATATTCATTCATACGTCGCTAGCCATTTATTAAATTGCATT…	887	non_coding_potential
C5475_s11774-comp6_c0_seq1	ACGCGCATTAACCTCTCCCAAACGAGCACCCTCCTGTGGGTGAAAAACGACGGGAAAAGGAAGCTCACGTGGGGGGTAATAAACGCACTTCAAAACGGATCTGCATTTTTCCCCCCTCTGCCTTTGCGGTGAGCGCTAAAATGCATGACCAAATGATGAAGAAAAAAAGTAAAACGCTGATCGACGGGTAAGAATTCCATTTGCGCTGGAATGCTAAAAATGCCGCTAACCCTGGAATTTTTTTTTTTTTTTTTTTTTTTTGTGGGTCACCTTCAATCCCAACTTGTGGTGACTGTTCTCGCGGGCTACACTTACCCCTGAAAGGAGTGTCCCTATCAAAGGGGTTTGTTTCTCACGTGCGCGCGGGAAAAGCGAACAGGAGGCAGGCGCAAACGTATC…	1011	non_coding_potential
C1560_s15017-comp1_c0_seq2	ATTTAATTTTTCCTTTTCAATCTTTCTCTTTTTTTTTTTTTTTTATTCTTTGGTTTTATTTTTTTGCTTTATTTATTTTGTTTATATATTTTAATTATAGTTTCGTTTCCCTATTTCTCTATGTTTTTTTTTTTTTTTTAAGTTTCGCTTAATTTTTTATAAAAAATTGTGGATTGCGTAAAGGGGTAAAAAGCTTTTTGGCTGGCGCGGGCTCGCGAATTGCGCTCTTTGGTATAATACAATTATAATATGGGGGTGGGCGGTTTGAATGAGCAATCGCCGGTGAAACGCGCTAAGTTATTTAAGTAACATGAAGTATATACGTATACGCGTTTACGTTTGTAAACGCGGGGGGGGGGCAATGTTTGCCGAGGGCTTCCTCTTTTGGAGAACCGTTTC…	1266	non_coding_potential
C2666_s15127-comp0_c0_seq1	CTGAGGGGTTCGCCACTGGACTGCTGACCGGCTCAGCTGAAGCGGCGCCCCTTCTCGCATATGTTACATTCTTCCAAGGCGCCACGTCGATGGGCGCCCATCTTTCCAAGTGGGATATCCATCGATAATTCCCCCATACGCCAAACAAAGAGGGCGTTAAGGCCATCTGTGCGAAACGTTACCCTCTTAACGCGTAAAAAGCGTCGAGTTATAGACTAGCTGATGTGCGAGCAGTCAAAGCCCCTCTCTGAACAGCCCTGTCCTATTTACCTCCTCAGCGGAAACGCATTCCCCCATGCTGTATGGAGTGACCATTTTATGGCCGCAAAATTATGTGTTTAAAATGATTCGCCCCTCCATATCGGAACACCGCTTAAGCATGTGTGCCTATTCGTACAT…	506	non_coding_potential
C2779_s11000-comp3_c0_seq1	GTGTTCTCAAAAAAAATAAAAAAAAAAAGCATATACATATACATGTACATATCTTCACATGTGGTATACTCTTACATGTGCTCTGTATACGTAAGCCACGAAGGCACGGGTGAACGTAAGAGCGAACGTAAGCACATACGTTTTATCTACGGTCGCGTGTACAACGTGAAGAATTTTTTTTTTTTTTTTGCAATAAATGATCTCTTCGGTACGGGAGTTAAATCAAAGATAACAGTATACAGGTGCGAGTTCATTCATGCCATTCAGTCGTGCATAAAGCTCTTTTTTCTTAACTTTGCAATTTACCACATATGCACAAGTAGGTGGAGATGCAGTTATGTACAAGCACATGCATAAGATATAAGTATGTGTGAATAAGTTATTCATATATACAATGAC…	595	non_coding_potential
C5712_s3052-comp0_c0_seq1	GGGTGAAGCTGTTTTTTTTTTCTTTTCAAGGTTGTATAATTTTGTATTTCCCCATACACCCCTCTCACATGTAAAAGGCTTATATAGCATCCTAACTGGCGCTTTAAATATTTAAATGAATACGTCTTAGCTATATACCCTCTAATGATCATAACATACCATTAATGTGCATTAAAAATATAAATATCACAAAAAAAAGACATTACCTATTATTAAAGCAACAAATCATGCGTTAGAACCCTAATACGCTGATAAAAAATAACATTATGATGTAAAAGTTAATCGGTAAGCATCTCATTAATACACTTTTAGCTCATTGTAGTAACATATCGTATAAGACAATGGATGATTTACTATATGATAAATGTAACCTCCATTGCTATTCTCAATTATCAATTT…	530	non_coding_potential
C1226_s19408-comp4_c0_seq1	AACGCAAAATGAACGCAAAATGAAAGCAAAATGAACGCAAAATGAACGAAAAGGTCAACGCAAAAAATGTACTCTTAAGTTGCGGGAAAAATATTACTGGCACTTTTGTATATTAAATACGTGATAGCAGTTCAAACGTGCGCTGCGCGTAAGAAAGCAAAAAACTGTGTTTGTCACTGGGCCATGGAATTAACGAAAAAACGCAGGTCAAAAAATTGCTAAAAAAAATTAAATACGGATACCCGAACACTTTTGTTACGCATGTGGCTTATGCACATTCTTGTTCACCGCGCCATGTATGCTTGTGCGTTGGCGCAAGAACGCCTATGTATATACAAGTAACGCATAAGTGCATTTGCCCACATGCCGCCGTAAGCTGTATGCGCTACATCTCAG	396	non_coding_potential
C3842_s5371-comp1_c0_seq1	AAGGGGAAAAAAAGGGGAAAAAAAAAAAAAAGTTTATCCAAAAGGAAGGTAGCCAGAATGGGGTCACTCTTACACCCCCCCTCGGTAGTTCGAGAAGGGGGCAGAACAGAGGTAACCCCTTTAAAGGGACTTAACAGGGCGGTGCTGCGATGCCGCGGCGCCAGGGGCGTGGCTTCAAATGGGCAGATAAGCAGATGAACTAATGCCACAAAGACAGGTGCGCAAGGGGATAAACTATCGCGCGCACTGTGGGTACTTCAAAATGGGTAAACGGGGATGAAAGTGTTGGTTACTACGTACGACATGCACTTGTATGGATGTCCCCTTTGTGTGTTACTTAAAAAATTATTCCATAAAAGTGTACAGGGGTGAAGAGAGAAGGAGCAATTCGTGTAATTG…	480	non_coding_potential
C1751_s20010-comp0_c0_seq1	ATTTCATTCCTCACAATGCCTTTGTGTTTTATTTTTTCTTTATATTATTAAGCTTTTTTTTTTTTGCTAATATAGACAAATGGTATCATGTGCAGGGAAAAAGCTGCGTTTTCCCCCTTTGGAATAATGCCGCGCTGGCTGGTACTCGCACAGCACGCGGTGAAATAGGAAGTTGCAGTTATTTGCGGCCGAGGAAAAATGCCTCCCGAGGATGCGCTCACCAATGTGCGTTTTGCTTGTGCGCGCATTTAATTGCGACAACTGTGCAGAGAGCAAACAGGGCAAAATAAAGCTTCGCGCAGCAAAAGATAAAATTTTGCAAAAGAAGAATGGCTGAAATAAGGCGATATGTAGCGAAGCCAAACGAAACTGCGCGGAAGGAAGTGAAATAAAAAAGTG…	1128	non_coding_potential
C85_s13588-comp7_c0_seq1	CACTTCTTCATATAGGTAAAACTTGTGCGCATCCCTCTCGTATACTAACGGGGAGAAAGATTCTCCTCCGGCCACCACCTAAAATGTCATTTCCTTTCAAATGTAAGAAGTACACGTTATATGCAAAATTATGAGCCTTCCCTCACAGGCATGTACGCATGCACAGGCGTACCTTATGCAGGCAATACATACAGAGGGGTGAAAAAACGCTATGTACACCTTTTCTACGATTAAATAATAGTCACGCGGGCGAGCAATTAGGTAGAATGTGCACTCTGCCGATAAAATCGAATTGCAATTTTCAGCATTTTAG	313	non_coding_potential
C388_s13561-comp0_c0_seq1	AATACATTTCACACGACACTCGCGCAGTGGAGAATTTCCCCTCACCGTCACACGCATGCGAATAAGCAGCCCCAATCCGAATGGGCACATGGGAGGAGAAAAGGCCTTACTTGCATTAACATCGGTGGGGGGGAAGTATACAAGCGGTTTTTTTTTTAAAAAACTGTTCGGAAACAGCATTGAAATGATCCACATAGGTACATATACGTAGTACATACGCATAATACGCTGAAGGGCGATCGCTCCATATAAGCCTCTTTTTTTTTTTTTTTTTTTTTTTCCCCTTTCCGGGGGAGTGAGGTGAGGGGGTACAGCCGCCCATGCGAGTGTAGGCTAAACGGAGGAGGTACTCGTACGGAGCAGAAAATAAACTGTACCCCAAAAAAAGGGAATCAAATG…	449	non_coding_potential
C3772_s12081-comp0_c0_seq1	AGACGTTGTTATTCTCACCCACAAAAAGGTAAAGTGGGGGAACGGGGACCTACAGGGAAGTTCACCCCAACTGGGAACGCCTCGATCGTTCGGCAAGTTGGTAGCAGCAGTGTTGGCAGCGGAAAGAGCAACGGGAACGATAAGGGAAGACTCAAATGGATGTACCTATGTGGCCACTTGTGTGGTTTGGCTTTCTATCGATGAAGTGACCTGCCGAGGAGGGAGGAGGCCTCTCTCATCCGTTTTGCATTACCACCTTGTGGGCCCCACCTTTGCTGCTTCCTGGCGAGCTCACTGAATGACCATTTGGAATCCTCCCCCAGGATGTGCACACAGGGTGGGTTCACTCGTTCAACACAGGTAGGCATGCACATCAGGTGGAAATCCCTTTGGGGGGGG…	898	non_coding_potential
C6601_s8730-comp4_c0_seq1	GCACACATCTACGCAGAATCATACAGCTACACGAACACATCTACCCAGAAGCATACTTCTGCACGCGTGCATCTACACAGGAAAACTCTCCTGCATGCGCGCATCTTACATGCAGAAGGGGCAAACGCGAGCGAGGCAAATAAATAGAGGCAAACTCATCGTCATACAAGGCGGGAAATCTCAACGCACATGTGGTGATTTAGAGAACACTTGGAGGAGATCCAATGTGATTCCTCAACATCAGGGTGGAAACTCGCACGCGCAGGTTTATGTGGACTATGCATCTACCGCTGCGTGTGCTTCTGCATATCTGCCCAACCCTGCTGACAAGCACTCATTTGAGCAGCTCCAACGGGAACGGCTCTCTTCGTACATTAAAAAAAAAGGAGAAAAAAAAAA…	419	non_coding_potential
C4132_s5186-comp3_c0_seq1	GGATACATGTGTAAGAAGTGCATCAATTGTGTATATAAATATATACGTGTATGTACGTATGTCAAACTGAACTAAGTGCATGAAATAACCCTGCTTTTGTAAGCGTAGAAAAATTCCACGAATGAATATACACGGAAGACACTATTACAAGGCAACAATTTTTTGTAGTGCTGTTATATATAGCACCACACGTAATAGTGTTCATTTTTCAAACTCAAAGAAAAGCAGTGCGGGAATATTTTTACAAACTTTATGATAACAAACTGGATAGACGTTTTTGCGTAGTGCAAAAAAAAAATAAATGCA	306	non_coding_potential
C5916_s1253-comp0_c0_seq1	CTTTTTTTTTCTTTTTACTTCCTTTTTGTGTACTTTGAGTTCCCAATATAGAGGGTTTCAATTTGCCGGATTTTCATTATTAACCTATGCCTATTAAATTTGCTAATAAAATGAAAGGTTATCTTTCGCACAGTGAAGGATAAAGCTGTGAGCATTGGGCATATTCTTACAAGTCGCTCATAGTTTTAAGCTTATGTATAATAATTACTCTTTATGAAATATTTTTCATTCTATAAAATGAATAAAACTTAGTGAGGCGCATGCTGGGCAGCATACCATCTCGCTTCACCATGCCAGCCATAAGTTAATAACATTTAAGTTGGGGCAGTGGGTTAGTAGTAGGAAAATGTAATTCCTTTGTTCTCCACTCAGATGAGGTGAATAAATTTTACTCGTAAA…	1744	non_coding_potential
C2256_s15245-comp1_c0_seq1	GCACCACAGCATTTTCCCCCTCTCTTTGGCGGCACTTTTTATTCTCACAAAGGGGATAAACACCAATGTTTCACAGAATGATCATCAGTAATTAGCCTTAAATGCAAAAATGAAAAGAAAATTTTCCCTTTCACTTGCATACGCGCATTTACAGTCATACGGTTTTGTTCTCTTAACATGTGCGAGTTGCAGAAACTTACGCATACTGTTGCATATGCAAAGGGGATGATTGACGGGTCGCAATTATCGCAGGGGTGTAAATATGAACATTTGGTGAGGCGACTTCCCACTCACTTACTTAACGTAATTTTGAGGGGGCCTACATATACCTGCGCACGTACGCATCGATGGTATGTTGAACTGTGAACGGGAAAATTTGTGAACACCTTGGGGAGGTGA…	468	non_coding_potential
C713_s10085-comp1_c0_seq1	AAAAAAAAAAAGAGCAGGATGGGAGTGTGGCTAATACCCCCACGTGTGATACCTTCGCTTATCTCCCCACTCTGCTTTGTAAACACGTAAAAGAAAAGGACAACTAAGTGGAGGGAAAAGAATGAAATCCCTCGTGAAAGAAAAAAGCGCGTACATGGGGGTGCCTACGGCTAGCGCGAATGGGAATTAACAACATGGCTCCAACGTGTGGCACTGAACTGCAGCCTCGGTAAAGCCTCTACAAGGATGGGGCCAGCGTGCGAAAAGTGCAAACATGGGATGCTATCGAATTATTTGCAAGCGTTTCGTTCGTCAGTCTTTCACCAGCCCTTCGCTGAAGTGGCTTCCCCAGGTTGGTGCCCGCTGGTCGCCCACGCTCTTTCCTTTAAGCGTGGGCAG…	675	non_coding_potential
C5000_s7700-comp0_c0_seq1	GGACGATCGAGCGAGGCGGCGAACTTGCGGCACGCGCGCCCCTCCTCCGCTGTCCTAGCCACCGTGGTTGAGTTTGCTCCCCCCAGTTGGTACATTCGCCTAGTGCTGAAAGAAGTTTATCCCTTTCGAAACGTGCCCATGGAGCTTTTGCCAAGCAGTGGTACCCCCAGTGTGGAGGGCGCGCGGGGTGCTATGTTCCCCTCGACAGTTCGCGCCTCCCCCCCCGGGGGCGGCAAGCTGTTAGGAAGCACTCCAGAGAGAAGGGACGCACACAACGTATAGGAAGTAGCCTTTTCCACAGAGATAAGCTAGCCACTGGGAGAGCAGCAGCGCCGGAACAGAAGCATCCATTTAAGTTTTGTTGCCCCGATAGGACCTGCGTCATCCGCGTGGTGCGTT…	1071	non_coding_potential
C4044_s5212-comp0_c0_seq1	AAAAAAGAAAAAACAGTAGTTTTTTCAATAAAAGGGGTACGTACGGAACGATCAAATAAAAAATAGAATTATGTATGGCCCAATCCCACGGGGTTGCCTAAATTATATGCTGAATTAAATCGAGGCTGAAGGGAAGAATTGACATGACGTGTTCGTTCGTTACTTAAACGAGGCAAATGGGTAAAAAATGAAAGGTAGCAAAAAGGAGTACTCTTAAATTAAAAGATACCGCTCTATGTGTGTTCTATTTTTTTGCTAAGCAGTACATTGCGTGTGTTTGTTTGTATGTTTGTTTTTTTTTAAATCCGTTTTTATAATTTCCGTTTTGCGTTGAATCCCTAGCGAAGGGGAGAAGACCTCTTCACTTAAGCATGTTTTACTTATTTGCAAAAAGGTTGG…	692	non_coding_potential
C703_s1696-comp0_c0_seq1	GTACAGGTGGGTCACGCGAATAGCGCGAGTGACTTAGCGCAGCCATTCGTCCCCGCAATGCCCCTCCAGATGGCCCTCCTTCCCCGAGATGACCCTCTAAAGTATCCCCCACTTTGCACAGGTGTGATGATAACCTGGTAAGCAGAAAATGTGACAGAAAAAAAAAAAATGTTGCCAAGGTGACTAACCCGCTTCTGCTGCACAAAGCACATGGGGAAAACTCCACCCATGGAGGGAGTTCCCACTTGGGTTGGAGGAAAAGTCTCTCTTCGAGCTGCTTTTTTTAATAATCACCATGTAGGTGTAGTGATGCCTCTTTTTTTTTCCCTCCCGAATGAGTGCACCACAGGAGGGGTCAAATGGTAGATGACAAAATGTGCAACGGTGAAAGGGGAAGAA…	440	non_coding_potential
C6435_s13977-comp1_c0_seq1	GTCTTCCATTGTAATGACTGGATTCCGAATGAGCGTGAAAAACATAAATATTTTCAAAGAAGAAACTCACTCACATGATTAAAGCTACTTTTATGTGAAACAGTTGTATTGTAGAATACAATTTCTAACCTCCCTTAGCATAAAAAAACAATTATTGGATGAAAAAAGAACACTAAGCTTTTCTTTACGTGTGGATGCAAATTTCTTATTTATGTCTTTTGTTTCATAAATTTAAATAAGAGATCGTCTGTTTTACAATTTATTCACGCAGTTCATGTAAAACAGTGTTATTTTACATTTATTAGTTTGAAA	312	non_coding_potential
C346_s17620-comp0_c0_seq1	CATACCTAAGACGGTTGTAGAATAACCCCTCTGTGTGCACCCCAGAGGAGTAGCAAAAAAAAAAAGTAGATTCGTAACAGCAGCTAATATTTCCTTGCGCGCTGTGCATTAGCAAATTCGGAAAGGTGTACGCCTATTGAAATGGCTAGGTGGAGAAGGGTGCATACTGGGGTGTAAATTTTAGGTGAGCGATGAGAAGGGGGAATTCCCCCTCTACTTATCTGTGGAGCCCATCCTGGAAGGGGCAACTCCCCGTAGTACGAAACGCTTCCCCGCTGCAGCGCCTTATCGCAAAATCGCTCTAAAACGACATCCACATGAAAGTAAAATGTTACCTTTTTTTGCACCCCCCGGAGTGGTCTAATTCATTTGCGTTTCCCCCCTGGTGGTTCCCTTTGA…	678	non_coding_potential
C2450_s12874-comp0_c0_seq1	GGTAGATTTTTTTTTTTTTTCAATTTTTGCAAAGCTCAAGAAAAGAAGCGAACAAAAAGAAGCAAATACATTCGCAAAAGTTCCCAAAAAATTGCCAATACGGCCAACAAACGGGTTACTATTTTTTAAAGCACGTTCCGAAATTTTCCACGAAAAAGTGAAAATAAGAAAAAAGGGGACGAGGGGATTACCATGCACATTTGTGTAAAAAGGAACAAAGAAAGAGTAGTACACAGGTACAATCTTTTTAGGGACAAACTGGCAAACGGCAAAATAGCAAACACGTATGTTGTGCAATTCGGGTGTAACCTTTCCTCACCGCCAGGGGGTGTGTCACATATGCGTCCCTCCCCGTAAGGTTTTATGTGTACGCATGGAAAAGGACCTTGCTGGGGGATA…	839	non_coding_potential
C1893_s3189-comp0_c0_seq1	AAAAAAAAAAAAAAAAAAAACACAAACACACACACACACCTGTACGCTGGCGCCAGATTATATCACATACAATCGTGTGCGCGAGCGCAAAGGGCACGGCGATTTTTCCCCTCTCCATGACGTACAAACAGGGAAAAATATCAGCGTGTAGAGGTAACCTTGCACCCGAGAATGCCTGTAAAATTTTCACCGCGAGGCTTGCGAAGCAGAAAAAGTGTCAACCATACAAACCAGGAAACAACAAAGTGACCGATCAAAGGAGAGCCAAACACGCGAAAGGGGTACTTGTGTCCCGCGTGTTACAGTAAAGGAGTAACCCCCAAATCGAAAGCATCCAACGCGGGG	345	non_coding_potential
C3146_s550-comp0_c0_seq1	GTCCGTTAGTTCAGGATGCACCATTACTTCATTATGCACTGTTTCTTCACTTTTCGATGGTTCTAACACGTTCATGCACGTAGAGAGGTCACCTGATGTTCCATCTGGACATTCTGCTGCTTCTTCTTCAGCTTCTGCCTCATCTGGTTTAACTACATCTTTTGGAGCTGGTGCTCTCATAAGAGGTGTTCGCCTATCAGATGATGTCATAACGGGTGTTGACAAAACGGATGTCGTCATGACAGATGCTGTCGTAACGGGTGTTTTTGTTGTCGTAACTGGTGTTGGTGTTGTCGTAACAGATGTTGGTGGTGTCGTAACGAGTCTTGTAGCAACAGATACTGTCGTAACAGGTGCTGCCAGAACAGGTGCCGCAGGCGCCTCTGAAACTTTTGTTTT…	419	non_coding_potential
C366_s21803-comp4_c0_seq1	GGGAAAACAAAAAAAAAATCAACGTAACGAAACGGACGGAAGCGCAGCGTCGCTCTCCAATCAGGATAAAAAAGAATTGAACTGGTCGACCAACGGGGGGTTAACCTTCAACATCGAAGAGGGAACTCCCAAATGGGGGCCAAAATCGGTGGTCCTTTTTTTTCCCTGTTCAGTTTATATTGCGAATTTTTCGCCAACTGGATTTATACCAGTGGGAAAATACAATCCATAAGAAGGGGGGGACGCTTCTCCCAATGCAGTTAAAAAAATAAAATAAATAATCAGGCAACTTTCAACTGGGAACTACCTTTAACGTGGTAAAACGTCCAAATAGGTTCAGAAAAAGTGGCAACAAATTCGTCAAAATGGATCAGCAAAAAAGGAGGGCAAATTTTTC	397	non_coding_potential
C2032_s3556-comp3_c0_seq1	AGAAAAAAAACACACAAAATAGGGGAGAATACGAGTGAACACCCGGAGGGATAATCACCCAACGGAGTGGCAACTCTTTTTTGCAGAAAAGGCAAACAAAACGGAAAACACATAAATAGTCGCATGACGCCAGGCGTTCCCACTTCTGCTTCTCACATGCCACTGCTGCGCTGCGGGGAGGTCTGCCAAGTTGGATCGCGCAGCTGGAAAAATGTTGCCATCTCAGCAGCTATCACCACTGGCGCGGAAAAAATATGAACAGGTCAGGCGATTTAGCCACGTTTG	285	non_coding_potential
C2672_s435-comp0_c0_seq1	AAAAAAAAAAAATCAAATTCATGTAAGCACACCAAAAAATTTGCAATCCTCATGTGTCAAATCAGGGAAGGCGGAATATGCAAAAAAAGCACAACCCTTATGACAAACCTTTGACCAGCAGTGACCCATCTGGCCAAGATAGGAACCCCTATAATTACGATGTCAAATGCGACGAGAAAGAACACCTTACACGAACTGTACGGACACCGAATGTTGTAACTTCCCCATAATTTACACCAAAAATGTGTTATATTTTAACAAAAACCAAATAGGTTTTAATAAAGCGATTAAAATTTTTTAAAAAAAATAAATCCAGT	317	non_coding_potential
C2585_s979-comp0_c0_seq1	TTTTACCTTTATTTTTTCCTTCTTGCATGGGGCGAAACCTTCACACGCAGAACAAACTGGAGGGGAAAAATACAAAATGGTCACAACTGCTATTGTGACTTGTTTTTTTTTTCTTTCTCCACAGGAGTTGCCACCCACCCGAGTTGCGCGTCGCGCGCTTTCAATTCGTAGACCAACTTGTTTAAACTTTACGAGTTAGTGTTTTCCGCGCGGTTCGATTTTGTGTCAACTGCGCCTTTTTTGTTTTTTTTTTTCGTTTCATTTAGCTTTATCTGCCGCCTGTTTGATGTCTCTTTGCCGCATGTTTGCCGCCCTTTTTGCGAGCTTTTTTTTCGTCACTTTTCAGTTTTTTTCCGTTTTTTTGCTCCCCCCGGCAACGGCCCCAACTGGTCGGAAGGC…	750	non_coding_potential
C3346_s9800-comp0_c0_seq1	TGTCATTCGTGACGGCCGCTTGGCTAACCCTTTTTGACCCACCTCTTCTGTGGAAGCAGGCCTAAGCTGTTCCGCGCTTAGCGTCATTATGGTCATTCGGAAGAGGTTGACCGACTGGCCAACTGGCCGAGTGATCAACTAACCAACTAACCAACTGATTGATTTCTTCCTTCCTTTTGCCCGCCCGTACTTTTGTTCCACGTGACCAAGGGGGAAGAAGAGCGCCCCCCACTGGCCACCGTCTAAGGCAAAAAAACATCGAACCTCCAAAGCGTTCATTTGGATGGACCCCCGGTGTGTACATATATAAAGCGTCCGCAACCCGGGGGAGGACACACCCACCAAATGAAAAGGAAATTACCAAAATAACTTCCTCCCCACTTCATTCATATAAATTTT…	745	non_coding_potential
C3155_s8204-comp3_c0_seq1	TTGCACACTTTTAATATACTTTTGCCATTGCGCCAAAACATAAAAATCTAAATAAGTGTATACACCTTTATAGGAGAAAACGAGTTAATTATAAATGGTAAATGTATTTCTATGATACTGTTGGGGGGGGAATTTTAATTACACATACATTTGCATATGCGTACACGTGGCACATGTAGGCATATGTGATTCGTATGGATGTATATGTACATGGGCCTACGCGCAGGTATACGTCGTATATATAAATATGTATAAATATGCATACATATAAATATATGTGTACATATATACATATTTACACTCTTGCATGTGCGTGCACATGTCGTATACATTTCCTTTTTTTTTTTTTTTTTTGAGGTACACGTATATGCGTTGCGTACACTGTGTGTTGTATATATA…	571	non_coding_potential
C588_s4265-comp0_c0_seq1	TTCTTCCCCAAATTAACGACACATTAGAAAAGTTTGTTTTTGATGAAAATGGAAATATATATTTTTTTTTTTTGCCACTCCTGTTGTGTGATTGATTAGGAGTGTGTGCAGTTTTGGGGTCCTTCCCCTTTCCCCCCTCCTGAGTGACTGACTCACGCTATTAAGTATCTCCATTTTTAACCCCCCTCAACATGAGCAGTGTGTTCCACTTGACAATTGCTTCCCCCCCCATTTTGTTAAAATGGTCACCGTGATGAGTGACTACCCAGTGAGTGCTCTTCCAAGGAGTCCCCATCTGCGGGGGGAAAAATATCCGTAACGACCTTCACAAATCGGAAGGGAAGTCTCAACCAACCTATGCGGGGTTGTCCAAAGGGGGGTTGAGCAGATGCAGAAGGG…	478	non_coding_potential
C371_s12543-comp2_c0_seq1	TTTTTTTTTTTTTTTTTTTTTTTTCCACAAGTGCATTCGACGAAATGGGGTGTTATGCCTTCTTGTTCTTTCCCCGAACGACGCATCTATATGTATGCTGCTTGACTTCCTTTGTGGGGGGAGCGAATCGTGTTCGAGTTGCTTTTCTTGTGGGGAAAAAGAAACAGCTGCTCGAAGTGCATGTGTTGACGCGATGGGGAATTTTCCTCAGGAGCCCCTCCAGAGGGAGACATTCTCAGGGAGCAGCAAAGGAAGGGCAAACGGAGTGTTTCTTGAAAAGTCAACCCGAGGGCACACTTTGAAGGCACCGCCGAATCGGCCTCTGAACGGGCCAGTGGGCGCACACCGGGGGGCCGCCTCGAAGAAGCACGTCTCTGACAGGCGCGATTTTATTGGTCG…	562	non_coding_potential
C4791_s1466-comp1_c0_seq1	GGATGACTTTGAATCGACCGAACGGACGGCGGGAAAATAGTCCCAGGTGCGGCCCACTGGGAGTCATTTATGTCATTTGCCCCCCGTGCGGCTCTTCTTCCCACAGGCCGCTCCCCTTTTTACGGTAAGATGGCCGAGCGCCGGGGGGCCACGGCGGACAAACCGAGGGAAGCTCCCACTCAGGGGAGGGGCGCGAGTACACACGTGTGCACGTAGGGGAGTAAGCACGTGCGGAAGTAGGCAAGTACGCACGTACGCAGGTACGCAGATGCGAATATATGCATGTGCATGTACGCATGTGCGCATGAGCGCCTTTTCGCCCCATCGCCCCGTCGCCCCGTCGACGCTTCCCCCCGTCGAAGCTCTCCGTGTGTGTGGACTGCGGATGGATGCGGGTCG…	1018	non_coding_potential
C4040_s13219-comp5_c0_seq4	GTTCATTACACTTGCTCATTACACTTGCTCATCCCATTTGCGCACCTCACTGTGTGCCTCGCACGCCTGTGTAATACCCCCCCCTAGGTGCAAGCATACGAACGTGCGCACCCACCCAAGTGTACCTTTTATGTATGCATTTCTTCGCGAGTAGTTATACCTTCCCCCCTACGTGACACTCACCGGGTGACACGCTTGGTCGATCGCTTTGCATTTTTTTCAGCCCGAGTTTTCAACACATTGAACGTTTGGCATTGTGTATACATATACATGTACATGCACATATACATATACGTTCTTTTTTTTTTCCATCCTGCGCGAGTAGTTTTTTTTTCCCACCATGTACATTGGAAGTGCGCGCTGATTAAACACCTTCCGCTACGCCATTTCTGTGTAACG…	841	non_coding_potential
C2222_s14604-comp0_c0_seq1	GTTTGCCTAACCGTAAGAGGAGGTAAGAAAAAATGATACGTCGCCCCTTTTGGCTCTCCTTCATTTCACGGGGCGATGTCGGTTTTGCCGCTACGGAGGAGAGCGGGTTTACCGCCTCGGGGGTAGGAATGACTCCGGGGGACCATCCTACTTATTGAGCTAATCACACAAAGGGGAAAGAAAAAAAAATAAAATAAAAAAAAAAAAACCCAGTGGAGCACCTCACGTGAGCAGAAAATATGTAAAGAATGGTCAAACTGTTTGCATCTTGCAAAAGGGTTGACAGTGCTAGTAGGGTGAAGAGAAGGGGGGGTTACCCGTGTGGGGGGTTACATCAGTAGGTGCGAGTACTGTTTCTACCCCCTCCCAGTGAATAAAAAAACGAACACGTTAAAACAT…	1236	non_coding_potential
C3732_s20703-comp1_c0_seq1	AAAAAAAACTTTGAAGCGAGAAGGTAAGATCCTACTTTTTAACAAATGCTGAAATGAAGCATAACGTAAATTTTATGTTCAGCCGAGTTTGTAACAGTCATGTTGCGTGTTCTTGCGTTCGCGTGTGCCAACGATGAGTGTTTGCGTTTGCGTGTTCATGTGTTCCCAACTCATGTGCCAATGTAAAAAAAAGAATGAATGTTCATGGGAACATTATCCCCCCACGATCGTACAATATGTCAATAAATGCATAACTTTTTTATTTACATGTTTACACGTTTATGTGCACTTTTACGTATGTACAACATGAAAGTTGCTAGCCGAATCGCGCACCTTTGGGGGCCCTTGCCGTCGCGCGAGGCCTGGTTGATTATCCCTCTCCGTTTTTATTTCCTCCCA…	1280	non_coding_potential
C2757_s7880-comp0_c0_seq1	GGGAGAGAGAGCACAAAGCAGATAATCCTTTCTATTCATCCTTTTAAACACCGTTCGTGTAGTTATTTAAAATGTTATAATAAGAATAATCTAAGTTTGTAAATTCAAAAAATATATAAAAGTAGTATTTTTTGATTTATCCTCAAGTTTATTTTTTTCAAACAGGTTCCAAGCGATTTACTATTAACCTTTTTATAATTCAATTTATTCACTCACGTTCTTGATCTTATTTCTTTTTCCTCAAAATTCGCTGCTATATTTCTTATTTTACATCTATATTGTTCTTTTTCCGTTTAAAGTTGTTTATTAAACTTTTTTTTTTGATTTACAATCCGATAAAACATTACTCAAGTTCAGTTAGAGACTTTTATTTTGGCCTATCCCGATTTTGCTCGTTTT…	1011	non_coding_potential
C431_s5284-comp1_c0_seq1	GCTTATATGTGCTTATATATGCTTATATGTGCTTATATTTTTTTTCCTTTCTTTTCTTTCCTTTTTTTTCTCTTTTTCCTCTCTGCCCCCCTAGTCGCAATTCCACAGGAGGCTTGCTTCGCATGAGGCCCTGGCGCCTACAGTTCTTTTAACTCTTCTAAGTTTGGGAAGTCCGTTTCGGAAGCCCCTCGGAAGCCCCTTCCTTTTTTTCACCTCCATTTAGTGTAGCTTTCCCCTTTTCACGCCAGCGGTCGGCCTGTGCATCGCGCCATGTGCTTGCCCTCTTCACCGGAGAGAGCCACAAGGGAAAACCGCCCAGAAGTGCCGCTCATAGGAAACGCCCAGAAGAACCAGCCAGAAGAACCGCTCG	370	non_coding_potential
C1542_s4104-comp0_c0_seq1	CGGCAAATTGGGGCGTACCCGCAAAAAAATTGATGCCCCAAAGGGTGCCATTTGAAAAGATAAAAAATTAAAAACATAGGTTAGCCGCGTGGAGGATAAACAATACGTGTAGGAAATTACGGTGCATGGCCCCCTTAGTGCAAACTCCTCGAAAGGGAGGAACAAAAAAAATAAAAAAAACAATAAAATAGCTACGCAGAGTGGATGCGCGTGTGACGGGAAGCTGTACCCTCCTGCGTGATTTACCTTAAATTGGTGAAGCGGCCATTTGGAGGAAAGTACAAAGCGGTGCGTACATGTGAGCGCCGGATAGTGACTGTTCTGGTTAAATTGCTCCAATTCGTGCGGCTCCTCGCGAATGGAAATTTGGCTTAGTCTCTTCCCCCCCCTTGAAATGCA…	646	non_coding_potential
C4518_s20216-comp7_c0_seq1	ATAATTTAATTTTTTTTTTATTTTTTCTTTTTTTCTTTTTTTTTACATGTGTTAATTATGGTGAGTTTCAAACAAACAAGTGTTGTTCACTAATGTATTGGACTTTTCCCCATTCCTTATTATAGTGAAAAATTACATAAAGATATTGGCAACTTTAACGATTGCGTATTTTGTATAACTCTCAGTACAGTTACATGAAAGATGTCGTTTATTTAAGTGCGCAGCTCACCTGTGTGCAGGGCACGTACATGTGATTATACGTTTGTATATTGACGTGTGCGTGTACCTTTGTGTAAACTTTTACGCCCCTTTGTGCGACTTCACTCCATTTGTGCTACTTCACTCTATTTGTGCTACTTCATTCCATTTGTGTCTCATCATACCATTTGTGTCTCATCA…	875	non_coding_potential
C4280_s9981-comp2_c0_seq1	GTAAAACTGCAAGCAAAACTGCAAGCAAAACTGCAAACAAAATAGCAAGTAAAAAACCACGCGCGTGGCACTCTTCACCTTTTAAACAATTAATTTCCTCACTTAAGAGGGAAAACCTTTTCGCACAACTTGCCGCTTTTTCACCTGCTAATACATTCTTCTATACTGGCAAACGCGCACAAGGAACTCGAACTCCCCGCGCGTGCTCCCTTTTTGACGACAAAAGATTTAAAAAAATGGCCGCGTGCCATACGCATGCGAGCGAGGGATTATAAACAGTAAACACATGTGTGGTTTATAAGTACACACGCAATAGATCACCTTAATGAGGCCCTTTGGAAGTTTTTCCCCCTTTTTGTTGTGCTTAATTAATGTGCATGTATATGTTCATATTTACGT…	454	non_coding_potential
C2737_s930-comp3_c0_seq1	GTCGGGAGGGAGAAGTCATCGGTTGGGAGGAAGAAGTGGTCGGTTGGAAAGGAGAAGTCATCGGTTGGGAAGAAGCAATGGTCGGTTGGGAAGCAGCCGCGTTGCTGTGCAGCCACGCCGCTCAGCAGCAGCTAATCAGTTAAGACGCGCAAACGGAGGAGCAGCGTCAGAGGGGAAAAGCAACTAGCTTTGAAGGGGAGGGAAAAAGCGGTCATATATTTTTTTTTCTTTAAAAGAGGGGAACACGTACGCACGCACGCACGCACGCATGCAGGTGGAGGGGGGTGCTGTACGTGTGTCCGCAGTAGGGAGGGGGAAGCGGTAAAGGAGGGGAAGCGGTAATGGGTGGTGAAAAAGCCACAGAGGAAGAGCAG	374	non_coding_potential
C6418_s17968-comp3_c0_seq1	CTACAGCAGTATAACACGTAAGCACCGCAGAATGTGCAGATGCGTACATACAAGCGTGTACGTGTAAGCACGTACGTTTGCGTACATTTGTGTAGGCACTATATGCCTGCATACCTCCGCGTGTGACGCGTTTTCTACGCCCCGCGAACCCCCCCTCTGCATGGGTGGGTACCCCTCTACGTGGCAGATACATCCATGCCTGCTTCGCGCTTCTCGCTTATCGCTGCTCACTCACACCCGTACACAAATCAGCAGCGCGATACATTCCCATGTGTGTATGAGCGCATTCTTTCCTCGCGTGAAGAGGAATGGCTGGGTGAAGAACACCACGGGGTATTTTTCTCCTAAGTGGCCTGAACAGGCACAGGGAAGCCGAAATGTGGGAAAGCACAAAAAGTG…	872	non_coding_potential
C3193_s17888-comp6_c0_seq1	GGATAGATAGATAAGCGGATAGATGATGAACGAACCGCACACGGGCGCTCGCCACCGACAAGTTTCGCACGTGGCAGCCCTTTTGAACCCTTGGCAAAGATGCGCCCAGGGATGCATCGAAGGAAGGCACAGCGGCATAGACAAAGTTTGGAGCATCCCTCGCATCAGGCGCCACAAATGCGTACTGCTAACATGTTGGAAGTGCGTGTAAATGGAATATTTGCACAGTTTATTTGACCCATAGGAGCTCCCCCACACCCCGCACGCGCTGCGCGTTTACACCGTATGACCAACCTCATGTGCACTGTTACCCTCGCTTCCATTGCTGCTATGGATGCTATCGCTACTGTTGCCACTTTTATTTTTTAACTCTTCGTTAATTTTTTTTTTTCCTTTTAA…	897	non_coding_potential
C1314_s6651-comp6_c0_seq1	GGGTGGCGAAAAAAAAAAAAAAAAAAAAAATTGCATTTTTATGAATTGTCACAAGGCAAATATGACATGTCCTCCGCTCCCACACTCGTTTGGCTAAACATAACCACGAACACGCATTTGGTTCATTCGAACGGTGTGGAGAAGTTTAATCGTTGTGTTGTTTTGTGCTGTGTTGTTTCATTCCTACGAACTGGTAAAATTGCGCAGTGCGCTTTATGGATGAAGAAACAAAAAAAGGGGAAGAGGTAGCGAAATGAATAGGGTGTACGCGAAAAAAAAAAAATAAAATAAAATAAAATGAAGAAAAAATAAGAAGCGCCTACCACGTGCAGTCGCATAGTCCCCCTGGAGGAAACGCACAAAAGAAAGGAGCGGCGTGCGCAGAACGAACGTGAGCAA…	1061	non_coding_potential
C6008_s811-comp0_c0_seq1	TTTTTTTTTTTTTTTTTTTTTTACAATTTGCACATTCCGAACGTCATGTCGTTTTAAAGGGAACCGAACGCAACGTGACGTGGAACCCATTTGCGGGTCCCCCCGAATGCCACCGTTTGTGCGTAGCGAAGCGGTCGCGTGGTGGGCCCCCCCGAATGCCATCATTTGTGCGTAGCGAAGCGGTCGTGTGGCCGGCCCCCCCGAATGCCATCACTTGTGCGTGACGAAGCGGTCGTGTGGAGCGCGTCATATGTGCAGCACACATGTGCAGAACGCCATATGTACAGAACGCCATATGTACAGCTTACCATACGTGTAATTTTTTTTTCTTTCCCATTTTGAAGAGGAAAACGCATGACGAGAGAGGAGCGAACGGGGCGCGCCGCCCTGCTGTGTGTG…	885	non_coding_potential
C1439_s10163-comp3_c0_seq1	AAAAAAAAAAAAAAAAAAAAAGCAAAAAAGGAACGCAAGAATAACACACACATGCGGACGGGCATGGAACATAACATTCACGCAGAAGGTTTCATATTCGCCGAGTCATTCGTTATTTTAAGAAGCTGGAAAGGAGGGAAATAAATGAAGACGCCTTCGCTCGTGTACTCTTCATGTGAGGGGGGAAAAAAAAAATCAGCAACGGTAAAAGAGTCATGCCACATGGCTATTAAAAACATTGGAAATTGTTTCCGCGTGATCGCTATGTTTCAAAACACACTTCATTCAATTTTCACTCATTCGTACGTACTCGAATGAAAGGAAAATTTGTTTAAAAAATGGATGGACATGACGCGGAGGGGAAGACGAAACGGAGTCGTATGTACCAATACACAAAAA…	410	non_coding_potential
C5561_s14385-comp0_c0_seq1	GATGCAGATGCTAAGTAACGTCCCTCTCGTTACAACTCTGGGGAGGCAATTCCCCATCGGGGTGGACGAAGGCATTCACATCAAGTCACACAGACGAAGGGAGAGCATTTGGAGGAGTCTCGCAAACGTTTATCCATTTGGCAACTGCAGGTGAGTACGAACAAATTTGTGCAGACATTTCCATCTGCGGCACTGCACCGACACGCGCACTTCCCAAAGATGACGAACCAGGGGAACATGTACGCGGTTGGCTGAGGTGAAACGATTGTAGAAAAAGGCTATTCTGTAGGGTAGACCCATTTCCCCCCATACATAAATACACACACACACGCGCACACCCAAATGCACTACCTTGCACATACGTGAATGTACATGTCGGTATGCACTACACCGAAGGTA…	1144	non_coding_potential
C709_s4810-comp3_c0_seq1	TGTTTTGTTTTTTTGCTTTGTTTTTTTGCTTTATTTTTGTGGTTATCCTGAATTAAGCGTTAACTGAAATGGAGTTTGCCTCTTCTTGGCAATCCAAATGGTATAATTAAAAAAAACATATATCCATTGCTGCATTGCAAGAAGTGGCTTCTTCGCCGCTTTCGTTCAATGTTGTTACTTTTTTCTTTTACAAATTAGTCTTAGGTAGCGACGCAGAAAAGGCACTGCATCTGCATCTGCACCTGTATCTGCATCTG	257	non_coding_potential
C3860_s10845-comp0_c0_seq1	ATCTACCCTTTTGCTTAATTTGGATAAACCATTAAGCGTTGCTTCGCTTTTTTTTTCTTTTTTTTTGTAAAAATTGTATGTGTAAAAATTAGCGAATGTGAATGTACCAGTGGGGCGCGGGACAAACATGCAAAAACGCGCTCCACACGAGTTCACACTTTTCCATACAGCATAAAAATAAAAAATAGTGCCTCCTTGTACCAACGTCGTATGCATATATGCCCTTCTTCACATCCAAGCGCCACGCGCGCATTCCACGTCCTTGCATACGGTCAGTCCACTTTTTAATTTGCCCATTTTATGCAAAAAAAAAGAGAAAAAAAAATGATGAACTACGCTGATATGTCAACATGTCGACGTGACGACATGTTTTCACGTGGCAACATATTTAGCGGTAAA…	473	non_coding_potential
C957_s4572-comp1_c0_seq1	GAGTGAATGAGCGAGTGAATGAGCGAGTGAGGGTCTCCTCCGTTGAGGAAGCCTCCCCACTGCGACCACTCTACGCAGGAGAGATGTGCACCTCACGTGCGTTTCTCCCCTTCCAAGATGGTACGCGCGCCCATTTGGGTGACCGTCCCATGGTTAGTTCCAGTGATCGTTTTGTTTTTTTACTTTACATATTTATTTTATTTTTTTTCCCACTCGGGGACTCACCTTGATGCGAACTGTGTAGCAGCTCGAACCGCCGGACAGAGCCACCCCATCAGCCGCTCTATGAAGGGGTGAAAATTTGTCCTACGCGTTAGCGCCCGCGGGAAGGCGAAGAGGAGGGGAGGCGAATGGGACTTACACCTTAAAGCAGCCGCTCGTTCGACCTGCACATGGGGG…	450	non_coding_potential
C1257_s13894-comp0_c0_seq1	ATCATTTTGCCACCCTTTTGCCACCCTTTTGCTGCTTATCTTTCCATTCATTTTGCTCGTCTTGTGAGTTCTGTACATTTGAGTCCCCAGTGCTTGTTGTAAATGTTCTCCCCCCATCTCTCCCCCTTCCCACTTCCACCCCTTTGTGATCTTCCCCTTCGAACGCCTCTGGCTGACCTCTTGTGAGACGTAGAACAATTTGTTTTACGGAGATAACTTCGCCCTTTTGATGAGTCTGATTAATGATTTGAGTGAGTAACGGATGGGAACGTGCCGGGGTTGCCTGGCGCGGCCGCGAGTTTTACCGGAGTTTCCCCGCATGTGTAACCGCCCCCCCCCCGCAGGGGTGTACGTACACATGGCTGCACGCTTGTGCAGGGATGTGCACATTTGTG	395	non_coding_potential
C291_s4873-comp2_c0_seq1	CAACGCAGTTTACCAACGCAGTTCGCCTCTCACTTTTTAGCGTTACAAAGCGCTCGCATGGCGTGTTGCAGCGCAGCGCGCATGTGTTGGAGGTATGTATTATTGTATGTACGAAAGTGTTAAGTATGTATAATGCGTATGCGCTGGTAGGCGAATGGGGTATATGTACTGCTATGCGGCGTGAATGTGCCCGTTCGCATGTGCGAGCTGGTTAGCCACGCGCATTGAGGTATGCATATGCATATACGGCTGCGTATCCATGCGTACCGTATGTATACATATACGTGCCCGCGTTTAACCTGTTCACTCTTTTGCAAAGGCGGCCGCTCACTTTTTTTTTTTGCCTATTTTTTACATTTTCAAACGCGAAGGAAGCAAACATTTGCCAAGTTATTTTCC…	627	non_coding_potential
C3558_s18254-comp6_c0_seq1	GGCAGTTTTGACACATTTAATTTGCTGACTCCACGGCGCACACAGTTTTGTGTGCAAACAGTGGAGAGACGCGTACCTTCACAGGAGGATAAACTTCTGAGAATTTTTTTAATATGATGGGGGAGGACACTGCTGGTGGGCAGGCGCGGTAACGTTTCGCGGCAACGTTTAGATACCTTGTCTGTGCAAGCGGAGGTTTTCCGGAACAGAACAGACCAAATGGGGGGGAGAGCGCTGTGCTACGGCCACATCATTTGCCCCACAACTGTCACGCGCAACTGCTTTGATTTAAAAATAGGTACGATGTTACCTGCATGACGTTGCGGTTTGCAGCGCGTTGCTGTTTTGCAGACCACACGTGTGTGTGTACATAACCGCATTGAACGAACTGCGCGAATT…	843	non_coding_potential
C1434_s12317-comp4_c0_seq1	TGGAGCGAAGCGGTTAGGAGCGAAGCGGTTATATGGGGAGCGGTTATATGCGCTGTGTTGCGATCTTCCCTATCCTTGGTGGGCAGAGGTGGACGCCCTGCCTACTTCTCACCCGTGTGGTCTTATACTCCGCCGATGAGGGGCCAAACGGGGAGACACTGCAGTGGTAGCCCCCTTCCGCAGAGGAGACTCCCCCTCCAGCCACGCTGGGGTTATTCACGCTGCTATGGGATAGTGCGTGTTGCTTGCTGCGTTCTACTTTGCTGTGTATTACTTGGTGCGTTCCATTTATTGTTTTTTTTTCCTTCCCCTTTGTGGCCGTTCCCCTGGTGGAGGTATCCCCCTCGAGTGGAAGTATCCCCCGTCCGGTTGGCAGCCTCCTCAGTGGGAACTCCCTTG…	591	non_coding_potential
C64_s9630-comp5_c0_seq1	CTCTCCCCGAAGTAGTTCACTCAGGTAAAATTAACAAAACGAGTTTCTCGTCTGTGTGCATGCTGCATGTTTGTGTGTGCCTGCTCGTTTTGCACATGCGTACCTGCGCGGCACTCGTTACATGCCTCGCGCCGACGTTACCGTTTGCTCACATTAGGAGCGTCTACATATGAGCAGTTTTAATTATCGTGAGGGTTATCTTTCTGCATCATCAGTGCGCCGCACAAATGTATATACCTGCATATATGCAACGTGGGGTTGTTCCTGTACATGTAATTTTTTGCCTTCATTTTGTGTGCCCTAAAATTTGAGCGTTTGTTGTTAGGGCCACTGAGACCATTGAGACCATTGGGTGATGGACCCCCCTGTGAATGTATTACATATAGAGAGCGGCTCCCC…	533	non_coding_potential
C3063_s17979-comp0_c0_seq1	AGTCCAGGATATTAAGCAAATTACGGATGAGAAAGCTTTGCTAAAATTACGCGTGATAAAATGTGGCAACATTTCACCTTTCTCAAGTATATAGATAACGCTCACTTTTCTTTACATATTTGAATTAAATCAATACAAAGTGTGTGCTACAGGTTTCACAAAAGAGCTGCAGCATAATTGATGTCTACAACATTTCTCTAATGTTTGCTGCCTTTTGCATAATTCATGAGGTACATCATTGCAAATATAATTCTTTTGCTATCGTGTGATACGCTAACATTGTGTGTACCCGTGCGGCAGGAATAAAATTTTACTATCGCACCTTAACAGAAAATGTTGAATCCTGTTATTTTAATCGTGAGCACTCGCGTAAGAAACCCAAAAAGGGTAAGAAGTGAA…	788	non_coding_potential
C1470_s17835-comp1_c0_seq1	AATTACAAAAAAAAAAAAAAAGAAAAATGGAACTCCCTTTAAGGTTGACTCACCAATGTGTTCATTCTTCCAATGTGACGAGCTTTCGCGGAGTGGATGCGGCCCTCCTGCAGTGCCGCTCCCGCTCCACTCAAGGGTCCTCTGTGCGGGCGAGGGCAGTGTGTGCACGTGTTTCATCTACACACCGGTTCGCTTTTACCAATTCGCTTTCACCTGTGCATGCGAACCCAAGGTGCAGCATTTTCACCCCCCTCCGTCGCAGCAACCCTGTTGCAGGGTGTGCGCCTCGCCAAACATGTAAGACGAAAATGGAAGCCTTCCCAGTCAGCACTCACTCCGCCTTTTGACCGCCGTTCATTTATTTGCATTCCAGCGAGGGAACTTCTTCCCCTCCGGGAA…	539	non_coding_potential
C426_s18000-comp1_c0_seq1	TCCCAATAAGACCACACGTTGGACGCCACACATACACTACCCCAAACGAGACAAACGAATTACAAAAACTGAACAGCCGTGGCAACGCCGCTTATTATTTTACAAAGACACGCTCGTATGACTACCCTCACCTGGACAGCATGCACATGTACACTAGGGTAATCCTCTCCCCCCAAAGGAACAAAAAAAAAAAGGCACTCAAAATGGGAGGCAGAGCAGGAAGGATAAACACTGGCTGATCAATTGATATGCTTCCCCCTCCCCCTGAGGTAAAAACAAACTTGCACATGGACTAGACTACGCCTAAATTTACACACATGGGTATTCACAGGGGGGAGGGAAGAGGAACAGAACAAGACTGTATTACAGCGCCAATCGTCTGATTTTTGCTAAAG	395	non_coding_potential
C3451_s12569-comp1_c0_seq1	TTTTTTTTTTTTTTTTTTGTTTCCCCCATGTGGTATGTGCCACCTCCTTCCTTATACCCCCATGTTATCCCAACGTGGGATAGACAGGAGTTCAAATTAACCGCTAAAGGGCCCCTTGTCAGGCGGAAGAACCGAACGAAGGCACCGCGCGGCGTTTCACTCCTCCACTCTCTTTGCTCACCCCATGGGACAGCCACTTCACATTTGCAAAAGAGTCTGTATGCGTATGATGGCACAAAAAAAAAACATTAATAAAAAAAAAGGAGGCAAAGTGGGGAGCGGCAAAGAGGGG	292	non_coding_potential
C1319_s10105-comp0_c0_seq1	CGCCATTCCACTCCTTCTCGATGTGTGTTCGGTTAGGAGGCGCCAGTGCTGCTTCGATTCAACGGGGTGGGCTTGAAGGAAGCCCCAGCACAGGCGTGGCCCAATACCACTAACATGCTGCTTCTCTATCTAGCTGCCACGCACTGGTAGGTATGGTAGGGAGAGAGGACTACCATTCGCTTGGCCTATCGAACGTGACTCGAAAGGATGTCAAACTGCTTGAGCGCATGTGGGAGGAGTAACCCATGCCACAAGGAGAAAAGGATGGGTAGCTGCTCTCTCCAACCCGTAACTCCTCTGTTCATGTGTTTGGATATGTAGACGGTACAAAAAGGAAGAGAGCCATCGGAGGGAACTGAGTGGCAGAAAGGGGCACTCCGTTTTGCCTCCACTTGCGAA…	725	non_coding_potential
C1272_s14656-comp5_c0_seq1	GAATTGACGCCAGTTGCTCCTTCCCCGTGGTTCGCCCTTTTTCTTTTTTTTTTTTTTTTTTGTGGATTTGTACTCAGAAAGAGGGGAGCCCCGCCTCGTCGCACACTGCTAAGGAGGCACCCCCCTTGCCGGGCTAAGCAGATAGCTGGTTATTTGCCCGCGTGTCTACCAGCGTGTGAGCGCACATATTCACCGGCGTATTTATTGGCCTGTTTATTGGCCTACTTATCGGCATGTTTATCCGCACGCGCACCTACCCATTGATTTTTCCCCCCAAACTTACTCCACATGCGCGTCCGTCAACTTGCTACGTGGCGCGAACTTTGCTACATGGAGCGCGCGCGCGCGTGTGCACTTTTTATTTCAATGAATTAGACTTCGCCGAGTTTGATGGCTGAA…	816	non_coding_potential
C326_s3394-comp0_c0_seq1	CGACCACGCACTGGCGTGATGCTCTTTTTTTTTTTTTTTTTTCTCCCCTCTCTTTCTCCCGTTTTCAGGGGATCAGGGACGCCTACGCGATGCCAAATGTGATGTTAATTTGACAATGCGCCTGTGACAGTTCGGCCGCATCTGTGTGATTTTCCGCCTCACCGGTCAGCAGCGCATTGGGGGGTTTCCATCCACCTGTCCACCCCCCACAGGAAAAGGTAGGACTGTAATTTGGGCTTTAGCGTGGGTTCTAATTTGGGTTCTAATTTGGACACCCACTTGATGACCTACGTGAACTCTAAA	303	non_coding_potential
C5796_s9643-comp2_c0_seq1	TCGCACTTGTATACATATAGGCAAATATATACGCGTGACACATGAACTGAACGTAATTACCAAATTTACCAAAAAAAAGAATCGCGAGTCCACCAACAAGTTATAGTGTTAACGCAACACGTTGTGTTTTCCTCAAAAACATAATCACCGTTTTGCGCGAAAGAAGCGCGAGGGCATAGGGGCTGTTTCATATGTATTTAAAAGTACACGCCTGTACTTTTTTTTATATATGTACGCTTCATGTGCCCGTGCCATTTTTTTTTTTTTGCGCCTTCGCAAGATTTATAGTACCTACATGAGTGAACAGTGTATTTGCATGTACCCCTTCGCCTCCCTGGTCGCTTGGCGTGGCTGACTCGGCCCCCCGCTCTGCGTTGCCGTTTTGATTCTCCACTTGAT…	459	non_coding_potential
C4211_s17862-comp0_c0_seq2	GAGCGGTGTATCTTTAGGAGAAAAATAATCCCCACACGGGGCAACATATACATTTATGTGTGTATAAACCCGTTTGCCATGTGTACGTTCCTGCACTTAATCCGTTAAGCATGTTCTAGTGGCGAACATATATGCCTTATGGGGAACTCCCCAAACTCACTTTCGCTGTGAAGGACTCTTTTACAACCTGGCGCACCTTTAATTAGGAGATCACCGAAAAAATCCATGACCATCACAGCTGTAATAAAAAAAAACATGCTGAAGGTTACAGCACTGAGGCGAATAATTGTGGGCCCAGCCTGACGCAGCAACCTTTCTCACCTTATACACACATATGCGTATTGAAAATGCGACATTTGTGAAAGTATGTAAATATTTTCAGTAAGTATCTTAAGGGAC…	1317	non_coding_potential
C233_s11151-comp0_c0_seq1	AATCAAGTTTGCTCGTTTGAAAAAAAAAAAAAAAAAACGAATTAGTTTGTTGTAGTTTCACACCTCTTCTTGAAGGGAAACAAGTTGTGAGACAATTTTTTTAATTAACTATTTTTCCTTGTGCTTGTATGTGTGCGCGAATGTGTATGTTTATGTGCACACGCCCGAGCCTACACACGTACGCCTGCGCCTACAACTACGACGGCAGCTACGACGGCAGCTACGCATGCACACCTTGAGGTGTAAACTTTTTTTGTAAGAGCGCCCTTCCACTCTCACCACGCCGTATCTTTTCCTACGTGCGGATGTGCATACGCACGAGTCCTCGTTCCCCACGAGACCCCTACGCGCATGTGTGTACCGTAGCATTCACGCCTTGCAGCAAATTCTGTCAAAAGG…	540	non_coding_potential
C3932_s19319-comp0_c0_seq1	GTCCTGTCTCCCCCCCAGCTGCGTACACACATACGTGCAAACGTATGCACCTGCGTATGTCAAAGTGTGGCCGTATGTACATCCCAAAAATGTATGCGAAGTGCATGTGCGCTTTGGCATCCCTATTTCGCTCTTCAACATGGCATTAAGGAAAGACACCGCGAAGTGTAGTTATTTTTGATGGCACGAAAATGGGAGAGACTCCTGCGGGTGATTAATTTTAGGCCGTTTCTCAGGGTCACTACTGCTTCTCTTTGTTCTAATTTGCCTGACTTTATTATTTTTTTATTATTTTTCTCCCCATTTTGCGTAACAAAGATTTGCAAAAAGGGAGAGCCGAAACGGAAACATTTTTTAGACGTGCTATCTTGGGAGAAGTACAAATGTGTCCATAAAAAT	399	non_coding_potential
C460_s21162-comp0_c0_seq1	GGCTAACCGAAAGGGCCCCTCTCGCGAAACCTTCAGTAGAAGTGACACATCCCCCGGTTCGCAAGAACGAACAGTTTTGTTCCTCCTCGCGCTCACCTGGCATGCAAACGGAGGCAAAAAAAAGCAAAACCCCTTGGCTGCTACCACTCAAAGGAGCGACTCGGGAAATTAGCACTTTAACTCACCTTACAATTGGTGCTAAGCAAATAGGCAGACTTGATCCAGGTGGAGCGCACGTGCGAGGGGTACATGTGAGGAGCTACATGTGAGGGGCTACACGTGAGAGCATCGATAGGAGCTTTCCCTCGAGAGGCGGCACTCAGTCTGGGCACTCCCAAGATGCGACTCTCTCTGCTGCCCCTTAACTCGCGTTAATAAAAAAAATAATAAATATAATTG…	466	non_coding_potential
C612_s19008-comp0_c0_seq1	GCAGCTGCATGGGGCAGGCAACATGAAGCACGCGATATGCGGCGTAACATTTTACACCTCCCCATCTGGTGCGCGACCAAAGAGGGGCATATTCAATTCCTCTAACGGGGCGAACACCTAATCAGAGAATGCATGCGCAGCGACATATTTATTGCTCGTATTTTTCGCCATTTTTGTCATTTTTTTGCCATTTTTTTGTCATTTTTTTTATCATTTTTTGCCATTTTTTTGTCGTTTTTTTTTTTTTCATTGTGCTTCTTTCCATTTTGCTCTTTTCACACCCCGCGTGTTCACACTTTTCATATCCTAGCCCAGCACCAACTTACACCCCCTTTTTTTAACCTCTCTGTTGTGTATTTTTTTTTTTTTCACCTTATTTTTTTGCTTTTTTTTGTATTC…	550	non_coding_potential
C1384_s1336-comp2_c0_seq1	AGCAAAATATAGCAAAATATAGCAAAATATGGTAAAATAAAATTTAGCAAAATATAGCAAAATAAAGTAAAAAAATGGGAATTGCTACTAACACTCGAAATAGTTATTATTATGTACGCAAAAGTGCTGACACGATATGATGGTCAATTAATTTTATTTTTTTTTCCTTCCGATGAACAGTTAAAAAGTTATTCCTTTTCTCTTGGCATATTTTTCTTTCATTATTTTGCCCAAATCGACGCATTTGCAATTATCAAAAAAATGGCAAATAAGTGGGATAACACTATATATTACTAAATTTCTGCCGCGTAAAATGGAACAATTTTTCTGCTAATTAAATTATTTTACGTGTCGAAAGGAAAGAAATGCAAATAATAAATAATAAATAATCAAAAATTG…	453	non_coding_potential
C5553_s18089-comp0_c0_seq1	TGGCTCCTTTTTTGGGGAGAGTCACCCTACCGCATGCGGTTCGCTCATGGCCTTGGCAATCCTTCCGGCGAGCCTCCCACGCGTTTGGGCCCCATATCGGTTTAGACTTGCAAATGGTGTGGCGGCTTAAATGGAAGGCATGATTGGGCGAGCTGCTCCCACGGGTATCCATCTGCTTCGAATTGCTTCGAGCTGCCCCCAAATGGTGAAGAGGGGGTGGCTAGGTACGGCTCGATCGATCGTTCCTCCCATCCCCCACGCTAGGGTTTATGTGCCTAGCAATGCTCATACCAATTTGGCCACCTCCTTTTCCAATTCTGCCGTTTTGCTAACTCTCCCTTTCGACTGTTCCCTCCCGGTTGCGTCTTTCAGCGGGATGAACACACAACGGGTCACTCC…	591	non_coding_potential
C209_s21309-comp0_c0_seq1	TTTAATCATTGCTCTACTTAAGAATGGAATAAACTGTGTATTCAAAAGGGATAAAAAGGTACATAATTTCCCGTGGCCTATTCTTAACGCTATATGTGTATTATTTTATATTTTTCTAATTACAGCAGGTCCCACTTGCCATATTATGCGCTTCGGTGGCAGCACGTCATATGTATGCCAAGGGGCGGTTACAGGTAGGGGCTCTTTTGGCAGCCTTCTTCCCCCGCGCGGGGTTGACTGTGCGATGGTGCTTTCGTGAAGAAGAAGCGGCTGCACAGTTCGACTCGATTAGGGTAAGCTGCTCAGTCGCATCGTCAGCCGCTTCGTCAGCGGCATCGTCACCGGCACTCACCTTTGGTTTGCACCTATTTTCCACTCACAATCACAATCACATTCACA…	1433	non_coding_potential
C3485_s14493-comp2_c0_seq1	AGCATGGAGGTATCGCAGCATGGAAGTGTGGCAGCATGGAAGTAGGCACGTATAGAAGTAAACACGATTTGAAGCAAGCACGTATGCACTTATGCGTAAACCTCTGCACGGTTCAACTGCGCCACATACGTACATGTCGAGCGGCGACGCAGCAGCCGGGAGGTGTTTCCACTACAAGGAGGTATCAACAGATGGGGGCGTACAAACTGAATGAACTTGTTCCCTTTTCTTTACATTTTTAAAAACTCGCAGATGTTTTCTGTGTACCGCGTTGATGAGCAGATAGGGGGTGGCATCTACTTTTTTTTTTTTTTTTCCAAACAGATGGATGGAAAAATTTGTGCGTAAATATATATGTAGCTATATACGCATGCTAGCTAAATGGAAAAAAAAAAAATT…	441	non_coding_potential
C537_s4998-comp1_c0_seq1	GTTGGCCAGCTGCAAAAAAAAAAATGGCTGTTTATGTGCCTACTTCTTCAGTTATTAGCTGGGTATTTTCCTTTTATCTTCCACATAAAACTGCTTTGTCTCCTTTTCATTTTTTCCTCCTATGGTAGTTACCCACCGGGTGATACAACGTGGCAGTGAACAGATCCGCGCGTGGGTATGCATGTAAACAAACCCACACATGTGCAAATGGCCATTTGACGACAGCTGCGTCCACCGATGTTGCTTTCCACCCGTGTGTTCAAATGAGTACGAGCGGGCACACACACACACACAAACACAACGGATGAAGTAACCCTCCTTCCTTATCTTCTTTTTCTTCCTTTCTGTACTTCTATTTTTTTTCTATTTCTCTTTGATATAATTTGCCAAATTGTAAAA…	897	non_coding_potential
C4061_s18226-comp1_c0_seq1	GGGGTGTTCCACTTGGCGGGAGATTAAATAATGAGAGGATCATTTTAATTGCCTTTCGTTTTTTTTTCTTTTTCGTTTTCTTATGTTTTTGCTTTTGCTTTTTTTAGATTGTTCCCCCCGTGGGGTAAAACGGATAGCAGGCATGGGGAATGACCACCTTGCAGATTTTGCTTGCCTGTTGTTTGCATTTTTATTGTTTTTTTTTTTTTTTGGCGTACTAACCTATGGAAGATACAACTGAGGAGATGCGAAAGAGCCCAATGGGGAACTTCCAAATGGCAGTCTCTTCGGTGAGGTTCCCTCGGCCGATTAACCGAAGTTACGCATTTGTTCTTCCAGCTTGAGATCGGAACGTTTAGCCGAGCTGGCTTAGAAGTGCTTTCCAAAGGAGAGAGAGTT…	1411	non_coding_potential
C1843_s20715-comp0_c0_seq1	GGCGTTTACGAAGCGGCGTTTACGAAGCGGCGTTTGCCAAGTCGCTTCTGCCAGATCGCTTTTTTTGCCATTCCTGTACGCCTTCCCCCGTGCCGCACTCACGCTATGCTAGTCCTTCCTAATAGCTATCCCCCCACCCCAAGGGGGGAAAACCTCACGTGATACCCATTTTCCACCGTGCCCAACATTTTTACAATCGAATTTTTCTGTAAGCAAATTGGGTTGATGCAGCTCTACACAGCATCCCTCCCAAAACGGCGCAGGTGAGGGGTGCGCAAATACGTACCGCATCGTACCGCATCGTACCG	308	non_coding_potential
C3120_s22147-comp6_c0_seq1	GTGCATTTCTGAGAGGCGAGTGAGCTTCCTCGAGCCCCCTTGAAGGCGCTAAAAAAAAAAAAGAAAGGGACAACATGGCCATCGCTCCACTGGTACGTTTAAGCGGTTGTTTCTCATTCACCCAGTTGAGCAGTCACTTTATACGTTGGCCTTTTACGCTGTTGGGTCATAAGGGTTTCCCTTGTTCTGCCGCTCGATAAGTTCACAATTTGTTTATTTATTTTTTTTTTTTTCTACCCAATTTTTACAACTGTTCGATGTGTGCGTGTGCATATATAAGGAGATATCCCCACGACTTCTTCTTTTTTTTTGTCTTTCCAATAGTGTCATCATTTTGTCGCCGAAAAAGAGAGGTCACACAAAATTGGCAGCATGTGTGTGGGGGTAAACCTACTGTGA…	623	non_coding_potential
C4457_s9555-comp1_c0_seq1	AAAAAAAAAAAAATAAGTAGGAACCCCCGAATGAGCCACTTATGGGAGGACTACTGCTCGCTCGATTTTTCAGAACTCCTGACCGTTTTCAAAAAGCGGAGCAGCTGCACTGCGGTTGGCGTTTAACGGGTGCGTAGCGCGTCAAGCCAGGCCGCGTAAAGGTAGAGGACTGGCCAGCAACACACCACACGTCGCCACGGTATACACTCCCACGCCGCCACACT	224	non_coding_potential
C2356_s9244-comp1_c0_seq1	AAATTAACTCTTTTTTTGTTAAACCGCACATGCAGAGGTGTAACTACGGATGGCGCTGCATACTCGTTTGCGTTTTTATTAGGAGTAGCTTTAAAAAAAATGTTTCACAAAAATTGGGAAGCCTTTTTGTATGTACATTTTTGAGCAAATGGGGAAACGAAGGGAAAAAAAAGCACAAAGGGGTAGGAAAAAGGGGGCAAATAAGGGGCGCACAAATGGGAACAAACGGTATGGCGGTAAGGCGGCAAATGGGTAAACAGAAAAAGGGCAAATGGGTAACGCGGCAGAGAGTGAGGAGTACCAGCAACGAAGAGAAGCATATGTAGGATTCACTGCACGTTAGGTTTAAGCAATTTTCACTTTGGCACCTTGAGCTTGACCTTCGATTACAATATTTTT…	690	non_coding_potential
C5722_s7147-comp3_c0_seq1	AAAAAAAAAAAAAAAAATTGAGATACAAAAAAAGGGGCGAAGTGAAGCGCAACACGATCGCTTACTTATTTTGCGCGCGTCATGTGCGTTTTTATTTCGTGAAATGTCCGTCAGATCGCCAGTTGGTGAGTTCTCCGTTCGCTCACTTGATCATTCAGATCGCTCGCTCATCCGTTCATTCGTTCATTCTGTTCGCTCTGTTCGTTTGCTCGTTTGCTCCTTTTGCTCATTTTATTTTTTTTTTTTCACACCCGTACACACTTGGTATGCTTCAAAATTGCGCTACGCCCACACACGCGTAGGTGCATACACTCGCAGTGCATACCTAAGCGCACATGTGGACAGTGACGATTGCACTGCCGGGAGAACTGTAATAACGAGGGGGTGGTCGGATGCGCC…	416	non_coding_potential
C5601_s20609-comp1_c0_seq1	ATTTATATGAAATATAGGTTAAAAAAAGTTAACAAATTTTGCGTTTTCCCGATAACATTAATTCGTAATAACACGAATCAAAATGCAATGAAACACATGCCTAATAAAATCCTTTAAGAAGCATAAAAAATTAAAAAGATTTCCCTCTCCCCATGGCCATCGTGCATTCGCCCCCAACAACATTGTGTATTAAGAGAAGGTTACTTCCTTTGCCATTTTTTTCTCACCATTTTTTGCTCGACCAAAAAAAAAAAAAATTCCATCTGGGTTACCAGCAAAAGGATATTATGTGTTCGTTGAATTTTGTTACATGTTATGAGCGCTTTTGGAGCATACACGTTCGCAGCAAACGTAAAAAGTTGAGAGCGCGCAAAAGCGGCGCAGAAGATGAGCGCAGGC…	479	non_coding_potential
C6372_s20576-comp0_c0_seq1	TTTTTTTGCCCAAACGTATAGGCATTTAAGAGGCGACATTTCCTTTTCGCCTTTCCCCTTAACCGTTTTGTTTCCCCTTTTTTTGTGGGCGCAGGAAAAAGCAGTTTCACAATCCGAAAGAAAAAAATAACATTTAAATCATCGCAAAATTGTTGATAAGGGAAACAATGGAAGGATGCGTCGTAAGAATGTCTGCACAGAGTGTGTGTACAGGTGAAGAGCGACAACAGCGCCGCTTTCTTTTTTTTTGCGAAAAATTTACTCCCTCGTTATTGCCAATTGGGGGGGATGAGAATGATATTTGTGCCGCACTAATATATGGGAAAAAAAATCACATTTAAAGCGCGTATCATCATACGCATCCGTTCCGTTTGGATGCCCTTTTTGATGGCTTCAGGA…	1096	non_coding_potential
C6171_s13891-comp0_c0_seq1	CTTTTTTTTTTTCTTCTTTTTTCTCATTTTTGATGTTTAACACTTTTTCAAAGTTAGCGGGAGGCTTTCTTTTATTTTCCCTTGTACGTTTCTCCGCTTGACTGTTCGCATGCCCGTTTGTGCGTGTGATTTTTACGTGCGGAATAATCCTATGTGCATTGTTGCCTGGGCATACATGCAGAAAGCTATTTACCGTAGGTACCACATGCACTTACAGTTACAGTTACAGTTACACTTGCACTTGCACACATTTATGTGCAGGTAAAAATAGGCACTGCTTTTTGCACAGAACGTTTATGTTTGGCGATATTTTCGCTCGCCGTGTGATTCTGTTAAGTTTATGCTTTTCGAATGGCAGGTTGCACGCGCTGCATGCGTTTAAGCGCTGTGCGGGCGTAG…	529	non_coding_potential
C2962_s28-comp0_c0_seq1	GGTATTTATATGTGTATTATTGTGCTGTTCAAAATAGTGGGTGTACACTGAATAGTATAAGAGGCATTACACGTTAATCAGGTTGTTTTCCTATGTGTATATATGTGTGCATATTAATGTAAAAAAGGGCTAACAAAAAATAAGTTACAATAATGGAAGAAGTGTACATACTAAAGAAGTTCTTTTATGTGTTTATACTTAAAAAGAAAAGTATTTTGTGCTGGAGGCCGTTGAAGCTATAGTGTGGTAGAATATTTGATTTTATAAAGAGAAGTGTACATTTTACAAACGAACTAGCATATAATCAATCCTGTATGTGATGGCATAAAGAACACTTTACGGGCCAAACGAGCATAATGAAAAAAAAAAAAAAAAAAACACTATATTAGTTGGCACGTT…	915	non_coding_potential
C3682_s273-comp1_c0_seq1	ATTAGAATACATACTAATACATTTTTTTTTTAATTTAGTATGAATCGATTTAAAGCATAAAATAAATAAAAAAGAAAGTAATTATCTCTTGAATTTTTTCAGCATATACAGTTATTTATAGAACACCAATCAATCACTATGCTTGGTAGATTCTCCTGGTGTAGTATTAAGCATTTTCTTCTAATTAACGAAAATTAAGGAAAAAAAGAAATGCATTTTATTATGTAATAAAAAGTTTGTTTATGTTCCTTATACGATTAGCCTTTTTTTATTTGTTAAGGATGAGGATATGAAGGCACTGAATTATTAATATGTCTATATAAATTATACCTTATTTTATAATTAATAAATTTATCAAATAATGTATTGTCTGTATGCTCACAACTGTTGTATAATCTA…	561	non_coding_potential
C4139_s16551-comp19_c0_seq1	AAAAAAATATATATAAATATATATATATAATTATGTACTGCATTACACGATATGCGCAGTGCAGGCCCCGCATGTAGTGTCCGCAGAATTTGCACTGTCCATATGAAGAAGCAGCGCGTTACGCATAGCGAATGAGGGCCGAAGATTGCATGTGCGCACTTGCGGCTCCCCGCTCGCCACTCTCCACTCGCCACTTTGCCATCTCAAATTGCGCTTTCTGCGTGTAGGAATCCAAAACAATTTTTCACACGTACCAAAGAAAAGCGGCTGCTTGCCGTACCAATTTTTGAAGCAATTACGTGCGTCCATGCAAAACGCCCTCTGCAGCAATTTATGCCAGTCAGTCACATATGCACGCGAGCGTATCCCTACATATGCGCCTGTATGCCCCGCTTTTTT…	825	non_coding_potential
C2305_s9538-comp1_c0_seq10	CTAAACACGCGTGTATGAAGGAACGAGTAAAACGTGTGGGTGTGCCGTCCAATTTTCATCTCTTCCGTTTCGAGCACGTGTGGTGCGCCTCGCATGCCTGGCGTGCATCTGTGTATCTCGAGACGTTGCGTTTACTTATATGCGTGTGCGTGCCCCTCTACGAGTGTACGTGCTTGTGTGTGGTTCGCTCCTTTCGCAAGCGCAGCGCCGTCGTCCGCAGCCTACACCTGGCTGACGCGACAAGTTTAATCGCGCCTTCCGCTTTGCTTCGCCACTTTGCACGCGCGCTTAGCACGCCCGCTTGACGCCGTCACGTGGCTTCCCCAAATTGCCCCCATCTCAAATCGCCCCCCTTTTATTTTTTTTTTTTAAAAGTGAGGTGTTCGTCGTTTGTCATTA…	466	non_coding_potential
C4745_s16833-comp2_c0_seq1	TGGCCTTTCTGAAAAATGACATACCAATACGTACCCACACGCAGTGATATTTGCTGCAAATTTTTTGCTGAATTTTTCAGACAAATTCAGAAACATATGCCGCAAAGTGTATCAAAAGATATAGTAAAAAAACAAAAAACAAAATGACGCTTGTGTATGGCGGAAAGCACACATGCGGTTTATACCACTATTCCAATTTTTTTTATTTTTTAATTTCCAATTGTGCGCCACTGTGCAAACGGCCAACTGCTGCATCTCAGGACGAAATAGAATATTTAAAAAGGAAATTGTCTAAAATGTGTATGCATTTGTGCAATTGTGTTGGAAGGGTGGAAAAAAAAAAAAAAAATACACAAATGGATGGGCAGACAAATGGACAGGCGAACGGACAGACGAACG…	535	non_coding_potential
C4597_s5071-comp1_c0_seq1	GCAAACGTAAATGCAAGGCAAACGCAAATGCAGAGCAAGCGCAACTGCAGAGCAAACGCAAATGCAGAGCAAAGGCAACTACAAAGCAAACGCAACTGCAGAGCAAACGCAACTGCTAACGCATAAACGTGCGCGCTCACGCACAGAGGTTTACATGTACATACATATGTCGCATGGCTCTTGTGGGGGAGGCAAAGTTGCCATGAATAATTTTTAATTCGTGGAACAAGTTTACAATGAAAAACGTAAAAAAGGCTAATAAAAAAAAAAAAAAATGAAAGTGCGCATAAATCGTTGCTGTGAATTTTTTGTAAACAACACATGCTATGTGATGTTAAATTAAATTGCATATATGTACACGCAAGTATACATAATCTACATCACGCATATGCGAACGTA…	1478	non_coding_potential
C736_s284-comp0_c0_seq1	GGGGCTCACATAAAAAAGGCTACAGTAATGAAATAACAATGAATAACTTACGTGAAAATTTTGAGAGAGAATTAGCGCAGAGTACACCAAGAAATGTAAACGGAAGGGGGAACGCTAAGAGAATTCGTATAGCCTACCAAACTGCATAACTTGGCTCAAGTTTTATATCATATATAATATGGAAATATACAGAAACGTTATCATAGGAAACCTTTTTATGAGGCTTACTGGCTATTATATATAATATTACTGAAAAGGGCGCATATTAAAATGCATATATGGCCTTTTAAAATATGCATTTCTTGTTGACACCTTTTGTTTTTGTAGTTTTAAATTAGTTTTTTTCTTGAAGTACCATTTTTGTGTGAATTTGTTTTTGTTTTTATCTTTTGCACAGTA…	440	non_coding_potential
C2882_s20505-comp0_c0_seq1	GTTTGGTTTCGTTTTGTTTTTTTTAACGTTTTATTTTATCCGGTTTGAAATTATTTTTTTCGCTTCTCCCTTTCCCATATTTAAATTCTACGAGCGGGTAATAGAGCATCAAAAATATACCCTGCGAAGGCCAAACGTGCGTGCCCCGTAGTACATACATACAGCAATCGATATATGCAGTGGCGCCATGTGCCACGTTGCAGTATATATACTGCTATGCATACAAAATATATGTGATAATGCGGTACGCACATGGCGCGTATGCGAGTGGAGGGCCGGAAAATGGGGGCGCCCCGGAAGCGCCCCCCAGGAGAAGCACGTACGTAATAAATATATTATATGTATATATTATATACATGTACGCGCAAAAGCGTGCAAACGAATATGCGCGTGAATATA…	422	non_coding_potential
C3953_s20210-comp0_c0_seq1	AACGCCCACTGGGATGAGGTGCCCAAAGGAGGAGCTTTTACCGCCCAGTTTTTCATTTTTTTTGTCGTCTTCTACGAAATGAAATTTCCTGTTCAGGTAAGAATATCCTATACAGTACATTCATTTGCTTTCTCTTACATGCTTTAAAAATGGACATACGGTTTGGGGGAAAAAAATGAAAATTTCCATTTGGTGAGGGGATGAGTGGCACATTTAAAGGAATACTTTCCCGGAAACGCGCTGGGGTAGGTCCACATCGTAAAATTAAAACAGAGCAAAAGGGTTACAAAGGAAAATATAAATGAAAGTCCCCTCAACCATTCTTTTATGTTTTGCAAATGCAACAAATGAGTTGCTTCCCATGTGGGGGGCCATCAGCCAAAAATTGTGTACTTGCCA…	459	non_coding_potential
C1228_s5329-comp0_c0_seq1	TCTGCGACGTTGAAGCGACGTTGAATCGCCACAGTTTTGCCATTCCCTTTGTTTCCTATGCGAGACGTGAACCGAGGGGCGGCAAAGCGGGCAAGGTGGGAAAAATAGCGCCGCGCACGGGGAGAGCACGCGGGGCCTCTACTCTCCACAGCATAGTGCCAATCTTTTGTTCAGCTTAGGTAACCTTGAGAGGCAGCTAGGGGTTGCCTTTTACATCTCTCAAGTAGGATGCGCCCCCTCCCATTTGACCATCAGCAACTTGTAAGCGGATAACACTACCTGCCCTGCATACGGATGGGTGCCCCCAAGTGAAGGTATATAGGTATATACTTTCCGCAGAAACGACATCTGCGCAGCCGCGACGCCTCCCCCAATGCGCCGCACCGCGTATTACTATAT…	949	non_coding_potential
C5413_s21267-comp0_c0_seq1	GGGGGGGGCAGCCAAACTGCCTCTCAGCGTGGGGGGAAGCCACTTCTCTGTGCCCCCTACACGTTACGCGCCGTTACACGATTTATCTGTCGCCTTGCGGTTTGCTCTTTACACTTTACACTTTGCGCAGAAGAGCGGCGCGGACGGCAACATCGAACGGGGGGAACACACGCGTGGGTGAGCAGTTCACTTCCGAACCTTGGCAGCGACTGCTTTGCGCTTCTGCCGTATGCCCGGTTTGCGCTTCTGATGTGAGAGCGGTTTGCGCTTCTGCCG	276	non_coding_potential
C3307_s21658-comp1_c0_seq1	GCTATTTTAGCTATTTAGCTATTTTAGCTATTTTAGCTATTTTTTTTTCTTATTTTTCTTATTTGCCTTTTTGGCTTGCTTCTTTCCTGCTGGCCAGTCGAGGTGGGTGCAGACGACCTCTTCCTCTTCTCCCAGCGGAGCGACGAAAGGGCGCCACGTGGAATGGCCCGTCGGCGCGACCAGCATGCGCGGCTTCGCCTAAAGGATCGCCCACGAACGACGTGTGCGCCTCCGACCGCGTCACCGCGACGGTGTTGGCGGCAGTAGGAGCGGCGGTGAGGGCGGCAATAAGAGCAGCGGTGATTGCTGCAGTGACAGCTGCAGGGATAGCGGCGATGAGTGAGATTGCAACTGCGCCTTTAGCCACGCCGCCAACTTCCGCTAACTTCCCGCTGACAT…	877	non_coding_potential
C861_s4544-comp1_c0_seq1	AAGTTACCCCGCGAGGCATAGTAGTATGGCCTTGATAAAAGAACCACCCGTCGTGTGCCTAATTTCGCTGCGACTATAAAAATAATTAAGTGAAAGTGCAGAGCTGCATGACATCGTGGTGTACCTGCACCGGCGCTCCTGCCAGTGCTCACATAAATATGGCGAGGCTTTCTTTTTTATAAAATTATTTTTTCGCTTGCTTCACCTTTTCATTTGCTTTTCCTTTTCACTTGCTTTACCTTTTCTTTTTTTTTAACGTGTCTCCCCGCTGGGGGCACATCTGAGATGCGCCCTCCCTCCGTCTATTGTTCTCTCCTGCCTCGTGGAACAATTGCATGCATGCAGGGAGGGGGGTGAAAAGCAGTGTGCCCATTCGTCGCGGGGCATGACGTTGTCTCG…	597	non_coding_potential
C1132_s16661-comp0_c0_seq1	GGGAATCATAAAGCGCGCAAAAATGCGTATAATGTTTTATGTATATAATTTAGCCCCCTTTTTTTCATACCATTTGGGGGGGAATTGCGTTTTATTGAATAACGCCAAAAAAGGAGGGTTACAAAATGGATTGCGTAATTTGCCCCCCAAAAAAAAAGCCATACTTTTTCACATGTACAGGAAATATTTTTTTTTTTTTTTTTCCATTTTTTTCTTCAATTTTTACCTGAACAGGTCAGACCATTTTTTATGCATACCCGTTCGATCCATTTGTGAATAAAAGGACTCACATAACTTTAACAGCTCCTAACGGATGGCTTTAAATGAATGCATTCTGCGGTTTTTATCGAATTCGAACGATACGATTTTGTCCTTTTAATGGCGCAAAGTG	391	non_coding_potential
C2785_s6573-comp3_c0_seq1	AAAAAAAAAAAAAAAAAAAAAAAAGGATCACGCACAAGTGTACTCTATTTTGTGCGCAAAATGTATGCAAATCGAACTGAAGTGCACATGTTCTTATGCAGCATCGAATAGGATTTTATTTAACCTGTTGGATGATTTTTTTTCCCGAGGAGTGGGGAAAAAAGAAGAAAAAAAAAAAAGTTTGAAAATAATTTACATCTGCTCGTCGTGCAAACGGAAAATGTAACACCCCACATCTGGCCGCTCAATTGGGTACAGTTCCGCATTTTTTAAAAAAACAGCTGACGCGGGGGTTTTCTCTGCCTTTGTTATTTTTTTTTTACCAAGCTTGGTGACTACATTTCGCTGAGTTATGGGAGAGTCCAAATGGGCAGCTGCTCACACGCGGGTGTAACTATT…	479	non_coding_potential
C310_s337-comp0_c0_seq1	GATAGTTTAAAAGATAACTCACGAAACATGAATTGCAGATCCCAGGAAACATCTAAACCACCAGACCAAGAATACTTGCAACAGAACGTTGAACAAGTACCTGGTTCTCTACAAGAAGCTACTGAGCAAATTCACGATGGAAGCAAGAAACCAGAAGAAACAGAAAGAAGCATTGCAAGAGATGTTACTTCACTATCATTACAAGTAGACGGACATAATGAACCCAAAAGAAATGCATATGGTGTTCATGAATCAAGGTCCAGTTCTATAGCAGTAGAAAATGGTCATACATCATTATCATACCAAGATAGGGGTAACGGTTACGCTGATAGTTCGGATACTAGAGAAGAAGAGCATAGTTCATTAGAGAGATC	374	non_coding_potential
C1497_s20029-comp1_c0_seq1	CACCCTTGTGCTATTTTTAAACGATTCGCTAAAAAAGTACGAAAGAGCAACATAAATCTGTCATTAGGTGTACAAAATGAATGTGGCCCAAAGGGAGCCGCAGCAGCAGCCTTTTTTTTAACACATCATTTTTTTTTGAATATGCCTGAGAGACACCACAACTTCGCCGCATTTTTGCTTCGCGTTCGTCCCATTTATGTTACCTTTTTTTGTTCTCTTTGTAATTCGCTCATGTTTCTTTCCTTTGCACTTCATTTGTCCTTTTTTTTTTTTTTTCTCAATAACTCCACGCATACCACCACTGAGTGGAAGTGTAAATTACCAAGCGGCGCGCATAACCCGTGTATGCCTTTTTATGCTTTCACATTTTTTTTAGCACTTGTTTCCTGTCGGGTAGCA…	828	non_coding_potential
C33_s238-comp0_c0_seq1	TTTTACTTTTATACTTTTTAATTATGTGAACTTAATTTAATATTACTCCTGGTGCTGATTAAACATATACATTCTTCAAACAATATAAATCTACTTATTTACAAGGAAATATTTAGATATATTTTATCAGCCTTTTAAACTATTTAAGCATATTTAACTTTGTTTCGTTATTTTCACTGCAAAAAAAGGTAGTACCAAGAGCTTAAAAAGGACGAAACCTCAATATATAATATAATTTGAAATAAATTTAACAATATTTATAATAATTTAAAGCCTCATAATAATCTATGGAATTTATGTATGCACTTTGTAATTTGTCATACAAATGTAACCCATTAATTACTCACAATTTTAGCTATTTATATTTTCCCCTTACATCCAAAATAAAATGGAGAATCT…	1623	non_coding_potential
C3255_s14525-comp0_c0_seq1	AAAAGAAAAAAAAAAAAAAAAAAAAAAGAAAAAAGGCGCACTTGCTTAAATTGGCACGTTTCCCAGACGTCAGGTCCCTAAGCAGGCGCTCGTGTCTGCCGTGTAGCCACTTAGTTACATTCAAACGCATGTAGGTGCAGGAGTGTTCATATGGACCCTCACCATAAAAAAGACGTTTCACTCCTCATTCAAATAAAAGAGTTTGTTCTAATGCAGGAGGGCTGCGTTTGAGCAGGGTCTCCAACGTGCTTCTCTTTTCCGGGGGTATGGAGATACGGATCCTCCGCTGCCACCTCTTCTTTAAGCACGCCCCCGTTTTGGTCTCTTCCTCTTGGAGTGAAAATGTAACCTTCTCCGTATGGCAAACATAAAGGGGGCCCTGGTGGGAGCTGCCCAAAT…	663	non_coding_potential
C1812_s4249-comp2_c0_seq1	CTTCTTACAAATGTGCTTATGTGTTGCAAACGGGTTGGGGGGCGAGTGCGCGGTGGGCGAAAAATGCAAATGGAGCCAGCGCCGCGGTGAGCAGTGCGAATGGCAGCGCGGCAACATGGGGGGGGAAAAGGAGAAAAAAATGGTACGTGGAAAAAGCATCACTCCACGCTGTGCTAGCTATGCGGCGCCACGAAAAAAAAATCGGCGGAACGCTTTTTGCAGCTGCACATATGCGTGTACGCGCACGGATCGACCGCCAAATGAGCGTTTTTATCTTTTTATCTTTTTATCTTTTTTTTTTTTTTTTTTTTTTTTCCCTCTCCCCCGCGTTGG	333	non_coding_potential
C6264_s13129-comp1_c0_seq1	TAGGCGGTGGATAAGCGGCGGAGTTGTAGCGGCTACCTTGGTGTAACCGCCGCTCCGTCGCAGTCGTGGCTAAGCCCCCGTTTTTGCCTGCCCCCCCCGGGGCACTCACCGTATGCGTTGTTCCGTAAATCTACCTGCGATTTTTGTGTGAAATAATTTGTTTTTTTTTTTTTTTGAATTCTTTCCTAGGTTATTTTCCTTCCCCATTTGTAATTTTTTTAAGTCATTTTTGTGCATTTAACTGTGCAGAGTTTGTGGCAACCGATTTTTTTTTTTTTTTTTTTTTTTAAATACCCATTTGGCGTCTTATTTGACTTAGGATTGGCACACGTGCGGCGTGCAGTCGTCGCTCAGCCGTCACGTAGTCGTCACACAGCTGGCGTCCCATTTTGCTTATAA…	469	non_coding_potential
C4165_s6810-comp2_c0_seq1	AAAAAAAACGCACTCTTCATAATGCGCGTGTGCATACTGTATCTGCAATGGTTACACCCTCGACGGGAAGGGGGACCCTCTCAGGTTGGAGATTGGTTTACCCGCCGTATGTTCCTACAAGTATTGGGGATGTGCCGACCCCTGCATAAACACACGCACATGTAGATACTCCCTTTTGCCCATCCATTTTGTACACATTCGCAAGCGCGCTAACGGGAAGGCGGCAAAACGGAGTGGCCACTGGGTGGGGGTCCCACAAGAGGGACACCACGTTAACCCCCCAAATGGTATATACTCATTTGACGCATCGAAGAGGGTTTTTATTTCTCTTTTGGACCTCCCCCCTCCCACAGAGGAGTGCTGACATAAGTGATGCCCACAGTCTGCTGCTGCGCACGT…	471	non_coding_potential
C768_s19756-comp0_c0_seq1	GAATGATGAAACAAGCATAATTGAAGGGCATCGTTTAAGGATTAATAGAATAATGGAACGAAAAAGCAATCTCACCCATCTTATAGACACAAAGACACGGATACATGTTTTAGAATTGAAAAGGGGCGTAGTACCCTTTTATAGCTTGCAGGATGGCCCATTAAAGAAAAATGTGAATTTACGGGGTTTTTATTCAATAATGTCATAAAATTGAACTCAATGAAAATAAAACAGGCATATTTAATAAGTAATAGTTTCGCATGATGTGTCAACTGCATAGGGAAAAAAACACTGACACAAAAAATTTAGGAATAAATTGCAAATGTTATTCCATAGGGTATTATATAAAGGGCATACGCTTAAGTGACGAAATTACATTTGCAATATATTGAATGATTT…	539	non_coding_potential
C3286_s14275-comp0_c0_seq1	AGGTAAACGCGGGGGAACAGAAAATTCTGAATTCTTTTGCCGGTACATTTCTGCGCCCCGTCTGTTGAAGCAAAATTGAGGAGTCATTTCAGCGATTTGCGGCCAGCTGTTCGGTTGAGGGTGCGGAGGGCGCGAAAAAAACGAAGCAAAGAAAAGCAAAGAAAATCATAGAAAAGCATAGAAAAGCGTAAAAAAACATAGAAAAGAAAAGGAATGAGAACAAATCCAACTCTGTGAGGCAGCAAGTGGAACCTAGCAAATGCATGTGTTAAATAATCACACGTAAAGGATGCATATTTATGCGCCTAGCTACGCATGCACTTGCGTTTATGTGAAGGTGCCTACCTGTCCTTTCGGTGCGACGCAGGCAAGTCCGCTAAAAAGGGGCGAAACAGAATG…	528	non_coding_potential
C2036_s17645-comp0_c0_seq1	GGGTGATACAGTTCTTTTTTTATGCATTTTTGCAATTTGATTTTCCTTCAGTCATTTCCATAGTGCTTTCTTATTATTCCTTTTTTTGTCACATTTTTTGGCATATTTTGTGGCATATTTGTTTGCATATTTATTTGCTTATTTGTTTGCTTATTTCTCGTGTGTTCCCCACACTTGTTTTCCCGTTCACCACATATGTTAGCATTTTCTTCTTTCAAAGTAGCCCACTTTTATCGCAAAAAATATTGCCAAACGCTTAATCCGTATGTGCATTTTTACGTATGTAATTATGTTTGCTTCTTCCCCAAAAGCAAAGCGTCAATCTCAGGTGTAAAGATTATAAAAGTTTGCTACAATTCCTGTGTCCTCTTTAAAAGGCATGCGTCGGCTATAATTCGG…	1229	non_coding_potential
C1335_s4289-comp4_c0_seq1	GTCGAATAAAAAGGGGGTTATATAATACCTATTTAGCGGAGCAGTATAACCATAAGGAGGCGTCCCCTCAGCCTTTTTTTCCTCCCCGAAAAAAAGGTAGCAATACGTTTTTGTAATATGCCTTATGTGCATACATTTGCGGCGTATGTCTGAGGGGGGCAGGGCGAGCTGGGCAACGAGTAAAGCGCATCGCAAGTGGGTGCTATTTTGCCTCGAAAAAAAAAAAACTCGCGTGTATGTGCCGCTCCGTTTTTGTACCCCCCGGGAGGCCCTTGCGAGGAACTCTGCGCAGTTACGATGCGACTATGCAATTAGCGCGATGTGACTATGCATTATCGCGATGCAACTTCGGCACTACTTCGGCACTACTTCGACGCTACTTCGACGCTCTCTTGACAC…	610	non_coding_potential
C137_s6493-comp0_c0_seq1	CGTCCCTTCCGCGTGGCCATACATAAGTGCGCGGTTTGTTTTGAAAGAGTCATGCGAGAGTGTATATGCCGGCAAAACAAAATATGCGCTTTGCTGTGCTGTGCGTGTGCCCTTTGCGCCGATGCATGTAGGGCAAAACGGACAAAGTGGATCAGACCCTTTATTGGTGATAGCACTGCGGTGTGTTCCTGCGTGCGGCATGGCACCTGTTGTGTACGCCTGCCTACCCCCCTGGGGGGAGATAAAACCTCGCTAAGTCGAACGAACGTATGATTCTTACTGGGGGAGTTAAATCAACGCCCCCTACGGGCTGCACACCTACGGCGCGGAAAGTCGGAAAAAGGGGAAAAAAAGGGGAAAAAACGTTCCTTTTACGCTGGCCCAGATACACCGTACATT…	653	non_coding_potential
C997_s15971-comp0_c0_seq1	ACCTTTGCTTGTTACGTGCATCCGTTGATTATAAGGCTTACCAGCTGTTCATTTATTTGAAGAGGAGCGTTTTTTTTCGTATACACCGCGTTACTCTGCTTTATTTTGCTTTTTTTTTTTTATATTTTTTTTTGTCCGTGTGCGGTTTGGAGTACAGCCCTTCCTTCCCAGGCGAAGCGGCACAATACACTGTTACCCCTTTGCCCGCAAAGCACCACGTAAAGGAACAGCGTCCCTTTCTGAGAAACACAAGTGGTACATGGTTGCTGGAGGGATATATTCCTCGAGTGGTCCGTTCAGTTGTCCTGCCAAGAAGGGCGTTTTTATATTTTCGTCATCTTTGCTCTCTTTACGGCTTACCTTTTTTTTTCCCCCCCCCACGTGTGTTATTATACAAAC…	486	non_coding_potential
C2926_s3841-comp0_c0_seq1	TTTAAAAATTATAAATTGGAGGATGAGCGCTTAAAAAGAGTCAACTCACTCGTTCTTCTTTCGCTCTAAAGTATAAAATAAAAAAAAACCTTTCAAAATTAGCAATTTTTCGCGCTGTAGAAAAAAAGTACTTGTAGCAAGCGGTATATTCGCCTGAGTTCGCCTAAATTCGCCTAAATGCGCGCAACCGCAGCTCAAATTGGTAGTTCTCCTTCCTACATGCAGATACTTTAAAGTTCTTTATTTGGCGCCATGGCGTTATTAACATATTCTTATTACTGTTTTATTATATTGCTATTATAATGTAGTATGTAAAAATGCCTTTCAGTTGATGCATAACTCAAATGAGCAAAAAATTAAAAAGCCATGCTAAAGCGATAACGCGATAAAGCTATATAG…	457	non_coding_potential
C3796_s7640-comp1_c0_seq1	TTTTTTTTTTTTTTTTTTTTTTTGCAAACTTGGCATCGTGATGGTTGGACCAGTTGGGGCTGCTGCTCAGCGGAGGGGAGGCAGGGCTGTCTTAAGTGAGACCAATGGAAAGGAGAGCGGTTAGCAGCACATTTGCGTGGAGGGTTCCCGGTTGACTGCCGACGTGCCGCATTTCACTTTTCTGTTTATTCCCTTTTCGAGAGAGCCATATGACCGAAATGGTCATCCCGGGGTGGAAATTCAGGTCAAACGAACAGGGAGAGGGGAGTGTAGCGTTCTCTTTGGGAAGCCGCACAGGGAGAGAGATAAGTCCTCTTTGGGGTAACCGGGCAGCTAAAATTTTTGTCACTTTTTTGTTCACGATGAACAGAGTTGTGTGGGGGAGAAACCAAAAGGAAA…	788	non_coding_potential
C4326_s17843-comp0_c0_seq1	AAAAAAAAAATTAACCATTTGTGTTACACATGAACTTGTGCAGACGGGTGGGTAAGGCGAACAGCATTTTCTTCACAACAGGAGTGTGTTACCAAAGGGAGGGGAAAAAAAAAAGCAAAATTGCGCCAGCATTTGTGTGCAAATATATTTACCCTCACGTTCTGAGTTGCTACGTTTGGGAGGGGATGTACCCAACGAGGAGTGGGCACAGAAATAACGACTTAGCTGCGCAACGGAGTGACTTTTTTTTTTTCGTCATTTTTTTCCATTTCGTGAAGGTTGTAACCGCTTTCTTAGATGACCAAGCGGCTCACCAAACGGCTCACCAAACAATTTTCCCCTTTTCGAAGTAAAAAAAAAAAAATAGGGACGCTGTTTCCCAATTTTTATTAAATTTTT…	414	non_coding_potential
C4082_s10544-comp0_c0_seq1	GGATATCCAGGTAGGCTAGGCCTGGGTGAGGGGAAATCTCTTATCACTTGGTGGATCCTTCTTTTTCCCCTATTGTGCAATTTCTGCCTTGAGAAATTTCACCTATACATGTGCGCCTGTGAACATGGGTAGGCATGCGGGGGGGAGTGTATCTGTAGGTAAGGGGCAGTCGTTCAAGCACACACATGCCTTTGTGCTGCCAAGGGGCAATTCTTTGTGCGTGTTATTTCTACCAAAAAGATAAAAAAAAAGAAAAAAGAATGAACGGATTAACCGCTTCACCGATCAGGGAATGTGCCAAACGTAAGCGCCCGAATGACTGTAACGATTAAGCAGAAGGGGAAGAGGCCACCCCGGAAAAATACCCTCCCACGTTTGTGACACTTCCTATTTTCTTTG…	485	non_coding_potential
C4075_s15579-comp0_c0_seq1	TACACATTAAATGGGGGGGGAAAAATGGAATTCCCCAAAGTTGACAGCCCCATTTGGAAGCAATTTTGAAGTGGCTCCTCACGTTTGCCACACTTCCGGGCAGTTAACTGCACGTTTATTTGGCGCCTCTGCACGCCTCATCCCACCCGTTCGTGCCATTTTTTTTTTTTTTTTCGAATTATGCACAGCGCATGGACTGTATTTTAAAAAACTTTTTTTTTGATGGGGTGAAGGAACAGCAGAGCACGCACAAAGTTAGGCAATCTCCACAAACGCAGCCGAGCGAAGAAGCGGCCCGAACGCCTGCCAGGGTTAAACGAGTGTAGTACTGCGTATGTGCTGCGCGTAGCAGTGGGCGCTTGTGGGGATGTACCGTCGCGCAGGTGTTTCCCCCTCCTA…	801	non_coding_potential
C72_s936-comp2_c0_seq2	CCTTTACGAACTGTTTGCCTTTACGAACTGTTTGCCTTTCCCCCCCTTGCGTGCCATTCCGTAGGTGCTCCTAGTGGTGCCCTCGCTTGGGATCATGCATATGCCAGTTGGTCTCCCCCACCTTTGCCATGTTCAAAAAAAAAAAGCGGAGGCTCACTTTGCGGCCCTCTTTCCTGCGTAGATGCGCGCCGCACCCCCGTTTCGCCGGCCCCGTTTAGTAGAAGCGCGGCAGGAGCGGCGGGAGCGGCAGCGAAATCTATGCTGAACCTACCCAGAAAGAACCTTGCCCCAATCCTTTACCTATTCGCTGCTTATCCGCTGCTTACTCGCTGCTTATCCGCAGCCTACCCTAAAATTAATCCCCATTTTGAACGTTCGGCACAACGCAGCTGGTACCCT…	1204	non_coding_potential
C259_s22106-comp3_c0_seq1	AGTGTGATGGGGCGGCGAGGGAAGCGAATATGGTGGTGGACCACATAAAAAGTGCAGGGGTGATCTATCGTAGTGGTCTGGATCGCGACGCGGTATACCTGTTACCATGTTAGTGGTCCATTATAGCGTTGTTGTACCACTTTCACTTTAATCATTTTATAGCCTTGGAGACGGGGCAGAAAAATGGTGTATTCCTTTTTTTTGCCAAAATGGAGGAACTTTCTCCAAGGGCTAAGCGCATGGGGGGGAAGTGAGAAAAGCGCTGTCTAAATTTTGTGAGAGGATTTGCAATGTGCACAGTGTTATATTGTGGAGCATGCAGCGGCGAAGTCTCTTTGTGGAGGCCCTATTTTGGCCAAGCCCAAAGGGGGAAAAAAACCACTAGGCGCTTACGTCAAA…	503	non_coding_potential
C2748_s17730-comp6_c0_seq1	GTGTGTTTCGCCGTTTTTCTTTCCTTGAAGTGCGCCTTACGCGTATGTTGCTTTTTTGCATGTCAGCACAGTGCATTGCGCAATGCGCACATGGGTGAAGTGACACTGATATTTTCGCACTGCGCATGTGAATGTATAAAAGCGCGACGCATATGTGAATGCGCATTGCTGCGCTGTATATGTGCGTAAGCAAAGGAACACGTGCGAAAGTGCGGCGGGCATAAGCAGATATCCGTGCAGGTGCACACGTATGCGCCAATCTAAATATAGGGGGGGATGTTATCGGTAACATAACTGCGCGCACATGTGCCCAACATCGTAACGTACATTAGCGCACATAGCACGTGCTATCTGCCACCTACTACCTGCTACCTGCGAGCAGCCGCACCGACACGAGTG…	717	non_coding_potential
C2082_s3042-comp0_c0_seq1	TTTATTAAATATTTATTAGACAGTGTAGCTGTATATCTTTTCTTTCTATAATTGCAATACCGATTTAGCATTATTCAAAAAATATTCATTTCATCTTTGGGTTAAATACTTATAAGCAACAAGACACATAGACACATCAGTGTAACAATGAAAGGAAGAACAAATATCGTAAGAAATTACACATATAACGGGAATATATATTGTATAAATTGTTATCTATTACAATGTTCAAATAAGATATAACTTGGAGGAGGAAAAAAAGAAATAATGAATTATTATTGAAAATAATCAACGTATAGCTACCAAATTATTACAGCATATAATTCATTTCACATATTAATTTTACCCATGTCAAATATTACCGTTTCCATATTAGCTATGTATCTTCCTAATCCAAG	398	non_coding_potential
C1557_s7054-comp8_c0_seq1	CGAAAAGGGGGAAGCGAAAAGGGGGAAGCGAAAAAGAGGACATGCAAAAAAACCATGATGTGGCGTACTGGAGCCAGAAGCGACCGCCCCGCTTACGCATACCCTGCGAGCACATGTTGGGTTCCTCAGCACGTTGGCCGTTTCCCCCGGGGGAAAAGTTGGGCTAACGGGGTGGCGCTGGAACGGCGCTGCATGCAAATGCACACGGGGCTACCCCCCGCGTCATGTCAGCGCGTACTCGCAAGCGTCCCCGAAGGGGAACACGCACACACCAGTGCTAACGCGCATGCAGACGTAGCAGCGAACGTGCATGCAAACGTACGTACATACGTGAATACATTTTTTTTTTTTGGGTGCTTTTCCCACCCCCCACATACGAAGGAGCGGTGTATGTACATC…	1311	non_coding_potential
C871_s18476-comp2_c0_seq1	AAAAAATTACATAAAAAATTACATAAAAAAAATTACACCAAAAAATTACATAAAATAAACCACACAGCTGCTTTTCCTGCCTACATGTAAGCCACACCGAGTTTAATTCTCTTCTCCTCCTTCCTTTGCCACCTTGGGGGTCAAAGCAAACGCTTCGCCCTTTTGCAACAAACGGGGGGTCTCGCAGTGCGGTCAACTGGTCAACTGGTCAACTGGTCAACCGGTCAACCGGTCAACTTCGCGCTGGTATAACTGCACACAGGGCGGAATTCCTCGGGCGAATGCTTCGGCGGCTCCGTTCCGCGTGGCTGCCTTGCCGCATTGCCGCACTGGTGCGCGGTTTTTGGCCCCTCCCCCAGTTGTGTTTAGCTGCGCGCGCCGCAGTGGGGGCGAACTAGC…	449	non_coding_potential
C3410_s3152-comp43_c0_seq1	AAAAAAAAAAAAGCACTCAACGGGATAAAAGCATGAATGTAAAAAAAACGTAAACCTAATTATTAGGTAACTTATAACTTACTTGGTGACTTCTACAAAAGCCCTCTCGCCGCAGGAGCGTCAGTAAAAACGCCTACACGGATTATACATAATATAATATATATATGTAGATGTACATGCAGATGTCGCGGGTTTGTGGCGTGTACATTAAATGAGTAATTTTTAATTATAAATAACTCTGTTTTGTATGTGCTGTGCTGTGCTGTGCTGTGCGCGGTGGGGCCACTCTCCTTCCAGGTTTTACTCCTTTTTTGCTCTCTTTGAAAAAAAAAAATGGTTACTTCGTTGTGCGAAGCACCTGCCTTTATACTCGTAACACAGTGTTAACAATGTTGTGCT…	592	non_coding_potential
C2041_s15245-comp12_c0_seq1	AAAAAAGGGCACTAAAAATTAGCACATCATATTATATCACAGTAGGTTAAATTTGTTCGCTTCAGTTTCGGTTTACGTTTTTTAAGGCGTTTTCTTAAAATGGCAAGCGGAACACTCAATATGGCAATGTTGCTCTTAACTTGGGTTCCCCCATCAGTGGCACCACTACAGCTTAAGTGACCCCCCTGCGATGTGGTCACGGCCAATTGGAGGAAATCTTTCCCTTTTTGGCGAAGCTTCGTACAAAGGAAGCGCTACATCATTTGCCCAAACGGAAAAAAGATGCATTCTGCTCCAGTGGCATACAGCTAAGGCAGCAACGACATGTCCTACGCGTACATATACATATTTGCACATAATCACTTATCACTTTAACTGTCAAAATTGCTCTTTTTCCTC…	539	non_coding_potential
C622_s11794-comp0_c0_seq2	CTTCAACGCTTTACCTCTTCAACGTTTTACCCCCTCAACGTTTAACCTCTCGCACGCTTAACCCTTTAACAATTTAAACGGCAACCGATTCGCCCCCCAACCGCGCATCCCCTGTGCCCCTACACCTTTACACCCTCTACAAAATCCCCTAAAACGCCCGCGAAAGCGAAATGGCTTAAATCCTTCAAAATGCATATGTCGCGGTTTTTTCCGCTGTTTTTTTTTTTTTTTCAACACTTAAAGGTTAAATTTGTTAACATGTTGGAGGCACATTTATGCGAAAAATCAGAAAAATGGGTTTGCGGCGGATGTGCATAGGAATGTAAAAATGTATAAACACGTAGTACACACGCTTATGTGTGAAGCGCGGTGTTGAGAGTTTTGACAAGTGCCTTTATT…	877	non_coding_potential
C895_s7727-comp0_c0_seq1	AAAAAAAAAAAAAAACTCACGTCTCTCTTTACTCATTTCCCCCCATTCTGATGAACACACAAGCTAATTGCAATCAAGCAAGTCCACAGGTGAATTCCCTAACTCGCCATGCCTCCCTGCCCCGCCCGTTTGCACAAGCGCATACGCGCGCGTGCAGTACGGAAAAAAAAAATATATGTGGTGCTTGCACATGGTGCTTATATATAACGCTTACACGTGGTGCTTACACATGGCGCTTATGCATACCGCTTATGCATACCGCTTACACATGCCGCTTGTTTTTATTTTCCCGCCTGCATGCATGTGAAACAATTATCGGGCACGTAATGCACTACGCAACCTTGTTCAGCGGGCGAGCTGCCCCTTCCTCTTGACCAGGGTGTAACGCTCCCCCGCGCG…	1153	non_coding_potential
C5392_s14692-comp1_c0_seq1	GGGGAAAAAAAAAAAATAAAAAGCATTAAAGTTTGTTTTATGATATCCATATGAACACATATTAACCATTGTGTTAGTAAACATAAGCTGTCTTTAATGTTAAATATTTTTACACGATGAAAGGAAAAAAAAAAGGGGAAACATAAGGGGGGAGAAACAATACACAATGTATAGTGCACAGTGTATAGTGAGCAATGTACAGTGCATAATGCATAATGATTAGGGGAGGGGAGGTGCTTTAAAAATTTGCTGTTATACATTAAAAAGAGGGTGAGGAATTTTTAATTTTACTATTTTGATAAACATTTGTGAGCGCCATTTGTACGTATGGCACAGGAGGGAGGGAGGTTAATGGACAGGACAAGGTAGACGTGTTCGAGATGGTGGAAGTGACAGACG…	767	non_coding_potential
C3009_s9110-comp5_c0_seq1	AAAAAAAAAAAAAAAAAAAAAAATAGCCATTATACGTGCACACACTTAGGAATATATAAATAGCCATTTTGTGCACACACTTCGGAATATAAAAATAGCCATTTACGTGCAAACACATTTAAGGAATAAATGGACTGCGTGATGTGAACAGTGGTGATATGAAGGAACGACGATAACGCAAACGTTGTTATGCCCCCATATAGGCACCATTTCCCCCCGCATGAATTTTACCGGTGGAAAACGAGCAACTCGGCTTTTTAACTCCATTGGGGGTGGCCATTCACATTGGCACGCATTTGTTCTCCGTTCTGCGTGGTCACCCCCCAATGGGGAATAAAAACCACCTTTTTTTCGAAATGAACATTTTTGCCCGTCTGCATTTCTTTTCCACGCATACAT…	771	non_coding_potential
C5434_s16702-comp1_c0_seq1	AAACTAGGGTAAAACACCGCCCACCGTTTGGGAAAGCTTACATAAGCAGGCGGTGTTAAGCCCGTTTTAATCAGCACAATTAACGAAGGGGGTAGAGGTGGGAAAAAAAAAGGACCTGCAAAATGGTAGCAGTTGTAAAGTGTGTAACGCAAAACGGGACACATGGCAGTGAATATTTGATTTTTTTTTTTTTTTTCGTGTGAGAAAAAAACTTGCCCTTATGATTACGAAGCATGAAAGGAAGAGAGAGCAGCATTAACAGGCTAACCTTCCCCAATGCGAAGTTGCCCCCAAAAGTGATGAGCTAAATGAGGTAGTTACATCCCTGAAGTGCAGAATTACCAAGCGGTGACGCGTAGTTTGTGAAGACTACACCTGATTAACTGATTAAAATGATGC…	1364	non_coding_potential
C3281_s15007-comp0_c0_seq1	ATCTGGGGGGGGAAACTATTATACTTCTACAATTTTTTGCAAGCGTTTTAAATTTGGTCACTCAGGTGAGGCAGGTACAGTCGTACTTCGCGCTTTTGCTCTTTTGCTCTTTTGCGCTTTTGCGTTTTTGGGAATTTATAATAGTACATTTGTTGATGTATACCTTTGCAGGCAATGTGAAGGCAAGCCATCTGCGGCGCTTCGATTCTGCTCGCACGGGTTTCGTAAAATTTATAACTCAACGGCAAAGGGGGGGGAAAAAAAAAAAAAAAAAAAG	277	non_coding_potential
C5661_s1667-comp1_c0_seq1	TGCGGGTGTTCCTTCCCTCTTTGCGTAAAGCGCGGGGGAAAACACAAAAACGATAGTAGCGCAGGGGGGAAGGAGCAAATATGGGCATGCGTCTGTTTAATTATTCTCCCCCTCGTGAAGCGACTCATGCAGGGAGGGAGACTCCATCTGCACATCCCCCTCACGACTAACGTGGTGATGCAGGTAAATGGCTGGCAATACAAATTAACCCCTGCATGTGTGGAGTCACCCCTTCATAGCCACTCCTCCCCTTGGGTTTTGCTTAGACCCATCAGTTTAGGCTCCTCTATGTATGCAGCTTTGGAGATGCTAAAAAGGGTCTTTCATATGCACATGTGCATGGGGGAAATGCAAAATGAAGGTTCGCACGTACACATGTGGGTCCCCCCTCTTTTTTGT…	605	non_coding_potential
C398_s8477-comp0_c0_seq1	ATACATTTATGCATAAATTGTCGACACTGCCTCGTTTAATTCATTTTTTTGTTAGTTACACAATAAGGGGATTTTTTTAAAACGCCCCAATATTACTTCCTTTTTTATGTAGGATTGACTTATTCAAATTAATGTGCAATTTATTACGAACAGGTATGTCCTTGGCCTTTTTTTTTTTTTTTTTTCTTGGTTCCCCATGGTGTGATGACTCAACGCAGGGGTCACTTTCGCAGTATGCCTACTTTTTGCACAGCTTTGATTTTTTTCCGCTTTATTGCGGCTACATCGGTGGGCACAAGTAGCATACACCGGGTGCATATACGCATGGAGACTTAAGCGTGATCGAGGAAGTATTATACGAATGGCACCTGTGCGAACAAGTACTCTGCAGTGGGGAAG…	1123	non_coding_potential
C923_s12577-comp4_c0_seq1	GCGCCCCTAAGAAGAGCGTAACAAAACCGCAAAAAAGACATCCTTTAGTGTGTCGAGTGAAAGGACAAATTTCATTCACCGGAGGAACGCACCAAATGGCATCTGCAGCTTCGCATATGTACTTTTGGGTACATAAACGTGGTTGTCTTATCGCGTTTTAACGGGTTATTATAATGGCACCTTTTTTAGTTTAGTTTGCAAAAAGGAAGCGTCGGGGGAACTTCATGCTTGCGGTTCTGCCCAAAGTTACGCGGCGAATACCACCCCTCGCATTTTTTAAAATTTTATTTAAATTTTTTTTTTTCAGTGGTTCTTTATTTTTTATACTTTTTTATTTTTTCTCCCCCGAACCGTTTAAGCAAAACTGGGTAGTTACCAAACGAGGGGCAATTCGCCCTA…	526	non_coding_potential
C3475_s14370-comp0_c0_seq1	ACCAAACCCATTTGGCCAAAAAAAAAAAAAAAAAAAAGAAAAAAAAAGCTAGTTAATATGACCAGGTCAGGCAAATTTTAAGTCGAAATTTTACAACAGTGAATTCGCTTAAATGGTTAGTAAATGGGACTATTGGGATAAACATGGCAAATGACTTAAAAAAACGACAAATGGGGGGAAGTGCCCGTCGTGGCGCGAGCACGCATACGTACATATGTACATAGGTACACGGAAACGTGAGTACATACTTCATACACACGTACGTACGTACGTACGCATACACGTGCACACATACACGTACACCTACACGCACATATAGACGACGCACGCGCGCAACGCACGGGGAGGAAAACAAACGTCAGCCAGGCAAACGTAAAACTTAAAAAAAATCACTAAAAC…	569	non_coding_potential
C149_s15059-comp2_c0_seq1	AAAAAAAAAAAAAGTATGGCTGTACTGTCGACTGTACGTTTGGTCGTATGTACGCGTGGACGTATGGGGAAGCCTGGAAATTGAAGGCTGCCTGCGTACGAGGTGAGGCCGCAGGGGGGGGAAGGAACAAAAAATTAACTGCTAGGGGAACTGCAAATATTTTATGGAAATACGCATTGATGATTGTTTTCCCCTACCCCTCTTTGTGTACGAATTTATCATTTAAAAAAATGGGTGGGGTAAAGTATCATGCGAAAATCATACTTAGACGCATAGTCATATAAACAAAAAAAAAAAAAAAAGAACGCAAAAAAAAGGAGGAAAAGTAAACAAAAAATAAAGATAAAATTGTGTATTTCTACAAATTTGTGTACATATAATTGGGAGAAGCATTCAACT…	3048	non_coding_potential
C4127_s13468-comp2_c0_seq3	GACGCGGTGAAACTGCACATGGAGGGGTGACGCGGTGAAACTGCACATGTACGGGCAACGCGGCGAAATTGCACATGAACGGGTAAGGCGGCCCTCCTTTTCCCGCACCTTCCGGCGCCCCCCCTCGTCGCTTCGCAAGCACCCCATTTGAACACGCGGGCGCATGTACTTATACTTTTTTAAATATGCATAATGCACAACTCTGTGCGATCGTTCGCGCGCACACGCGGCGCGAGTTCCCTTTTTAAAGTTTATTTTACCCCCTTTGCGCTTTTAATTTTGGTCGGCGTTCGCGCTAAGTGGAATGTGTTAAATTGGCCACTTTGCGCCAATTTACGCGATTTTACACCATTTTACACCATTTTACGCCATTTTACGCCATTTTGCGCCAATTCAGGC…	792	non_coding_potential
C2801_s8629-comp1_c0_seq2	AAAAAAAAAAAAAAAAAAAAAAAAGAAAGCAGATTTGGAAAACCTTTTATCCTTCACCAGACCATAAGCGGCCATACACATAAGCAAAACTTACCCTACCCATCGCATCGTATGATATCTCCTAATAGTACATTCCATTTCGTCGCTTCGTCACTGCGTCACTTCGCCGTTTCACCGCTCATCGCTTCATCACTTCACCTATTTCTTTGCGCATTCATTTACCCCCCCCACCTTTGCATTTCGCTTTTTTTTTTGTATCTTTAAGCTTCCCTCTTCACCCCCTTTTTTTTCCCGCCCCCTCATTATGTACGTTCTTATTATTCTGTAAATTTCACCTGTTTGGGCTTTATATGTGTATTTAGTTTAATCAACCTGTAAACGCATTTTCCCTGTTTTGTG…	906	non_coding_potential
C1992_s22067-comp2_c0_seq2	TTTTTTTTTCTGCGATTTGGGATTATCTTCAGTTGGGGAAAATATATTGGCAATTTTTTTTTTTTCTTTTTTTTACGCCCTACGGTTTGCCATATAACAATAATGCGTGGTGATCAACTTTTGTTACTTGCTCCAAACTGTTTGCAGTGGCTTTGAAGAGTATGTTTTCTCCAAAACGGCGTGCGCGTTGTTTTTGAGAGGCGCACAATTATATGGTTTGTGTGCATAAATAAGCTTATACGGGTATGTTACCGCATATATGTGTGGGCTCATACAGGTGTGCGTATATATCGAGGCAAACGCGCTGAAAAGTGTTTACACGAAGTGTTATTGACAAGTCACACTGGAGGGTTACACACTCGCTTGGTGAACGTAAAAACTTCGGAAGGTAATACACTT…	866	non_coding_potential
C4016_s949-comp0_c0_seq1	CTACGATAGTATGTACTGATGACTCGTTCCCCCCCCCCTACCTCTGTGTGTGCATTCGTGTCACGTTCAACGTCGTAGGTTTTTTTACGTTTTGCCAAGTGATTATCCCTTTTTTGCGTTGCCTACATGGTTACACCATCACCACTACCATTAGCAGCACTACCACCTCTCCTTCCACCCGAATGATGCATCCCTCCATTTTTGTTAAAAATTAGTTACGTACCTCTGGGGGGACGTGGTAGCCCTTCCTCCTGTGCAAGCTCATTTACACACCTGTATGCTCTCTCCACTATGCACATGCATCACCGCTTTACACACGTAACTCCCCCCTGTTTGATGCTCCCCCCACCTGCATGCAAAAACCCATTATTAAACTTTAGGCTTTTTCCCCTTTTTTAA…	963	non_coding_potential
C2578_s602-comp0_c0_seq1	CACAAATGTTCAATTCCTTTTAACTAGGTAAAAAGCGGACTCTTCCACATGCGCGGAAGGAGTAACGCAGAATGGACGAATGTACCACTGCATCTCTTCATATTATGTTACATTAGCAGAAATTTGTGTTAATTCGGTTGTTTTTGAATAACGGGAATTGTATACACACATATATATGCATATATGCATAATATATCTGCGCTTATGCATGCATTTCATTTAGCAGAAAAAGTACAAATTTAATTGTTACAACAAAACTATATTTTAACATCTTATCCGCTGGTCCATTTTATCATTAAACTATTTACATGAGGGTTAACATAAAAATGTGGTAGAAAAAACATGTATAATACATAAACATTGCTTTTGTTTTTAAGTAATGGTGAGGGAGAAAATAAA…	903	non_coding_potential
C4341_s8186-comp0_c0_seq1	CGCAAGGATTCACGCAAGGATTCAAGCAACGATTCATGCAGCGACTCACGCAATTCTTCGCTATGCCTTAAAAAGATGGACGGGGCATTTCAAAAATGGGGGCGCGGCCAAAGTGGCTCCGCACGCAGCTCCCACGTAAGCTAAGTGTGTCAAATGTGAGCTGCGCGCTCGGCTGCCTGGCTATATTATGATGGCCTCAAAACTCCTGCCCATGTTAAGTTCTCCTTAACTGGGTGGAAGAAAAGTACGCAGTTCTGTCCTTTCGGTTACTCGCTATCGGCGTTTTGCTGCTCCTGTGGCTGTCTTTCTCTGGTCTGAACGCCTTCGTCCGTTCGTGCCCCTTAACCTTTCATGTATGGGTTTGCGTGCCGCCCTCCTTGCGTGCACGTGGTATCAATG…	2026	non_coding_potential
C1148_s7842-comp0_c0_seq1	ACAAGTTTAAGAGCTAATGTAAGGTCAAGTGCAGGTATAAGGTCAAGTAAAACGTAAGGGCAAGCATAAGATCAATTACAAGGTTGCAAGTATACGTGAACGTGCAAGGTTAAACGCTCGCGCAAATGTAAGTGCATGATCAATTGCAAAGTCACTTGGCTCGGCCAAATAAAGTGTACGGTCAATTACAAAATCACAGGGCTTGGAAAAAAAAAAAAGAAAAAAGTCAAAAATATTCGTGTACGAAACAGCCCCAAAAAAAAGAAAAAAATCACAAAAAGGAAATGACACAAGGAATATAACTCACTTATGGCATTTATGTGACCATGTAAAATTAAGCGAATTTTTTTCCTATTTTCCGCTCACCTCGCGCTTTTTCCATCATGACGAATAAAAAAT…	529	non_coding_potential
C2409_s6583-comp0_c0_seq1	TTTCTTTTCTTTTTCTTTCTTTTTTTTACCTCTTTTCATTTTTCCTCTTTTCCTTTTTTTTTTTTTCTTTCACTTCTGTTTGTACGCTCTCCCGTTTGTATGCTTCTCATTTACTGCCTTCTCGTTTGCATCCCTTTTTGTTCCTCCCCTTAACATTGTTAATACACTTGATTTATTTATTTTTTTTACTTTTTTATTTTTTTATTTTTTTATTTTTTTTTTCCGCCTGGTTTTGTTATGCCGCTCCCCCCCCAGCGTACCTCTCTTCCATACGACATTTCTTCCCGCGTTTGAAGAGAGTAACACAAGATAAACGCAGCTGCTCGGTCAGGTGACAGAACAAGGGGCTCACGCAAAAAGGGGGCCACATTATATGTAAAAAAAAAGGAATAGGAAGAG…	448	non_coding_potential
C93_s5687-comp3_c0_seq1	GTGATCAGTCGCCTTTTTGAATTTTTTTTTTTCCTTTGTTTCCTTTTTTGGAAAATGTTTAGCCACCTTTTCGGCTGTTTTTAGCTGTTCTTACAGTTTTTTTAGCCTTTTTGCAGCTCTTTTTTGGGCCCCTTTTAGCTACTTAGCTACTTAGTCACATCTTAGTCACTTCTTAGCCATTTGGCCATTTTTTGGTCCCCTATTGGGTCACCTCTATTGGCCTGGCCGTTTTTTTAGCCACCTGTTATTTATTTTTTTGCCATTTTGCTATTTCGCCA	278	non_coding_potential
C5529_s13839-comp0_c0_seq1	CGGGAAAAGCACTGTGCAGGTACATTTGTTGCAGAATAAGACAATAAATGTTTCATAAAAGGAAAGTAAAAAGGGAAGGAAAGTGCCTGCGTGGTGGATTATTTATATGAATAAACTGGCGTGAAGTGTGCGTTTTGTACGTTCACGTAAGCAAGTAACGCAAACGTACACACTTAGCACTTACCTGTTTTTCCGTTTTCCGTGCCTGCAATGGTTATTTGTAAGGGGCGCAAAAATGAGCAAAGAAAATGTTCTTCCGTTAATTCGATATGCAACTGCGTGTTTATGCGTTATAAGCTTATGTTTTTATTTTTTTTTTTTTGAAACATTTCTTATTCCCTTTTAGCGCTGTTATGTACATGCGTAGGTATTCGCACACACGTATATATATATGTATG	398	non_coding_potential
C1309_s354-comp0_c0_seq1	ACCCATTTAACTTTATCAGTTTTATCATTATAATATATGTATTTATATTCATGCAAATAGCATTTTTTTTATTGCATCTTAATTTTATATAATATCTTTATCTTACAATGCTACTTTATTTAACAAAGCTTTATTTTAAATGATTTTTTTATATAGCGTGAGTTGATATTTTATCATCTATACTTCCTATTTCTAAATGTAATCATCCTTTTTTTTGGATTTGTACTGTACTTCATTAACTTTTTCATAATATTGATGATTTTAATTAACTCATCACTCTTTGTCGTATTCGTCTTAGTAATCTGCTACAGAGCCGTATCCAAGTTGATATTCACCATTGGGTATACCAGTTTGTAAATATTCGAAATTATTCATTATGTTCGCATCATATACGTTGTT…	424	non_coding_potential
C2591_s1599-comp0_c0_seq4	TGGCTATTTGGCTATTTGGCTATTTGGCCGTTTGGCTGTTTGACCGTTTGGCTGTTTGGATGAGCGACCGCTTTGCTTCTTGTGGAGGCCTCTAAAGGGACAGGCTTCTCGAAGGGCGAGCGCCGCGCAACAACATGTAGAGTGGCCCGATCGGTCCTCTTCACACGGAAGCAGCGCCAGTCGCTTCGACACCTCGCGGGGGGAGTTGCTAAATGGGGAATTTGGAACAATGTCTCGCTGTTGTCCCTGCTGGGGAGATGGAACGACAAAACTCTTTCAGTTTCCCCTGCACAGTGTAGAAAGCTTTTTCTGCACTTGCAAATGTGTGTGGACGAAATGGGAAAGGTTCCCTACCGGTGAGCCATATGAAGGGAAATATTTTTTGGACGTATGGGCAGT…	650	non_coding_potential
C2029_s7239-comp0_c0_seq1	CTTCGGATTTTTCATGTTTCTTCTTTTTGAATAACGCAGAAATGAAAATTGAGTTCGGCTGACTTTGCTGCTTTTTTTCATTCCTTGATCGTAATTTTTATGTTTTTTTGAGTTTTTCCTCCTTCGCAGGGTAGTACATACATATATACATATCATATATACATTTATATGCGCGTATATGCATATGTACATGGTCATATGTACGTTCGTACCTCCATTCGTGCGCGCGCGCGTCGGTCGTTTGGCAGGCATGTGAAGGTGGTACTTGCGAGGTTTTTCACGTAAAAAGCGGCCATTGTGCGCGTCATTCTGTGGGCCATTTTGCGTGCCATTTATGAGTACCATTTCGGGGTACCCTCTGCTGCTTCTCCACCCCTGCGTGTCGCTCTTCCGCGTGAC…	721	non_coding_potential
C2992_s21199-comp15_c0_seq1	CCCAAGAGGATATTTTACCCCTTTCGCCATTGTACGTACATGCTATTTTTTTAAAAAAAAATGGCAACAAGTGGCGGAAAAAAGAAACGAATTTAAGAGCGCAAAAGTGACCAACGAAAAGGAAAAAAATACATTTAATGCTTCAAAGTATACCCCTATAAATAATTAACAACGCAAGTACAATTTTTGCGCTTTAAATGAGGACGCCTGAAAATGCCCATTAAAAGCAGCACTTATATAGACACCCTTTAAAAAAGCAGCCTCTTGAAAATGCGCAAAAGGGAGAAATCATAACACCACATTGAAAAAAAGCTATCCACCTTCACTTCACCCCACAGTTTTACTGCGAATATGTTTTCCATTTTGTCTCCCACCGGTGTGTATGCCTGAGTATGCACA…	606	non_coding_potential
C5486_s18721-comp0_c0_seq1	TTTTTTTTTTTTTTTTTTTTTTTGCGCAAATGTGCATGACCTGTTCATACGAATGTGTGCTTGCGCGTTCGAGCTAAAACATCCTTCGTTGCAACGTACATAACAATTTGCGCGCGGGGGAAAAAGCAAAGAAAGGATAAGCCAGCAAGCGAACAGTTGGGCGTGTAACTGTGCCACGTAAGATAAGCATACGAATGGAGGATGAACAAAACGGCAGCGATTAACAATCGTATTTTCTACGAAAGCGGAGGTATGCATGTGCGTCGAGCGAAACTGAGTGGCGATCGTGCCAGCTGCGGCGATCGTGGCAGTGTTCCAAGTTGGCAAAGTTCCGCGCCGACGGAAGGCTGCTCGCTTGACAGTTGCCACTAAGCTCCCCATCGGAGCTCTCACCTTTAC…	685	non_coding_potential
C3250_s7587-comp0_c0_seq1	AAGATCACCTAATGAGCTTAATTTAATATAGAGTAATTTTTTTTTTATATGTAAAGTCTCCCCCTATAAAATTCGAGAGTTAATGGGCATACTGATTAGCCTTCTTAGGAAGGTCGGGTGCCATGTTATACTGCACCATACCGTGCCATACTACACCACATTGTACCACACTACACCGTATCATGTCATGCCTTATCACATCACATCACACCATATTTTTTTTTCTTTATCAATATTCCTTTCCCCAGCATGTGATGTTAAAAATTCGTCATGTATGAATATGTATGTTTTCCATACATGTTAGATACCATTTTTTTTTTTTTTTTTTT	329	non_coding_potential
C689_s2069-comp2_c0_seq1	AAAAAAAAAAAAAAAAAAAAAAAACAAAGGACAAAGGACAATACGCATAATATATACACATACGTGTACAAAAAAGGCACACAACACAAATGTACGTATACCCGCTTTGCAAAGTAGCAATGAAGTTTTTCACAATTCACGCTTATGCAGCTCCGCAGGGGGGAAAAAAAAATGTTGCACTTTTCCTTTTCCTTTATTTCATCATCACGTAGGAGTTGCTACTCATTTGTAAGTTCGAAAAAAAAAAAAAATTCAATTTGATGTGCCCCTCGTTATATGTAGACTTGTATTTCAAATACAGCATATCTGGGGAAAACCGGGGTGGGCCTCCCAAACTGGCTCTTAGCTGCGCATACGTATGTGGTCACACGCACATATGTTCAGCATCGCACCCACAAC…	855	non_coding_potential
C197_s20914-comp48_c0_seq1	GGGAAAAAAAAAAGAGAAAAAAAAAAAATATATGAACAAGTCAGCATGTGTAGGTGTATTCCGTGACAGCTAGCTGTGTAGCATTTTTAAATTACCGTCGCTATAGTTGCTCCTCTGTTTTTTTTAAGCAACTTTGTTAATTTATCGATCTGTCTGCGTTCGTATTTTCACGCATGCGGTGGTGACGCGTATCACCGCGTTGTCAATGGGTTAAATTGGCCAACTTCACACACTTGCAGTTTTTTTTTAAAATCAAATAGTGGTAAAAGAAAACACATTTTTTCGCCCCCCTCTTCAGGCGAGCCGCCCTCCACACACA	319	non_coding_potential
C2852_s18612-comp7_c0_seq1	GTAGAAGTTACGAAATGAAGGGGGGGAAACCTCATGAGGTGAAGGGGGAAATAATCCCTCTTTGCTCCCCTCCCCTTTGCTTCTCCTCTCCCTTTTGCTGCTCCCCCCCTCCAAAGTGCAAAAGCCATATTGCAACAACAGAACTTTTTTTTTTTTTTCTTTTAAATTAAGTCTTAATTGTTTTTCTGATTAATTATGCCAGCCGACTATGGGGTGCTTCCCCGTGTGCGGTTGGAATGGCCACTCCCCAACTGCGTGTGTAACTTCTGGGGAGGGGCACATCACATCTGTGGAAGTGCCGCTGGACAACCTCTTCCGCGAGGGATACCTATTTGTAAAAATCTCCAATTATGAAAGCGTTCAAAAAAAATAAAAAAAATAAAAACTAGCCAAAGTGAA…	501	non_coding_potential
C5639_s15506-comp2_c0_seq1	AAGAAAAAGAAAAAGAAAAAGAAGGGACAACACATACGCACGTACAAACATACGTACACACATACGTAGATGGGTATATATAAAGGCACACGCAAGCGCGTGGCTACGCCCCTCCGCGCGCTGCTCTGCTAAGATGGGAAACTTTTTAAAATGCACATATGGGCCGCAACGCCGACAAAGGCAGAGCGTGCCCAGCAACATCACAACGTTCAAGAAAACCTACATCAAGATGGGCACACACAACTTATAACTTATCACATGTGTGTGCAAAGAGGTAAAATGTAACGTTAAAATTAAAAAGGGGGGGAGAAAAAGAAAAAAAAAAAAAAAAAAGGAAAAAAAAAAGGAGGAGGAAAGAGAGGGAAGGTCAATCCAATTATACACAACAGGAGTTTTTAT…	787	non_coding_potential
C4595_s14773-comp3_c0_seq1	AAAAAAAAAAAAAAAAAAAAAAAACAAAGTTAAATGTTAAATGTTAAAGTAAAGGTGAAGGCATAGGCAAAGGTACATGTGAACGAACAGGTAAACACGCGAATACTCAACGTGAACATTTAAAGAAGCGATCATTTGAAGAAGTAACCGCTTAAACAAGGGAACACTTAAACGAACGAACAATCAAACATTTCGCAATCTTCACCCTGCATGTGGTACTCCTGTGAGATGTAAACAAAATTAAATCGAACGCGCGCGTGTAGAAAATTATTTTTCACAAAAATGGGCAAAAAGGTAAAAAAAAAAA	307	non_coding_potential
C2847_s13891-comp0_c0_seq1	CGTTTAACACTACTTTTACACGTGATGGGGCAAAAATGAGAGGACTTCCTGTGGACGGATTTCCCCTGGTTATGCGCTCCTATGCACAGTAAATGGCAAAGCGGAGAATTCTACTGAAAGGGGTCCCCACCAGTGTGCAACGAAATTCAATGATTTGACTAACCAACTTGGAAAATCGCCAAGTTGGGAAAAGTTGAAAAAAGAAAAAAATAAAGCATGTACAAAGAATGCCTAAATAGTGAGCACATAAAGAACAAATAAATGTCATCGTTGGGAGGAAGGAACATTCCTTGACGCCATAGCAAAGCTCAGCGTAAGACTTGCTTAAAGACTTAATTTTGGTACGTTGTAAAGGGGGCAGCAAACCGTTGTTGCGGAACGCACAGGTGTCCTTCTGAA…	460	non_coding_potential
C285_s6755-comp0_c0_seq1	TGCCCCGTACATGCTCAGAAAAAAAAAAAAAAATCGACAAGGTAAACGGGGAAAATTGCGTGTAATAGGTATCCCACTCTGCCTACAATTTAACGAGTTGTAAATCCAAATGGGAGTAGCGGCAAATTCGCCCCTCATTTTGTTCAGCTTATCCCTGTTCACACACAACTGGGCTGTGGACGGACTGCCAACTGTGTGTGGGGGGGGATACATAAGTTAGCTCTTTGGTAATACCACATTGGGAGAATAGGCAGAAGGAACAAAGCACACGTAACAATGGGACCCACGTGCTATTACTACAAGGGAATTCCCCTTGAAATGGTAATTTTTCCAACCTGCCTAACCTTTGCGGGATGTACAAAGTAGCAAAACGTTTGAAGGTTGCTACACCCCATTGTG…	428	non_coding_potential
C619_s4837-comp18_c0_seq1	GCTTAACGGATTAACCGCTTAACCGATTAACCGATTAAGTGAGTGACTGATTCACCGATTGATTAAACAAATTAACGAAGTCACGCTTGTGGTTTTTGTAACTAAAAAAAGCAAACTTGTTAAAAATGAAAAAAAGAAAAGAAGGTTAACAACAGCAACGCGATGTGACGTGACGCCACGTAACGTAACAATTACGTACATTCGAGTAGCGGCCAAACGAGAGAAAAAGCTTTAACCAGCACACAAACGAAAAAAAAGCACAAGT	265	non_coding_potential
C726_s19214-comp0_c0_seq2	CGTTTTTTTCATGTTCTTTCTCCCGCATTCGTTTTTGTACACGGAATAAGTAGGAGAAAGAAAACCCGCATCTTCCTGGACTGCAAAATGTTCAGGATCGTTCCTTATCCAAAGCGTTATTGCACGTATTAAAACTCCACACTGTGTTCAATTGAAACTCTATTTAGAATAAAACGGCACTGCAGAAAATTGGCCATGAGCATGTATATGCACATTGTATATACACAAAATATATACAATAGTAGATTAACCCGAAATTGCCATTTTTTTTCTCCTTTTTTGGCAGTTCGCTCTGTAAGGTGCTGTTAAGTCGTGTGTCCTGCTCGTACGTAGGAGTATCTACGCACATGTAGGTATGTCTGCACTCATGTAGGCTTACCCACCCTTGTGTGCCTATGT…	1148	non_coding_potential
C164_s18771-comp3_c0_seq1	GCCATCCAAAGGGGATAACCTCCTCCGCGAGGCACTACCCATTTGTTACGATCTTAACAGAAGTGGTGTGTACACATGAAAAGGCCAGTTCGATTGGGGGCATCACCCCTTGTGGCTGCTCTCCCCCTCGAAAAAAAATGTTACCGCCCTGTTTGTTCCTCACCAAAAAAAATTACATAACAGGTTATGTCCATCCACAAGGTTAAGTAAAAGGAAATCTCCCTAACGCACTTCACCACTCCGTGCCTGCTTCATCACTGCTGCCCCCCTGCATGCATACCTCGACGGGGGGAGGGTGCCGCTAGCGGGTTAACCACCCAACAGGAGTTTCATTCGATTCACCGCAAAGGAATTTTCTCTCCAAAAGGGGGACACCTCTTTCTGTAAGCCTCGCGTAAA…	559	non_coding_potential
C1328_s22042-comp3_c0_seq1	TTTCATATCGTGCGATAAGCGCAAAAATTGAAGCAGGCTGTGTAAATGCAGGGCGCCTCATTTTGCTTCTTCCCAGGGGTGTCAGCCAACTTCAGCGTTTAACCCGGGCGCGGGAAAATAATCAGCACCCGAGTATCTCCGCGCATAGGCCAGCAGCATTTCAGATGTCCATACGTCCATTCGCTCATTCGTTCGTATGGCATGTGCCCCCATGCGAGCTGCGCGACCCCGTCCGTTTCCGCGCGAAATGAGAAGAGGACCGGAAAACTCCCCCTGTGAGGCGGCGGAAAGAGTAGCGAATCAAGGGGCAAAAGAGCATCCGAATAAAGGATCATCCATCTTATTAAAATCCAATTAGCCCATTTTCCCTCCCTTTATAACTGCACACATCGTAGCAGC…	533	non_coding_potential
C3641_s18735-comp1_c0_seq1	ATTTAACCAAATGGTATGTATAAGCCTCTCCTCCCCTGGGACTTTCTGCATAATTTTTAAAAAATGATAATACGAATTCATCACCCCTTTTTAACGTCAAAGCGTTACGCAGGACGTAAGCTTACTATTTTAAAAATCTTTTATCTGTACGTATCCAAGTTGACAGCAAAGTGCAGCGATATGATGCATATGCCAATTAATTAAACGTATGGGAGGATAATGCTCATTTCTTTGGCACAATTTTTACGTAATAAAAAGAACCCCCATCCATCAACCTGAGCAGATGAGAAGATGAGCAGAGGCAACTCCCTCTACGAGTTTTAGCGCTTAACGGGAATAAATGAAAGTGCTGCTACAGCCACGTGCGTTTGCGTAATGTACAGCACAGTACATGCGACT…	829	non_coding_potential
C5129_s795-comp0_c0_seq1	GTACACCTAAGGTAGATACGTTTATGTGCATTTTTACGCAGTTAACAAAATGGCTGCGCGTGAGAGTGCTTCTTGTGAGAGTGCCGCTTGTAAGGGGCTACCGAGAGCGAACCCCCCCTTCGGCCCCCCTTCCTCAGCGCTTAAAATGTAGAGCACTTGTTCTAATCACGCAGGAAAAAAGAAACCTGTTGCAGCTTTGGGGGGGGCAAACCGTCCTTCAGGTCGGCATTATGTTTCGCGTTGCGCTTCACCTTACATTTAACGTTATGCTAATTTTTTTTTTTTATCTGCTGCCGCCGCTTTCGCCGCTGCTTCGCTTGGGGGGAGCAACGCGTTCGCTCCTACCCGGTGGTCGAACTAATCTACACCAACTTCCTCTCATTTTGAAGACTTTCCTTT…	487	non_coding_potential
C4834_s13764-comp4_c0_seq1	AAAGGCCTCTACATCTTGGTGAGCGTGCAAACGGAGACCGCCGCGCATTTGCGAGCCTATTTAATTGCACCTACTTAAGCACCAACGTTTGTTAATTTGTGTGCACACGTGTAGATGTATGCCAGCTGCCTCCCATGGAGGCACAAAAGAGAATGCGGCGCGACATGCGGGAGAACGCCTCTTACGGGTTGCCGCTTCCAAATGGGGAAAAGCTGCCAACTTAATGGGGCTCACAAGTAGACATATACATTTTGTAAAATTGTTCCGTTTTTCATAAACACCAATTTGTTAATTAGCGAAGCTGGCATGGTACAATAAAGGTGCAGGCATTTGTCGCCACTTGGCGATTTTCACTTTTAAGCAGGGCACACCTAGGTGTTTTTTTTTTGTCGTGATATT…	1063	non_coding_potential
C3170_s6977-comp2_c0_seq1	AAGCACACCGCCAAGCACACCGCCTAGCACATTGCTTAGCACATAACTTTGCATATACCTTTGCAAAAAAAAAAAAATGAACTTAGTAAATAGTGTATCTCAAAACGTAGTGTATTCTACAAAGCGGCGTTTGCCCTGGGGGTATTAGCGATTGCCGCCCCGGGGTGGAGGCGCTCCCTCGGGCGAAAAAAAAGAAAGAAGAAAGAAGAAAATAAATACATTTATCGCGAAAAAAACGGCATCGTTAACCCCCCACGCGGATGCACACGCTAGGAAGCGTAAACGGTTCTATGTGCCCCTAAAAGGGCACACACCAGTGCATGGCTGGAACCCCCCGCTAAGGTGATGCTTCCCATGTGTAAAGCCTGTTAAAGGGGAGGCGGACGTGGAGAGGCTCCT…	679	non_coding_potential
C4881_s21665-comp0_c0_seq1	AAAAAAAAAAAAAAAAAAAAATGCACATTCAAACAAACTGCAAAAAGGTGGGATGGGAGTTAAAAAAAAAAAAAAACAGATAAGCTGGTAGACGAACAGATAAACTGCTAATAACGTGAGACGAATGGGACGACGCGGAGGCACTAATGCATAATCTCTCACTCGTGTGAAACACTCCACGTCGATCGGGCGCAGGAGCAAAGGAACATGTGTGTATACTAAAAAGGAAACTCGGGAAAATGCAAAGCGATGTGGGGAAAAAGATAACAAATCATAAAAAAGTGGGGGGCATACTACACACAGTCAACGCGTTGTAAAAAAAAAATTATAAATAATAAGTAAAAAAAATACACGTGGGGAGATAAATAAGCAAATGTTTTCAAGCTAGTATGCTATACA…	1596	non_coding_potential
C2807_s10396-comp0_c0_seq1	TCTACATCCCTTTTTAACCTTTTCAAGGGCGTTTATGGTCGTCACCATTCTCTCGCCAAAGTGAGCAACAGTTACTCACTGCATCCCTTTTCCCAATGATTTAGCGATTCGTCTACACAATCCGTTTCAGCACTTTGCTATTTCATTTATGTAGCAGTTAACCACGCAGTGTGATCGATCATATGCTGTGTCCCCTTTTTGCTTAACACCAAAGGGGGGGAAGCATATCTGTATGTGCCTCACCGATTAACACCCCTAAAGGTGGGGGAGGAAACAACACAACCGTTACATTGCGAAACCATTTTGTATAATTTTTTTCCACCCCCCAAACGATACATATTTTTATGATACACACAGGAAAAAAAAAAAAAAAAAAAATACTGTTACAAAGGAGGGGTA…	705	non_coding_potential
C2340_s16161-comp0_c0_seq1	GTTCCTTTTCCTTTTTTGGTCACCATTTTGCGGCCATTTTGTCACCATTTTGTTACTTTCTTTTTCTTCCCCATTTCCCGCTTTTCCCCCCCATTTTTAAAATCACTTCCCCTCGCCGTCTAGGCAACATTTTTCGAACTGCAAATGGCTGCATGTAAACTTAGACTCCAGTCGGCACGTGGGGGGAAAAAAGGACAAATGCGTTTCGCATGCGTATTGGGGGGGTGAGGACTTAAACGGGAGTAAAACACGTCCAGCACGCGCGTATGCAAAACTCATCTGTCACTTTATTAAATTGGGAAGAGAGTAATTTTCCATTTTTCCGAAGAGGCAATAGCAGCCCAAGAAAAAGAGCGAATGGTACGAAAATGACCGAAAAAAGAAATTCAATCCAAAGGA…	897	non_coding_potential
C4262_s15760-comp0_c0_seq1	CACACGTTTATGCGGCGTTAATTTGTAAAAAAAAATGGCCTTTCTTTAAAGCGAGGATTATGTGTATGTATTTACTTTTGCTACGCCCCCGCATTGTGTATATATGCATATTGGGAGGAGCGAATGTTTAGTTCCTCCTCTTCTACTTCTCCTCTTGTGCTCTCCCCCCCTCGGCCGACTTCATTTCCCCGTTACTTGCTTCGCCGCGCATGGATGGGCACACGAACGAGGAGCGCGTCGCCATTCTGTTCGTTCCACGCGATCGCAGCGTGCCAGCATGTATACACCCCCATGTGGCACATCGCGCGCGTCATTCGATGATTTCTCCTCCCCCCCGAGCGGTTGGTAACCCTAGGCCGCGCCCTGACTCTTAATGAATGTAAGCGGCCTGCTGGTCGC…	871	non_coding_potential
C945_s20129-comp1_c0_seq5	ACAGATTAATTCATATCGACAGGGTTGCCGCGTCTGTCAACGCTACTGCTTTGTGAAGTAACCTACAATTTAGCATCAAACGGGCCTTTCGTCCACGCTTCGCGGGGCCACCCATCCACAGTGCGACACGCGCCGCAAGCCGATTTAAATCGAGTCGGGGGTATATATGTTCGTCTGAGTTGTTCGAAATTTACCAAAACACTGAAAATTGGTGCATTACGCATTTTTTGGCATAACTTGGCGGGATGATATAAGCTTGCCTTTTTTAAAAATAAAAAAATGAATTATAAAGATTGTGCGTGCAGGGGCCACCGTAGCTGCAACTACGAGAAGGCACAGGAAGCAGCACGAGGGATGGAGAATTGTACGAGGCGCTCAGAAACGCACACACCTCAAAAA…	584	non_coding_potential
C3440_s15236-comp0_c0_seq1	GGCGGGAGTAGTATGCTTTGCTTAGCTTAGCTTATGCCTACTTGTAAAAAACGCGTTTAATTTTTTTTTGTTTTTCTCCAAAACGGCGTTGGAACCGGGCTGTAAAGTAAACCCCGTTGGTTGTTCGCTTATAAAATGTTTATTCGCGTTTTTATGGGAATTTTTTTTTTCCTTTTTTCCGCGCTTTTTCACCTTTCGACAATTTGTTGAAAAATTAAAGGGAGAGTTTTTCAAAGCTGGGAAAATGTTCCTTACCGAGGGGTACGCGCAAAAAAAAAGGGAGGCCGCAAAAAGGTTTTTTTCTCTTTATACAATATGTACATATGTATGTACGCATTTGGCAGATTCATACCGCGCGCGCCCTCGTGTGGGAGTTATTCGATTGCGAAGTGACCTTTT…	1013	non_coding_potential
C4444_s12683-comp2_c0_seq1	TTTTTTTTTTTTTTTTTTTTCTTCCACTGATTTATGCTCCTATGAGGAGGCACTCCTTTGGAGTTATTCCTCCTCGTTAAACGTACACGGCGGGGCGCGAGATACTCTCGCTACTCTGCCGCCGCGCTGAATACACAAACAGGTTCTGCTCCCAAATGGAGGGGCGACGAAACGCACATGGCTCAAAAGTTACACAGCCGCACGGGGAATGTAGCGCCCTCTTCGCAACAACGTTGCGGTTGCGCGTGAAGTGGAGAATTCTGGCGAGGCAGCTCTCACGTGATTGAAGTTACGCAAGGGAGGACAAAAATGGGGGAAG	319	non_coding_potential
C1760_s8835-comp0_c0_seq1	TTAATTTTTTTTTTTTTTCCCGCCCGATAAGCCATAAGCCTCATACCTGTGTCATCCGCTTGAACGAGTCGTACGTGCATATTACGCTACATGTGCGCGCTGCCCAAAATGTTAAAGGCGGCTCTTCGTTTCAGCCTTTAGCCCTTTTCGCCGTATTTTTTTGGACCCTCCTTTTTTTTTTTTTTTCATGGCCACTCTTTTGTTAACGCTTACGGGGTGTCCCACGCGTATCGTATACACGTACGTACGCAGTCAAACCAGTAATTGTACGAAGCCGTATCGTTGGCGTTATTTTGACATGCCCCAATATAGCTGCGTTCCCGCGTATGCATTCCCCCCCGTTCTCCTGACATTTAAAGGAAGCGTCCCACGGGGGAGGGAAGTCTCCAGAGAGGGCCA…	760	non_coding_potential
C5824_s12005-comp2_c0_seq1	AAAAAAAAAAAAAAAAAAAAGTAACACGAGTAGCACAGGTAAAACGCGCAATACACGTGATAAACGTAATTCGCTCTATCCGCGCGTTAGCGGCTGTAAACTCCTTTCACGCACGAAGTGGCAAAAACGTTATTCGGGTGCAGCATCAATACGCATAGGGTTAAGCGGTAAAGGGCAAAGGGAAACGCGTGTGTACGTGCCACTTATGCTGGCAAGAAAACGTACGAGACGAAGGGGGGGGAAAAAGGCGCAAAAAGGCGAAAAAAGTGGCTCCTTCGCCTTCAGCGTAAGAAAGTTTCGCTTTTCCGTTTTTACAATTCGCCTAACACCACCCCTTTTTTTCCTTGTTCCCTTGGCGAATGGTTTCGTTTGGGACTTTTGCGTTTCCCCCTATTCTGC…	565	non_coding_potential
C2184_s18353-comp4_c0_seq1	GGTAAATGTGCAGGTAAATGTGCACATAAACACGCAAATACACAGGAGGGGTGGAGGCCGATGCAAATGCGACGCAGAACAGTTTGCTTCTTAGGCCATGGGGAAATACTCGTGCGTCCTCTCTTATCATCAAAGTGGCGGCCAACTCGCCGGAACTCCCATTCGCGTATGCCCCGTCGTCGTGTCCATCCCCTTGTTGTCTGCCCCTCCCCCCCCCCACTTTCCACAACAACTGACAACGTGCAGAGCGTTGCACCTGCGTCTGAGCGGTCACGAATAAAATGTGGAGCTCAGTTCGAAGGGGAAATCGCAACAAGGGGAGTAAAAAAAAAAAATATGCCTCGCAAAATGGCAAACTTCCTCCTCTTCGTCAGCTTCGTAACTTCGCCCACTTAACTC…	472	non_coding_potential
C3975_s15518-comp0_c0_seq1	ATTTGAAATTGTAAACCAGCACCTATTAGAATAAATGTAAATTTTTAACTTCGTTCTCCACTTTACACAAAGAATGCTTTTTATTTCATGCATCCGTGAATCCTAATTAATGTAAGAAAAGTGCCTTCCTGATGCATAAACATATAACTACCTAAAATTTAATAATCATAATGAGTAATAGACAAGACACCTAAAAATACACGTAAATTTAAAATTTTATACATGTCTATCCTATGCCAACATCCCAAATTAAACTGTAATTAACAGAAACTTGCTAACATGTTAAGAATGTATATGGTTTAATATGTTATATTATTATTAACATATTTTAGTATTTTTGAAATATCACAAGATAAATCCTTTTTATAACACTAGCATTCATTTATACGAAGAATAAGT…	440	non_coding_potential
C2652_s13454-comp2_c0_seq1	CCTTTGCAAATTTAGCTTTTACTGCGTTTTTAGTTGCCGCGTGGGTGATTACATGGGTAGCGCAGCGTAGCGTAGCATAGCATTGCGCAGTACAGCATAGTACAGCACAGCGCAGCGCAGCACAGTACGGCATTATAACGATCGCTCATTTGGCCCCCCGGACTCCTCTCTATTTTATTTATTTTATTTATTTATTTTATTTTTTTTTTTGCTCCCTTTTCTTCTTCCTCTTCTTTTACTTCTTACCCTTCGCTATATTTTTTTTTTTTTTCGAACATTTCCACGCCTTCACCTGTGCGACTCGCCTGAATGGTCCCCCCCTCCCCACGACAATATGTGAAAGCAAAACTGAACAGATGCTGTGCGGAACGTATATCCCCCGCATGAGAACACGCTCGC…	1127	non_coding_potential
C2496_s3382-comp0_c0_seq1	TTTTAAAAAAAAAAAAAAAAAAATATGCGAGTCCCTTTTGGGAATTAAAATAATTTAAAAGCTATCTATATGGCATGTAAAAAATCAGGGGGGGAAAAAACGCTTGACAAAAGGGGAAAGTCCCTTTTCTTTATTTTTTTTTTGAGGTTCGTGGGGAGAGAAATTAGCCAAATGGGACACCGTGTGGAAGGACCATTGTGGGTGCGCTACGTGTGGGTATGCCACGTACGGGTATGCCACTCACTGGCTACGTTTCCCTCCCCCGAAG	268	non_coding_potential
C4523_s13428-comp0_c0_seq1	GCTGGTTTGCGGAGGGGCAACCCAGCATGGGCAACTCTTATGCGGAATACGCCCACGTGTGGATTTCCCTACGCGTGGGTGGAGAAATGGCGTCACCCCGTTCGAGCGAGGGGGTATAGCCATGCCTGCCATCGGGAACATTTGCCGAGACTCAGTAGGTTGGAAGGGCATCCTTTTCGTCCCATCTCTCCTTTTCTTTCGCTTCTTCCTCTTCTTTTGCTTCTCACCTTTCTCTCCTTTTTTTTTTCCCCCCCTTTGCCGCAAACATGGTGGGGGTGAACGCCACCTCAATGTAGAGGGGCGTACACTGGGCGAAGGTCAAACTGGAAGGAACCCCCCCCCTCTCTCACATGCATTCCTGCGTCGCTATGGAAGGAGAACAAAGGGGCATACACGATG…	677	non_coding_potential
C3332_s12247-comp0_c0_seq1	ATGAATTGCAGAGCGGCCTCAAATAAATTGCAGAGCGGCCACAAAATAAATCATAAAGCAAATTACTCCGTTACATAAAAAAAGTGGAGAAGCATGTAACAAATTAAATGGATCTCTCTTTTCGTCCATCCAAAAGGAAAAAATAAAATTTTAATTGAACAGTATGGTTTTGCCCGCACTGTAAAAAAAAAAAAAATAATAAATACAATAAAGTACAATAAAATAGAGTAAAATAAAGCACACAGAAAAACAATTAAAAGAATGAGAAGAATGAGAAGAAACAAAACGCGCAATTTAATTAAAAGCAGGTGATATCCTCATCCAAATGGTGAAGCATGTGTATCGTTTAAAATTCATTTTTTCGATGGGGGCTTAATCTGATGGAGGATGATACGCCTT…	1295	non_coding_potential
C2657_s2674-comp4_c0_seq1	AAGTGGAAGAGTTGAGAAGTGGAAAAATCGCAAAATGGAAAAACCGCAAAATGGAAAAACCGCAAACTGTGAAAGGCGCAAACTGGCCACGTGGCGAAAAAACGGATGCTGGGTGGAACACGTTTCCCACGCGGACACTTTTCTTTAGTGGCTACTCACACCTGCTTTCATTTTGCTCTCCCTTTTTTATTTACTTTTTTGCAAAAGAATATTAAAACACCATCGACGTGGGAAGGAGCGGTGTGTTAACATCGCCTCCCAAGTTGTGCTGCCGCCTGAAGATGAACAAATTGGTTTTTAAAAAGGAAGAGGCGCCGTAAAAAGGAGAGTGCTGGGGGGCGGGGCGGACACGCGGACAAATGGGCAAGCGGAAAAAAGGGCACGCGGACAAAGCTTCGA…	529	non_coding_potential
C4226_s13809-comp0_c0_seq1	CATTACTTTACATGTAGGCGATATGCCCATTTTTACTGCTCTCCCTTGGAAATCCAATGTAGCACTCATTCGTTGGAGGAAAAAAGGAGAGAGGACAAAAACGCAGGGGCACTTCCGACTTGTAGTCAGTCCACATGGCAGCGCATTCGTAGGTGCCTATGCGTGAATGGACTGACGAATTTATGTTTTCACCTTCCATCGGAGTAGCCAACACTTCGCGTAAATGCGTGTCCGTTGCGACTGCCAAGGGGAACTGAAAAGGGCGCCACACTGGAGGAAGCCGCACTCTGCGTGGGGAGCAGCGCGCCAGGAATAAAGTAGTTGGCCGAACGACGTTGGCATAACGACGTTGGCATAACGAAGCTGGCCTATCCAAGCTGACCTATCCAAG	391	non_coding_potential
C2798_s18497-comp0_c0_seq1	TTTCCCATTTCCCCCATTGCGCTTGCACAAGTGCAGATGCAACCCCATTCGTCAATTCGGAAAGTTCATCAAAAAAGTTGATCCGAGTTTGACCACACTTCCGTAAAGGGGGGCCACCGCGTAGCTCTGTCGAGTGGGTCCTCCCCGCTGACGATGACGATGATGATGATGATGATGAGTTGCAACCTGTTGTGCGGCACAAAGCGTAGCGGCGAGGTGCAACTGGGTTAGCATGCCGTGGGTGTGGAAGTTTGTGTGGGTGGCCGTCTGCGGCTTAACAGGTTCGTAGGTGTAGACGTG	300	non_coding_potential
C2547_s17458-comp0_c0_seq1	AAAAAGAGCAAAAAAAAGGAACAAATGGGAGCGAATAGGCGGCACGTATACCTATGCAGCATTGTATGCCCTTCCCATGTGGTTGCCTTTGCTTTGTATATCCTCTCCCTCCCTTTCTTACCTCCTCAATTCCACCCCGTTAAGCGAATTGTGGAGGACACTACGTGCAAGTGGGATGATAATTCTGCAAAACCGCGATCGCTCTCATTATGCGATGTTCCTCCAAAGTTGCTTTGTCGCCTCCCATCTCGTTGGAATAGTGAAATAAAAAAAAAAAAATTACCCATCTGGTGTGTTTAGCGCGAAATGTTCATCCCAAAGGGGAAGGGGAGAATCAAACGGGAGCTGCAAAAAAGGAACATTTACATGACAGGCACTCCTTCCACTGTGCGGCGTTGT…	500	non_coding_potential
C5278_s21759-comp0_c0_seq2	CTATCCGTTGTCTATCCGTTGTTTATCCGTTTGTCTATCCGTTTGTCCATCCATTTGTCCATCTGTTTGCGTTATCCTGTCCGTATTTATTTTCCTTTTCCTGTTCGCTTTTCTTTTATTTGCTTCGCCCCCCCGTGCGTGTGTTTTTCCGCCCGATTTCGCAACCGCGATGAGGTTCCTCGGGCGCAGAAGTTGCAGCGAAGGTGAGAAGGGAGAGAAGAAGGGAAAACAAAATAGAGAACAAGAAAAGGAGAGAAAGACCAGCTGTGCGCCCCATTACGTGGCGTAACATGGTCACCCCATTGTGTACATACACATGTGTGTATATGTCTATTCATTCTTTCCTCCCTTCGCTTTTCACACTTTACAGATGCAAAAAGAATGACATCTTTTTGCTTG…	963	non_coding_potential
C1920_s2939-comp1_c0_seq1	GGGGCACTAAAAACAGACATCCAGGGGGATATTTTTTGCAGCACTAGAATAATTTCAAAATGACGCTCACATTTTAATATCCTCAAATTTAAACACTTTCATGGTTGCAGCGTGTTTAGTGCGTTGATGGAGGGGGGGAATTCAGAGAGCGACAAATTACATGTGCCCAAAAAAATGTACGTATGTGTGTATATATAGATAAGTACATAGCAGCGGCAGTTAAATGTGGACGTAAAAACAGTTTGGCAAATGGGTGTCTCGGAAGGGGGACACAAGCGGGAAAAAAAAAAAAGGACTCCGTCTCAGCACAGCCAAGCAAATGTGTAAGCTGGTTGTTTATCTCCTCTTATAATTTTTATTTTTTCTTATTTTTGCTTTTTTTATTTTTTTAAAATTATT…	1001	non_coding_potential
C1929_s8558-comp0_c0_seq1	GTCCAGATTACAATTCTGGAGCATATAGAAATATATGCTAAGCCATTCTCCACTCAGTTGCTACCGCAACGGAAAAAAATAAACCGACTGAACAACAGTGCTGCAATTGTTTTGTTTTATCTCCTGGGTGGGTGCCAAAAGGGAAGGGACCCATTTGGATAACGTGCTTCTTCACCCTCCCACCGTGAGTGGCAAGCCCGTCCCGTTTTTCTTTTCCCCCCCCATTTTGCACCTCTTTTTAGTAGGGCCGACTGGCTGAGCAGCGTTCGGAGTGCCATCCTGCCAGTGGGTTAACTACCAATCGGATCGCTCCTATGGTTTGCACAGATACGTTCAGCCGCATGTACATGTGAGAGTAGCATCTTGGCGTGTTTACAAGAAACGGGCTTTTTTTTTTTT…	790	non_coding_potential
C3188_s5566-comp0_c0_seq2	AAAAAAAAAAAAAAAAAAGGCGCGCAACTGTAGGTCGATGCGCACATGCATAATATAGTATGCTCATATGTACACACACACATGTGTGCTCGCGCCTGAAAATGGCCAAGCAGAACAAGGCGACTGTTCCGTGGGGCGCACCGGAAAAAAACGCCGCATGGCCGTGCCAACGTGCACATAAGCACGCAACGCAAAAAAATGAGTCGCCCCCTCCGCCGCGAAATCCACAAGAAGTCCGCGTGGGAAGCGGGCGGCACGCCAACTGCGGAAATTTAAAAAGGGCCCACGCAGCGCCGGCAAAGGGAACTGGGAGGAGCCGGGAAAATGATAAAGCGGTGAACGTTCAAATGGTGAAGAGTTCAAACGGCGAGGGGGCGAGCCAAATGGACCAGCAAAATG…	1162	non_coding_potential
C5738_s21703-comp0_c0_seq1	CAATTTTTTCCCCCCCCTTTGCACATGTGCAATTTTAACCATTTTGGTTAACCCCCCTTTACGTGAATTTTCCCATCTTTACGAGCAGCGAAAAAGTGAAGATTTTCGTTTGCCTGTCACTTGGGAGAATGACCTCTTGCGTGTGCCATTGCGTTTATGTGTGAAAAGGGCGAAGGGAAGGAAGAGAGCCGCGTATTGGAAGCCGCAAAGAAGCAGCTCGAGCGTGGCGCGCAAACCGGGGGGGAAGGTAGGTATGCATACAGGAGGCGACAGTGCCACTACACCAGCTGACTGCCGAGATACTGCAGCTATGTAGTTACCTTGCTACCTAGCTACCTGTTTGCACTACGCTCGTAGCCCCTCCCCTCCATTTGTACCCTCGAGCACTTTTGCGTACAT…	852	non_coding_potential
C5318_s5973-comp0_c0_seq1	ATCGATGCATACAGTTAATGCATACAGTCAATGCATACAATCGACGCATACAATCAGCGCATACAAGCACGATCGAAAAAAAAAAAAAAAAGAACCTTTTATTTGCTGCCATGTAAAAATAAAATATTACATGCCCGGATGGTGGGGAAAAAAAATGCTAACCCTATCCGGTGTACATTTTGCAGTTAACATTTTAAATGGAAAAATGTGAATGTTGCAAAATTTACATTTCGACGTAAATTTCGGCCTTTTCCAAATGCGCAGGAACACAGGTATGCAACTTCCAAATTGGTAAACGTAAACAGG	306	non_coding_potential
C6042_s3162-comp0_c0_seq1	GTAATTTTACCGAACGGGAAAGTCATCCTAACCGCGCGTGAACTGCGCTTCACTTCGCTGATGAAATGCTCAAAGCTTCCAGAATTGCTCGTTCGTTGAGGAGATATAAAAATCGGGTGATTGATCTCTCGTGGGTAGTCATTCCCCCTTTTGTAGCGACCGCGCTTGGGTGGTGCTTCCTTTGCTTGCTCAGTTGTTAGCCCTCCCTAACTTACAATCGTGTATATGTATGCATATGCCCTCACTATGCAGTGTTCAGGGGGGGGATAGCGAACTGACGCAAAGAGGTGGCTTGCCGCCATGATAAAACGTTCGAGCTGCTGCGTCGCACCCATTCGCGTGCAAAAT	348	non_coding_potential
C1873_s1009-comp1_c0_seq1	AAAAGAACAGAAAGGAAGAAGGAAAAAAATTAACACAATAGTAAGCAATGCTACGCAAGGGTTACACCAACGTAACGCCCAAGTTGCACATTGTGTCTTTGTCTTTACACGCGCTTCTCACCTAGTGAGGGCAAACAAACGGCGCGCAGCGTGAAAAGTGGCGAATACGATGCGATGTTGTGTATAGTAACAGCCAAAGTTGTTCATATATTGTAATGGGAAAAAAAAAAAAAAAAAAAAAAGGCCAATGTGGCGCGACAAAACGTAGCAAACACGGTGAAGAAAAACAAAATAAACGAAGCGGGCGCACTCTTACTAAAGGGTGCAACGAACGGGTATCCAAAGAGCCAGGTGTCTAACAATTTAAAGTGCCATCGTTTCGCTTGGCTGCAAATTGTC…	524	non_coding_potential
C557_s4265-comp4_c0_seq1	GGATGCTCCGCCAAAATGGCAAAAAAAATTTAAATTCACTTTTGACACATTTTTTTAAAAATGTCACCTGTATGCCTTTCGCAAAATTGCGAATTTGGGCCCCCCGCAAAGTTGTTCTCTTCAGGGTGGAAGTCCCACAATGAAAAGGAAAAAATGGACGACGATTCTGCGTAGCCGCTGCATTTTTCGTCGACGTATATCTCTTCTTATTTTTTTTTTTTTAAACCAAATAGGACGCTTTCACCATAGTGATGTGACTGTCTTCCCACTTGGCGCAGCCCCCGCAGCAGGTGCAACACGTTTCTTTTTCGCATTGCAGGTGGGAGAAAAGGCAAAATGTCGCACCTCCAATTTGAACGCCAAACAGGGTTAACATAAAACGTGCCATTTCTTTCGGAC…	943	non_coding_potential
C2360_s723-comp2_c0_seq1	CTCGCATGTTATCCGTAGGGACAAAAATTGGCTATGCTGTGTTTTTTTCAAGCCGGGTTAAGGGGCGGCGAAATTGAGGGAAGACGAGTGTGGTGCGGATGCTAAAGTAAGCGGAAGCGGCCCTTCACAAAGCGGTTGACTTTTACTCAATGTGAAAAATAAACGAGCGGACTGACTTGCTCATTTTTTCCCGCTTCCCTTTTATGGTTATCCACTTTTCGTTTTCTTCTCCGCATTTTGCGCGGGCCGGAGAAGCCGCCCCAAATTGTAAAATCATTCAATGGGTGGCTAAAGGGGGGCTACAAAATTAGCCAACCAGTTGGCCACTGAGCTTCCAAATAATTGGCCACTCACCCTCCAAACAATCTAGGCAAACAAAACCGCCTACCGCCTAGAATA…	863	non_coding_potential
C5025_s8560-comp0_c0_seq1	AAAAAAAAAAAAAAAAAACACCACGCATGTATGTATTATATATATATAAGTACATACATACAAAGCTGCAGCGCGAATGATTGACTAACCACACGTCATCGCTGGACCAACGTACATTCACCGTGGCATGGTTCACTGTGCCGACGCGCTACATGAGAGTTTAGGCTTGTAGTAGATACGCCAAAGGAGTAGATCGCACGTGAAAAACGAGATCGACTGCGCGAAAGAGGGGCAGTCGCAGTACCGAACGATTAGCAGAAGTGAGGCCGCGTGGCTGCTCGAGGGGCGCGACTAGAGAGCACGCGGAGTGCGAGCGTTAAGCAGGCCAAGCAGGGGTAGGAGTGATAGGAGTGATAAGAGCTATTGGAGTGATTGCAGTAATTGGAGTAATTGGAAGTG…	858	non_coding_potential
C3831_s6611-comp2_c0_seq1	ATCCAATTTGTTGTCCTTACTGCGAATTCCTGTCGTGGGGCGCACATGTACGCATGCGCATACACATATACGTTTACACATGTGTAGTCATGGTGGAGACCCCTCGATCGGTGTGCGCTGTGAGACAAGCTTCGCTACTCAGCGGTAGCCCCCTGCTGCTGTGAATGAGTCCTATTCGAAACGGACGAAGAATTTTTTTTTTTTTTCCATCACATGAAGGGTAACTTTTTTGTTTTGCCGAACGGACGTTGCGTCGTAGCACTGAACGGGCAGTCATTCTGCTTCGTGACAATGTGTAAGCGCGACCAATTTGAATATACCTCTTAAATGGTACGATTCTGTCGTGTGTTAATGCGTACGACGGCACGAATGAACATGTCGAAGGGGGTTTGTAGCAAC…	423	non_coding_potential
C6072_s20924-comp6_c0_seq1	TAAATGCGAAGTGCTAAATGCGAAACGCGAAACGCGAAAGACGAAACAAAGAACAAAAAACAAATGAATAATTTTAAAATACGCGCGCGTAACTTCAATGCTGCAAGTCGAGGACCCCTTCGACATAAAAAAAAAGGGAAAATAAAGTGGGGAGAAATAAAATGGAGTGAAATAAAAGGGAGGCTTGTGAGATGGGCAAATTGGTTCATCAGCGCGGCCACCTACTCGCGTGGGCACAAAAAACCATGCACATTTATTCATAAATAATGTTTTTTAAAAAACTAACAAAGGGAATGAGAAATCATATCTGTGCTGACGCACACTTGGGGCTAAATACGTCGCGTGCGTGCCCGCGTGCCTGCGTG	365	non_coding_potential
C2688_s16798-comp1_c0_seq1	AAAAAAAACAGTAATACGCATTTTAAAATGTTCACTTTTGAATGCATACGAAGTTGTAACGTTTGTTTGACGCTGTCATTGTGGTGTGTGTTTAAGTGTATTCCGATTGGGGACAGCCAATTTGCGCAAAGAAAAATCAGCGGATGTTGCTTTTCCAGTACAGTTGTGCCCACGCGATCCCCGTGTAATTGCGTTTACGCGGAGTGTGGTTAATCCATTTGAAATGATTTTTACTTACACAAAGGTGGAAGCCCCTTTTTTTTTTTTTTTCTGTTTTGCCAATTAAATGATATGACCTTTTTAAAAGGATATCTTACAAGTTGGAGTTATTTGGCTTCTACATGTGGGGATGTGTTTGCCGTTCGTCTGCGCGTCACAAATTTGTTGCACGCGATTGAG…	511	non_coding_potential
C1831_s6583-comp0_c0_seq1	GGAAAAACAGCCACCATTTAGTCGGCCACCGTTCAGTTGGTCAAAATTCAGTTGATCACAATTTAGTGCGACCCCCCTTTCAGTGAAGCGCCGCTTAGCCGCTCACCAAATTGGCCACAACAATTCGCGGAGGTAGCCACCATTAATGATAACACCTCCGCTCTTTTGCGCAAAGAGGTGTAGCGCGCCGGGAAGTGGTCTCTTTCGGGTCCTTTCCCTGGACTGTGCCGCTTCAGTTGTAGCCACCCAAAGTGGCAATCTTAAAAAAAAAAAAAATCCCCCCACAGCTCACCAAACGTGCCATGTCTAAAAGGATGCCACACGGTGAGAAGTAAACATATGGAAATGGAAAACTCCCTCGGAGGAGGCGAATCGGACGAACTCCCCTTTTCCAACGGC…	497	non_coding_potential
C862_s6318-comp0_c0_seq1	GTTAATTTTTTTTCTGCATCTACATCCTCTTAAATGATAATATGAAAAAATATTTATAGACAATATGTGCGATAAATTTATGCTTATATTACCCTAAAACTTATATGTTCAACAAATTTTAGTGCATAACTCGATCGGTTGAGGCAGTACTAAAGCACAAACCGTTCGAACATGTTTATATGTCCCCTTTTAGAACTATTTATTCGAGTGAATATTAAAAATGTAACTCCATTTTAAGTGTAACCACACAACTGCCTTTCCCAAAATTGCTAATTTTTCTGATAGTCGTAACTCTCGTTGTTTGCTTTGCACACAGTTCGCCTTTTTTTTACGATAAAATTACAAGAAAGGTATAATTAATTCAATGGAAGTTACTCATTTTATCACTCCATCGTGTAG…	1861	non_coding_potential
C5634_s6007-comp0_c0_seq1	GGGGGGGGGGGGGGGCGATGGAGCTTGCTTGGTGGTATGGCTGCTGCGTGCTGGCACCTATATTGGTATGTACATGTTGGGGTGATACATATAAATGTGTGTTAATACACAGGGGTACACTTTTAACAAGTGAAGGTACGAACGTGCTAACGTGCTGACGTACGCCTCTTTTGACAGCAAAGGTGGAGGCCCACACCTTGCCTCTTCCCCAAAAGATGCTCGAGGGTATATACTCGTTGGCAGATTGACACAAAGGCAGCGCAAAAATGGTAGTAGCATAGAAGTAGGAACTTTCTAGCTAGCTGTTCAGACGATCAATTTCTCAGTACACACCTTTTTTCCCTTTATCATTTAACACAAATTGGGACAACCACCTCGTGAAACGCAAGAACCAAATTT…	939	non_coding_potential
C6245_s18522-comp3_c0_seq1	AAAAAAAAAAAAAAAAAAAAAAACAGAAATTGTCTACGTTGTGAAAAACGCGCCACGGTTTGCAAATTTTACCAACGGCGAGGCGCTAACGCCACAGGGAAAAAAAAATAAAAAAAAGAAAAAAAAAAAATGAAGAAGCGAGCGTAGCAGCACAAACACAACGATGCGGCACAAAAACGTAGGTAACGCCACGTGAATTACGCAGCGCAGCCAATGGTCAATCGTCAAACTAAAGAAGGGTGAGGGGAAGCGAAGCACTTCACTTGGGGGCTCCTCGGAAATACTCACACAAATTTATACGCGCACGGCTGCCATTGGGTGGCGCGATTTTCAAAAAATAACGTGATGAACTCGACTGTAATTTGTTCGCCTCGGTCTGTCCTCTGCGTGCATGTCCTT…	496	non_coding_potential
C4166_s13792-comp1_c0_seq1	CATGTTTACTACCCCTAAGTTTTTTTTTTTTTTTTTATACTTTTTTGGTTTTCTTTTTTCAAAATTTGCTTTTACTTTTGTTTATAAAATTTTTATCATGCCATGTCACTTCATTTAGTTTTGTTAATTAAGGTACATAAATCTCCCTTCGTTAAATAGAAATTCACTTGTAAAAATGGAGAAATTTTTAAAAAAGCTAAGTGAGGAACCTCTTAACGCTTTTATACAGAAAGTTTTGAAGTAAAAAAATAAGTACAATCATTTCTCTGTTTTGTATGTGCCTCCTCGTATTTTATACGCGGAGAAGTTTTACGTGTTCATACGTACATGTACGAATGGGCATCCAAAGGAGTGTACATAAATACGTAGGAGTGTACTGTACATATAAATGCGTATGCG…	3765	non_coding_potential
C1233_s4030-comp3_c0_seq1	GCATCATGACATCGTGACACCTCTAGTGCGCACTTGCGCATGCTTTAAATTGCCATCCCCCCGGGTTGCCCCTCATGCGTGGCCACCGTGTAACATACACCCGCTGGTAATTCATTCGTATGTATCCTTTTTTTTAATTAAATAAAACTCACCGGACGCGAATTAATTTCACGCCGCAACGAACCTTTGAAACAATTTGAAGGAAAGCGAAAGGGGACGAAGTGGCAACCATGTCGATTTAAAAAAAATAGGAAGCAATTACATCCACGTAAAGTGCGCATTAATCTGTTTCCTGTCACTCTTAAAGGTTGGAGATGAGTGAAAAAAAAAAAAAACAAAAAAAAAAAAAAAA	352	non_coding_potential
C3210_s3988-comp2_c0_seq1	GACCATTTGATTTTCATAATTTATAATAATGTATTATAATTTATTATAGTTTTTTATAGTTTATTATAGTTTATTATAAATTATGACGTACTAGGTCCGTCCCCTTCCTCATTTGTTCTATCAAGTCTGGACTTTGCTGCTGAGAGGTCGTTGTTAAGACACGGTTGTTTCGGCTGAGCCTTTCTTGTTGTTCAAGTGGTGTTTAAATTCTATCACTTAACATACGTGTGTAAGTGTTTTATTTGACACAAAAGACTATTGTAATTATTAATAAAATACACAGTTGTTGGTTTGGTAATAGCTGTTCGCATTTTGGTGTATTCATTCCCATACTTATATTCTGATTAATAAAAATCCTTCAAGACTGGAAAGAATAACACGTTGTATGTAGGCTGTGCT…	1192	non_coding_potential
C5538_s8033-comp6_c0_seq1	GTGATTCCGTCGCGGGGGTGCATCTTGGGGGGGGCACTTCACCAGGGGGGGTGCAGCTTCACCAGGGGTAGCCAGTTTCACCAAGAGGTGTGCAGGGGTATACCTACTTCACTATGGTGTGCCTAAATATATGTTCAGGAAAATGCACACGTTTGTTTTTCTGCCTCTTTGCCGATTTCGAGATATATAGTTTTTGGGGTGGGCGACCACCTTTGCAGTTGCACCGTAACACGGTCGCTCGCCCTTCCGCTGTCTACCCTTCCAGTTTGCTTCCAATTTAAGCGATCGCCCCTCTGTGTGTAGTTAACTCTACCACGGCTGCTGTTATGAATATTATTTTTTTTGATGTCCTATCGGCTAGCCCTTTTTTTTACTTCTTATGTGGCTGCCTACCCCCTT…	986	non_coding_potential
C210_s1599-comp0_c0_seq1	CGTCAACCGCGCATCGCGCAAAAGGGAACTGACTTAACGAACAAGTCCGTGCATGTGTATGCCCAGGGGTGGAGCACGCATACGGTCCCGCCTTATCGCAACCCCTGCGTTGTGATGTTAAAAAGGATGGAAAAAAGAACGTTTCACGAGGCGAAACAGGCCACCCATTTCCAACAATTCACCGCTACCATTTAGCCGAACTTTGCACGCTCCCTGCCCACGGGTGACGCGCGAAAAGTGCGCCCTGTGCATTGAAAAACGAATGAACGCTCAAGCGCACGCACATGGAAACGCGAAAGTGGTGGGGAGTATAGTCACACGTGAGTCGAATCTCACGCGCAATTGCCAGTTAAGCAAAGCGAAGCGAAGCAGCAGTACGAATTTGAAACGAACGTGAAA…	710	non_coding_potential
C5006_s14240-comp1_c0_seq1	GGGGGGGGGGGGGTGTACCCCCATTTGTTTACATCATATGAAGGCCCTGGAAGAGCTAAGCGAACAACTCGTTACCCCCTTCCTCCTAGTTATCATTATCCCCATTAGTATGGCCCCCGTTTGGCTATCTCATTTTACCCTTTTTTTTTTTTAATTACCACACTTAGGGATGCCAGAACAGCCTTTTCGAAGCGGTAGCCAAACGGATGTGTGTGCGTAACGGCACGCATGTGCGCGAAACAGTACGCATGTTCGCGGAGGCACCTGTTCTTCCCCTGCTGCCAAGCAGAGATTGAAGGGGCGCGCCTGGCCCATGGAACCTGTTGTTTTATGAATATGTTTACGTATTTTTTTCTCGTTATTAATGGAAGTGTGTACATAGCGAGTTGGCCACCTGCT…	839	non_coding_potential
C1143_s18884-comp7_c0_seq1	AAAAATTTGGCATTTTTTTTTTTTTTTTTTTGCCGTGCGCAGTGAACAAAGTGAATTGAATGCAGATAAGTGACACCAGCGTGTGTTTGCATCTCTGAGGGAAAAAAAAAAAAAAAAAAGATAAAAAAAAAAGAAAAAAAGGAAGGAAAAAAAAAATAACAGGAAAAACAACTTCATGTTCGAGTTAACTCTCTCGCGCGGATATGAACACATATAAACGGACGTAACTGCATACACGCACAGTTATGTACGAGGAAGGCGCGCCATGCGTGTGGGGAGATTGCCACTGGCCCCCGCGGGATTTGACTGAGAGCACAACTGCGTGCATCTCTCCCGCGCCGCACTTCCCACCTGCACCGCGCACTTGTTCGCCGTCGACACCGATGGGGGCGGCTGTGC…	458	non_coding_potential
C4352_s14001-comp0_c0_seq1	TGCCTCTTTCTGTTAATCATTTTTTTTCGATTATTTTTGCAATTCCATTGCGTAATTTTTCGCTTTTGCTTTTTTTTTTTGGTTTGAAAATTTACCCCTTTCTGCGCATATCATATCATATCACTTTTTTTGCAATTAAAAAATAATTTACATGTACTTCGCACGCGGCTCCGCGCGACCAGCATAGCGCAGTCACCATGACGAAGTCAGCACAACCAGCGCAGCACATACGTACGCACGTGTTACGTAGCACTTCCCCCACGTGATGGACGGGTCACCACTGCCGCGCGGGGTGACAAAGGCAGGGGCCAGTCCACCCGTATGCGCACGGTATATTTACTACATACAGACGTACGTGTACTTATGCGACCATTTTTCTGTACGCCTCCGTGGCTCGCT…	1119	non_coding_potential
C4104_s13227-comp5_c0_seq1	ATACCTTCGTTGAATCTGCCTCTTTGGGGCAAAATACCTTCGTTGAATCCGCCTCTTCTGGGCGAAATACCTTCGTTTAACCCGCCTCTTCTGGGCATACCTCCGTTGGGCCCGCCTCCACTAGGCACACATTTGATGGGCGTACATTTCAAGGACGTAGATTTTCCGCGTGTCCGTTTCAACGTGCCGATTTTACGCATGCACGCGCCCCCCTGCATGCATGGCACGCGTTTGTGTGTACCCACGCATACGCGCTCATATGTAGAATCTCATTGAATTAAAAAGAGTCACCCCGAAGTAGTGCTAATTAGTGCTAATTAATGCCAACTGCTACCCCTTCGTGCGAGTTTCCAGCATGCGTTCGTTCAGACAGCGAGACACTCACCCACACCTACACGC…	1427	non_coding_potential
C2151_s11311-comp6_c0_seq1	GTTGACAAATTGGATGAGACTACATGGGGGAAAAGACCCTGCCAAGGTGGTGGACGGGTGGGCCAAAAAAGGTTCACTTAGGCCGCTTCGCCACTTCTACCACTTCGCCACTTCTTCCACGCCTCCCGCGAAACACTTAAATGTGTGCCTGGCAAAGGGCAGCATTCGCGTGGGCAGGTATTCACATGCAAGGCGGCTTTTTTTAATTTCGCAAAGTTGACGTGCTCTACTTTTCGGCGACCCCTACCCATCCTCCTCACTTGTCCGGTAATTACAGACGAACTGGTAAGGAGATGACAATTTTTTTTTTTCCAATATTTTTATGCCATTCACACATGAGGAGCTAAATATGGGAAAACGGTCGGGGAGGGGTCAATACCCGGTGCAGTCTTCCCTCAA…	490	non_coding_potential
C2262_s21347-comp0_c0_seq1	GAACGATCGAGCGAACGGCGGAGTGAACAGACGGCACCCACGTGGTAAAAAGGAAAAAAATAATTCCAAACCGCAGTGGTTTGGAAAAATTGGTCACTGTCACAGGTTAAAAGGTGTAAAAGGGTAAAACGGTAAAACGGAAAAACGGAAAAAAAAAAAATCGCAAAAAAGAGGAGAAAAGAAGGAAAATTTCCTTTACACTGTTGGGACAATATGGCACATCAGCCGCGACGCGCAAGGGGTGGAGAGTCCCACTGCGTTTACTCGTACGCATACGTTTAACCCAACCTCGCCGTGGAAAGCGATTCTCCACACAGTGGTCTGTGCAATTTCGTACTGTAAAAGTACAGGCACAGCGTTATCCCAGTTGGGCATGCTATATGCGCACACTGTAGCGTA…	567	non_coding_potential
C674_s9006-comp3_c0_seq1	TGTGGGGCATAACATGCGTAAGCCACTTGGTGAGAGGGTTCATTTTTTTTTTTTTTCTCCCCCCTTCTGTGGATGCATAACATTGTGGAGGTTTCTTCATGCTGGTGGACTACCTTCCTGTGCATGCATATCATGTGGAGGTTTCTTCATGCTAGGCCGCTACCTCCCTGCACTGTTCTCTTCTTAGCCCTGGTGGTATGTATAGCATCGTTGGGGCTACTCTCTGATGCATTTTTCGACCGCACAAGTGGAGGGACGCTGAAGGGATTTCCCCCTCCGGTGAGAAGGAAAACAAGCTTATTGGGGGGCCAACAAATGGCTCAAAAGGGG	330	non_coding_potential
C2460_s21666-comp1_c0_seq1	GAGCAAAGGGGCGTGGCGAAGTTGCCAAAACGCATATATATAATGGGCGCGAGTGGAAGATAATAAAAAATACGCTGCCCACGTTAACTGTAACTATGGCGTGAAGAAAAAAAACCCTCAATTAATTAGCAACACACGCGACGCGAAGGGGGCGCACATAAAAAAGGAAGTGAAAATTAAACTATAATATAAGGGGGAAGTGAAACTGCAAATGCATCAAGTTGGCAAAACTCAACAAAATTTTTTTTTTTTTCTTTTCACACACGGGAAAATAATCATACATAGGAGGGTGTGTGTGGAGCAATCGACTTAGCCTACTTTTCGCCGCCTATTTTGCTCCTCACAATTGGGGGTCAATCTGCTAGCTATTTTATTCTCTCTCAAAAAAAAAAAAAAAAA…	406	non_coding_potential
C289_s14036-comp0_c0_seq1	TATTTGTACATATATATATGTAAACGTTCGTATTCTTCCTATAAATAAAAATAGAAATATAAACTAGCTCCTATTTAGAATCGCCTTCATCTCGCGCGCACTTGGCATATACCAAAAAAGGTAAAAATTCCTTTGAGCACTTTTAATGTACGATTTTTTTCTGGAGCAATTTATAAATCTAAAAAATTAGCTTAACTTTTTTGAGGCACCAAAATTTTATTATCATTACGATTGGTGAACTTCCAAAAAAAAAGGTTATCCTAGCGTTTTATAAAACTACCCTTTTTGTATGCTGAAGAAACGCTGGCTGTACAAAAAAGTGGCTGCACAATTTTGTGAATTAAAAAAACCGCAACTTTCTTTTAAGTGTTGTTCTGCACCTGATTATGCCACGTTTTA…	679	non_coding_potential
C3993_s3072-comp1_c0_seq1	ATAGTTTAGTTTACGCCCAAATTATAGTTTAAACCCAAATTCGAATTCGAATTGAAGCTTAAGATTATGATTATGATTAAGCGTGGGATTATTTTCCTTTCCCCTTTTTTTTGTATTTTCGCTTTTGCTTTCGCTTTTACGTTTACCTTTACCTTCGCTTTTGCTTTCGCTTTTACCTTTACCTTTACCCTCGCTTTTGCTTTACCTTTACCTTCGCTCCTGCTCCCCGCCAAGTTTTTAAAGCCGCCCCTTCCCCGCACCCTTTATTTTTTTTAAAGTTCCCATGTCAATAATTTTTTTTTTCCCATTTTGACATACGTAACGAATTTTATTTAGCAAATGGGAA	346	non_coding_potential
C3260_s11900-comp2_c0_seq1	GTCCGTAGCGCTTCAATCCGACATGGCAAAAAGCCGCAGATCATTTCTGCATACCTTTTTGTTTCCTTCTTCGCTTGGCTCGCTCAAATTGGCATATTAGCGGGAGATGTGAAAGTTTGCCCAGGAAAGGTGGCCCTTCATGGGGTGTAATGCTCAAAGGCAGTGTTAACATAGCACCATTTGGAGTCCCCCTCAAATTGTGCCTCTATACCTATACGTATAACTATACCTGTTCGTGTAGGGGCAAATCTCAGCAGTAATCCTTTTTGTGATGCAGCGCATCAGCAGTGCGCGGGGCGCGCCGCAATTTTGTGAGCAATGCTTTTCGCACCATTTGTTTGCGGTATTTTTGCCCTACTTTCGCGCCATTTGTTCGCGGTAGTTATTGCCTTATTTTCA…	652	non_coding_potential
C6282_s16327-comp2_c0_seq1	TTTTTTCTTTTTTTTCTTTTTTTTTCTTTTTTTATCCTTTTTTTTCATTTTTTTCATTTTTTTTACCTTTTTTCTTTTTTTTTTCATTTCCCTCCTAAATGATTATGTTGTGCAAATTAATGCCTATCATTACACCGTCAAACGCAAAATTGTGCCATTCAGCCAAAGTACGTCATGCCGCATAGGTATATATATAAGTTTGGTACCTCAAAGCAAGGAGGCACATCGCTTCAAGTACGTTGATATATATGCATATATTCACGTACTGTGTTGTGCTCTTCGGGTTATACATGTACATGCGCGCGTAAGTGTATGACACGTGCATACGTTGGAACAGTCGTCGCGCCTGAACGAATGCGTACCGAGCAGGAGAAAAGTGCCATGGTGTCAGAGCATCCT…	765	non_coding_potential
C4818_s520-comp0_c0_seq1	ATTACGAGAAGAATTTTTACGTTCGCCCATGATAAAGTTGACAGCATACTCTGAATTAGAATGTGCCTTTTTATGACTTCTATCACCGATGATTGCTCTATATACTGAGGTAATGTCATCATCATCATTCATTATTAAATTGAACTGTTCCTTAAATTTATCATCTTTCATACAAGATTTCAAACGGTCTGTGAATTCTGTTTCATCTTCATCTACTAAGCCCATTAATTTTTCTTTTAAATTTTCATATTCTTCATTGTGCTCAGTTTGTTCGTATCCTCTCAGTAATCTGCTAGTTCTTACGTTTAACGCATTGTTTACATTTTTCTGCGCGCACGATTTTCCACAGTTATACTCATTCAAGTAATCGGTGGCACACAGCACAAGGATGCAGGAAAA…	748	non_coding_potential
C5970_s10152-comp2_c0_seq1	TGGGGTCTGTCCAAATCGGTTACCCCTCAGTGAAGGGGGGAGGAAAAAAAAAAAAAAAATCCAAAAATATAAAAATAGAAAAAATAGGAAAACGCGAAAATCCTAAAATGGAGATCCGCTTGACTCCGCCACTTCGCAGAGATGAAACGACAAGCCCATCGCGTGCGGAAGAGAGCTCCTTCATTTTTCCTCTTTAAAATGGCAAATATGAGATCGTAGAGGGAGTGAATGCGCTGCTACGGGTAAGTTACGCCACGCATTAGTGCACCTGAGGTAGGGGTGTGTCTTTGGAGACTCCTTCCTTAGAGAGGTGTTACCGCGTTTTTGTGCCTACTAAATCGGCGCTCCCCCCTTGAAGCGGTGTCAAGGGGGGGGGAGCCGCGCTCCATCCCCTGGGAG…	776	non_coding_potential
C4807_s4310-comp0_c0_seq1	GGGATGGCCGGCCAACTGCCCAACTGCGCAACTAAAAAAAAAAAAAAGGAACTCTCCCCTCGTCTGTCGCCAATCCTGCTGCACAGGATCATTGCGTGTTGATTACTGCCTCCCACTCGCCTCTCTCCTGTGTCAAATGCGCGCACACACACACACACGCACACAAAAAAAAAAAATAAAAGGAAAAATAAAACTGTACGATGCCGTGCGTATCGCGCTGTGCCGTGCCGCTTCGAATCAGCCCGCGTCACTCCAACATCCTCGTGCGGGGAGATATATATCGCCTTGACGTATTCGCTGGAGTTGCCCCTTTTCACGTCCATCAGTTGGCTTGGAAAAAATTTCTCACATCCACTCAGTCACGCCGATTGGCATGCATACGTGGGTATCGGCAAATAC…	433	non_coding_potential
C3045_s22026-comp5_c0_seq1	TTGCGTTTCCCCCCTTTCCATTTTATTCGCTCTTCTTTTTTGTTAAAAAATAATGCTTAGAATAAATCTAGCGCGCGAGGCGCTTTCTCAGCATCGAAAATGATAACACATGGTAGCCCTGCATGCACAGTCTGCAAAGAGAGCACCATGTGACATAATAGTAGACCTTTTTTTTTATTGCCATTTCTTAGTAGACATTTTTTTTATCGCGACTTCGTAGCGTGCCTTTCCTATTGCAGCTTTTCGCAGCCATTTTTTTTAGTGTTTTTTTTTTTTTTTTTTTGTTTCCTGTTTGATTATCATAAGGCTCATTTGCGTGCGCGGCGCGGCCCCCTAATTTTTTGATCCATACATTTGCACGATTTTTTTTTTTTTTCGTTTATTTTAGCGTGTACGAAT…	666	non_coding_potential
C4489_s20011-comp1_c0_seq5	GTAGATGCTTACGTGCATGGTTAGATGCTTACGTGCAGTGATAGATGCTTGCATAGAGAGAGGCATTCGTAAGTTGATGCATACGTGCTAGATACATATGTGCATGCGCAGATAGATGCTTAGATAGGTGCATGGATTGGTAGATGCACAGGTAGATGCTTAGATAGGTCATACTTAGATAGGTTCATACATAGCTAGCTGCATACTTAGATAGGTACATACCTACATAGCTACATAGATACATGCCTACATAGATACATGCCCACGTAGATAGATGCGTTCATAGATAGATGCATACATAGCTAGCTACATATCTACATTGACAGCTCCATTGATAGATGCATACGTAGCTACATTGACAGCTCGATTGACAGGTGCATACAAAGCTACACATCTACA…	505	non_coding_potential
C2540_s14240-comp1_c0_seq1	GGTTGCGCAAAGAAAGTTAGCTGCGAAGGAGGCAGTGTCTAAGGAGGGAGTTGTGCAGGACATGGTCGCGTAGGCATTTTTATATGTGTATATTGGCATGCACGTGTTTGTCACGAGAAACAGGTGAAATTTTTGGAGCTCTTCTTTTCATGTGGGTGTTTGTCCCATTTAGACTTTGAGGAAAAAAAAGGAGAGCTACAAAAAGGGGGTAAACATAACGGGGTACAAACAGGGGGACGCAAAATGGGTACACAAAAAAGGCGTACACATGAACGGGATACACATGAACGGGGTACACATGAGCGGGGTACACATGAGCGGGTGCCGAAATGGTGTTCTACAAAATTTGCAGTGAGCTTTAAAAGGAGAAGCGTGCACGGTAGCGCAAAAAATTAAAAT…	459	non_coding_potential
C5711_s3719-comp0_c0_seq1	CGAATGTTGTCGAAGCATGCATGCACCGGTGATGTACTCACATGTAAGCAAAGCAAGCGCACGCGCACGTGCACCTAAGTTTCGTGCTGAGTGCCACAAGCTGAGCTGCGCGCATGCTCATTCATTCTCTCGCTCCTCACAAAATCGCGGCTGTCGTGTGCTTTCTGCTGTGCGAGTGGCATTTTTACGCTTTGCACACGTGCAAAAAAAAAATAAAAATAAAATAGAATAATCGACGGGCACGTTTAAGCAATGCGCGGCATTCGGGAAAATGTGCCAAAGTGGAGAATTGAAGCGCGCAAAATTGGGCATGCACAATTGAGGACGAAGCTTCATCGATGCGCGGTTGAGGACGCCATTTCAGCGATGCAAATTTTAATCCCCCCTAGGCATTCAGCC…	478	non_coding_potential
C2789_s21093-comp3_c0_seq1	GTAAGGTATATGTGTATATGCTTATGTTCGCACGTAGCACCCCGCGAGTACACCATTTGAACAATTTGAAGGTGCGCACTTTAAAGGCGCTTTAAAAGCTTCATTCTTTCACCCTTTCATTGTTTCATTCCTTTCACGGAAAAGAGTAAAAAACTTGCCCTTTATTTTGTATTCCGCTAAAATTTGCAAAAGGGTGTACGTTTTTGTTTCGTTTTTTTTATTTTTCCCATTTCTTGTATACCAAAAAAAAAAATAATAAAATAAAAAATAAAATAAACAAATCAATGACGAACGATGAGTCATGAATAGAACGCACGGACTTAAACACCACTGCAAAGGGGTACCAAAAAAGGAGGTAATTTCTTTTTTCCGATTTAGCACGCCCATAAGCAAAGGAGA…	830	non_coding_potential
C5_s7724-comp0_c0_seq1	GGAAATGTTTTGCAACATTTGACGTCGACTTTGATGGGAGAAGTGCCTGACGCTGGGGAGCACAAACGAGTGCAGATAAGAGCACATACAAGTTTTATATATGTTCACATTATTATATGCGCATGAACATACGTATAAGCGTTTTAGGGAACCAACCCTGGGGGGTTGCCCACTTGGCGAACAAAAAGAAACAACATTCCCCAGCGGAAAAGTTGAAAAGGGAGCACCGCAATGGGGGACAGGGGAAACACAGAACGGGATGAACCGGAAGAGGGAAAAAAGATCACGGGATGAATCAATTGGTTGGAGTGAGTCACGTGGGGTAATATAATCCCCGTTGGGTTGCTGTCGAGGGGGAATGTTGCCCAAGTGGGTTGTTACAAACTGTGCCATTTCGTG…	634	non_coding_potential
C4071_s9026-comp0_c0_seq1	GGCAGCTTCGCAATTGGCCGCTTCGCGACTGGCGAGGTTTGGGAATACTGGCCGCAGTGGCGGCATAAGTACTGTACACGCAGGTGCTGCGCGTGTGCTACCCATATGCTGCTTACATACGCATGTACACGCCACGCACTGCGCCGAACGCGCACACATGACAGCACGCACCACAGCTGTACTCGTGCGCGGGGCGCAGCTCCAAACCCGTGGTTGCGCTGAAATAATTGCGCTATGGGATAAACGTTGTTTCCCTATGATGATGTTCACCTTTTAACTGGGGCCACTCACTCCACTGCGGGGATGCGTGTGAAAACGGGGACCTCGTTGAGCAGGCGAGTTCTTTTAAAGGGCAAAAAATGGGAAAACATATGCTTGTAGAGAGGTGTACCTATCCTA…	1677	non_coding_potential
C5365_s5041-comp1_c0_seq1	ATTTACGTTTGCCTTGCATTTACATGTACGTGTACACGTACGTGCTGACGTGTGATCGCTGACGCGCGTGCTCGCACATGCTTACGTGTATACACGCTCGCACCTCTGTATTCAACCCCATGCATTAAAACATTAAGCGGCTTTGCAAGTGTACTTCACGACAGCACAACAATGACAAGTTATGTTCGTGTTTACACCATAATGAGCCACATACATAAACGCATGCACAACATATGTAGTACTTTTAATTAATTCCTTCCTTCCTTTTTTTTTTTTACACACAAAGTTTTTAATTTTTTTTTTAAAACACCTTTTGTGATTGTTCACACAAATGCCCATTCGCGCTTTCGTTAATGAGGCAAAACTGAATTCAACTTTTTTATTTTGTTCCTTTAATTA…	2242	non_coding_potential
C725_s16776-comp0_c0_seq1	AAACTGCGTTATGCTCCCTATGGCACTTAAAAGGACGAAGTAGGCAAATACGCGTCTACTTCCTCCATTTCGCCATTCGCAAAAGATCCGAAATGAAAAAGAATATTCGCTGAGATGAAGCTCAGCTGCATCACATGTTAACAGTGCCACACAGAATAGGTTCATCTGAGGGTGGATATAAAGGGTTCACCTGAATGAACAGCAACAGCGAAATGGGAACTGCTTATATGCACGCATTATGACAACGGTATGGTGGGTAGCCTTCGTAGCAAATAATCCCACATGCAGACATTTGCGTCTTTCTCTCTTTTAATATGCCCAGCAGTAATGGACGCGAAAAAATGCAAAATGTGTCCGCCTTCATATTATGGCTGTCTTTACACGCACAGGAAAACAATT…	1084	non_coding_potential
C2042_s16216-comp2_c0_seq1	GCGCCCCCCGCGTCACCCCACACGCTGCGAAATAAAATAATTTTTTTATAAGGTACATTGTGTGTTTCATTTTTTTTTCTGTTTGTTAATTTGATACAACATAAAATGTGTTTTTATATATTCTTTTAAAAAAAATGAGGCTTTAAAATAAATATATATATATGTATCTACCTTTGTATATATATATAAGTATGCATGCAGGTATGTATGTGTACGTATGCACTTATTTATTATATATGGTATGCTAGATATGCTATATTACTTAATTGAAAATTAATTCAAAGATGAGAGGGGCGCGCAACAAATTAAAAACACTACACATGGAATCTGCTGTTTTTGTTCATATAAATAAATATACGCGTGTATATATTTATCTATCTACCTGTATTTTTATATTAA…	582	non_coding_potential
C3230_s19598-comp0_c0_seq1	AATGCCACACATCACGAGCGTTCCTGGCGTTATGTGCAAAAAAAAAAAAGGTTTTAACTTTCGTACAATTTTTTTTTTTTTTTACCGTTCATTGTGGATACATTTTTCTTCCCCCGTTTTGCAATTACGACATAGGAAAATTAACCATTTTACAGTTTTTTTTTTCTTCTTTTTTACGTGAATTATGAGAATGATAAAACGTTGTATTTTTCCCCTCCTACGTGCCAATTTTTGATGAAACTTTTTCTTTTTTTTTTTTTTTTTTCTTCCTTTTTTGAATCCAATTTGCACACGCGTTGTATGCTTTCTATACGGGCGCTCTTCCATTTGTGTGCATCGGCGCCTTGGTGCTTTTCCCAACAACTCCATTGGCGATTGATTATGTCCATTTTGAAGCAA…	551	non_coding_potential
C3707_s19557-comp0_c0_seq1	GTGCAATGTGTTAAGCTTATATATATGTGCACATTCCAAACGCATTGCGAATCTTCGCTCGGCTGCCCCAAAACGAGATGTCATGCAAACACGCCACCAAACAATGCAGACGGCCTGTATCCTTTAAACTCTTCTTCAGATAATCTTCCCAAAGACAATCGTTTTGTAACGCGGGGCACGTGCCTGCCCATTCGCTGCGCTGACCTCGCTCTGTAGATAAAAAAAAAATTAAGCGGCACGAGGACTCTTTCACACACTTGGACTTGGTCAAATGGGAAACCATTCGTACGGTTTTATTTCCCTCCCGTGTGTGCCCCTACCGTCGTCTCTTCTTTGTCCCCTTGGTAGCCCTCGTGTTGTTTCCCCCCTTTTCGCCCTTTTCTTCTCATTGCAACTAGG…	523	non_coding_potential
C2233_s6702-comp0_c0_seq1	TGACAATAATTAATTTTTCGCCCCAAACGGGTAATGGACGGCAAAAGAAGCCCATAAGAATATTTTCATATGCGTATTGTTATTTGTTATTTTTGTATACACGTGTATAATAACCTATTTCACGCCGATCGGGGTGGCGGGCACCTGCACTCCCCCAATATTATATGCGTATTGCCAGCATAAAAAGATACGCCTCGCCAAACTGCGCTACTCCTTCCCAAAAAAAAAAAAAAACCCTCCTGCATCAAAATGACATAAAAGTCGGCTATCTTTAACCGGTTTACGCGCAACACTTCGCCCGTATTGTACAAAAAGGTAAAAAAAAAAAAAAAAGAAAGAAAGAACCAATTGGAAGAAAATTTCGCAAAGATTAAAATGCTCTGCAGTAAGGATGAAACC…	471	non_coding_potential
C6486_s22280-comp0_c0_seq1	TTTTATTATAGAAACAGCTCAATGGATATTCATAAAGCATTTTTTATATAATCCAGTGGAAATTAAGGTTTTTGAATAGAAACATATTAACGGAAGCCGTATGTTATGCTGATTGTTTGATATAATTAATTATGTATATTATTATGTAGCACTCATCCTGGTTTTATAATTTTGATATACCATCAACTTTGGAAGATCCTCTGAAAATTAGAAAGAAAGCGTTTTTGTCTACATAACAATAACTATTTTTTACGCTACATATTTTTAACGTTCTAATGCTGAGGAATGAGGAAATTTTAATTTTATTTCAAAACATGTATATTCGTATGTGAATGTTATTACACATTTTGTATTTTACAATGTAGTGGAATAGAATGAAAAGTCAGCGCGTAAATTCTA…	1342	non_coding_potential
C4232_s10303-comp2_c0_seq1	TTTTTTTTTTTTTTTTTTTTTTTCTACCTGTGTTGCCCCTCCTGCGTAGCTTGCAATTTGGTTTGCAAAAAATTGGAGCCCCTATTCAGTTGGGCGGTTTCTCCTTTTTTGCGTCTAAAAAGCGTCCGCACATGTGCGTTGCGGGGAAAACAATTCATCGACTTGGTGGAAAATTAATTCGTCGACTTGGTGACAAATTATTTGGTCAACTTGGTAAGAAAATGAGTTGGTTGAGTTGGTTGAGTTAGTCGTGTTAGTCGTGTTAGTCGTGTTGGTCGACTTGGAAGCTCCGCAGGGGGGACCGCCAAGTGGGAGCCTAACTGATGGCACACTCTAACCAGCGAGAGGTGGCCTTTCCCGTCTCCCCCCTTTTCTATTGCGGTAAAAACAATTTTACAA…	681	non_coding_potential
C4808_s13711-comp0_c0_seq1	CTTTTTTGTTTTAATCGAGTGACAGGAAATTACCAATTGTGTAAGGTGGATGTTTCAATGGGAATGCATGGCGTTTATTTATTTTTTTTTTTTTTGCTCCCAAAACCACCCAGCAGCAAAAAAAAAAAAACGATTCTGTGTTTATTGTTCTGGCGCTTCTACAAAGATGCGCATGCGTATGGGTGTGTAAATATATACACGTATAAGTAGTTATTTATTTTTGTTGATTCGCTTAGGTTTTTTCGCTTCTTCGTTTTCGTTTCTTCCCTTTTTTTATTGTTTTTTTTTTTTTCTTCATTCGTCTGTGCCTCGTGAAACTGTTTCACTCTTTTAATATTCCCCAACAGGGCAGGAAGGGGTTCTTGACTTAAATAAATCACGACTCGATTTTCGAGGACG…	533	non_coding_potential
C5455_s19990-comp1_c0_seq1	GTACGGTGCAACAATGATCTTTAAATGCTTATAGGCGTTTTATTTTTAAATTTATCTTTCATATAAATATTGAATAATTAAAAAAAAAAGTAGACATAAGGAAATAATTTTAAGAAATTGCATGTATCGACGTATACACACATGTGTTCGTTTTATTAATAATTTTCTTTTACACGTTTTGAATGCATTCGTTCTCTATTGCTGCGTGTACTGAAACATAAATACACTGATGTGAAAATATATACACGTGTGTGCATATATGCATACGTACGCATATGTATATACACACACGTATGAGCATATATATATACACATACATACGTACGTACGTGCGTGCATATGCTTGCGCATCAGGAGTTAAAAATGCAGTTAAATTCAAAATAGTTAAGGCGTGTTTTG…	522	non_coding_potential
C1838_s8186-comp0_c0_seq1	GGCATATGGGGCGACTTATTGGGCGTATGCCTTAAATCGATCAGCACTGCATGCGCCGAGAGTGGTGCACCACGAATTGCAGATCCATTACACCACTTGCGCAAATGCTTTGAGCGCTCCGCAAAACGGGAGGAGCCCTCCCAATTCGTTAATGTGTTATGTAGTGTGGTTGCACAGAGTAGCGGAGGAAGCGTATGCATGTTCCCTTGGCCGTGTGCCCATGTGCTTGCTTGGCCGTATACTCACGCTCTTGCTTGACTGTATGCTCACGTTCTTGCTTGGCCGTTTGCCCG	293	non_coding_potential
C216_s14067-comp0_c0_seq1	TGCCAAAATGCCTCTGTGTACTGTTTAGGGGGAACCTTCTCTTTTGGGATTTATCACCCCGTTCGCACTTTTCACAGCGTGCGTGTCGGGGGGGAAGTTCACTGGAAGTGCTTTCCTCACAGGGGTGTTAAGATGGCGGTGTTCACCCTCCCTTCTTCCCTTCCTTTCTTTTTTTTTTTAAACCGCTTCGGTTTATGAGCAACTGGGGAAGCAAATGTTGGCCGCTGGCCGCTTGGATAACCCACGTGCGTGTTAACACAGGCGTGCCTGTGGAGGTGCCTCCCTTTTCTCACCGCTTCTTACCCTCTGAGGAGGAGTGCCTACTGGGAGATGTGCACAACCCCCCTTGGTAGGCTCCTCCACATCAGCAGGTTAACCGCGAATTGGAGAGGTGATGAC…	501	non_coding_potential
C1948_s2239-comp0_c0_seq1	CACAAACACACACACATATATATATATGTATGTATATAATAGTGTTGACCCCCCCATGCGCGTGCATTTTTTCTCCCCCAAACGGAATGACCTTTTGGGTACCTCGCCAGCACAGCTGCTACGTTTGCCAATTGGGCACCTCTCAGGGGGGCACACCTACCAGTGGAGCGACATTTGCTGAGGACCATCCGGGTAGGAGTGAACTCCCAGGTTGGTCCACACAAAGGGGGGGTAATCTTTCCAACCGATTTTCTCATACGTAAAGGGTAGGGCGGAGGAGGAAACACACCTACGGGTTAGCCTTACTATGCATGAGGTGGCGATGGGCATATAAAACGCGTTTATCGCGCCACGGGGAGGGAACAGTTAGTCCCACACGTAATGACCTATTCGCGGTTA…	693	non_coding_potential
C2811_s1062-comp3_c0_seq1	TGACAGACGGTGGGATAATCAATCCGGACATGCTAAATTCCCGTTATGCTCATACTTTTTAAAAATCTGGTAATGCTAAAGAGAGAGCACTTTTACCATGTAGTTCTTTTAAACCGCTACGCATAACACGCACAACAGTTTTTCTTTTTTCTTTTTTTTGCAAAATCGCCCACCTAAGGTGACATCACCTCTGGGCAACTTTTTCCACACGCAAAATGGATCGTCGTAGCATGGAACTTTAAAACGTTCACGTAAATCACATGGACTGGGTGAATAGGAATTGCATTATTCATCACACAGTGGGATAAATCACCCCGTGGTATAGCTATGCAACCAGGTTCTTTTAAGAAGACATGCTTAGCATAAGCGCGGGTTTATCTTCCCCCATCTGCTTTTTAT…	741	non_coding_potential
C2165_s1893-comp0_c0_seq1	TTTTTTTATTTTACTTGATTTCACCTGTTTTAACATTTACTATACATGTATAATGTATACACGTATATACATTACTATGTGAAAAACGCGTAACTTTATTTGCGTTTTGAAAAAAGAGGGAAAACAAATATGTTTTTTTTTTTTTTTGGATTACATCCCTTTTTGTGTATTTATGAACTTGTTACATTTTTTATGAAGGAATTAATTTTTTTTATTGATATTTGAAATGTGAATTATTGCAAAAAAGAAAAAAAGCTCATATATTTATATATAATATTGATGTAAAAATAAAAAAAAGCAAAATATATACATACATATGTACTGTGATCATTCTGGGGGGTGTTAAAATTTTTGTATAGAGCTTTTACAAATTTCCGTAAAATTTTGAAATGCAGAAAA…	3403	non_coding_potential
C330_s8858-comp0_c0_seq1	ATTTTGAGGCAGATAATAAGTGTATGCTTCACCCTTGCACATGGATACGTGTACTCATGCCATGCCAGCGTAGGGACAAATGCATGTTCACAAAAATTCCCCTGCACGCGTGTTCATCTTCGCATGCCTAGCAAAGGGACGAAGCAAACTTGGCGAGGCGAACTGGTCAACTGTTTTTAGCGCGACCCCTCCCTCTCGCTATCTCTCTCTCCTCCTTCCCCCCTTTTAAATGGTGTAGCGAACCAACTCGCATTTCCACACGCACGTTTTTGTCGTTCCCCAGGGGACATACATGCGCGGATGTGCAGTGGTGAAAGCGTACAGACGTACAGACGTACAGACGTGCAAACGCGCAAACGCTGAAACGCGCAAAAG	375	non_coding_potential
C5118_s18046-comp0_c0_seq1	AAAAGAACTTAATTTATGAACTATATTTAAAAAAAATTATAAGCGTAAAGCACGTAGGGTTTAATGTGAACACACGAAGTTATATTTTTTTTGGCGCTTTGCGATGAGCCAGCAGAGGAAGCATATGCATACGTGCGTGTACTCATATATATGTAATGTACATATATGCATACCGTACGCAGTACGCACGCGCGCGTAATTCATGTACAATTGCGTTCCGCGTATGCATACACATGTACCCGCCGCGCCCTTGCGTACACGCACATGCGAAGGTACACTCACGCGCGCGCGCGCACGTACGTACATACATTCGTACATTCATACATACGTACATTCATACATACGTACGTTCATCCATCCATACGTACGTACGCACGCTTATAGATAGATAATGTACAA…	859	non_coding_potential
C2392_s2258-comp21_c0_seq1	GTTCATTTTGGGTACACTCCTAAGTTGTTCATTAGCAGCATGGAGAATGCGCCATTTTAGCGGCACGAAAAAAAACACGTGAAGTGGCCTTCCCTATCTGTGGGGGGAAAACTCATTGGAGTTATCTCAACAACGCGGACGGTTTAAAGCGTTATGTTGTTTCGCTTCCTGGGGGGAGCAGCCAAAGGAGGGAATAAAATGAAGGCAATTCGCACCATCAAACGGAATTACATTACGGTTAAGTGTACCAGGGGGGGCACAAACGGGTGTTGAAGGTGAAGAAGTCACACGGCATGACTCAGGTGAAGCAGCACGTGTGGCATCACCGAGGGGGAGACCACACCGTTTCAAAGAACACACTGCTGCATTTTAACCACCTTGCAACCCCCCAACTATGTA…	407	non_coding_potential
C1689_s8587-comp0_c0_seq1	TACAATACAGTTTTTTTTTTTTTTTTTTTTTTTTCGACATGACATACCGTTTTTACCTTCCTGGTCAGGTGAAAATGTTCCCCTTTTGTGATACAAAGCAGTGACGCGTACTTTTTTGTGTACTCATTTTGAATGTCATTTTTAGCAGTTTCATTTGGCGTGAAAAAAGTGAGAAAAAAAATTTGCTCTAACGACATGTGGCATCTTTCCATGTTGTCGTGTCATGTGAGCTTGCGGCGTGTGCCTCTACGCGAACGAGAGTATTTTTTTTTTTGCGGGAGGGGTGCGCGAAAAGAGTGCCACTTGTGTGTTGCTACATTTTTGCGTACTTGAGATGGGGGGAGCGCGGGAAAAATAACGCGAGCGGGGGGGGAGGCATACTTCAGTGGCATAAGTAAT…	860	non_coding_potential
C3498_s13384-comp0_c0_seq1	TCGTTGCCTCTGCAAAACTTGTTTGCAAACATTCACCGTGAAAGGTTGATGCACTTCCTGTGAGATACTACATGTGATGGCGCTTGCGCATGCATGGGTGTGTGTACGCCTGCGCTCTGGTAGGTACACACTCCCGCGCGCACGTACGCATCTTGCGCTTCGTGGTTCACACATATAATTTTTGAAACCCTTGACAAATGCATAACTAGCGCGCTATTTTAATAAACAAATAAATAGTTAAACGTTTTTCAGATCAGTAGATTTTTTTTTTTTTCATTTGTGCGGTTCGTTCTGACAAAAAAGACGCACAGGTGAAGGGGCGTACGTGTACGTATGCACAAAAAAAAAAAAAATATATATATATATATATATATACACAACTGCTCAGACGAATTCCCT…	763	non_coding_potential
C864_s8944-comp2_c0_seq1	ACTCCTTTTTGGCTAGCTCCCTGCTGTACATGGGAAGATACACTCATGCGCACTTTCCTCCCTAAACGCGCGTTTTACTTTACCTCTTAGTAGGAATAACCCCAGTTGGTATGCCCTCTGCACACAAAAGAGGGAGGTGCAAATGTGGATTTGTGCAATCAAGCGAACAAAGCAGCGGGTGTGTAATGTGGTGATGTCGAACAATCTGTCTTACGCTTGTGCTCGCATTTGCAACATTTTCCCCAAAGTTATAATTCGCTCAACTTATCCATCACAGATCCTTTTAAAGTGTCCCCCATTTGTTCCCTATTTCCAATTTTGTTAACTGGCCGCCTCCCCACTGTGTGTTGTATTTCCGTTTCGCTAGAAAGTTTTTTATTTTACCTGAACGGTTCATAT…	1142	non_coding_potential
C2338_s2545-comp0_c0_seq1	ACCGCCAATTAGCAGTGGGTGCGACGCCGCTTACCAGTTGGGGCGAAGCAGGGGTGGCACTGGACCCCTCCCCCCCTTCACACATGGGGTGGTTGCGCTTCCGCTAGGCAGTAGGGGTCGGCCTGCACCGTCGCCAAGTTGACCGACCAGTGTATATAAAACGATATACCATTTTGCAATGCGCCTTTTTTCCGCGCGTGGTCAAGGGAGGGACCCACGTAGAGGAAGAAGGGGCATGAATGGGTAGAATATGATGGGATGAGGTAAAGCTGCATCCCGCTTAATAGTTCCTTTCACTTTCACCTTTTCTCCTCCGCTTAAACATATTGGCAAAACGAAGAGAAGGAGAAAATCAAATGCCGAGGGGGAAGAACGCGCTGGCAGCAATTTGGTGGGTAG…	551	non_coding_potential
C884_s8258-comp6_c0_seq1	AACGGCTTTCAACGAAACGGCTTTGACGAAACTGCTTTGACGAAACTGCTTCCAGCGAAACTGCTTCCAGGAAACCCCCCCCAGCGAAAGCGCATAGTGAGCACCATTTCTGAGCTAAATGTCGCGAGGGCAGCGGAGCAGTGCAACTAGGAAAGGCCCAGAAGAAAAGAGCGCGTGCGTGAACTGTTGCTAAATTTCGCCGTGCCTCCGCTCCTAGCCAAAGAGCTTCACTATATTGCCTCCATCTCAGTGGCAAGGGCAGTTGCGCGCTGCACCTTTTTTGTAAAAAAGCGAGCACGTGAAGCGGGCGTTATTGTGTGCGTACGTTAGGGAGGAT	337	non_coding_potential
C1811_s2773-comp2_c0_seq2	AAACCGCAAACCGCAAAACGCAAAATGCAAAATGCAAAACGCAAACGACGTTTTAGGGGGTGACCCACATTACAAACTGACGCCCCCTGCAGGTATTTCATACATATGCACGCGCACAAAGTGTGCAGCGTTCACCAGGCAGGGAAGCAAAAAGGTAGGAAAACAGGGGAGAGTGTTATAGTGTTATAGTAACGATGGTGGAACAAACAAATAAAAGGGCTCTATACTTAGCGTCGCCTTGGAGTAGCATTCCTCCGCGGGTTGCAGAAGTGCCAGGTAGGTGAGTTTGCTGGGGGGGCGCCACATATATATATAAATATATATGCATACGTATATATACATACGTATATGCTCATATATATGCCTATATGTATGCACGCGCGACACAACAGAGTGTCA…	766	non_coding_potential
C969_s17098-comp3_c0_seq1	GGAGGGATAGCCGTACCATGCACGGAAAGAGACAAACGCGCATGTAGACAAGTGGAAAAAAAAAAAAAAAGAAATATATTTTCCCCCTTGAGGAATTTAAAAAAACTGTAGAGTGAACAAATGAGTGGGGATTATCCTACGAATGGGCTGATAATGTACATCCCTTGAGGGAGCGGCAAAATATTAGCATATTTTAAAGAGGGGGAAAAAAAAAAAAATTGAAAGAAAAGAAAGCAGTTAATGATCATACAAATAACAAATCTTCGAACAGTAAAAATGGTTAAAGGAAAAAAGCTCGATGCATATTGTGCAACAAAAGCTTCGTACAAAAACAACGGGATGAATATTTTCCCACTTACACAAATGATATGTTGAAAAGGACTGGCATAACGCGAAATG…	427	non_coding_potential
C2984_s12426-comp2_c0_seq1	TTTTTTTTTTTTTTTATAAAATGTGTAATTAACGATCCTCCCTGTGCAGGAGTTACAAAAGAGGCCGTCTAAGTGGGAGAGGACACGACGTGAGACGAGTGCCCTTAGGAGTGAACTCCTTAACTTGCAATTCGTCGTTCGCTCTCCCCCCCTTTCGTGTGTGTAGACAGCCCAGTTTGTGTGCGCACGTATTAATCGCGCCGCGTGCAGACTGGCCATCCCAATTAGAAAAAGAAAACAAAAGAACAAGTCTCCATTGCCGTGCTCCCTCGCAACCAGTGTGCCGAGTCACCCATCTGTGTTGCGCTGAATTGGCAGTAGACCTAATCTACCTTGTAATTAAAAGAAAGCGCCATTTGAAGCGCGATTTGAAGCGTCATTTTAAAGCCCCATTTTAAA…	631	non_coding_potential
C1505_s8176-comp1_c0_seq1	ATGACACCGCATGGGATGGATTTTCTTCCCATCGGTACGGCCGCATGAAGAACCTCTCAACGGGTTAATATCGCGGTGCACGGGCGAACCAACGTGGGCGTGTGTGTGGTGGTTCTTCCCCGTGTGCAGCCTGGCCGATCAGATTATCACAACTATGTTGAAGAAAAAAATGCAAAAGGGAGGCTACACCAGGTGTGGAATGGTTTGCCATTCCGCGGCAGAACAAACATCACAAAAACGAGAAAAAAACAAAGTAGGGACAATCGGGCGAACCGGGAACGGCTCATCTGTGACCCCCAAGTTGGTTCTCCATAAAAAGCGTCACATGCAGTTCGCTCATCCCACCAGCTGGCATGGCAGTTAAAAAAAATTCATTCGAATGTCCAAAGGGTGCTAATC…	471	non_coding_potential
C4373_s7766-comp1_c0_seq1	CGATGGTATATCAGTGGTGTAGCGGTGGTATAGCGGTGGTATAGCGGCCTGCGGGTGCATAAACCACGCTGTGAAGAAGTGTTCCAGCTTTCGAAAGCGAGCGATCGACAAAGGGGAATGTTAGGTGGGATGCGACGGAGGGGCAGAAATGGGGAGCACAGTGACACAAAAATGGGCAAAAAAGTGACGCAGAAATGGGCAAAAAAGTGACACAAAAATGGGAAAAAAGATTGCCGCAAAAATTGACGCAAAAATGCAGCGAAAAAAGAACAAAAAAACGAACGAAAAAAGGAGTACGGAAAAATATTGTCAACTTTTAAGAGTTAGAAAAAATTGCGAGAAAAATGGTAAACGGCAGAAGGTAAAACACAAAAAAATATATTTTGGGAGATACATTTA…	522	non_coding_potential
C29_s20725-comp2_c0_seq1	GCGATGGGAGCGATAGGAGCGATGGGAGCGATAGGAGCGATATGCGCTATAGACACAACAGGCGAGACACACCAGCACACACCTCTGTGCCACCCTACCATTTACACACATGTGCGTACCAGCCCAGCTGCGGCGTTCTACCCCTGCACACGCGTAAAAGGAGTCGCCCGCGGGGAGGCAACCCCTCTCTGCCTGCGCCCTTTTTCGTGGGCATGCCCTATGCGTGCACTGCGCTGTGAGCGTGTGCAAGGGGACGTACAACAAGTGTTTTTTAAAAGGAAGAAAATGCACCAAGTGTGCCTAAAGCGCACACGAAGCGGACGCATGGGCATATATATATATGTGTATTTATATATGTATTTATATA	367	non_coding_potential
C2873_s12453-comp0_c0_seq1	TCCTTGTGTAATTATTTGTCCCCCTGTTGAGAGTTCCTTTTAGGGCTCCCTTTAGAGCTGCCTCTATATACCTCCCTTTCGCGTCCTCTCGGTTAGCCGTTAACCCGACTTTCCACTTCTCTGGGGAGAAGAGACGTCCGCTCGCGACTGACCCACAGGGATGTGCTTTCCCATGTGCAGCCGCCGTCGAACGTATGAGCAGTTATTATTTGTTTCTTCCTTTACGCTAAGACGATTGCCATGTGAAGCTCTTTGGTAGGGCGGCACTAATGACAGATGAAATCGAACCGCCTCCCCCTTGGCATTTCCACTGCTCTCCCTCCGCCACAGTTACGCGTGCACCCAGGGGACGGTCAACATTACACCTAGGAGAGACGCTCCACTGTTTTTATTGCGGCT…	540	non_coding_potential
C876_s9699-comp3_c0_seq1	GTGCTTCCTCCTGAGGTGCACCTTAGCGCCGGAGGTGTTCCTAGTTAGGTGCGTGCTAGCAGCGTACTAGGTACTCGTCAGGCTCGCATACTTCACGGCAGGAGTGTTATATGGCTGCCCGGCCCACTACCCCGCGACGTGTGTCAAAACACACCTTCTTGAAAATTTCTTTGCGAGGCGAAAAGGCGCAGTCGTGTGCCCCCCACACTTCGGGGGTTGAGAGGCGGCAGAGAGGAAAGGACGGGCTCCCCCCGGTAAGTCACCTCTGCAGAGGTAGCACGTTGGGCGTCCCCTCCATCGTCCGTTTGGTCACCCCATCGGCAAGTGTTCCATCGTGCGTGGGTTAGGGGCTCACCGTTGGAAGGAAGCGCAGGTGGAGCGACTCCCTCGGCCACTCCC…	684	non_coding_potential
C1366_s16786-comp2_c0_seq1	GTTGTTTTTTCCGCATTAGCAGATACTCCGAACAATGTGAGGGAAAGTAGCCCCTTTTTTTGCGATGCCCATTGGGAGGGGTAAACAAGAAGATTCTCAACAGGTATACACACCCGTAGGTGTATACCACTGAACCGGGTAAGCACCGCATTATTTGCAAAAATGAGCTTCAAGGCAGCTTAACAGAGAGGTAGGTACCGTCGTATCGCTCTATTTTGTCATCCCATTTTGTTTCAAGTTTCCCCTTTTTTGGAAAAAAAAAAAAAAAAAATATGCCTAATGGATATGAATATTTACTTATGAGTAAAAGTGTCTTTCTCTTTTTTGCAAAGCGTTAACTGGGGGAGGTAAATTATAACCACTGGAGTACTCTGAATTAAAAATGTGTTTAACTTGGGG…	759	non_coding_potential
C653_s1452-comp0_c0_seq1	AGTAATTTGGCGCACATGTACGTTTTACTACATTACATGAAGTGTGAAAGATGCTCCCTATTCATTTGCACAACGTGATAAAAATGGTGAGTTCCCAGTGAAAGTTCCTTTTTTATGCGTTTTTTTTGCAAGTGCGGTCAGTAGTAAAAATGTTGCGAGGTTGCGTGAGGATTGAAAGTTGAAAATCACAACAGGAAAATAAACTGACTGGAAAAAAACACGCTGAGCATAAAATTTCCGCGTGGAAGTACTCATCATTTTATTTTATTTTTTTTTCTGTATATACTTCCATGTTTGCGCATTTTCCGCTCAAAATGGAGAAGAAAATGGTCCCACGTTATAGAAAATATACGGCATAAATGTAACATGAATGATTGTGCTGTTTGCTCAGGTTTAGGG…	779	non_coding_potential
C4116_s17577-comp4_c0_seq1	TCTTCGTAATAAGAAGAAACGCAAAAGTGCCGAAGCAACCATGCGGGAGAAACTGCTAAAGGGGCAAAATATAATGGCATTTCTCCCCGCTTAATTTGTTAATTGTGCAAATGTGTATACGTTTTTTTCGCGTGTACCCACACAGGTGAAACGAAGTTCCCAAACGGGTGCAGCATCGTGATCATTGAGTGTATAAACATGTATATAATATAATGAATTTTTTTTTTCTTTTGATGAAGCACAGAGAGCGTGCGAAAGGAAAAAAAGAAAAAAAAATAGTCACATAAGCCCTGTTTTGTGACAAAAAAAAAAGAAAAAAGAAAAGACAAGCACAAAGAAGACGTAGCAACGAAAACGTGA	360	non_coding_potential
C5999_s14265-comp0_c0_seq2	AAAAAAAAAAAAAAAAAAAAAAAATCCACAAAGCACATGCGATTACGCGTGTGCCTTTACGTGTGCGTAACTTTACATTCATGCATGTGTACGTACATGCGCGCGCATCTAAATGGGTAAGCCAAAACGACCAGCCCACAGGGCCCCCAATAATGGGGTAATATCATTGCAGCTTAACAGCATGGCAACATTGCACACATGGGATGTGCTTGAAGCTCCCCTAATTATAAAGTCCCCCACCCCCCGTAGCGCTGCCCCCCGACGGTAGTAAAAACCAAAGGGTTGGTCACCCAGGGGATGTAAAAGAAGCACGTGGGGGAGGCTTCCACCCCACATGTTTATGCACATCGCTTAAAAAAGGGGCATAGAAAAAATCATCCTTTTCCATCGTCACGAAGG…	963	non_coding_potential
C376_s18651-comp0_c0_seq1	GGGTAAATAAAAATAACTGCTGTTCATTTGTAATTGGGGCTCTTACATACCATAGTAGAGCGCGAATTCTTATTATATAGTGTTCCAGAATAGTACATTTCTTGAGTATGTGTCGCACACATTAAAATGATGTTTGTGCTCCAACTATTAAAAGGTTACAAGGAAATGGGTTCCTGCTGTATTCACTTTAATTTCTGTTTTGGGCGATGTCTAACAGCATTTTATTATTTTTATTTGCAATTTCATTGTATCAAACTATGCATTTTTTCGCCTTCAGTATATAACGCCCTATATTATAAATGACTTTCCATATTTTAATTTGCTCAACAGGTATCATACACTTTTGAAACATGCTTTAGATGAGAAAGATGAGGCTTTCTACTTGTACTAATATTGTGT…	691	non_coding_potential
C3825_s7162-comp0_c0_seq1	GTGAACAACGCTACCAAGTGGAAGGGGCAACCACTCGTCCATGTGCCAGCAGAGGGGCGAACTCAAGGTGATACTCAAAAAGGGAGATACCACGTTGCTTCCTCGTTGCTTCCTCGTTGCTGCCACGTTGCTGCTACGCTGCTGCCTAGCACAATGCTATGCAATTTTCCTAACGCAACAACGCCAGTGTTTCGTTTTGCTAACCCGGGGATGATGGGCCAACCCAACTTTTGGCCACAAATGATGCGTACGCATAGTTATACAATGCGCATAAAAACGCTCTTCACTTATTTGCATTTCCAACGTGGTGAGACTCGCTTATATTAAAATAATGTCGAAAAAAAATTCACGAAAAAAAT	359	non_coding_potential
C2019_s15844-comp0_c0_seq1	AGCTTTTTTTTTTTTTTTTTTTTTCTTTCGCGTGCAATAAAAAAAAAATGTAGCAAATTTTGTTCCCCCTGCCCTGTTTTTAAAATTTGAAAAAACCTTAAAATGAAATATTTTTATACTTTCACTTCAAGATGATGCAAATTAATCACATATTTTTTGAATGTTCTGTTGGACTGGGAAAGTTCAAATACGTATGAAAATTAAATCTATGGACATTTTGAATTTTTACGCATTATGTATGTAATAATAATGGCACATATTTTTGCTAGTACATTTTTTTTTTTTTACATCATCTTTTTTGCGCTAGCGTGAGATGAGTAAATTTTATCCCCCTTGCGTAAAATGTCATGTAAAAGCGTTAAAAGAGTATATACTGATGATGCATATAATGTTATGAAC…	549	non_coding_potential
C1221_s975-comp4_c0_seq1	GTAGCGTTCCTTTGCATTTCCTTTTTTTTCTTTTTTTATTTTTTTTTTTTTTTTTTGCCCGTTGTTTCCCGATCACAAGGTGCCCCACGTGGGCGCTCTTTGAAAGCAGGGATACGCACGCGTGTGTGCATATGCAAAAATGTGTGCATGCAAATGGGCATAAAATATGCGCACATGTACATACAAATGTGCATGCAAATATACACAGATACTTCTTTACTCACTCGCTTATTCATTTATTTATTTATACCCATGCGCTGCGCCCCCTGTGGTGCGGCCGCTCTGCAACGAATCGTAAGCTGGACGTCGCCTTCTCAGTGTGCTTCTTCACCCACGTAGTAACGTCCACCCATGGGTGTACGTTCACATAGAACGGTTGGCAAGTTGGGGAGCGTTTTT…	491	non_coding_potential
C2874_s19885-comp2_c0_seq1	TTTTTTTTTTTCCTCTCACATGTTCGCTCTTCGTGCGGCTTCAAAATTCATTTTTCCTGCCAGCACAGTTTTGCAAAACATCATTATTCCACTAATACAATTTGTTAAACTGTTAGATGTGTGCAATAAAATTATGAAAAAAAAAATCTTTCCAGCATTTTTTGAGATTTTTTTTTTTTGAAAATGGAAGGAAAGTAACTTTTTAAAAAATAAAAAAAAAGTGAATGGAAGGAAGGAAAGGGAAAGGAAGGAGTCAATCCAACGTTTAGTACATATTTGCATATGTACCATATGTACCGTGCGTGCCATGCGTACCACGCGTAATGGCGAAACTGCGAACTTGACGCTATGCGCGTTATTCGCAAACGCGCGCGCACGCAAGTACGTACGTAGGTATGT…	522	non_coding_potential
C3995_s1502-comp1_c0_seq1	GATTGGGTTTACGTCCCGAGTTGGGCAAGTGCGTACCCGCTGCTTCCACGTACATGTACGTGTACATGTGCCATTTGGGTGAGCCTTCACGAGTGGGTGGCCACGACGCACTGGCGCACCCAGTGGAGGCACATTTCCTGCGAACGGTTTCAAAACGCTGTGCACTTGTGCCTGGCGACTTGCGCGATTGTGGCCTTGTTGGGAAAAAAACGCCTCAATGGTAAAATAGCCCCGTGGAAAGGCCCAACGGGGTCAGGCGCTCAGCTGTACGCGTTTACACCGCCATTTCGCAGTGCATACCACTGGCTCATACGTGGGGCGAACGCATTGCGCATGTATGTTAACCCATGTGCACGCGTGGGAGAAGCCAAACGGCAGGGGGAAAAATACCAATTCGTA…	430	non_coding_potential
C4429_s7556-comp0_c0_seq1	GTATATGTAAATGTATATGTATGTACATATATATGTATGTACATATTTATGTCTGCAACACAATTCTGTGCTATTTCATATTAGCCGTGGAGTGCACCAGTTATATGTTTACACTGAATTTATACGACGTTGTATATCCTTGATCTCGGTGAAAAATGCATATCATATTTTGCATACTGATTTTATGTTATCATTTTAATCTTTCATAGCTAGTTACGCATATTGTTTATTTATTTTTAAATATGTATAGTATGTTACATTTTGATTTCATAAAATTAAGCGAATGCATTTCTTTCTTTTTTCCCCCTTTTCCAAACCATATGTTACTATTTGAAGTACATATGTCATTAGAACTTTCTATATTATATATGATGTGTTAAATGTGTTATAAAATATTTT…	405	non_coding_potential
C3021_s22401-comp0_c0_seq1	TGCCGATTTATTTCATACGTGGTTTGTTCCCACCATTTTTCATTTTCCCTTTTGTGAGGAACCAAAGCGAATGATCACTTAAGCACAACGCATGATTGATAAGGAGGCAATTCCTGCATCCACAATTTTGTAATGGTCCAAGCGGATCATATCGTTACAGCAAAGTTTCTGCTTTTTCTCCCAAACCGTATAACAGGAAAAAAGGGGGCATAACATACTACGTTGCAGGAGAGGCATTTAACTTTTGCCATCTTGGGGGGATCCTTCCATTAATATGTGGACAAGTTGACGATTTTTTTTATTTTTTTAAATGCCCATTTTGTAAAATAAAAAAAAAAACTGTTCAGACGGGGAAAATTTTTGCAACGGTCAAGTATGAACATATTCCCCTCTCCCCAA…	679	non_coding_potential
C81_s15874-comp0_c0_seq1	GCTAGCCAAAACTGGTTGGTGGAGGGGTTTTGCCGCGAACAACGGGGACGAACAAATCCGGCGTCGCGCAAAACGTGGCCACATGAAAGGCACGCCCACCAGGCTGAGTAGGTTTCGTTTGGCCCATCCGAAAAGGGGAGTTACCGCGATGTGCGCCCAGATAGATACATACCTACGTATGTATGTACGTATATACGTATGTATGTGACTACACCGGGATGTCGTATGCCACTGATTTCCTCGTGAGCTGTGT	253	non_coding_potential
C2072_s6829-comp0_c0_seq1	GGATTTTCCTAAAGTTACAAAAAAAAAAAAAAAGTGAACACCATGTTCACTCGAATATGTGTGCAATCAAATGGGTTAGCATTTGCGACGACATGCAGGAGTAGCAGCACCAAAAAAAAAAAAAAAAAATGGAAAACAAATGTTGTGGGGGGAAAAAAACAATGACACAAAGGATGTGCTTGGGCATGTAGGTCAGCACGCGGGTGCGGGAAGGGTGATACTAACTGGTGTGGTAGATATAGTGAGAGAGAGAAAGAGTGGAAAAAAAAAATCCAATTAAAGAAAGAAGCTGCATTGTAAAAGGCTACACATTTGACAGGAGTATCTTGAAAGGGGGCGACCTTTTTACAAATTCCATCACTTTAAACTTCGAATGGAGCGGAAGATTTCTCTCTTCCC…	439	non_coding_potential
C3304_s6535-comp0_c0_seq1	TTTTTTTTACGTCCGCTCGCGTCTTTCCCGTAAAGGGAAACTTCCTTTTATCAGTCGAATCGAACGGGGAAGAAAATCCAGCACATTGCATATGTGTGTATAAATTGACATATACGTATGTTTGCTTACGCGTACACAGCGTGACAGAAGATTTGGCTAACAGGAATAAGAAGCGCACCACACGAGATAAGCCTGTGTGCTCGTTCGTCCACAAACTAATCGTGGGGATATCTACACCTTTTGTTTTTGCATAAACGCCTTTGCATAGATAGACGCCACCACGCTGTAGGGTCTCTACACTCGTGTGTATTGCATACCTCTGCACCCGAACCAACACGCGTGCATTTTTAAATTTAACGAAAATATTCGTATCATTTAAATGAATGCCCACGTGGGTAA…	708	non_coding_potential
C852_s20314-comp1_c0_seq1	ATTTTTTTTTCCTTTTCTATGTTAACTGCGCGAATTGATGTGGTGCTTTGTCATCAGGGGGAGAAACTCATAAAGACAAAATGAATTTTTTTCCCCTTTAACGAGCAGCCACGTGAAATAAGAGCAGTTACGCTAAATTATAATGGAGAGTGCTAACCTATATACGAAGCACTCTTTTGTAATTTTCTTTTTTGAATTCACCTTGTACATTTTAAGATAGTCAAATTGCGGAATGTATGTGATTTTCCGCCTTTTAAAATGATAATTCTACGAAGATATTTATGTCTCCTCTCATTTGGAGTAAACTTTTTTTTTTTTGTAAACTCTCACAGTACGACCGGTAACGTGTAACACATGGGTGAGTGCTGCCTTTCTTTTCATTTCGTATGTTCATACGAG…	1574	non_coding_potential
C5215_s13084-comp0_c0_seq1	TTCTGCCTCCTATGTATCGCCTCTTTTATTGCTCACAAACATGTATGCAATTTTGTTCCAATTCGACAAATCAATTTTTTTATTAAATTGGGCTAAAAAACAACAGCGTGGATTTTGCTAACTCTTTTTTTTTTTTTTTTAAACATTTATTATGTAGAGGCATCTTTCACCTGTTCGCATATATTTATTTTTTTTTTTAGCGCGGAACGAAGCACGTCAAGTTTGGTCGAGTTTGTAGAAGGGGCCATGATACGCATATTGTCACGTTGGTGGGAAGCAGTTGGCGTGAAGCAGTTGGCATAAAGCGGTTGGCGTGTGGCAGTTAGCATGTACCAGTTGACACGTACCAGTTGGCCTGAAGCAGTCGGCACAGTTGACAACCTTTTCGTCAAGTGCTTT…	1464	non_coding_potential
C4198_s97-comp0_c0_seq1	TGTAATTCCAGGCAGAGTTCATTTCATATGAAATTTTCTGTTCCCGTAAATTTTTTGCATTTTTATTTTTCTGTAATGCAAGATATTTTCGCGCTACAGATAATACTAGTACACTTATATTTCTTCGTGTGAGGGGCCCAAAGTACTTTTTCCCACCATTTATTTGTCATTAATAATTATTTCATATTTTTCTACATAATATTTAGGGGTGTATACACTGACCGAATTGGTTAATATTATCTCAGCATATACGCATACATTTTGATAATTTGTCTTCGAACTTCTTTTTTCCGAGTGCACTAAAAATTAAGGTCAAAGGATTCATTTATGATATATGAGCCCGTTTTTATATTATTCTAAAAATATAGGAACTATTCCTCATCGTTATATGATAACGCT…	679	non_coding_potential
C2569_s14072-comp2_c0_seq1	GCATGTTCATGTGTGTTATCCTACCTTGTGCGTGCTGCGGATCCCCCCGCGTGGCTGTTTTTTTTTTTTTTTTTCCCACGACCGCAAGACCTCATAATCGCTGTACTACATCATCCCGCGTTCAAACCGTTGCACATTACCGCTGTGTGTGCGTGTGTGTCGAGGGGGCGCAGATGCTCACTCGCATACCCCCCTGGTTAATGGCAACTTCGTGGCAACTCCCCCCAAATACGAGGGAAGAACCTCACGGGGGGGATGTAACACAAATGTAGAATTAAAAAAAAGAAAAAAAAAACTTCATGGTGGTAACGACGGGGAGGCCATCACACCAGAGTGGCAACACGAAAAAGGGGCTCTCCAATCTGGGAACTTCTCCCCAGTGGGCT	386	non_coding_potential
C258_s17059-comp0_c0_seq1	ATTTTTGCTGCATAGGCATATCTGCTTGTGTGGTGAAGCGGTTAGTATATTTTTCTTGCATGGGCATATCTGCTTGTGTGGCGTGGGCCCCTACTAATCCAACACTCTACGCTTATTTTGTAGCGCAGCTTTGCATGTCCGTTTGACCACCGAGTAGGCTCGGCCCTAGCATATGTCCACTCGCCCCCCTTAGCAACTGGGCTACACTCCGTGTACAACCGCCCACGGATGTATTTCTACTTGTGTACATTAACATACAGCGAGTGCTGCCCATACCTGTAACCATAAAAAATGTTTTTTTAGTAAATCGCTTTTTTTTTTTTTTTTTTTTTTTGACCCCCCTATGTTTTGTTTTCCCCATCGTCTAGTCAACACAAAAGTGTTAATTAACATTCGGAA…	513	non_coding_potential
C4611_s20458-comp10_c0_seq1	AATTCATTGCCTCTAATTCATTGCTGTTAATTCATTTCCTCCTTCCTGTTCCCTCTTACCTCTTTAAAGAGAACAAACCCACCACGCCACCAGCACACGCTTGCGCTCACAGTGCATACGTGCTCCTTCATTTTAACCTAATTAAATTTTTTCTTTCGCTTTTTTCTCCCAATTAAAAAGTATATAGTATATATATGTTTCCCTTTTGCCAAGCCGTTTTGCACACACGGGTGCTCAGAAGAGTGTAGCTAGTTGTCCTTTCCCCGTTCTGCGATCGTAACTGTTTTTTTTTTGTTTTTTTGTTTTTTTTTGCACTCCTCCTATCGGTTGCCATTAGGCTAACACTTCCGTTCACTCGCCATGTGGTGAAAACAGAATGGTACCACCTCTGCATTAGCC…	744	non_coding_potential
C4001_s16874-comp1_c0_seq1	TAGAAATAAAAAAAAAAAAATTATCCGTAAAGGTATTAAAAGTGGGTACTCCTACTGTACGTACATATATGCATATTATATTCCGTAAGATGGGGGCAAATATAATATTACTTTATTTTCTGCACGGACTTTTTCAAAATTGTACTTTTGCTTTATTCACTTGCCTGTTGCGGTATATAAATAAAGAAAAGAGGGGTAAAAGTAGGCATTTTTGTACCTACATATATGTAGTGCCATCGACGCATATATCATACGGGTAATATACATGTATATGCTCATGTATATATCTTCTCTGCCTACATGTATACATACTAATGATATGTAGAGGAAGTACGTACAGTTGCCATGCGCATGTATATTATGAATAATATATATATGCTCGGCCGGGGGCATCCTATA…	749	non_coding_potential
C2990_s22307-comp0_c0_seq2	CTGGCTGGTTGGTTGGTTTGTTGGATGGATGGTTTACTGACTGACTGATATTGGCGTACGGGTGACTTCATATATTATACGCGCAAACACAACAGATAATTCACTAGCAAGAAAAAAAACAAAAATATATACATATTTCTGCTTCAGGAGTGTAACATGTATACGTATTGAAAAAAAAAAAATGTTCAAATTTACACGCGTTTGGAAGAAAAAAAAAGAGCAAAAAGGAAAAAGGGTAAGGAAAAATTAAATAACAGAGGGAAAAAATGTGGCGAACGTGCGACGTAAATTTAGCGAACGTGCAACGTAAATTTGGCAAACGTGCGACGCAAATGTGGCGAACGTGCAACGT	352	non_coding_potential
C4998_s19279-comp2_c0_seq1	TTTTTTTTTTTGCCATCAGGCACTAAAATTTTTTTTCTGTGAAAGCTGAACGTATTAAATTACAATATTATTATTCTGAAGAAGCAACTAAAGAGATAATAATTTTTTCCACAATCGGTTTTTATCATTCAAATTAGCAGAATTTGCCATTTGAGTATTTTTTCATTCCCTTTTTTTTTTTTTTTTACCTACCATATTTATATTTATTCAGAATTAAATATTGTTGTAATGTGTTAAATGGAAACAAAAAAAATAATAATGAATCAAATAAAGTCATCACATATACATATCGTGCGAAATCGCAGAGGATATATGTATATAAATATATGTTAGGTCAAAAGCTACTAATTGTAATTAAAAGAGTATGAGTATATTTATAACAGTAAAAAATAAATGTTA…	417	non_coding_potential
C4133_s7193-comp0_c0_seq1	TGGCGTGTATACAAATGCGTGTAGAAATATACAAGCGCAGTTTGTAAATTCTTGCACGGTCATTATGCACGCATTTGTGCTGTGCATTCGTTTTTATGTATACTACTGTTTGACATTTCTTTTTCTTTTTTTTCACAAATTTATTGAGGCGAACACAATTTTGTTTTATTTTTATTCATCATTTGATCTCCCCCATTTGCGTTTTATTTCCTTTCATTCCACTTCTCAGCCAAGAACCAAATGGTCGTGTGAACAAACTCTTCACCTTTTTTTTTTCCCATTTTTTACTTGTGCATTTTTTCCCAAATGTATTGCCCTGAAGATATATGTTACAAATATGTAAGCCTATCAAATCCCTTAGCCTTTTTCCCATTTTCGTACTGAGAATTTGTCCCTGTT…	889	non_coding_potential
C5313_s14284-comp7_c0_seq1	TGTTCTTTCCCCCCTGAGCGCGTTCGATCAAAAAGGTTAATTCGTTAATTCAATTTTTTCCTACCACGTCACCGCACCCCAACGGCCGCTGCAAAGAAATATACGCCCGCCGCGGTTAGTTCGTACCACACGTATGTTTGCATGTACACACAAGTACGTCCCACCTTTTGCGCGTTTATTATCCCCGCGGGGCCCCCTTGAAAGGCAGCCAAAATTGCGCAAAAGAAAAGTACAAGGGCGACGGGATGGCTAGCTGGTCAAAAGCAAACGCCATCCCCAACGCTGTGCGTACAAAGTGAAAGGGCGCCTGCACAGTGGGCCTCTGCCAATGTAACTTTTTGCTTTAATGCTTTGTACGCTTAAACACGCGTTTTGCTTAATTTATAAACATGATTTGCC…	534	non_coding_potential
C2328_s21378-comp0_c0_seq1	AATTGTATCAAACAGTTTTTCATTGGTAATTCTTTTTAATTATCCTTTTTTTTTTTTTTTTTTTTTCTTCTTTTTTATTTTTTCGTAATTTTTCCAGTATTTACCACGTCCATTTGCATATAATGCTCCCCCATACACACACGAGCTGCATTTTCTTCACCATTTCGTATTCCATGTTTATGTCAACATAACCCCACTTTGTGTAAATGTCCATATGGAAACGCGCGTACACACGCCAAAGGGAGTGTATGTGCAAGTGCGCAAGAAATGCATGTGTCCCAGCACATATGTGTGTGCATACAGATACATGTGTACGCCACCACGACCACCCCTGTTTGTATGCACGTTAGTACCCTTTTTTTGTTTACCATGTGCATGTAATTACGTGTTGCCCACAGG…	847	non_coding_potential
C1446_s7514-comp0_c0_seq1	GTTTTTTTTAAATTTTATACATACGAAAAAAACGATTGTGAAAAAAAAGAATTAGCAAAGCGGTCGCGCAAAATACGTCAAAGTTTAAAATACAAACATTTTATGGAAAAAAGGCCAACATGTGATGTGTTTGGCGGGGGGCTGGCTATTCACTTGTAGGCAAAATGGGTGGGGACACGCCAGGGGAAGAAAGGAAAAGGTGAACACAAAAGTGAACGCAAAAGTGAACGCAAAAGGGAGCACAAAATGGAACACAAAATGGAACTCAAATGTGAGCGTGAACGAACGTAAAAAACATTCATTCCCAAAAAAATTACCAAAAAAACAAAAAAGAAATTGACAAAATGAGGGGGAAATAAAAAAAAACATACACAACTGAGGGGACAGCTTGCATATGCA…	558	non_coding_potential
C1460_s17024-comp5_c0_seq1	GTACGTTTACACGTGTGTTTATACGTACGTTTATACGTATGTTTATACGTATATTTATACATATACCTATGTATACGTCTACACTGCTGCGCGTACACGGCGTACAAATGAACAATTCGCACAGGGCGCGATCGCACGTGTATGCACAAGCGTACACGTAGGCACATACGTAACACGGGGATGTGTTCGTACAAACATGTGAGCGGGCCCAGTCTTCATGCAAAAAAAATAAAAAAAAAAAACAGGCGATGAAACGAACAAAGTAGTTAATTTAAAAGGGGCTATTAGTAGGTGTGCCTGGGGGGGAGCAGGGCCGGAAGGGGAAAAAATAAAATAGTAAAAGTGATGAAAAAGGTGAAAGTGGGAAAAATGGCAAAATGGGAAAAATGATAAATGGTG…	795	non_coding_potential
C2950_s1512-comp1_c0_seq1	GCGCGAAAAAAATAAAGCGGCCTTTAAGTCCTCCCCTCCCCCCTTGGGAATTACTAAACGTGCGTTACACTCGCAAAAAAAAGAAGAGGATCAGTTGCTTCTTTCGGCTGAACTTCCCAGCTTGGAAGTTTGCTTCCCCTTGGTGCAAGCCACTCTTCTGAGCGGACCAGTCGTGGCGTGGGAAAGGCGGGGCTCTCCTTCACACAGTTGTGGAGGACCCCTTTCGCACAAGGGGAGACGCTCATTTGGGTTTGAAGCGGTGAAGAGGGAACAGCTGGAGGGTGATCAAACGGAATGGGCGTTTATGTAGACCCCTTTACGTACGCACGTGTATATACACCTAGGTAAAACCCATGGGGGAAAAGAAAAAAAAAAAAAAAAAAGGAAACTTCCCAGTAA…	718	non_coding_potential
C4604_s13531-comp0_c0_seq1	AAGAGGACAAAAAAGGGGAAACTGGTTTGATCCCTTTTCTCTTCCTCCTTCACTGCCGTTAAAAAAAATTCATAAATGGATATGCCTTAGGGGGGGATATTCATTTGGAGAAATAGTCCAGGGGAGAAAAAAGGAAACGAAAAAGGGACAAAAAAGGGACGAAAAAGGAGCGAAAAAGGGACGAAAAAGGAACGAAAAAGTAGACGAAAGCGAAAGCGAAAACGCAGGGAGCACGCAAACGAAGGTGATAAGACAAGGCACACTCACGCGCCGTCCCCCGCGAATCGAATGTACGACGAAACGGGTGAAACGAATTAAACTCCGCTCATGTGTAAGTAGCCACGAGGGGGAATTAGGGCCCACGCGCGAACGGCAAGCCACATACGTACGCAGTGTGAA…	804	non_coding_potential
C6039_s20516-comp0_c0_seq1	CATGTGGTCGCATGATGAGAGGGTGTACGTTTTTAATCAGCCAAGTGTAGAAATAACATTCCTGGTAAATAAGTTCTTACGATCGAGCACTTGCCATTATACATGTTTAAGCGTTTTCAATTTTCAACTTTTCTTTTTTCACATCATTTTATTTCTTCTTACACTTATGCGAAATCGTCAAAAAAAAAAAAAAAAAAAGCATCACATTCGATAAAGCAGAAACATGAGGAGATAAGCAAAGAAAAGCAATTCCTTCAATTTGCACATTCGTGTAGAGTCCCTTTTTTTGAAAACCACATGAAAAAGGGAAAATAACCATGTATGTTCGTTATGCTTTTCTTTTTCTTCCTTTTTTTTTATAAAAAAGGTAAGAAGCATTCTTCAACCCTTTTGTGCAAA…	451	non_coding_potential
C417_s15128-comp0_c0_seq1	ATTTTTTTACATGCTTAATGGCATATGCAAAAAAAGGAGTCGTCCCCTGGTGGTGTAAAATTTCACGTGTGTGTGTTTTCTCTACATTTTTAACGCAGCAGAGCATGCGATTGGATAGATGAAAAAGGTCAGCTGGTAAAATTTTGCCGCACGTTTCTTTTTTCCTTTTCATCAGTCATTTTAACCATTTGCGTGAATAAGGCGGTGTTAACTGTTTGCGCCCATGGAGGGGAGCAGGGGGCACCGGACACACGTTATGAAACTCCTGACGAGTGGGTCCATGTTTAGCGTGCGTTTGGTTTGGTTTGCCATGTTTGGCTTCATTTCGTTCCGTTTCGTCCCGTTTCGTCCCGTTTCGCCTTGATTGCCTTTTCCGTTCCCCTTTCTGGCGAAATGTAG…	772	non_coding_potential
C1746_s13581-comp0_c0_seq1	GCAAAACATACATGTAGAATGTACATATAACACGTTCATAAATATATAAATGCGCGTAGAAATATTTTCGCGTTTATGTCAATTTGTTGTCAATTTTTTTCCCTTGAAATGTTGCATTTTTCGCAACACTGAGTTCACCGCGCATAAAACGCCTGTTTTGAACGCATCCGCCCTCCACAGTGGTATACATGAGTACGTACATGCATAAGTATAAGTGCGTACTTGCGTAAGTGCGCATATGCATAAGTACGTATATGCGTAAGTACGTAAATGAGTACATACGTAACTGCGTAAATGCGTAAATTCATAACTGCGTACATAGTATACGCGCGGAGGGAAACCGTTGGTACGGCCGACCAGCCATGCTGAGGTGAATTTGCCCCCCGTACGTTTGCACGG…	702	non_coding_potential
C3383_s6686-comp0_c0_seq1	GAAAAAGAAAAAGACTTAATCTTCTGTACACACAAAAACACAGCCTCGGCTGCTACGTATGTGGAAATATAACTACACGTACATGTGGAAGCAAGTCTGGTTCGCTAAAAAATGATGTCGCGAAGCCGGCACTGCGAATTCTTTTTCTTTTCCGCGCAATTATGAGCAAAAATTCAGTCACGGGGAGTGTACACATATGCGATGCGCTGCCACACGGGAAAAAAAAAAAAAAACAGAGCTGTTTTGGCGGCACAAACGAATGCATACATAGTACATATGCACATGTATATGTACACTTGCGCGCGCGAACGGGCGGACGGAAGACGGCGGAGTGGCACGAGGACTTCACTTAAAAGTGCCTACACGTACGGCACGCTGGGTGTTAACAAAGGGGAATGA…	734	non_coding_potential
C50_s21002-comp1_c0_seq1	GGAAAAAAAATTAATAAAACGGAAAAAAAAAAAAAAAAAAAAGGAAATTATTAACATAAACAGAATCCGTAGCGGATATTTTGCAAATAAAAAAATTGACGATGCTCAAAAAAAAGTTTACGCAAATAGGCGTATTTACGCGCGGTTTGGGGGATTGTCGGCAAAACGGCGGCGGGTTGTTCGCCAGCTGGGTCCGACCCGAGCCAGCGTCGGCGCGAATGCGCGGTGTGCATGCACGAGGGGGTATATACATAAGTGTGTATGTACATATATACGTACACACGTGCATACGCTTAGCATGCGTGCAAGGGGGCAGCACACATGCTGACGCACCACGCAGCGGATAACGGTGGGCCGTGCACTTATTATTCACGGGGACTGGGTAGACATACACAAACG…	539	non_coding_potential
C3081_s10106-comp0_c0_seq1	AGCGAATGTAGGAGTGTGCATGTGCATGGCGGGATAAGCATGCTTCCCTTCACCCCATTCGCTTCCATTTGGAAGTGTCACGTGTGTGACTCCATTTCTGTTTTGTCCTGTTTCGTGTAATTATCTGTTTATTTCGTGTCCACTTGGTGGCGGCTTGTAGTTGCTTGGCTGCCACTCTCCGTGGTGTGCGCGCAGCTCGCCATTTTTTTTTTCCTCTTTTGCGTGATGTGAAGGGGAGGAACGCGCGCGGAGGAGGAAGCACACAAAAACGATAACACAAAAGTGATAACACAAAGGTGATAACAGAAAAACGAAAATACAAAAATGAAAACGCAAAAACGCACACACCTGTGCATGTGTTTATTCCTGCACATGCGAACAATTACAACCGCGCTTTTC…	475	non_coding_potential
C2383_s2620-comp14_c0_seq1	GGGGGGGGCATCACGGCGCTATATTTTTTTTTCACGTGGAAACTTTCGCGGAATGGAGGGGGTGGCCTTAACAAAGCATAACAGCATATATAATGGGGAAGGTAGGCGGCACCGCTACATTGCGGTTGGCGCGACGCGTTGGCATTGCTTGCAGCGCGGCCTCGGGGAAATGGCTCAAGGTGATGAGCTGCTAACAGGTGGGAGGCTCCACTGCAACGCCATGTTGTCACGCAATGTTGTTATGAAATGTTACCTTACCAGGTCATGTTGCCATGCTATGTTGCTATGCCACGTTGCCACGCCTTGTATGCCGCTTCCCTTTGCTTCCCTTTTTCCCCTTCATGGCCTGCGGCAGCGTAAGGGGTTTTCTAACCAAATAGGGCGCTGCGAAAAAGGCGA…	712	non_coding_potential
C479_s918-comp4_c0_seq1	GTGGCAGTGGCAGCGGCAGCGGGAGGCAAAAAAAAACTTCACCGCAACGTTCTTTGCACAGAGAGGATGTGCGTTTTTTTTTTTTTTTTTTTAAGGTACCCTGCCTCTCTACCATGTTAGAGCAAAGGTAAGCTGCGCGGGAAGGTCCTGCATGTTTGCTTTGCCGCTTATGGGGGGAAAAAAAAATTGCAAAAGAATGGGAAAAGGGTAACTCCCGCATGCTAAGGGGGCACAATCGCATGGCGGGATATGCACGAATTTATAAGCACGCAAATTGTATGTTAACGATTCCTTGTGCATGTACCCTTGGCGGTGTGGCGTAACGCGGGAGGAAGCAAGAACTGAACCTTTTTTTTAAAACTGTGGGGCGGGGTAGGCCCCGCTAAATATTCCTCGCTG…	461	non_coding_potential
C1129_s1256-comp0_c0_seq1	ATATTTTCCTGCTACCTAAAAATGGAGCTTCATTAAAGCACCATAGATAGATAACGACAAATAGAGCCCTACTAATTTCAAAGACTTCATCGACATATGATGCGACTTCCAACTGGCATTCATCCCCTACGCATTTGCTTCCCGATCACCGTTGCACAACGCGCTGTCCTCTTGCACATGCATAAATATGTATAAAAAATGGGACTTCAATTTGGCTATTCAGTTTATCTTCCCTTCTGTGGCTATCTTCTGTTCGCTTAAATGGTGAAAGAATTACATTTAGGCTCAATTGTGACTTATATTACGTTGTATATACAAAAGGGAGAGTCTTCCACATGTACATACACCCAACGTAAGCTCTCGGTGTGTCGGCTTAATCTAGAGGGTCTCCACTTTCGA…	440	non_coding_potential
C4905_s13771-comp0_c0_seq1	TGGGGGTTTTACCAATCGGTGGCGCCTAAATTTTATGGGCAGGGAACTGTGCAGGAAATTAACCATTGCAAGCACTTCTGCCAATTGCAAAGAATTTCCCTCCCTCTCAGAAAAACTCGAACCGATTAGGCACCCCCCACCGGTATTGCTACTTCATATGTATATGCATAATGCGCATGTTCATGTGCACGGCCCCTTTGCATCCGCGGCGTATGCAAGCAGGTAACGTACCAGTCGAGCAAAAATGTGAAGGGGAAAAAATTCCTAAGCGGAGGAACCCTTACGGGGAGAAAAACCACCGACGTTACGGCAAAGGGAAACCCCTATCATTCGCGCGGAAAATTTAAATGTAGAGAGAAAAAAAAAAAAAAAAAAAGAAACTCCCTTGGGGAAGGGCAG…	404	non_coding_potential
C3575_s12914-comp0_c0_seq2	CATCGTGTTTCACTTTTAAAAACGTTTTTTTTCCACTATTTTTGTAGAAACGTTTAACCCGTTTTTTTTTTTCTTTCCTGTGCGTGGGTGGCGTTGAAATAAAAGGCGGGACATTTCTCCCCTATAACCGCGCGTTTTTTTAACATTTTTGTCTATTAATAGGCGCACTTGTTAGCATACCCTTTCATTGACAATCCCGAGTTGTACAACTTACTGCGTTTACCCCACCCTGCCAGTTTCATGAACGGCTAGTTTAGCCCCTTCACTTTTGTGCCCCAACAATGCTCAAATTTACCTGCCCTGTGCAGGATGACTGCCAGCAGCTGGGACGGGAACATTTCCAATGACTCGCAAAGGTGTTTTTTAAGGTTACTTGCGCTCATTTGTGAACTACCCCTC…	964	non_coding_potential
C4964_s432-comp0_c0_seq1	ATATTTGTACCTTTATAACAATGGAAATATAAAAATGTAATTAACATTATGTATGTTAAAAATTTACGGATTTAATAATAAAGCACAAATAATGACAACCTTAATATATGGAAAGAATTATTTGAAAAAAATTACACATTAATGTTATAATTGTTGATCGGAACATTTTTTGCATGCATAATAGCAGCATCAATTTCGTTAATTAATTCTATGCATACGATTATATACGTTTACATATCCTTAATATGTATAGTTAACACGTTTATGTCAACATTTTGCTTAAATATATACCGAGAAAACGAAAGCGATGCAACTGCGTATTTAATTCAACAGACGAAGGTGCATACTATATTATACACCAATGGAT	367	non_coding_potential
C3845_s10321-comp0_c0_seq1	AAAAAAAAAAAAGCTAGTTAGCTAGCCAATATCTAAATGAATTTTCTTGACAAAGGGAAAGATGAATGAAAAACGGTTGGGTACGATACTGGCGCAAACAAGGAGTTTTTCTTTTTTTGGAAGACACTCTCATTATTCGCCCCGGCCGTCCTTTTCATGTCAACTGCTCCGTTGGTCATCGAATTCGGCGCTCCAACATGCGACTACGCGAAGGCGATTACCAAATGGGTTGCTCTTCCGTCAAGCCGTGCATACGCGCGGGCGCACACATGTATATAGCAGCGTACATATTATATGCGTGCGCATACATACGAGTGTACTTTTGCAACCCTGCGAAGGAATGTTTCGCAAACTGGGCTGCACCGTATCCCCCTTAAAAAACGCACAATTTGGTTATCC…	1034	non_coding_potential
C3393_s5973-comp3_c0_seq1	CACCTTGCTGTCTCGCACTAGCGCAAGGGATTCGCTTTTTACGTCCCTATGCATTGCCCTCAACTTGTCTTAATTCAAAAAAGAAGCCGCCATAAAACAGCAAAGTAAAATAAAGCCTTAAGAAGTCTCTCTTTTTGTGTTATTTATTTTTTTTTTTTTTTCGTATCTATATTTTTAAAAGACACAAATTTTTACGACGTGTGCGCGGCGGAGAATAATCCCAAGCGGACGCGCGCATTTTTGTGCTTTAATTTGTTATGCTTTTATTTTTTTTATTTTTTTTATTTTTACGTTGTTTTTCTCTTTTTGTATTTTTCGTTTTCTCTTTTTTGTTTGTTTCGTTTTTCTCTTTTTTTCTCGGCTTTACTTCACAACACTGCAAGTGTAAACACAACACGA…	533	non_coding_potential
C456_s8167-comp0_c0_seq1	AAATCATGTACATGGCGAGGTGTTTACCTGTGCTACTAGCCTTTTTTGAGACTTTGGCAAAGTTATACGCCTCTCCGGAAGGGAAAGGTGAATAAAGAAGTGATGGAGTGGTGACTTTCCCTGGAGAGTAAACAAAACGAACGATGTGTGCCTCTTTACAAGGGAGCACATATTTGTACGCGTACAATATGCACATTTTCTGCCCACGTACCCCCTATACCGTTTGCCCGCATGCTTTCGAGAAAGACTTGCACGGTTGCACATATGGTGAAAGGAAGCAGGGAATTTTCCTTTTTTACGTACACCAAATGTAGGATTTACGATAAGATTAAAAAGAGAAGAAAGTTCATCCAAGCGGTTTTGCTGCGAACACGCGTCCAGCTAAATTGACGTTACGTG…	403	non_coding_potential
C3965_s10282-comp0_c0_seq1	TTTTTTTTTTTTTTTTTTTTTTTTATGTTGGGGAATAAAAAAAAACTGGAAAAGGGGAGAAAAAACTGTACCACCCACCAGTCGTGTTTTATTTGTTTCAAATTCGTTGCTACTGTTGCTATTGTTACTACTGTTACTACTGTTGCTACGTTTTGGTGAACTTTGCTAAATTTGCTTCTTTCTGCTGAGTTCTCTCACGTGGGGAGGGGAAGCGAAGCAAAAGAACTGAATTGGGGGGTATACGCTTATGGGTACGACGCAGTCAATCTCGCTATGGCAAAAGGGGGAAGCTGCTGTTACAGCGTACAGTGTACAACGTACAGCGTACAGCGGCGGCCGAAAGGCGAGGCGGCCCAGTGGGGCGAATAAATTTGCGAAACAGCAAAAGGGCGCAGCACG…	631	non_coding_potential
C1659_s8080-comp1_c0_seq1	TTTTTTTTTTTTTTGTACACATATGTACACGCACCGAGTTCCCCCTGAACGGCACAAAAATATTTTTGCCTCGGGCTAAGTGGCCAAATAAAACATTCCCTGATAAGGTTAATCAATTTGATTTTTATCGTGTGTAAGGGTTTTCTTTTCTTTTTTTAAACTTTCTCGATACTGCAAAAGAGCAACTTCTTCGCAGTTTACCTCGCGTTGGTATGTATATGCATTTCGTTGGGGAAATTTTTAAAATGAGGGGATATGAGCGAGCGCTCAGAAGGTACCGCCAACAGGTTTGAGAGCAGCCTTCTGCTAGCGGAATACAGTCCGCTTTTCAAAGGGGAAGCATCCCGCATGTCATTTTATTCCTGCTGCTTGTTCCATGTGCGCGCCCGAGCTGACCAA…	567	non_coding_potential
C3730_s16463-comp2_c0_seq1	AAAAAAAAAGAGGAACAAACAAATATGAATAAAAAAACGTTCAAACAAAAAATTTGGTAGAAATAAAACAATTTTTAAATGACAAGAATGCTATGGAGCGGCGAAGATTTAATCTAAGGGATGCCCAAACAGTTCCAAGATTTATCGCAATCGTCGCCCTGTTGACAAATGCGCCTTTAAGTGAAATATGCTCACGTAACGCGCGGCACAAATGAGTGAATGAAAAGGAGTGTTACACATGCGGTATGTAATTTGTGAATTTTTCCTCTTCTTATCAGTATATATATTTTTCATTTCTTTGAAAACGCTCGGTGCTGAATTTTTCCCCCTTTTTAAATTACGTAACTGTCGGTATACCTTCAGCACATGGCAATTATAATAGGGCACCCATTTTATTTT…	1154	non_coding_potential
C629_s1538-comp5_c0_seq1	TTTTTTTTTTTTTTTTTTTTACTCCCTAGCAAGTGGGCAGATAACAAACGAATGGAAGTCGTTCTGCTTGACCATTTGGCACGAGTGGTCAAGCGTTGTTGCCACTGTTTGATGACACCCTTTGGCACCACTCCTTGTGGGGGGTAGAGGGGGACCAACACGTATAACATCATATGGCACTCTACACATTTGAGACCACCCCGTAGGTGAGGGTGTACGTAGAGAGGAAGTGCTGGGGGGGAAACCCCTTGTGGGGTCATTCCATCTGCCAGAAAATAGGAGTTATCTTTCGGCCACATCACCGCTGCTTCACAGCTGCTTCTTAGCCGCTTCTTAGCCGCTTCTTAA	348	non_coding_potential
C4758_s6143-comp1_c0_seq1	AGGAGCATCAGCATTTTATATGTGCGCATTTTGTTTTAGTGAGATGTGTTTATGCTGCTTTACCTCCTATGATAAGCAAAACATTTTCGTACACAAGAAGTGCGCTTCGGGTGTGTAACTGAGCCGCCCTTTGAGGTCACCTGCACGTAGCACGCATGTACGTACATGTATGCATACAGTATGCGCGTTTCTTTTTAAAACGAACTGAACCCAGTGAATATTTTTTTAATTTACCAGTCCTAATTTTTGCAAAGAAAAGAACAGCGCGGGGTGAAACGACGCAAACAAGCGAGGAAAAGTAAAGGGGAAAAAATGAAAAAATGAAAAACCGCTTGTTGGACTTATCACCTCAGGGGTGACGTTCACCCGTTCGTTTACCGGTAAAATGTGTTTATATGG…	446	non_coding_potential
C611_s9626-comp5_c0_seq1	GAAAAAGGGAAAAAGGGAAAAAGGCAAACAAAAAGGATAAAAACACAAAATTACTCAAAATAAACGCAAAATTACACAACATATACGCGACATACGCGAAATGAAAAGGAAAAAATAGGCGCCCGGTACGAAACAATTTTGCTTGCCCGTTCACTGTTGCGATGATGTGTTCGTCAACGCTACTGTTGTTGCGTCGTTTCGCTTTGCCTTATTTTTCGCAATTTTGCGTAACTCTGCGTTATTTCGCATTCTTTCGCGTTATTTTGTGTAATTTTTTTTTTTTCTCTCCCCATTTGGCCATTCCTTCCGGGCGGTGGAGCTGTTCCACGGCGCGGCCGAAGCGTGGCGCATACAAACCTGGGCGCGCAAGGGTACGCCTGCAGTTACACCTACGCACGT…	846	non_coding_potential
C4433_s4286-comp1_c0_seq1	TTTTTTCCTTTTTTGCCTGACTGGTCAGCTAACATTTTGGGCAACTCCCCAGTGGTGAGCATTCAAAGGGGGACAAAAAAATTTAATAAACTGAATTTAACCCATTGCGATGTTGTGCGTTCTTCGTGGGTGGGAGGTGAAAAAAGTACTTCAACCGTTTCGCTGTTCCACCGCTCCATCGCTACTCCTTTTTTTCGATTACTTGCCTGCCGAGCAATTCCCGCTAGCTAAACTGCCAACATGTGAAGCTTTCAACTTCTGCGCCGAAGCCTTTTGGTCAGCGCCTTCCCCACCCGAACGTGCCCCCGCACACTCTTCCGTAGTTACTTCTGCGGAGGGAGAAAAATCACCGCAGTGTAGCTCCGTCCAAAAAGGAGAAACATCCATTCAACTGTCCAT…	517	non_coding_potential
C4778_s2872-comp24_c0_seq1	AAGAAGTTGATCCTTCGAGTGCTCTACTGACATTTTGAGTTTTTTTTTTTATAAAATAATTGCTTCCCCGATGATTTTTAACGAATATAAGAAGATAGGAAGATAAAGGAGATATATAATAGAAGCTGCATTAAAGTTTTTGGCGAGTTATATTACTTAGGATGAAAAAGAAATCAATATAAATTGACCACTTTTTTTTTGTTTTTATTAAAATTTATGAATGATGATTATTACAGTTTAAAAAAGTAAAGGTG	254	non_coding_potential
C132_s11673-comp0_c0_seq1	GCCCCAACTTTGGCTACTTCTCATTTTTCACATCATTAGCGTTGGCACCATTTCGGTAATGCGCACGTGAGACGTCCCTCCCGTTGATCGTAAAGGTTGATAAGTCATATGTACTGCTAAGCGATTAGAAATGGAGCCCCCCCTTCTGTGCTAAATTCGGACGTTTACTTTTTTGCTCAACCCCTCCCTTATGAGGAACATCCTAACTGCTTTCTGCCAAACGTTTTAATTCCCTACGCATTATTAAGAAGTGAAGGTACATTACTGTGCTGCGTCAACTGGGGGATTTTCATAAGGATAGTAAAAGAGGAACAAAAAAAAAAATGGGAAAATAAGTACCGCTTTGAATGACTCACATGGGCATCATATAGTTGGAGAGCGGAAATGCATAGTCCTTCT…	425	non_coding_potential
C1484_s10254-comp0_c0_seq1	TTTTTTTTTTTTTTTTTTTTTTTCTCCCAAAGGTATGTACTTTTTTAAGTGCGTATCGTACGAGTACCCTCCTATTATGAAGGAGCGAGCGCCTCGTTTGTTTGGCAGTTTGTATTTGATGACATGCCTTCTGCGGGGGGCATCCGTTGGCAAATCCGCAACTGTAGGGAGCGGTTCGCTTGCGTACATGCACATAAAGGGGAACAATCGTGTATAGTTATGTACGGGCGTAGGCACGTAAAGGCGTAGATACGTAAAGGCATATATACGCAAAGGCATATATACGTACAGGCGTAGGCACGTAATACGCAACGTTGCGCTTATGCGAACATATGCAGAATCTCGCTATACATCGCCTGCACTTAAATGGCTTATGGGTACAGGATCGACAGCAGCGTT…	641	non_coding_potential
C1781_s13174-comp0_c0_seq1	GTCCTAACGTGCTGTGCCGTTTATAGGGCGAAGAATTAACCCCACATATTTTTGCAATAGTGTGGAAGTAATTCCTACACACTGTGGAAATGCGCTAAGGGGGGGGAGTGTTCCCCTTCATATATATACGCCTCTTTGAACCAACGTGCCCGTTTGAGAAGTTGGTTGCCATGTTTGACTTCTTCCCCATATGTGTTGAAATTTTTCAAAAGGGAAAGGGGTACGTATGGACTGCATACAAAGAGCGGCGAACATACTAACCTGAACACGAAGGTACCTCGGCATATGTTCGCACAGAATGAGCCACTCTTTTAGGCACCATGCGGAAAGGGCATATTAAAGGCTAATTGTGTATGTTAAAGAGAGTTGACTGGGAACCGCGGCTCGTAAGAATTACGC…	472	non_coding_potential
C3362_s10719-comp0_c0_seq1	GCTACTCTTTCTTAATCTGCGAAAAGTTCACTCTCGAATGTTTTAATTTTTACTTTGGTACATGAATGAAAATACTCTTTGAGCTTTTTCATTTTCACTTGAGGACTTTTTCTTTGCCTTTGCTTGTTTTTGCGGCGTGCTATACAACATTATGTAACAGATTTAATTTACGCCGCGCGTACGTGTGGCTGCACATGCGTGAGTACGTGCATGCACGTGGGGCCCCGCGCGTATGTACGTATGCGCGAGCGAGTAATTCTCGTATGTATGTATGTATATATATATATATATATGCACGTTTGTATTTAGTTATTTCCTCATCTGTTCGCTTATCCGATTGCTCACGCGCATGTATGTGCACTTTTGCAGCTTCCCCGAGCGCGTGACCGTACGTACATT…	418	non_coding_potential
C315_s4073-comp1_c0_seq1	TTTTCCTTTTTTCTTTTTTTTCCCTTTTGAACGTGGCGACCGTATGATCGTACGGAAGGAAAAACATTTCCCCCATTTGTCACTTTAATTTTGTTACCTGCGTCAGTTTCCCCTTTGGAAAAACACCCGAGTGTCATTTGACGTTCGCGCGCTTGTATGCCTCGCTTTGCCCGCGCGTATGTGCGGTTGGCGGCACGGTTGGCGGCACGATTGGCCGTACGGTTGGCGGTACGTTTGACCGTACGTTTGGCATACGTTTGACCGTACGATTGACCGTACGCGTGGCCGCCCACAAAGCAGAGGAAAGAAGAATGCTCCGGCATTTTACGCCCACGCGCATACATACAAGGCAACTTAACACATTCAGCTCCCCGATGACGGAGAGCACCGGCGTACGTA…	995	non_coding_potential
C5579_s6319-comp2_c0_seq1	AAACGATGGGGCAACCAAACGATGAGGCAATTAAACGATGAGGCAACTAAACGATGGGGCAATTAAACGATGGGGCCATTGAACTATGAGGCCGTTACACGATGCACTAACTCATTGATGCACAGGGGTAAGTCAAATTCTGATCATTGCGGTGGTGGCAAATGCGGAAGCGCGGGCACGCGGGCACACATGTACACACGTACCCGTGTACAGATAAAAGCGGGGGAGGCGAACCCTTGCGCTTTACTCCCATTTTCGCGGGGCTTCGCTTCGGCTTCACTTGCAGTGCTTGGGGGCTGGTGTGATGAGACGGGCTTCATCCCCAAGTCGCCTCAAAAAAATGTGCGCCACCAGGTAAAGGCATGCTGCGCCCCCGCCGCAAAAGGAGTCATTTCGCTT…	549	non_coding_potential
C1464_s6130-comp12_c0_seq1	AAAAAAAAAAAAAAAAAAAAAAATTGTGAAGCGGGAATTCTTTACACCCCGCGCGATGCGACTGCCTATACGTGAAAAACGCCTCTTTCCCATTCGACCAAACTCGCGTGACGAATAAGGAGCCCCCTGATGCGTTCTTCCACTGGGATGTTCCCCCACTGCCTCATCTCCCTTAACCAATTTGTTCATTTTCTAACCTTTGCTGTGCTACACATATGCGCGGGGAAGCGCAGTTAAAGTAGCAATTTTTTGTGCCTTCACTGCGGTGTGGGTTTATTCATTCACCGAAAATGCACGGAGCATTCGCGCGTTCGTGGACTTGCCCTTTTTTACTGTATGGCCAGAGGGCCCACGCGCTGGCAAAAGCTCCCCCCACACGCCGGCCGATGCGCACATGCT…	673	non_coding_potential
C1518_s532-comp0_c0_seq1	CGGAAAATGAAGCGTGCATCTCTTATGGGGCTGTTCCTTGCTTATTGGATATTACGAGGCAAATAGGCTCTGTATCACTATTTGCACCTGTAGAAAATGTATCACACGAGAGTTCCAGAAATATAGGAGTAGTGCAAATTACATATGATGAAAATGGTTATGTTGTTGAAGAGCCATTAGAGAATGTCCAGGATAATTTGGAGGTCGCCACTCAGGAACCGGTGGAGGTTGCTTCGACTAACTTGGAATTTTTGGACCTCGGACCGGTAGAGACTGCTGAGAATAACTCGGCATTTTTGGCCCGCGAACCAGTGGCGGCTGTCCAAAATAATTCGGCAGTTTTGGCTCAAGAACCGTTGGCGGCTGCACAAAATAATTCGTCAATTTTGGCTCAAGAAC…	498	non_coding_potential
C6252_s1562-comp2_c0_seq1	TAGGGCACACTGAACACCGGTGGCGGACAAATCAATCGGCTTTACGTTCAACTTCGCCCGTGGGGGGAGGGACCCACCTCTCTTCTGTTCCTTCCGAGGTGGCTGCCTCGTCAGGGGGGGATTCAAATGGTGGATGTGTCACGAGTGGCGTCTTCACGACGAGTTACAATGCAGAGAGGGGGAAAAAAGAACAAACGGGTGGCCAAGCGGGTAACCAAGTGGGTGACCATACAGGTGACACTCTGCAACGAAGGGGGTCCACGGCAGGTCGCTCCGTCCGCTCCCACGGCTCCGCAGCTGACGCACGTGGGTGGAAGGATGCCTACGGGGGAGGCGGCACTGTGAAGGGCAAACTGTGAGTAGCAATTGGTGAAACACAAACTGGCGGCACAATCCGCG…	789	non_coding_potential
C4690_s15600-comp1_c0_seq1	ATCTCTACACTCAGCGATTTAATTCGTTTCGTACGCATGAAATTATATCGTTATTTTATTTTAACCTAAAGAGATAATCTCTTCACCCTTCGTTGCTCTTCGACCGAAACGTTGGTCCGTCTGCCGCGCCTCCCTTTTCCATCACGTAGTTTTAAATTCTTTTAAGGCTATTTGATGGGGAAGGGAGGTGCGGCGGAGTGACCAACGCGTAGGTGGGGGAACAACTTAGGCGTGTTTTGATTTCCCCCTTCATATTCCCGGCATTTTCAACGCCCCCTTGGGGCACCTTCTTGTTAAGGGATGTTGTTTCTGCCGTAACAAAACGGAGGGGCACAAAGAACGACGCTGTTAGGAGCGTAAAAAAAAAAAAACGGTGTGGTGGGGTGGTGCAGTCTTAGG…	1221	non_coding_potential
C1568_s21521-comp0_c0_seq1	CTTTGTTTGTGTTTTTTTTGGGGGGGAAGGAATAATCGCATAAAAAGTGTTCCCCTCGTCAATACACCTTAAAGGGTCGCTTCTCTCAAGCTTTGTAAGTCGTCCTCTCAATTTTATAACCGCGTGTGCACATTGGTGTGTTTGCAGAGAGTTGCTTCTCCTTTTGTTGTGATCGAGGGTTGGAGGAGAAGGGGTTGGTCGTTTCCCTTGGAAGATGGTCCCTTCTACCCCGGGATTATCACCTTGCTGGTTAAACCTCTCCTAGTCTTCCCTCCCCATTCCCTGCTAATTAATCCGAAGCAGCACAGACGTACTGACCCTCTTTTGCGCAATTTGGGAAAAAAAAAAAAAAATTTAAAGCAGGCCGATTAGGCAACCCCTAGGGAGGTACCTCCCCGT…	468	non_coding_potential
C4651_s7278-comp6_c0_seq1	AAAAAAAAAACAAAAAAAACAAAAAGAAACAGGCATACACTCGGATGGCCACACTAAGCATGCAAATTTGAAAAACTGCCAAATTGGCAGAAATGGAAAAACGAACAAAATCGCACAAAGCAGGCATGCAATAAAAATCAAACGAGCAGGGGAGAAATCCAATTCGTGGACACACGAGCCGAGCTACGGGTAACTCTTCCCCCCAAGTTTCCAAACCTCAGCGGGGTGTGTTCCATTGGGGGCGAGACTCCAAAGGGGAA	260	non_coding_potential
C1807_s6572-comp0_c0_seq1	AGTGGACTTCCCCATCGGCAGGACAGGCCGCTCAGTACATGTAAGTGCTGCCTAACAGACAGGGAAAAAAAAATAAGTGTACATTACAGGAATATAAACTTGTAGGTATGTAAATCCTCGCATGGCGCGTTTTGGGAGAATTATTTTTACGACATTGGTTCACTTCATCGTTGCGCTTTTATTTTTCGCTTTTTATGTTCATTTTTCATCTTTTATTTTTTATTTTTTGCGTTTATTTTTCACCTTTTGTGGTTAATTTTTCCTGACTGGCGCCCCTCCGCGTCGCCGATTGCGTTCGATGGTTAAGAGTAAGAGGCCAATCGCGCATATTATATACCCATATGCCAGGCTCGCCATAACAGATATGTACATGCTCCAGCCCGTACATGCTCTTTAAAG…	564	non_coding_potential
C698_s184-comp0_c0_seq1	TAAAAAGTTTATATACGATCAAATTTACACTTAAAATATGTAAGAATTGTAAAACAGTGTAGTACTCTTGGAAATATAGTAATCATTTGGATCACTTCCCCGAAAGTGGAACACACTGATTATAATTTAAAAAATTTTAATGTATAAAGAAATATTCATATTAAAACATAATAAGACATTTGTGATGAGAAGAATATGAAACAAATGAATGTTTAAAGGTAGGTGGAATCCATATTCTTTTATAGCATTATATTGAAGACCTTAAGGCAGTAGAATAGACAATGTAAAAAATGCCATATAAATTTGTGGTGCTTTTTCCCTTCAGTAACTCTCTTTTTTTATTTTAAAAGAAGTAATTAAGTGTGATTACCTTTTTTTCCTTAAATGTTTTTTTTTGTT…	529	non_coding_potential
C1313_s14033-comp0_c0_seq1	GGCGCATCCAAAGTGGCCACTTCGCCACTTCCACTCACTGTCGTCGGCCACCTCTACACACAGTGGGATGAACATGCGGGGGTGGCCTTACTTTGCATCCTCCTTTTCTCTACAAACAGTTGTGCGAACGGGAAGAGGGACCAACGCACGCACGTTGGCACGTCTGCGTAGGGAAGTAAAACCGCTTTAAACAAGGCGGAAAAAAAAAACAAACAAAATGAACAAAACAGGATAGCAGAACAGGGCAACAATGAAACGTTAGTGCGCACTAAGTTTCCTTTCTGTTTGTCTTTTTTTTTTTTTTCTCCCCTTTGTGAAATTCTGCATCGTTGCGATTTTTAAAACGTGACGCGTTTCACCGGAGAGTGTGCCAACCGGAAATCGTGCGCGCAGGTGAGG…	972	non_coding_potential
C141_s89-comp1_c0_seq1	TTAAAACGGAGGAAATATTTTTCATTTGAAAATAGGCTATTATGCATTTTTTTTGTTTTTTTTTTTATTTTATGTTTTAATGTTGTCATGGTCTGTACTTTCTCAGGATTTTTTACATTTTTATCAGTTCAACATACGCATATGTTATGCTTTTGGTGAAGGGGATTCACTTAAATTATTTTACTTCAGTATATGAATAAGTTTTTTTTTTCCCCTTTTGAAAAGTTGTAATAAGAAAGGGTATAAAAAATAATATGCACAATTTCGAAAAGAATTTTGTATAATCTTCGATCAATTCGACGTTTCATGTTCGTAGATTCTTCAAGAAGTAAATGTCTTGTTTGTAAATATTTGCGTTTTATTAACGTAGTTGCTAAGAACATGAGTTTTAAAAAAAAG…	1030	non_coding_potential
C153_s22022-comp1_c0_seq1	AGCAAAGCAAAGCAAAGCAAAGGAAACAAACTTGGCGTACAAAAATGGGAAAACACTCCACGTGCTGGTAAACACTATAACGGCATAAAACGTGTGCATATATATATAAGCGCATGCACCTACAGGTGGGTGCGTTTCTCGTGTGCATACTCATGCAAGCTCAAATGAACGCCCCTCCCCCTCCCAAGGAATACGTCAGTCATACTACTCTGCGGTGGAAGCGCGCTTTATCATATGTGGACGGGAAAAAATGGTTACTTTACGTTTCCGCAGAAAGAGCGCAAGGATAGGCAGAGACACACACGTAACCACGGAACCGCGGAACCGCGGAACCACTTACATATATATGTGCCCCCTTGTCTGGGTGCTCACAAAACTGAGGCAGGGGGTGAGAGAAAA…	611	non_coding_potential
C2723_s18735-comp0_c0_seq1	AAAAAAAAAAAAAAAAAAAAAAAGGATGATAAGAAACCTTTCATTAACATCAAAGCCTTTCGGGTCTGAAGAGTAAAATAATGATGATTAGGATTCACTGATTTTTTTTTTTTTTTTTTTTTTTATTACCTAGACTGATTATGATCCTTTTCATTCTGTTGAAAAGATCCTGCCCGCTAGGGATGCGCGCGTTGCGTCAGCGCGGAGGAAATTATTGGTTTGTCTAAATGGCGCACGTGGGGTGGCAGTGATGGGTGGGGTGACTGGCCCAATCGGCCGCTTCCTTACCGCTGCCTCCTCAGATGTCCATACCCCATGAAGCACACATATTATTAACTCGCCTCTTACTCACGAATAACTCGTAAAGTAAAGCGATAATACACGTGGGATTTTGATATG…	1406	non_coding_potential
C1212_s16237-comp2_c0_seq1	AATAGGCTAAAATAATAGGCTAAAGTAATAGGCTAAAATAAATAGGCTAAAGTAAAAAGGCTAAAATATACTACAATAAATAGGATAAAGTTAAACCTAATTAAATTAAAAACGAAGGCTCTTCAATTTATAAACTCAATTTCGCGTGCAGATGATTGTAAAAGCACAAATTACGCAAAAGTGAGGGCGCCCCGGCGTTGTAAGCGATGTACACGCATACACACGCGGCAAACGCGGGGATACAAATTTGGAGCTGGCCTCGAAAGTATAGTTACATAAACACTCGCATATGTAGGGCTATATACATTTCTTAGAAAAATAGCATAAAGCACACTTTGGTTGCGTAAAATTTTAAAAAAGTATTACAAACGACTGTTTTGACAGGTATAACGTGTAAAA…	444	non_coding_potential
C806_s11900-comp0_c0_seq1	CTCATCTTTGCCTGAACGGTTCAGGTGAAAATGTTACGCGGAATATTTTTTTTTTTTTTTTGTTTTCCGTTAAAGAAGATACACGTGTAACACACCTTGTCCCGTTTAGCAACCCGGTGGGAAAGTTTCATTGGTGGTCTCTCCTGTTCAACTTCTCCACACCGGTAGGCAGCTGTGCAGAAGTGTCTCTATCTGCACATGCACACAGCTTCATTCCATAGGTGAGTTTCCCCCCATCCATTTGTCGCAAAAAAAAGGGGAGTAATACAGCTATTCCACACATATATTTGTCCCTTCGCAAATGTATATAATAATGAGTTATTTTCCCCTCACGGGGGGAAACGTCGCTGTGGGGAAGAGTCCCCTCAAAAATATGCCTGAACAGTCAGGTAACTTTGG…	450	non_coding_potential
C5605_s538-comp0_c0_seq1	GTACCCTGCTAATACTATACGAAAATTTTATTTTCAATTTATTGAACCAGCATTAGACTGATGTGCATTCTTTTCTGCCTTATGCACTAATTTAATATTTATTTCTAAATTCAGTCGTCTCATTCGCAAAAACATCAATTTAGAAATGAATCTTCTTTGCACAATTTAAGATTTTAAAGAAACTTAGTTGAATTGTCACAATAACGCAATTGTTTACTCTTTCTAAGGTAGATCATTAGGAGAAAAAAAAAAAAACATGATCTGGATAGTATATTGCATAATGAATAAACATTACGCACTATGTTGTGTCTTACGAATGTTGAACTTTGAATTACATTTATAATGATTATACCATAGAATAATAACCCCTACCAAAGAATTATGCAAAATGATCAAGGT…	581	non_coding_potential
C4866_s16305-comp0_c0_seq1	TAAAAAGTTTAAAAAGTGTAAAATGTTTAAAAAGTTTAAAAAAGTCTAAAAGTTTAAAAAAGCGTAATAATTTTTTTTTCAACAGAATTTCAGATTTAGTACACCCCCTTTGCATCCTGCCATGTTCCATTTCGCATCACCACGACCACGAGTGCTTCAAGTGATACCTTCACGGTGATTGCTTCCTACACGTGATTGCGTTCTACATGTTATTGCTTTCTACACGTTATTGCTTTTTACATTTGATTGCTTTCTACACATTATTGCTTTCTACACACTATTGCTTTCTTTCTACAAACGTTTGATTCCTTTTCTTTGCTTTTTTTCCGCCCATTTAATTTCCCCTTGTTCACTTCTCGTGCTACGAAATTCGATCCACACTTAATCTGTGTGTAACTC…	806	non_coding_potential
C4150_s20563-comp6_c0_seq1	TCACTTTAGTCGTCATTTTTTTCTGTAACGGGATGGAAAAACAGGTGAAGCGAAATTTAACAAAAGCTAAATCGTGCACTGAGGGGGGGATACAAACTAATGCCGCACGTTTCACACGCGGTGGGAGAGGCATACATCATGGCGAGTACATATAATCACATTAACGCGGCGCCACGTCGGCATTAGAGCCAAACGTGGCAAATAACGCAGTCAGTTTTAACTTGTGCCGCTTTGTCACAAATTCGCAGGCTGCGCTTCTTCGCTTACCGTGAGAGGCTGACTTATAGGGG	290	non_coding_potential
C2820_s16220-comp0_c0_seq1	TCTAAAAAAAAAAAAAGCTCATTTAGCTGTTATGGCAATTTTCGCAGAATGGGATTAGTTACACATAACTACTCAGATTGACAACAAAAAATTGACTCATTAGTGGGTGAGATGGAAAGAAAAATAAGGCATTGTTTTGTTCATTTTGCGTGTAGAATAAACACACTCGAGGGTTTTTAATTACGACGCGCTCTTCATCAAAGAGAAGAGCATATATGCTGTTTATTGTGGATTTTTTACGCCACCAAAAAAGGGGGAAAAAAAAAAATCCAAATGAACAAGCAAATTCAAGCCGAGCAAAACCAAGCAACGTGGCTGCACCCCCACACGCAAAAATGCAAAGCCTTCATTTTTAAAATTTAAATGTACAAGCAGCTTCCCGAAAAAGTGGAATCAAGG…	451	non_coding_potential
C4033_s11779-comp0_c0_seq1	TATATATATATAGCGTATAATTCTTTTCCCCCCCTCCCTTCGCCGCCTTAGCGCAGGATCATGATAAGTGCTGCATTTTGTTCTTCTGTTATTACCTGCCGAAAATTTCCGTAAATTTGGCGGCAAACTTAATGGCAATTAGTGGCAATTTTGTGGAAAATTTAGCAGCTATTTTTGTGGCATTTTTGTGACAAATTTGGACCAATTTTGTGACCATTTTGTGACGAATTTGTACCCATTTTAGCAGCTATTTTTGTGCCCAATTTAATGACCAGTTAATGGCCACTTGTGAGAGAAAACCTGACCAGCGACGCAGGTGATCGTGATCGTGATCGTAGTTATATTTTCCCCCACTCCCCTCTTGTAAAAATCGTGCAAGTGGCCAGTTAAACGCACGTA…	557	non_coding_potential
C437_s21831-comp1_c0_seq1	TCCTATAAAGGTGGCCGCGTGGGTTTTTTTTATGAACAGTTCAGAATTTTTTTTTTTTTTTGTACATAAATGGGTATATATAAATGCGCGAAAGTAAAGATGCCCAAATGTACAAATATGTAGATATATAAATACATAGATATATATAAGCATGAATATATATATTTACATATATAGGCAACCTGCGTATGCCCGCATGCACCAGACGAACTTTTGCGCGCAGGCTAGCCACCTCGCAGCGAAACCACTAAATTTTGCTGTACGCGCAAGTGTACTTTTTTTTTTTCCATGACGTGTAGTACATATTTTTGCTGTACGCCTGACCACGAATGGGTGAAAAAAAAAAGCAGCTCTAAGGCGTACACGCGTTAGCACATATGTACGTACTTTGTTCTTCCT…	488	non_coding_potential
C5678_s16758-comp1_c0_seq1	GTATGATGTGGGTATGCTTCTATTGCACGTGTGTGGGGGGGAGGAGCAACTCTACAGGATTAACCCACGCTTATGCCAAGTAGGGCTAATTCAAATGAGCGCTGGAGGAGTGTCCAGCGTGGGGTCCTCAACCGGATATGATACCTCCATCTGACGCAATGGATAAGCATATAAAGAAGTTGCCACGCGAGCGTGCACCTGTGTGTGGGGGGTATGCGCTTATATAGACATACAATCATACGTGCAGCAGACCCGCATGCGTATATTTTTCCCCCTCCTCCGAGCTCACAAATAGCCTGTTCGATGATGAAGACGACACTGCGAACACTTTCATATTAGCTTAAAGATCCAAGTTTAGCATAAGTGAATAAATGAGCCTGCTACAGAAAAGGGTTAAAA…	544	non_coding_potential
C1591_s9016-comp0_c0_seq1	TGCACACAGATTTATCCGACGAACGAGGGCAAAGCATGCAGGCACCTACTCACTCATACGCCCCCAAGGAATGCACCCGTGTGGGTGAGCGCGATGTGTAGGGTAATAAAACGAATCGACGGTGGGAGCGGTGAAGGTGTGGCACGTTCGCTCTGCATGGCGGGTGGAAAATGCCCGCTAGAAGCCGCATCGGGGTGATCAGCTGAATTGTAAGCTGGCCTACTACGCAGATGAAAGCACAACTGGAGTTAATTTTTTTGGAAAAGATTTTTCCGCTTCACAGGGGGGTGGCACCAACGCACGCACACATACATACATGCACGTGTGCACATGGGGGTCAGCTGTAAGATAACATGTAGTTCTTTTCCAGCTGACGGTGGCGCGACGACGAGCGTACAC…	534	non_coding_potential
C444_s16271-comp0_c0_seq1	AGCGGCATTACTGGTGACAATACTGGGTGACATTACTGGGTGGAGGCAAATCGCCCGGACCCAATTCCACACCTTGCATCGTACCGCTTAGCATATACATATTTTCCACCCAAGGGGGACCAATCACATCATGCGTTTGTTCCTTTTTTTTTCACTCCTAAAGTGATGCTCATCTCCGTTGGGCATTGTCCCACTTGCATCTTCATAAGTGCAGCCCATTTTGCGGCCACCTCCATCTGTTTATTTTTTTTTACCCGTACGCACACCTCTTGTGTTAACTTCCTTCCCGTGGGGGGCATAGAAAAAGGACTCCATCCAGGGAGAGCTCAGCCCACCCCCTGATTGGAACCCCCGAAAGAGGGAACCTCACCCAAACGCATTTACATACAAAGGTGCAAA…	757	non_coding_potential
C1296_s7227-comp0_c0_seq1	AACGAGCGGAGCGAGCGGAGAGGTTGAATCTAACGGAGGTGAGCTGCGGCGAACTGCGGTGAAATGAGCTGATCAGCGCTGATGCAACGCGGCGCTCGCTGAGCCATCCCCTGCAGCGCAAGCAAAATCAGGGGCACACATAACTCCGGATGGAGCGAACCAGGGCAAAGCATATCGCTGCCAAATGGCGAAAAACGAAACATAAATTGAAGAAGTTACCGATGGGTAGGTAAAATTGCAAAACGTACGATTCGAGTGAACAAAAAGTTTCACTCCTACTTATTATGGCTGTGCTAAATTGATCAAAG	308	non_coding_potential
C5351_s6890-comp0_c0_seq1	TTTTTTTTTTTCCCAATTGCAAAGTTACCCCTTCATACCGTTCGAGTACGCCGCACGCGGTCTACTTTTTTTTTCATTTTAAATTCTACGCGCCATGGGGGTGTAGGCGTGCAAGTACATGCGTATGTGCATACTGCTATTCATACGACTGTGCATACGGCTGCGCATACGGATGTACATGCGGCTGTACATACGGATGAAAGCGGGGGGGACCCCCGGCACGGATTTACGTAGAGGACCAACTGCCCCCCCCGCACGTTCTGCAGCACCACCTTAGCATAACGTTTTTCCTTTAAAACAAATACAACATACGTTTTGTTCACGATTTGCGCATGGAGTTACTTTAATTTTAATTTTAATTTCATTTCTGTTTTAGTTTTTTACGTTTTTTTCGTTTTT…	496	non_coding_potential
C2713_s1453-comp0_c0_seq1	GTTAAGTTCAGCGATATGTACTTATCCCTTTCATTTAAAATGGGGCATGTTTGCATAGGAATGCTATTTTTTCATGTATAAATGAGCGATGCACCTGGCGTAAAACATACCATGGTGCGTACATAAAAATGCTGAGGCGCGGCTCCCGAAAATGTACGCACTGCGAATCGCGCACAGGCACGTAGCTTGTACTCATGTAATTCTTTGGGGCCGTTTAATAGAGTTAATTCTTGTCAATGAGTGCCATTTATGTTATCATAATATGCAATATGTAATAAACGACCAATTATGCGACAAAGTTACCCCTCATGAACGGGGAAAAGAAGCAATTTAGGAAAAAAAAATTTAGAAAAATGAATTCGTTCGAGAGGCCTAGGGTTTAAGGCTGAATGGGTTCAA…	702	non_coding_potential
C1571_s13289-comp2_c0_seq1	AAAGCACCCCTTTGGGAAAGCACCACTTTGGGAAAGTACCACTTGTGGGGGATCCCCAGTGCTACCCAGTGGCCTCAACACAAATTGGCGCTTCCTCACGTCGCTACTGTGCTACGATTTGCTATCCTTTGTTTTTCTCTTTCTATTTCTTTTCCCATTCCTTGTCCTTTTTTTTTTATTTTACTACTTCATTACAACATGAAGGGGGGGGTATCCCTCTGCGTTGCGACGCTTCTCCTACTGCGCGGTTAATGATGGAGGGAAATTCAGAGCTGCGAGTTGGTTCCCTTCAAAATGATCGCAAAGGGTGAAAAGTTACAAAAAAAAAAAAAAAAAAAAATATATTTTTAAATCTAGCGA	360	non_coding_potential
C1537_s9087-comp0_c0_seq1	TACCCATTTCGATGTTGCTCATTTTTATGTGTGCAAAGCGAATAAAATTTTATTTCATCATTATAGCACTCTTTTCAAGTGGCAAAAATAAGCACAAAATTATGAGGTTGTCAATATGGAGAAATGGAGAAACGCATAAAAAAGAACGTGTATACATTAAAGCATAAACTTTTGTTGTCATATTTTTCCCATCATCATATATGTTATTCAAAACATATGTAAAAATGTTCGACTTATTTTGTTCTACTTGCAAAAAATTTGAGCATTTTCCAACACATTAAATACAACATAGCTCTACTTTAATAGCAACACCAACGAAGCTTTCTCGTTGGGCCAATTAACTTCCAACCCGTGTGACATTTTACAAAAGCCATCTTCATAACCCCAGATGTCTCTTAT…	819	non_coding_potential
C4205_s4522-comp1_c0_seq1	GCAAAACATACGCGGTGAATATATTTTACGCGAAGTGGTGATCCACGTGGCGGGGAAGTGCTACGAAAATGGTGAGACACCTTAGCGAGGGGGGGGAATCCCCGAAGTGTGTTCAGAGGAGCGCTGCTTAGTATCATGCGTGTGGCCCATCACCCAGGTGTACGGGAACGCACACCGGTGAAGGGGCGGTAAATGTGCCGCCCATGCGCAGCCTATGGCGATGCTCCCCTTGCGCGAAACAAAAAGGACCTGAACGAGTCAGCACAACCCCGGTTGGAGCGGCTGCAAAGGGTGCAACGTCTGCAATTTGTGAAAAGCTCCTTTTGGAACCCGCCAACTGCTGACAGACCACCTACGGGAGAGCGACGTTACAACTTTGCACATGCGCAGGGGAGACGC…	504	non_coding_potential
C3985_s10280-comp1_c0_seq1	GGTAAATGGCGAAGCGGTAAATGGCGAAGCGGTAGATGAAGTAGCGAAGGGCCAACCAACTTGCATAACAACTCTGTCAGTGCTGCAGGAATTTTCTCCCGCCTCCTCTCTACTTTCACTTTTTTGCTATTTTTTTATTTTTAACAAAGGAGAGGGGAACTTCTCTTCCTCTCAGAGCCTCGCGTGGTAACCACCTCGTTTGTTTTTATACGCCCAAGCAGGAATACATTTTAGGGTACCCCTTGAATGCACCACGTGAGAGGAAAATATAAATGAACCTTCTCCCCCATCCCGCATACTACTCTTATGTGAATGTCGATAGGACGAGGACACCCAGCTGGTACACCGCTCCATGAGAATGCCCTCTGTAAATGCACTCACCGCTACGATACGTGGCAT…	604	non_coding_potential
C1649_s8334-comp3_c0_seq1	CATAAATGAACGTATAAATGACAGTAAAAATGAAAGCAAGAATATGCGTGCAACGTTTTTTGTTAAAAGCCAGCAGACACATTTGCGACGCGAACATCTCTGCCAATGAAACGTTCGCATCAGTTTGGAAAGCCAATTTTAATTTTACGTGGAACAAAGTACCACTTTCATGTACCCCCTTTTTTGTCAATTTTTTTTTTTTTTTTTTTTTTTTCTTAAATTGACAAACTGAGGTTTTACAATTAGAAGAGAGGTATATGCATGCAAGGGATTATTCCTTTTTATGTATACACCTTTTTTGCTTCCCTAAAGTGTTCATTTAAATGTAGGGTACTCCACTGCTGCGCCCATCCATTTAGTTAACATACATGTGAAGCAGGCGAAAAAGAAGGGACATTT…	652	non_coding_potential
C1723_s10080-comp0_c0_seq1	GGGGCACTCGCTCGGGAACATGTCAAGTGGAGGCCCTCCAACTATTTCTACGCATATAGATGTGAGCAAGCGCAAAAAAAAAGGGGTGCCTGTGGACACGCCGCTAAGGACGCAGCGGGTGCGGGCGCTGGTACGGCCACTCCCGAGTGGAGACCAACTTACGTTTACGTGCGAATCGCGCAGAGTACACGCAGAGCAGAAGCAGAAAACGCGCATAGCACACACATAGCACACGCAGCGTACCCGTGTGTGTAGGGGGCAAAACACACAATGGGGGTGGAAAAAAAAGAAACGGGGGGAATGCCAATTAGGGTGGTGGTGGGGTGCAGTTGGACGAGCTGGCCCAGTTCAGCAGGTTGATCGAAGCTGGGCAGTTCGCTCAGGTGAGGGGGGGTTTCA…	727	non_coding_potential
C3764_s9810-comp6_c0_seq1	TTTTTTTTTTTTTTTTTTTTTTTTCCAAAACGTAGACAGAACGAGAAATGCCAAGAGGGCAAAAAAGGGGCGAAAGGGGCGAAGGGGCTGAACCAAAAGCGTAACATTTTTGCAGGGGTCCCAAAAAAGACAATTTTTTTTTTTTGCGGACTTTGTGCAAAGGGGAAGGGTCACTTCGCCGCATGCGTGATGGCCAGTGTGTATTGGTGGGGTTTTCATTTTGCGTTTTGTTCTTGCGCTGGGTTTTTACGCTGATTTTTTAAGCTTTATTTTTTCGCTTTATTTGTGTGCTTTATTTGTGTGCTTTATTTTTATGCTTTATTTT	325	non_coding_potential
C2606_s6526-comp8_c0_seq1	GGCGCTTCCAGGCGGAATCGCTAGGTAGGCACGTACTTCATGTGGTGTGTGCGCATTATGACTTATCAGCATAACCGCCTCGTCCAATCGAAGGCGGCATGAAAAAAAAGTGCCAAGCGTTAAGAGCAAATTATAATATTGCCGATTTGTAGGAAGCGCACACGGCCGTTTTTTAGACGTGCCTCGCCATGCGCACGGACGTGTATACACATATATTTATATACAAATGTGTGTGTATGCCCATTTGGATTTTTTTTTTTTCTTTCAGTACCCCCGCTAGCCGTTATATC	290	non_coding_potential
C2212_s20649-comp0_c0_seq1	TTTTTTTTTACCTTTGGAAAAGTGCTGTTACACTTGTTAACTTTGCCAATTTTGCCATTTTGCCAGTGTGTCATTTTGCCAATTTGCCAATTTGCCATTTTGCCAGTCTGCCAATTTTGCTGTGCTTTTTTCCGCCTTTATAAAACTCCTTGTTTTCTTTGGCTTCCCCTTTTCCGCTCTTTGATTTCAATTAATTTCCGCCTTTCCATTTGCACGTTTTCCCGTCATTTTCTCTACTCATTTTCCGCCCTTGCGGTAAACGTACTAATTCAATTGTGTCAACGCTCGCGCATGTACTGATTGACTGGATGATTTTTCACTTATTCATGCGCTTAACCTTAACCATTCGCTAAACCATTCGCATTTCACTTACTTATTCACGTACTTATTCATTTAATT…	600	non_coding_potential
C2039_s18288-comp4_c0_seq1	GGGGAAATGACACTAGCTAATTTTGAAAGCAGAGGGGCGTAAACTTGCAGCTAATTGCACTTCCCTCCGTAAAATGTTTTTTTCCTTCGCGCAGTTAAGACATGAATGTATTTTTTCTCCCCAGTTGGCAAATGGATGCGAAGCATGGCAAACAAGTGGCATTCGAAGCGTAACTTTATCGGGTGACTTTTTAGCGTAACTTTTTAACGTACCTTTTTAGCGTAACTTTTTTAACATACCTTTTTAGTGTACCTTTTTAGCGTACCTTTCAGCCGCAGCAATCACCACGTGACGGTGTTAACGCGGCAAGCGGAATACAGCCGCGTGAGTAGCAACAAAAAGAAGGGGAAAAATTGCATCGAATTTGCACAAAATTTGCACAAAATTTGCATAAAATTT…	405	non_coding_potential
C5732_s3340-comp5_c0_seq1	TATGAACTGTGCATATAAAATGGGCATATATAATGGGCATGTAAAATGGGCATATAAGATGTGCCGATAAATTGGCAGATAAATTGTGCGCAAAGTTGTGCGTGAAAATATGCGCAAGCTGCACAGCCAACCGCACAGCCGAACGAACAGCCAAATGTGAGCGCGAGCAACACATACTCTGTTCTTAGAGGCCTCTGCAAGATCGATCGCGCAGAGATCGCACGGGAAAATTTAACAAAAGGATCTTCGACCAGTTGTATGGGCGTGGTGGTTCATTTTGGTTATTCAATTGCCTTTTTTTTTTTTTTTGCAGCTTCGCGAATGATGTTGCAAAG	335	non_coding_potential
C2284_s7465-comp0_c0_seq1	CTCGCGCACATGTTCATTTAATCGGGTGTGTAAGTTGTTCGTTCGCAGGTTGGGGGGCTCTCCCAGGGCGCTGCGCCTGGCTCTTCGGCACCGAAGAGGGGCAGGGCGTGCCGAGGGAGAGTCGGCTCAGATGTAGGAGTGTCACTCGGGTGATGTTGCGTGGGTGTGGAAGTGGGAAGTGGGAAGTGGGAAGAGAGAAGTGGGAAGTAAGAAGTGGGAAGTAAGAAGTGGG	232	non_coding_potential
C3581_s12972-comp9_c0_seq1	GGGTAACCCCTTTCGTGCAACGTGATCCCAAGAATGTTCGCTTAAATGAAGCTTCGTTGTAAGTTCTCTGCTCTTTCTTATATCTAACTTTTTATGCAGATATGGGGAACGGGCAAAAAAGGAAAAAAAAAAACAAAAAAACAGAATTGAACTGATTTGAAATGAGGCGAATCGAACGTGTTACAGCAATTTACGGGGTCACAGAGGGACGTGAAAAAAAGGCCGCAATAGGAGTAAACCCACTGTTGCATAAAACTTTCCTAATTATCCTTCTTTTTTTTAACAACAATTTGAGCAAAATTGCATCATTTTGTTCTGAAGCTTTATATAACTTTTCATGATAATTTTGCAGACTTCTCACTGTTTTTATTTTATTTTATTTTTTTTTTTTTTGTTTTT…	915	non_coding_potential
C5132_s17203-comp0_c0_seq1	ATATATTCGTACATAATGCAGCTTCAGTGCCACGCGTATGGGTATTTTCATTTCACACACATAAAAGAGTAACATATTTGTATGACCCGTTCAGGTGAATTCGCAAAAGAATTGAACAGTACGTATCATCGGTGGCGTATTTTTTGTGAGTGCATGTCAGTTCATATTTTGGGTGCAAACTAAGAAGACGTGCTGCATTCCCTACGTTGTCACGCCGTGCTGTGTCCCAACCGCCTTTTTTTTTTTTTTAATTTTGACATATGCAAAATTGACAAGCAGGACTATTGCGCAAAAATGTGGATACGCTTAAGTACGTTAGCATGTCACTTTATTAACCCTACGGGGGTGGAAAAATACTGTTGTGCGTAGCTTTTATGTTTAGCCACCGTTGCGCAGCGT…	674	non_coding_potential
C4782_s2375-comp2_c0_seq1	TTTTTTTTTTTATATTATTGCTAGTTAGCCGAAAAATGTAAGCCCTCTTCTTTGCTTAATTTTGACATTTTTTTGCTTATCCTTCTGATGTAAGTTAAAACTGCATGCTTGGCTAACTTGGTCCTTTTTGCACATTTGTGTGGGGGAAATGTAATATAACGTGCAACGCTGGTTTTGTCGGATATCCATTTAGAAGGCCGCCACACGGGCAAATTACTTATTGAGGGACGGGGGCACAACGAATAAAATAACGCAAAAGTGTGGAGGGAGCTAACATTCGTGAGTCTCACACGGGTGTGCATAAAATGGTGCTTCTTATAGACAAGCGCGCCGGGGGAAAACAAATAGAGCGGCGTAAATATAAAACGTACGTTTTGGTGTGCACAGAAGCAGATATGC…	1246	non_coding_potential
C4434_s7985-comp3_c0_seq1	TATTTAATGGCTCATTCCTGAGTTCTATTTCATCTTTCCCTCACGGTTCTTGTTTGCTATCGGTCTCCTACACATATTTAGCTTTATGTGAAAAATGTATGCAAAGTCACACATATTAGTGCTCCAATCTTAAAGAACACGACTCTATAAGTGAACTTCCAAAAAATTGAAAGCGAAAGCAACAAGCTACGGGCCTTTCACCCTCTTAGGGAGAGCTTTCCTGCTCACTTCGCTTGAATGCTAAGGCATTAATTGGAATGTTTACTCAACATGACAATTCCCAAAGTAAGTTTGCACAAAACTGAGGGATTTTCCTTTTGAGCTCTTCCTTGTTCACGAGACGCTACTAAAGGAATCATTGTTATTTTCTTCTCTTCCGCTTAATCGTTATCCATTCGG…	479	non_coding_potential
C229_s241-comp0_c0_seq1	ATTTATTTTAGCCTATCTTATAAGTATAAATTTAAATGTTGCAGACAATTAGCTAAGGAGATTTCTTTTCCTAGTTTAACGATTAATTCTATATCCTTACGATTTTGCTTCCGCACAAAATTAACTACTTAGGTGTGATGTATTTTAGTTAATGGGACGCGAACAAACACGATCATATAATAATAACACCAATTAATCAAATGAATCTTTAAATTAATAATTAAAAATGTGTAAAGTTATTTACTTTAATTGGTTATCATAAATAAGGCATCAACAAATGAAAATTTCCACATAGACATTTTTAGGATATAATTATTCTTTTAAAGATATATTACCAAGACATATTTGATGATGTGTGGATAGTAAACGAAGTAAAATCTGAATTGTTGGTATATATGT…	583	non_coding_potential
C1974_s17967-comp16_c0_seq1	GCAAAATTGGAGGGGCAAAATTGGAGGGGCAAAATCGGCGGATCAAGTGCATCACTGCGTCAGCGAGTCAGCACATGTGCACAATTGTTTTTTTTTTTTTTTCCTCTTTTGCAAACATTGCATACAAAATAATGCCACGTTGAGGGGCATACGGCAATTCAAAGTAGATTTACAAACGTGTTGCAACAAAATGCCAAGTTAGAAGCAGGCTTGCGTGAATTTTATTTCTGGGCAATTATCTTCGCGAGCATGTTCATGCTTTTAATGTACTTACGCATTGTGCACCCCCCCTTGTGAGTCAAAAAAGTGCAGCCCCTCGCCCTTCCCCCCGAGCATACAGATTTGGCGTTAACGTCACCCGTGGGGCGCTCCTTCCGTAAGGCGCTTGGCACGATTGTT…	595	non_coding_potential
C2097_s635-comp0_c0_seq1	AAAAAAAAAAAAAAAAGTGAACACAGAAGGAGGTAAATAAATAGATAAATAAATAGATAGAGAGGTAGATAAATAAATGAATAAATAAATTTATAACTCCCCCTGTTCGCATGTACCCACGTACGGGGCGGGGCGCCCACACGTAAACGTACACGTGAAGGACACGGATTGGCACACTCCACTTCTCCCCCCACCCCCAACATGGGACGCGTGGCATGGCACACAAGATGGCACTTTTCCAAATTCGCATTCGATAAAATTACAAATGCCGTCACTTCACAAATGGACTACATATGATGGGGGGGGATGTGAAAAATAAACGAGGGGTATACGTTAAAGTAAATTTCATCTTAACATGTTATTCATAATACACACGAAATGGTCGTGTCAACGTAAAAA…	525	non_coding_potential
C200_s211-comp1_c0_seq1	TGGGAACTAACGCACACATCAAATAGCAGTGTACCAGGCATGTCAGTACTCTCCATATATGAGTACTACACATACATATGTACTTTTCCCATAATAGCACTCCAGGTCATCAAAACTCTCTAATCAAATTGTACTCTTCAAATAATAGTACTCCAAGGATAGCTGTACTCATCAAGGCACACAAATCCACACATAACGGTGCTCCTAAAATAATAGCACTCCATTTCATTCGTATAGCTCAACCACTAGTACATTCATATAACAGTACTACGGGAACTTCCTCACTCTTCATGGGGTGGCGTTCTTCATATAATGAAAGCCTAAACCCTGCACACTC	337	non_coding_potential
C732_s7770-comp0_c0_seq1	GTGTGTTTCTTCGGATGCACAGCTTGGTGCGCTGCCCGAGAAGGCAAATCGCCGGGTTAGTTTCCCCCTCGCATTTGACGCTCCGCCAAAAAAAATAGGCGCAATTGTAACTTCGTTTGCTCTCCAAGCGATAGTTTTTCCCCCAAAGACAAGTTTAGGGGGGGGCACCCCGCGTGTGCGCCATGCGTCGTCCCGCTGTGCGGACATTACATCACTAATTGCTGCTTTATTGCCATATTATTGCATTGTACTGCGTAGTATTGCATATATTGCATAGTATTGCTTTTTTTTTATTTTTTTTCACCCCAGTCACCCCTTTCGTGTCGTGGCGCTCACTTCCAGAACCAAATGCGAAAGTGCAAACCCCCCAGTACTGTACGCGAAGCGCTTGCCGGCCAC…	765	non_coding_potential
C4412_s1096-comp2_c0_seq1	AAAGCAAAAAAGAAAAGCAAAAAATGAAAAATAAAAATGAAAAACAAATTACCCTGTGAATAACGTTTTTTCAAACGCTAACGCGCGGAATGCATGTTAGAAAAAACATATCTTTCACTACGGAGAACGCTCGCACATGCATACTCGCATGTGCCATAAGCGCATGTGCTGTGCTAGGACCATCAGGTAGAATAGCTTGGCAATTTTTACGCTCATCGCAATGCCTTCATAGTAGTGCACTGCGCAAGGCGGAAGAGCAGTCAGAAGGAAGGCGCGTTTGCAGGAGCAGTTTCCCTCTCGCGGACTGGACTCCTTGTGCGTGCATGTGATGGGCATATCGAGCATGTGTACATCTGCACGTGTACATATACATGTGATGTATTACTCGCAAAATTCGTT…	799	non_coding_potential
C820_s606-comp8_c0_seq1	GTAAAATTACCAAAGCAGGAAAAAAAAGCAAGCAATAATGATACACGCATATGCGCGCATTTATTACGGCTACGCCAAGGGGTGGAAAGAAAACGCCGAAGGACTCCTCACATGTTCCGTTCCAACATTCGCATTTCCCCCAGAAAAATATGCCGCTTCAAAAAATTACGAGCAGTACCTCCGTTCTATAAAATAATAAAACACCGTTTATGGCGCATCATACAAGGGAAAAAAAAAACCTATAATTTTTTTGCATTAACTGCAAACTGCGCATAATTTTATTTGGCACAATTTAAAACATTCGAAATTCCACATGGCGTATACATAATGGCACGCACAATAGGTATACAAACGTTTGTACATATGCTCACCTCCCTGAGTGGCCATATTTTGCATTCC…	918	non_coding_potential
C264_s258-comp0_c0_seq1	ATTCACTTTACTTCTGCAGAAGCAGAATATATTTTATTTAAAATTTTATTGTCCATTTATTCTTTATGAATCAAACAAAAATGACAATTAACAAAACAAATTTTCTGAAAAATACCTGAATAGTTAAAATATATATAACCATTCCAAAATAGCTATGTGTGACATCAGTATTTCAACTATTATACATGTGTGTGAATTTATGTGGATATTTCTTTTGAATACAAATATTCCTAACACATTTATGTGTTCCTAATTTTGCTTCATATTAGTAACATACAAAGGCTTTAATAAATTATTATATAAACTAATAATAGCAAATAAAGTTTTTTAATAATAGTAATAATTGATCATCTTTATGTCAAATACTATAACACCTTTCCCTTGAATGCCCTTGATCCT…	1332	non_coding_potential
C5189_s18719-comp13_c0_seq1	TTTTGACGAAAACAGCACATGTTAACAATTTGTGGCAATTTTATTTTATTTTTTTTAACTTTTCGAAACATACACACGCACGTATTTTTACACGTGAGCGTTGCATAACGGCACATTTCAGCCGTGCACGTGATCGCTGGTTTGCCATGACATCGCGTTTCTGCTTTCCAGTGCATTTCGCACAACGTGGCGCAGCCTTCGTCCGGTAATTTGCCATTTCGCCACTTCGCCACTTTGCCACTTCGCCATTTCGCCACTTTGCCACTTCGCCACTTTGCCATTCGGCTACTTTGCCAACGATTTCTCCTTTTTCGTTTTTAAATGTGAAAATTCCCATGGCCACATTTTTAAAGCACCGCAGACAGACAAGCGCGAACGACTCGGTCTGCTTCGCATAGA…	597	non_coding_potential
C1618_s3751-comp0_c0_seq1	GTTCATATAAGATATTGAATTCCACAATTTTTTAAGATTTTTTATCTTAAAATGATTACCTACTCATTTTTTGCATAATTATATGTTTATTCATAAGGGTACGAAACGAATTTATGTATCACGTAATAATAAATAATTATGTGATAAGTACAACAAAATTTGGGGGTTCCCTTAATTCGTGATGAAAATAGTTAACAACCCTATATGTTTTACTATAAACTATATGGAAATTTTCCAGCGATGTAAAAATAGTCATCAATTTTGTTTCCATCGTCATTTTTTAGCATGACAAACGTGTACTTTCCTATTACTGCATTATATATATTAATTTGTTGTTTATCTGTTTCGTTCATTTAAG	358	non_coding_potential
C2475_s5169-comp0_c0_seq1	GGAAGCGTCAACATAGGGAACCCCCCATGTGTAAGTCTATGCGTATGTGTAAGTGCATGTATATGTGTAGGTATATATGTACGTATATGCATACGCATATGCATATTCATATGCGCACTTATTCGTACGTGCACCTTTGAGAGGGCAAGGGCCACCTGGCCAACCCCCACACGCTTAAAGAAAAAAAAAACGCTTTTATCTTCTCAACAACCGAATTGGCCTGCGCGTAGACCACCTCATTCGGGTGTGCCCACGCATCCACAGCGTCTTCCACTGTGCTTTTTTTTTTTTAAAGAAATATAGGCCCGCCATTTTTGCGGGCGGCGCTGGGTTCATCCTCTGCCCGATTGGCACGCCCACCTGTGTAATTAAGCTCGCTTCCACACATACGTACATGTG…	514	non_coding_potential
C4419_s19411-comp0_c0_seq1	GGGGGATAAAAAAAAAAGTAAATGTTTATAACTGCCATGTGTGTTATACATAGAAAGGCAAATAATCGAAGGAGAAAAAATTGCACGTCTATGTTAGTAACACATTCCCGTCGCTTAAACAAGTTAATTTGAAAGAAAAAATGAGACTTTTTGTTCATACAGAACAGCTTTCTCATTTTGGAAATCTTGAACAGAACTGTGCAGGGCATGACGCAGTTTTTCCCTTATACGTTGTAAAGCTAAAAGAAATTTTATTTTCCCATTCCATTCGGTTGTACGTTTAATAAATGCAGTGGTTTTATTTTTATTTATTTGCACATTTTGGTGACAAATGGGTTTCCATTGTGGAGGAGTTTCATTACGCGTGGCGCCTGCATGTGCATACAAATTGGCTTAACA…	1010	non_coding_potential
C4771_s20857-comp0_c0_seq1	TTTTTTTTTTTTTTTTTTTTTTGCCTATCTTTAAGCTGCCACGTGTTCACTCATTCACTGCTTCACTGATTACGTTTTTTCTACAATTCATAGAACATGCACACAGCACTTTCCATTTGCTCTTCAAAGGGGAAAATTTTTTACGCGTACCATCTTTTATTTCGCAAAGTATGAGCAGTAAAAAATTGAGAACTTTCACCAGTTCGCAGGAGATATACATGCGCTTGTGTTATATATGTACATATAACATATGTGTACGTTTACATATGTGCAATTAAGTACACGAATTTACAAAAACTCGTGCGTGCTGCTTAAGTAATTTACCCAGCAACAATTATATTTATTTTATTCGCGAACTGTATGCTGTGCGAACTGTGTACCGCATGCCCCACTCCACCC…	1588	non_coding_potential
C3156_s14079-comp0_c0_seq1	ATCGGAGGGGAAAATAAAAATAAGCGCGTGGAAGCAGCGCGCAACTTGAAAGAGGCAAATAACTAAATGCGACAAACCGAGCGCAACCCAGTTAAGGGACTCGGGCAACTTCACAAAATTTACCCGTAAGTGAAAGCCGCGGCCAGAACTGGGCGCGCAAAAGTATATAGAGGAAGGACGGACCAACCACAGAGGAACCTACCAACCGAAATAAGCCATTTTTTTTTGCAACTCTGCAATTCTGAAGAAAGCGCACGTTGGGGGATCCTCCACTTGGGGGAAAACCACAGCCCACGAGGAGCTACGCGTATCTCTTCGCATATGACATGTGAGCAGGACGGGCG	344	non_coding_potential
C1122_s9932-comp1_c0_seq1	CGATCTTCGGACAAGTGAATAGCGTGTACGTACCAGGCGAGGGTGACAACGGGTGGGAACGTTACTCATCATGCGGATAGGCGTGCCTTTTAAAAGTGCAGCCATTTTTCCACTTTGCCATTTTGTCTTTTCCCCCCCGGTGTGTATGCTTTACGCAGAGAAGATTGCGCCAGAAATGGGAAAAAAAAAACACTCCTATGAACGCTCCACGTGCGAAACATTACCCCTTTGCGAGACTGACGAGGGGTGGCCTACCTTCCAGCAGTTCACTTTCGTCAAAAGGAAGAGACCATTTTCAATCACTTTGGGGTCTCTTCTGATGAGTGACATTTTTTAAAAACGGAGGGCAAAACAAAATGGTGTTCCTTTCTCTGTTCTGTTTGCCCACCACACTGTGTA…	1006	non_coding_potential
C4786_s8436-comp2_c0_seq1	GCGGTTACTGGACGGCCACGCTGCTCCAACTGCGTGACCACGCTGCTCCCACTGCACAGCCAGGGTTCAGCTCAGCACCCACTTTTTAATGCCTTCACAAAAGAAGCGTGGCCGCCGCTCCCCCTTGGCGAAGGAACAAACGTTGCCGCAAAAGAGTGACGGGAGCTTCACCAAGGGGGGGGCCTCCCCAAATGGCAGACTCTACCAACGTCACGCAGGGGGCTCGCACGTTTGGCTAACTACTCATTCATGCGAAGCGGCTGTGGGGGATACGCATTTGGGAGTTAAGCATCCGAATGATACGCATTTGGAGGGGGGGTGATGGCGAGATGAACACACGCGGAGGAACTCTTCCATTCATGGAAATGGCCCCTGCACCGGCTAGGCGTTCTTCCAACG…	1172	non_coding_potential
C2773_s5191-comp0_c0_seq1	GTACACTCATGTGGGTTTTATCCCGAGTTGGGCTTCTTAGTAGAATGTGAAGGAGTAGGCCTCCCTCCCCCCCTTTGGAAACCCCGTTGAGCATTGGAAAATGTAGGAAGCCAATACGACGGCATGCATGGACAGACGGCTACGAATGCTCGTGGGGAGAAGGAGATACTCTTATGCGTTAACGTTACGACATATTCATGGCTTGTGTAATCACACATCGTCACGCTGACGAAGAATCAGCTTGAGTTAATCTTTTTGGGCAAACACCTTCCACCTGGTGGGCCAGTGGACTGACGAGGAGGGGAAAAAAAGGGGGAGGTCACCCAAACGGGAAAATCACCCCAACGCAATTTCACATCATTGTTCATTTAGCGCTTTACCGTGTTCATATCTCTACTA…	864	non_coding_potential
C1685_s21094-comp37_c0_seq1	TCCCCCCCGCACAGCCTTTCCTTTATATATCAAAAAAAAAAAAAAAAAAAAAAAAGCAGCTATAGTGGCATTTCCAACATTATAATTTTCAAAAGGAGAAATTACTTACATATGATAAACGCCTAAAAGTGATATTACTAAAAAAAAAAAAAAAAAATTTCCCTTGTGATGTACACTTGTGGAGAAAAAGGATCTCTCCATCGTGAAATACCCAATGTGCATGTTTGCACTGTTTGCTAATTTTATGAAGAGAGAAGCGAACTTTAAAACTTCCACGAGTGTGTGTATACATACGAGCGTACGTATACATAGATATCTGCACATAACTGCTTACATATACATATATATGTTTGTGCCTCCTGCTTGCATGCATGCTTGCATGCTCAGTAGCTCACGGAG…	508	non_coding_potential
C3355_s13059-comp9_c0_seq1	TCTGGTGTAATATACAACGTTCTGTCCGTTCAGCATTTAAGAAACATATCACGCGTGTTAAAGAAATATTTTTACTCATCCGTCATTTATTAAAAAGTTAAAATTTCTGTGTGTACAATTAACAATATCATGTGTGTGTACAAGTGTGCAACATGTTAATTCAGTGCACCCATAAGAACAATAAATATTTATTATTCTATCATATCATATACATACGTTTTTCGCGTAATTCTTGGCAAATATGAAAAAACGTGCAGGACAAAATTAAGGAAAATAAAAGCGAAACTGGAAACATTTCACAATGATATAATTTAAAAACACAATTCAAAAGTGAAAGGAACAATTTATATCCTATAAAATGCAGTTG	367	non_coding_potential
C4992_s4140-comp4_c0_seq1	GGGGGGAAAAAAAAAAAAAAAAAAAAAAACACCCACGAGGGGCAGCATCATCTTGGTGAGCGCTACACTGGGAAGGCAACCCATCGTATGTTCATTTTACGCGATTATCCTTTTTTTGGATGGGGCCATTACGCATCGCTACGAGTGGCCTTTTAAAACTACGACGATGAGGCAACGCCCTTTGGGTATTCCCCCACCCGATGGGTACAACACGTGTGCATTTCTCCCACGCCAGGGGAGCATCACTTGTGACCAGCTGGCCAACAAAACTTCATTTAAAATGGTTAGCACGGCGGCCACACGTTTGGCTTCTCACGGGGGAGAACAAACTGCGCCGCGTGGTTCCTTTAAAATGGGGTTAAGCAGCTGCAACACAGCTGCAACACAGCTGCGACACCG…	415	non_coding_potential
C2732_s15796-comp4_c0_seq1	AGTGGGATATACGGTCCTATCTCCGCTCACAGTGCAGAAGTAGCCCGTTGGGAGCCACACCCCATGTCGTGAAAAATTACGCACGAGCTGCTCTTCACCTGTCTGGGCAGCTCAGGCAGGGCAGACAAACTGCTGACTCGGCAATCGTGGTGCGTCTCCGCCAAAAAAAAAATAAGGTTACCCCCTTTTAGAAGTTTGTTCATGCTGCTAAGTGTGTGTTTTCTCGTTTCTCCTTCTTCTTCTATTTTTTTTTTTTTTTTTTTCAAAGCGCCCCCTTTTCCATGCCACATCTTCTTTTACACAGCGCTTGTCCCCCG	317	non_coding_potential
C3780_s6647-comp0_c0_seq1	GTTGAGTTTTTTTTTTTTTTTTTTAATATATATATATGAAAAAAAAAAGCTATTTTCACAAATGTTTTTTTTTATTTTGTGAACACGTAAGCCTATTTATGCGCGCACGCGTAACACTTGCAATGATGCAGCAAATGGGAAGACAAATTTACATAAACATCAACGTAAACATCGGCGCCTGCATAGCAGCTATGCACGCGGCGCATGTGAGTTGCGGGGGTGGGAGCGCACAAGTGCCCCATATGTATACGCATAAGCATAACTATATATATACGTATATATGTACTGCATATGTACTGTATAGGTACTATATATATATAATATATGCATACACATGTATATACACATGCAGGCGGTACACTTGTGCACAGGTACATGACAGGTTGTTTCCGCAGACAT…	662	non_coding_potential
C114_s3513-comp0_c0_seq1	AAAAAACAACTCGCAAGATTTTTTTTTTTTTCTTTTTTTTTCCTTCCATTTATGCGTTTTTCAAATTGGGCAGCGCAGTATAGGGGTATAACCCACGAGGGGGCGTCACCCAGGTGGCTAATTTGAACAGTGGCATGGACGTTCGCACAGTACACCTGTGGAGGAGCGGCCTGCCAAGTGACCATGTAAAAAATTGCACACGCTTTGTTCGTGAGGAAGCAGGAGAATCACGCGTGGGTCATCTTTCCGTAAAGGAAAAACTTAACTGACCCATGTTGGTAATCCTTTTTGGGAAATTTTTGTGGACGGGCCTCTGCATCGCAGCCGCTGAGTGGACAGACTGCGCGGTTTGGTTCCCTTCCAGATTCCCTTCCAAATTCTGCTTGCACTTGCGTGTGC…	441	non_coding_potential
C4274_s17518-comp2_c0_seq1	GAACGGTGCATAACTTTTTAAAATTTCCCCTTCTTCTTACGATTTTTTTTTTTTATTTATTTAACCCCCTTGCGTATGGCGCTTTACATTTTTCTTCCCTCACTTTTGCGCCAATTGTCACCACTTTTTAAAGTATCTTATAAAAACACAATGCGTTATTCGTTTTATCCAGCGTGAGGGATGTCTCAGAAGAATAACTAGAAGGAGTTAAAAATAAAATAAAAGGGCGATATGCCCTTTTGCCGGAAACGTGAGGCGATACATGGAAAATTTCGCGCATGTATATGACCCTCCCCTCTTATGAATACATTACATTTATTTGCCTTCTATGGCAATTTGGCAAAAAATAGACAATTTTTGAATTTGGATTTTATTTTTTTTGTGCTACGTTTGTACATT…	1314	non_coding_potential
C986_s10005-comp0_c0_seq1	GGATGGGACTCTCTTGCGCCGTTAAAGTGATTCACATATGCATATTCAAGAAAAAGAAAAAAGAAAGCTAAGGAAAAAAAGAGAAAGTTAAGGAAAAAAAGAGAAAGTTACGAAAAAAAAGCGGAAGTTACGAATAGATAGTGAAAGTTGCGAAAAAATAGTGAATATTAGGAAAAAAAAGGATGAGCAAAGAGCTCCTCCCAGTGTATAGAACACCTTACACGCGACAGATGTTTTCCCTACCTTCGCAGCAAAAACAGCCCTCCTCATTGGCTCTTCCACGCTCGTACTTCTCTCCCTTAAAAAAGGCGCATTTGAAAGGAGTGGCATCAGGGAAAAATACCCTGTGTAATATGACCCTCCTGCATGGAAAACTAAAAAGGGGCCTTCACATGTGGA…	795	non_coding_potential
C3658_s7781-comp0_c0_seq1	GGCCCCTCAAATGCACTCGCCCCGATTGCACATTTTATCATTTTACTGTTTTACCATTTTATTTGTCCCTCTCGTGAATGTGCTCATCCAAAAAAGCGGTGGAAAGGGAAGGGTTCCCTCCGAAGAGAGTAACCCCCTTTACATTACGTAAACGTTCCTTTCCTCCTGAACGGTCTGCGGTGTTCAAATTGTTCCCCCGTGAGAAGAGGCAGCACGGACAGGTTTCCTCCCTCTTCGTCACCTTCCAAAATGGCAACAAAATAAAATAACGAACTATGCAAAGAGGCGCTCTTCCCTTGTTGAGCGTCCACCCCTGCACAAGTCATCCCTTTTGAAAAGCGTCTCCCCCTAAGCTGTGGCTACCAGTTAAGCCATCAAATGGGTAATATTTCTTTAGAG…	953	non_coding_potential
C6025_s17799-comp1_c0_seq1	GGGGAATAAGCGCACTAAGCGGAGGAGCGGTACGCATAAAAACTGGGCGCAGGGTTATATATATATAAAAAAAAAGTACGATGGCACGAAGGCATATGTATTCGGCATATATATAAATGGGGGGCAATAAATCGCATAATAAGTACAAATATATATTTGCATATATTTTACATGTAAAAATTGCGCGCCGTAATGTACATTTTATCGGCAATACCGCTTATTCCCGCTTATATATATAACGTGCTTACTGTACTGTACGTACGTCCGCGCGCAGCTGGGCCCCTTTTTCTGGCAAATATTGAACGCAAAATTGAAGCGCGAAAAAAATATATGAGCATGTTATCCTCCTCTTAACGCAGAAGAGGCTGCGGCGCTTTGTTCCGCGCACTATATATATTG…	1348	non_coding_potential
C2444_s12209-comp7_c0_seq1	GGGGGGGGATCAGCAGTGTGTACAGCGGTACTGTGCGTAGGAGTGTGGGGGGTAACTTCCCCACTCGCGCTGGCGCGAAGAAGCCCCTCTTGTGTGTTTCCCCCGTGTGAGGTGTGTTTCTCCCCGTTCAATCGAAACATGTTTTATTTTTTATTTTTTTTTTTTTTTTTTTCCCTTTCATATGTTTGTCAAGATGTACGAATTGTAAAAGGGGTCTCTTCGGCGATCCATTTGCATACCTTCCTGCAAAGCATCGGTGTAGTGCCCTTTTTTTTTTTTTTTTTTTTTT	289	non_coding_potential
C4868_s21670-comp0_c0_seq2	TTTTTTTTTTTTTTTTTTTTTTTTCTTCAGCCCCCCTTAAACGGTTCACTTTTTTTCTGACCCGTTCAGGCAAATTTTGTCTCTCCCCCTTAGCGTATAATGCCCACCTCACAATGAAGGGGAATCCCCAATTTTGTGACTGTCCACGTGAAGGGGATGCTTCTCTGAGGAGGCTGCAACTTATGTTCGGAGTGAAAAACGAAAAGTCGCTCAACGGTCAGTGGTCTACCCGCAGGACAATCAATTGAGTTGGCAACTCAGTCAGTGGGTATAAATAATAAGCAAAAAAAAAACGTACAAATGGGACGGAGGATGAAAAAAGAGGAGTATATCTTTATGTAGAGTCCCCTTTAAACAATCAAACAGGAGTGACCAATCGCCCGCGAGTGCGCAACTTCT…	590	non_coding_potential
C5241_s581-comp0_c0_seq1	ATTCATTAAAAATGCATAATGAATAATGCATTTTTTTTTTTTTCGTACAATCAATAATGCACACGAATTTATAATTTTAGTTACATCCATTCTGGTTAATTTTTTCGGGTTGTGTATATTTTTGTGTAAATATGAATTACTATTTTTATTAAGAGGTAAGAGACTGTTAGGATAATGATTACTATAAGAGCTGCTTTCTGGAAATATAATATCTAGTGATAATCCGTATCTTATTCTTGGAAGTCTGCATGGTTGGAATTTTGTAGACGTACTGTTCCATTTGGTGGTACAAATCTAAAAGAAGTTTATAAAGTTACGGGATTACGAAATGTTTATACGGGCATACATATATATGTGCATGGGTGTACTTGCTTATATAGCTCGAAAAGGAATAAAAGT…	502	non_coding_potential
C5774_s9210-comp2_c0_seq1	CAACGAAGCAACGAAGCAACGAAGTAACGAAGTAACGGAAGCGCCGTTGCTCCTCTTCCCTGCTTGCGCTTCAACCCACCCTAAAATGTTTTGTTTGCCAAGATGAGCATGTTTCGCCCCATGACTACTGCTGACCACGCACAGTAGGTGTTGCAGACCGTTGGGAATAAACAGCAGAGGGGAGAAAAAAAAGGGACCTGTTTCGAAAAAATAAACAACCCGCTTGGTAAACATCCTTTTGTCACACCCTCGGTGCAATCAGGCTTCCCCATTTTTGGAGCAAAAAAAAAGAGAGGATTTCCAGTTTGCCAATTTTATTTTGCCCATTTATTTTTTCCTATTTTTTTTTTTATTTTTTTTGCTATTTTTTTTTTCTTTTCGCCAAACGGACTTCTACCT…	668	non_coding_potential
C4453_s15535-comp2_c0_seq1	AGGCGCTTGTTTTGCCCAGTTGTTTTTTTTTTTTTTTTTTTATTTCCCCACTGGGTTTTTTATATGCAAAGAGGAGGGATGCCCCATGTGGCCAAAGTTTGGTACCTGTTCAGGCAGCCAACTGGCCATTCGTGCTTTTTTTTTTTTTTTTTTTTTTCCCTTTTTGAATACCGTTCTCTATGCGCAGCTAGCGTTGCTCTGCGCTGCAAATGGCGATCTTTCTTTTGCCTCTTTTCCGGGGGGCATATTTGGTGAATGCAGGGGGAGCATTTTGCAGGCCATTCGGATACAAGCGCAGAAGTGGTGCCTATACGTACATATAATATATATAATTGAGTAATCCTTTCCGCACCGCTG	357	non_coding_potential
C667_s15008-comp1_c0_seq1	GGAAAGAAAAAAAAAAAAAAAAAATATATTAAAATAACGCACTTCCATAGGTGGATGAACTGGATAAGCGGTATAAAATTGCACAAATGGTGTAAATTTCGCGAACGGCCAAAGGGCGTAAATACATGAACGCGCATGGGTACAAAGGTACACCCAGCTTGGTGATTCCCCCCCCTCACAAATTGGCGCTGTTCATTTTTTCTGCCCTTTTCGCGGGTGTGACAATATATTCATTTTTTGCAGCTCCCATTGGAGAAGTTTTCTTCTTCTTCCCTCTTCGTGCAGCTCCTTCTAACCAGCGCAATTGTGCAAGTAAAAATGTATAAGTACTTTTATGGGTAAACATAACTACGCCATTTTGGCACCGCGTAATGTAAGTACTTCTGTAGTATAGGCCCC…	646	non_coding_potential
C2471_s6687-comp1_c0_seq1	AAATGTGTACAGCGGCAAATGTGCAAAGCGGCAGAGGTGCAAAGCGGCAAATGTGCAGACGTACGTTCGCACAAAGGAACAGAAGCAACTACGCAGGTGCTTTCGCGTACACAAATGTATGAGACTTAAATGTGTTGCGAGAATGGAGGCCACCACAAACGGGTTTGCGCATCTCACATTCGTCCTCCACTATTTTGGCATACGTTCAAGGTTAAAGCGAAAAGCACGCGTTCATCTTTGGCTTACGTTTGAAGGTAACCAAAAAGAAGCAAAAAAACACGCGAAAAAAATGAAAAAAAATACGCGAAAAAATGCAAAAAACGCAAAAAAAGTGAAAAACGCAAAAAAACGCGAAACGCGCGAAAAGCGCGAAAGAATGTCCAAAATAAGTACAAAGCT…	915	non_coding_potential
C3789_s3939-comp0_c0_seq1	GTTTTTCGAAATATTTTCATAACACTATTTGGTATATTATACATTGTGTGTTCACTTATTTTATGCTGTTACTTGCGAACTGTTAGAAGAAATATCAAATTGTAACAGCGGTTATTTTATGTGCTACTACATTTGAGTCAAACGAATTGCCAAATTTTTTAAGTAACACGTTTGGTACGTGAATATATTCACCTTTTTAAAAATATGCGCTCTGTTACGATAATAAATATTTCTTCTTATGAATACCAATAATGGTGTAAAATGTTTAGAAAAGTAAAATGCCTATCTACAAAATTATATGAACCCCCCTTTATTCTGTTATCCCTTTTTAATAAGGTTTAAACAAAGCGATAACTATTGCTGCCATATTTTGTAGGTCAATAAAATTACCCCCATTTA…	721	non_coding_potential
C193_s21191-comp8_c0_seq1	TTCGGACTTACACTTCGGACTTACGCTTCGAACTGACGCTTCGGAAGAGTCACTCTGGTTGGACGATATCTCCTGAACGTTTCCCCCTCGGGGCCATCCCAGAAGAGGAAAAAACATCACTCGAGTGAATAGTAGTTCTTCCTTCCATTTTGGCACACCGTGGGAAGAGGGTCAGTGGGTCAACCGCTAAATGGGTCAGCCGCGCGGAGGACATGGCCAAGGGGCGCGCCAAGTTGAGTGACCATCTCTCTCCCCGGATAACTCTCACACGGTTAGCAGCGTAAGTTGGGG	291	non_coding_potential
C2753_s4431-comp2_c0_seq1	GGATGAAGAGATCACCATGGGGGGAAACCTAATTACTGCTTTGCCACGATTCCGACTGTTGACCCTTATAACGAAGGCGCTACAGCTGAACGCGGCACCAATGTGTAGGGAAAAGTGAATCCCTAAAGGGGCAGGCAGATCCTCACACGTTTGGCAAAAGTAATTTTAACAAGACCTCCTTATACGTTAGCGCTAAGAAAGGAGGGATGCATAACCATACTGGCCGCACATTGACCCATCCAGGTTGTTCCCACAGTTAATACGTGAAAGGGGGAGCTATATATCAAACGCTGCAATTATATATCTCCCCTTTTCCGGCGCACATAAAGCGAGTAAATCATTTTGCCGCAGAATTAAAGTCTCCATTCATCGTCTCTGTAACGGTTAAAAATGGGTTAC…	452	non_coding_potential
C2867_s4363-comp0_c0_seq1	TAAATGGCTAACTTTTCGAAGGAGAAAGAACTGCCCTTTTTAGGTACACCTTAAACAGTGGAACATTATTGGTGTTTTTTTTTTTTTCTTTTTCCCATTTTGCATACCTTTCCCCTAGGAACTAAAGGGGAAAAAATGGCAAACGCGGGATAGCATTAACCGCTCCAGAATATGAAAGTTTCCCCTTTTGGACGTGGAGCAGTTGTGTTTAACCAAGGGGAGCGGGAGCGACGCCTCAGTTCATGTAAAAGGTACCCCTCGAGGTAGGCACATACATACGCGTGACATTCACATGTGTGCTTAGTCAGCGTGGGGGGATGGTCCCAACTGAATTATGCACTCCAAAATGGGGAATCACGACGAATTCTTTAGAACCGTCTGAGCAAAAATGGTCCGGGG…	1384	non_coding_potential
C3540_s18628-comp0_c0_seq2	GTAATAGTTCCCGTTCCGGAGAGCGTATTGGAGAGGCCCCTTCGTAATATAACAGGTGTTTTCTCTCGCTATCGTCACGTCGGTTTAATTATATTTTTTTTTTGCCCTACATTTCTCGCTCTATTTCGCTGCGCATATGAATGATTACCCCCCGTGGGAACAAATAAAAAAAGCGGAGCAAACCGTAATTGGTACAAAAAAAAAAAAATTCATTTTTTGATGCAAAAAGTAGGAAGAAGGAAAAGAGGCCCACCAGAGTGGTCAAAATTGCGAAAATAGAACAAAAACGGCTAAGCCGATTTGAAGAGCTGCCAAGTGGAAGTGACTCCCAAGTAAGCAGTCTTCGAAGGGCCAACTGGAAGCGACTCCCAAGTAAGTAGTCTTCGAAGGGCCAACCGG…	567	non_coding_potential
C6132_s808-comp6_c0_seq1	TTTTCTCCTTCTTTTCACCATCCGAGTTCACACTTCCCCGAGCGACCGAGAGGGGTGCCAAGTTCTTCCGTTTGAAAATCTCCCCACCTTCGTCATATGCAAAGTGCGTTTTGTGCGGATTGCACAGTTTGTACGTACAGCCGTGCGGAAGTACGTTTCGATTTGGAAGCGCGTCGGATGGACCTCCACCTGGTGCGAGGAACGGCATCACATCATGCCTTTTTCGTTCCCCCGCCGAAGAACTAAGCGCGGCAAAGCGCGTACGCATGAAAGTACGAGTACAGAGGACATAAAAATGTAGAGAGGCGGGCGCGTTTCGTTGCAGCTCCAGCCGTTTTTTTTTTTTTTCATTTCAATCACGTGGAAGAAATATATATTGTTAACATCTTTTCAAAGTGG…	653	non_coding_potential
C1599_s7018-comp1_c0_seq1	GAGGAACCATCGAGCCGTCACAGCGATTACCATTTCGAACTCCCCCTTTCTTTTTCATTTCTATACCATTTTTATGAGGAGGTCTACTTCCCACAAGGGGGCATAAACCAGGCAGTAAAACATATCGTCGCTAAGGGCGCTCGTCTGGGATAACACAACAGCTGTGCCAACCTGCCTTGTAACCGATGTGACGGTTTGAAGACGACTTTCACTGAAATGGGGCAGCTAATTTGGAGGCATAATTTTCTTTCCTTTGAGCAGAAGGTGCGAACTGTTAACAAATATGTTTAGGTTACTCACATGTATAAGAAATGACGCAAGCATATATCACCTTGCAGCGAATAATGAAGCATGTACGACGGGATGGTGGCAGTGGTAGTGGTGGGGCTTTTCTCCCCG…	842	non_coding_potential
C2690_s3596-comp0_c0_seq1	TGGAAACTTCCACTGCCTTTTTTTTTTTTTTATCTTGCAAAACACTCGTGTTGGTTTCCCCCCAAGTGGCAATCACTACAATTACAGTTTCGCCATTTAAGGGGAAAAAAAAATACACGTGTGTATACATGTCCGTAATGGCCCACTTATGGACGGACGCCTAGCCCTTCTGAGAAAAGGAGTTCATCAAAGGGGGGAAAACGACGGACTGCTTAAACCAAGTCGATCGTAAAAAAACCGTTCGTGACACGTTCACTCTGAAGAAGTGGTGAAAAAATAATTGCCATCCGCCTGGCCTGCCTGTCGTATGTGCATATGGACCGATGGCAGCCGTACCACCCGCGCGCTTCAAAACCCCATGAAGGGTGGCCCCAATCGGAAGAGCATTAAAAATTGTTA…	444	non_coding_potential
C2499_s10736-comp0_c0_seq1	TTCGGTAAACTTCGTAAATTCGGCAAAATTAACAGCGTGTGAAAGATTCAATTTGTTTCACTTTTTTTTTTTTACGTACACATTTGCGCAAACTCTTTCGTGGAAAATTACACCTCTGTAGATAATTTTCTACATGGCGTCACTAAAACTGCCACGGGTGAATGGCAACAACTTCCCGTTCTCTTCTTTCTTGTTGTGCATTAAGAAGAGGTCCGCTGCTTTAGCCTCTCTTTGGTCGCGTTAAATGAGAGACTCTCCCAGAAAAGGGAACCGAAAGGGGCAAAAAAGGGGGGAGCAAAAGGGGGGAGCAAAAAGGGGGAGCAAAAAAGGGGAGCAAAAAAAGCGAATAAAAACGAGAGAAAAAACGCAAACAAAAATGTAAACAAAAATGCAAACAAA…	709	non_coding_potential
C4741_s6072-comp3_c0_seq1	TTGGTAATTCACACATGGTGGCATTTTAAACTGAAAAATGGGTGGAACAAAAAGGAACAATCTGCGGCATGGCGAGGGTGTTCATTTGTTTGTGTGTTGGTGGGGGAATAATACATCGCAAAAAAAAAAAAGAAAAAAAAAAAAAAACGCAAAAATAAAGGTATTGGCGAAACGCAGTCGTAAACGTAAAAGCAAACGCTAACGCAAGCGCAACACAGGCGCTGAAGCGCGATGGGTGGGAAGCACATGGTGTGCGCAAATGGGCCCTCCACGTTTACTTAAAAAGGGATGTGGGCACTTTGGTGAACTGCGCGTGTAACACATGTGTGCAGGGCATCGACCATGTGGGGCACGTCGGGGGTGGATATGAGCGGACATACGTCTTGTCCTATGTATATA…	436	non_coding_potential
C5570_s13325-comp2_c0_seq1	GCAAACTGCTGAGAAGCAAACTGCGGAGGAGCAAAATAATAACGATAGGTGTAACGAAAAAAAGGCAGGGACTCCTTGGCTGGGATCTTTATGTCCTGCTGCGCTTGGCACAGTGGAAAAGTGGTACACTGGCAGATTCGCCACGCGCTGCGATCCTCTTTTCCGGCTCCTTCCTTTCTTCTTTTTCTTCCTCTTCTTCTTCTTCCCTGTTGGTGGGCTTCTCCCATTTCTCATTATTCCCGCGCGGAGTACCTGACCCTTGTGCGTTTTTCCCTTTCGCTTCCCTTTTGGCTTATTTTTAAATTCTCCTCCTGCCCTATCTCAACCTGATCTGCCTTAATGTTTTTTTTTTTTTT	356	non_coding_potential
C1264_s19478-comp1_c0_seq1	AAAAAAATTTTGATGCAGGTGTGAATCGTTAGATGCTACATGATGGAAAAATTACCTACTAGTTATGTGAAGATTTCAGAAGAAGGCAGATGTGAATAAAATTCACTCGGGTAGTTTCTCTTCTTTTTTGCGTTCGTTTAGTTTATACGAAAGTGACGCATCTGTGTGGGAATATCCACCGCTCTATGCACCTACGGCCTATATGTACCATCAGGTGCGAAGTTTCTCAGATGCAGAAAAATGAAATCGTTAACTTCGGAAGAATGTACATGCTGACGCACTTGCCTATGCACCCAGATAGGCATACATGCGGGTGGCAGACTTACTCTGCTGCACAGGGTATCCTTTTTTGCGTACAGGGGAGCAATTTTCTATTTTTCCTTTCCCAAATTTCTACGC…	526	non_coding_potential
C399_s1552-comp3_c0_seq4	GCCGCAACTCGGGGGAAAGCCGCTTGTGGGGGGGAGGTAAAACGTGTAATTTGAAAGCCGCTCGTGGGGGTAAACGGCTTACTGCTGAACAGGTGTAGAAGTATCTAGCGAGGAAAGGAAAGAAAAGGAAACACGCAGGGGGAAAGTATTTGTGGAGTCAAAGGTGCCAAGAGGGGAAGGGCAAACGTTTGCGTAGCAGCTCCGTGGGGTGGTGATGAAGTAACAGTGGAATAATGGGTTGGGTTTTCTCTTTTTTTTTTAATTCTTAATCGCTAATGGTTGGTCGCAAATGGCCAATCGGTAATGGTCACTCCACCTCGCGTTTTTTGCGCTCCCTCTGGAGTCCCCCGTTTGCTGCCTCGCGTGCACTAGGCGGATTCGCACGCACTAAGCGGATAT…	434	non_coding_potential
C359_s17463-comp1_c0_seq3	GCTCGTTCCGGGAGTAACAGCCTACAAATGATTGCAAAGGGAGCGGGGGATGAATGGCGGTGGGCAAAAGTGTCAAGCACAGTGGCTAGCACGTTCTGCGCAAAAAGGGGATGCGCATATGGGTAGGTATAGGTATTCGCAATTGTAAACCCATTTATATACCCATTTGTTTGCGCTTATGCATACGCGTATGTATATTGCCACATTACCACATGTACGTGGGCACGATCGCCGCGTTTATACGTACACGCTCATATGCATATTTTTACCTCTTTACGCGTTCATCAACAAAAAATAAGAACAATCATGCCCCTCGCCAAAGTACATATATATGAGCGTTAATAAAATAAAAATTATCGTAAAAGTCATAAAATGAATGTGTCATATGAAATGCTTGTG…	505	non_coding_potential
C2024_s5665-comp1_c0_seq1	TGTAAAAGGGGAGCACCCGCAGAGGGATCTTAAAAGTGCATGCGCAAGTGTGTAGGCACTTATAAACACATGTATGTACGCGGTGCTTGCGCGGATGAAGGCAAACAAATGCGACTATACGCCGTTCGATTGAGCAAACCCGGGGAGATTAAACAAGGCAAGAAGCTGCCAACTAACGAAATGGCTATAAAAAATTAAAAAGGAACAAAAAAAAGGGGAGAAAAATGATATTTTCCCATTCCATTGATGCCGCTCTAGTGAACTCCAGAAGAAACAACAATTTGCTTCTCACAATTCAGGTGAACAATGCAAAAGTTTGAGCAGCTATGAGGATGCAAAAAAAAAAAAAAAAATGCGGTTAACACAAATGTAGCATGCAGATGGACTGTCGTTCTACAC…	1473	non_coding_potential
C3911_s8273-comp1_c0_seq1	AGCGAACCAAATCATGGCGAATCATAACGAAGCGAAGCGAAATGCATAAATCGACGTTGAAGCAGAGCTGCGTTTCCCCCGCTTAACACAATTTTGTTCATTTTTTCCGCCGAGCAGCGCGTTTTCACCCCTCCGTTTGAGTAGCGCCAAATTGTGCCATCCGTTTTTGTTTCACGAATGTTCTTTTTTCCCTGCAGTTCGCGTTACCCCCCATTTATGTAGAGCTGTTCCCACACTGGGGGTGGACGTTTAAGCATTATATGCAAATGTGCGTGTATACATGAATACACAGAGCATGCCTATACATATTGCATCCGCGTGTCCCCTTTTCTTTCAGCGCGAAACACTTGCTCCACAACACATTCGTGTATTTTTCTTTTCCTTCTTCCTGCACACAAA…	1137	non_coding_potential
C5800_s5817-comp7_c0_seq1	TTCTTTTTTTTTTTTTTTTTTTTTGTAATTGTTAATAAATTAATTTTTACACGTTTGAAAAAAAACTTCGCTCCAAAAAGGCGGGCGCGCACAAAGGCCGCAATTCTTTTTTCGCAAAAAGGAGCCCCCCCACGTGTGTTAATAGCGGCGATGTATGCCCCCCTTCTCGAGTGGCTATGAGGACGACTTGCGTGGAAAGGATGCGTAAAGGAAAGAAGCGCCAAAGAAAAAAAAATCAATACAGTTAAGTAGCTGAACATACGTGCAAGGGAAGTACCGTCGTATGATACGCCCAAACGTGTGGGGGGAAGCAGACGGACGCCAGCTGGACGGTGGCGCTTCCCCCAAGCGGTGTGTGCGCGCGGGGGGCCGTATGCACGGGCGTATTCCCCCCGAGGG…	516	non_coding_potential
C739_s9767-comp1_c0_seq1	CAGCCGCTGACGCAGCTACCGACGCAGCTACCGACGCAGCTACGATGCCGCTACCGACAGGGAGACAAGTTGCACGCGGGGACCCCTACGGGGAGAGGCGCGCCATCGGGCGTTTGCACTCTGGGAGGTGGGGGAGGAGCGGCGCCCCGAATGTGGGGAACTCCGGAAAAAGGGAAAAGGAAAGGAAAGCGCAAGTGAAAAGAGCAAATTAAAGGTGCAAAATAAACGCGCAGGTGAAAGGAGCAAGTGAAAGGAGCAAAATGAACGCGCAAGTGAAAAGAGCATATTAAACGCGCAAGTGGGTCATCAGCAGATGAACTGACAAATACACGCACAGGCGGATAGGCGAATGGGGGTTAAAAAGAAGAAGAGGTGAAGAAGAAGAGGTG	389	non_coding_potential
C485_s14260-comp0_c0_seq1	CGAGGAATTAAAAAGGGAAAAAAAAAAAAAAAAAAGTCAAACGATGCGCCAGTCGGGCAAAGCTCCAACTGGAGAGGGGCTTCCTCCCTTTCGCGAGTTGCGAGCAAAGGCCACGGCTGTAAAGTCGTTTAACCGTTTGGTTAGCGGTTTGGCTAGCGGCTTGCTTCGCAGTTTGATTAACCGCTCGAGGGACCATCTGAAGCATGCGCCTCTTCTCTGCTTGCGTCAAAAGCGTAAAGGAAAAGGCGAAGTTTCCTTTCTCCACTGCGAAATGGGGAGAATTAAAAAAAAAAAAAGAAAAAA	303	non_coding_potential
C3466_s2586-comp2_c0_seq1	GACAGCGACAGCGACAGCAGTTTGTTCATCGTGCAGGGGAAAGGCGCAAAGGTGGAGGGGCAACGTGGAGAGGCGGCCAAACGGAGTCGCGTTGTGTTGAAAAAGACACGAGTGGGGGGAATCAGCGTGCAAAGGTCAAATGGGGAGTATGGACGTAGGATGTAGAAGTGGGAAGGAGCGAAATGAAGCTGAATGAATTAATGCTTAATTGAATGGAAAGTTAAATGGAAAGTTAATTGAAATGTTAAATGAAATGTTAAACGAATGATTAATTAATTTATTTATTAATTAAATTAACACTGCAAGTGCCGCGCGACGGAAAAACGTTTACG	332	non_coding_potential
C3434_s14399-comp0_c0_seq1	AACACGCATGCGTACATGTGAACATACATATGAACATGCTTATACCGCGCAGTGCTGTTTTATTTACTTTCTTTTTTTTACGCCGTTTTAACCCTCTTTGCACATTTTTATTTCCCCCCCCGGCGTTTCCGCGCAAGGCAATTTCACACACACTTGGCTGGCACGCCATCTTTAAGCAGGCTGACGGTCTACTTCTCCCCACTGGGAAGGGTCACTCCGCCCCCCGGTTTGCAACAACTTGGAGGTACTGAAAAGTGAGAAACGGCTCCGACGGGAAGGCATACCTTCTCCCCCACTGGAGGATACACACGCGCGTGTTCATGTTCACGCTGATGTTCATTCTCTTACCCATGTGCATGTGTGCGCGAACGCGGTAGACGGAGCGCTGCGGTGAAGGCT…	459	non_coding_potential
C585_s7634-comp1_c0_seq1	AGAGTCCACCAGCAGGAGAGCCCCACCAGCAGGAGCACCCATCAGCAGACGGCTCACGTGTACAACAGGAACCTCGAGGGGTCATGTTTGACATGCCCCTTTGCCGCCACGGTGATGGCGAGCCTTCACTCCACTGAGCTTTAATCTGACGTGTGTACGTGGTGAGCAGGAGGGATGCTGGGCAGCTGCTTGGTCGGCGGCTGTTTGGTCGGCGGCCCTTTTCTCGGCAGCCGTTTGCTCCCCTGTTTTTCGCCCTTTTTTGCCTCTTTTTTTCTCCTTTTTTCTCCCTTTTTGCCTTTTTTTCCCTTTCGCCCCTGGGCACCTCCAACCAAACGTTGCTTTAGAATTCCACCCACTTCGCCTTTTCACGGAATTTGGTAATTGGAGGGGGGGTAAGAG…	416	non_coding_potential
C1188_s18278-comp0_c0_seq1	GGGAGGAGTGCACAAAAGGAGTGTACATATATATATAGTATATACTATACGTACATTCCATACATACCGTACATTGTATATATAATGTACTATGCAATTATATAATCTCACACGTGGGAGTTCATGCGTGACGCTTTGCGCCCCTCGAAGGGGGGGGAGGTTTGGCGAGGAGGAAGAAGTGCCAATGGAGAGAGTCACGCGTGTACAGTTGATTTATCAGAACAACCTCCCCAGCGCGTAGTATATATAGTCACCGCGGGGGCAAGTTCATTTGCGGCTTCAAAAGGGCCACCTCGCCGACTGTATAAGCAGCACATATAACGGCAAGTGGAACAGCAAATGGAACGGCAAATGGCACATATGTACGTGTAGATGGTATTATGCCCGGTGTTTGTTCTC…	1561	non_coding_potential
C4760_s22216-comp6_c0_seq1	ATGCATTTATACAGCATATACCCTTGTACAGCACACACTTTCGTACGGCACATACAAACGTACAGGGTATACCTTTGTACAGCTCCTTCTCAGTGGAAAGCCGCCTTTGCTTTGTGCACAAATTCAGTTTTTTCAATTTAGTTAAAAGTCTTTATGTTATCTACACTGCTACTATTTAATAAACGCGTGTACATCAACTAAGCGGTTTATTATAAATATAAGATAATTCATGTAAAGTGTAAAACATCATTTTTTACGTAAAAAAGAATACATTTACTGAATCGGAAGAAAAAAAAGAAGGCAATCAGGCATCAGGCATAAAAGTACAAAAATATAAAAATGTAAGAATAAATATATTTACTTTCAATTGTTATTTTTAATGCAGAAGATTATATACTT…	492	non_coding_potential
C5695_s21786-comp2_c0_seq1	GTCGAAGAGGCCACCTTACGAAGTATGCGGTATCTGTACCGCGCCGTCTTTCCCTCCACTTCCTCTTCCACCCGACGTGACTCCCCGCGCAAGGTGCGCAGGATGTGCTAGATACGCTAGATGCGCTAGATGCGCTATACCCACCTGGAATGCTCAACCGATTAGCCACTCTGCAGGGGCCACCCTTTCTCAGTTCTGGGGAATCACCCCCAACTGGCTGATATAACTCGTGCCGCCTCAGACGCGGGGCTACCATTCGTTTGTGCCCTCCTTTAGGGGGAGGCGCCGCGCAGTTGAGTCCCTATGCAGAGGGAGCCAAGGTCAGCGCACAGGTGAAGGGGAAAAAAAAAAAAAAAACTAAGCGAAAGAAAAAGGAATACACGCTTTCTTCAGCACAAA…	508	non_coding_potential
C4170_s15525-comp1_c0_seq2	AAAAAAAAAAAATGAAGCCCCCCTTTATTCTTTCCTTTTCCCGCTCGATCCATTTTGCAAAAGCGCGTAAAAAGAAAAATTGCAAAAACAGAGGAACCACGTTCTCCCCACGGTGCGCTCATTTCCGTTTTGTTCAAACTGCGAAGAGGTCATCTGTGAGTACACCGAGCAGTCGTTTGAAAAATGCATGAAACTTTGCAGGGAACCTTTGTAAGAGGAAGCAGCGGTCAGAAACGTGCGCACACGCGGGAGTAGCGGCGAGTGCAGCGGAAATTGCGCAGAGCTGAAGGCGCCGCCCGAGCGCAAGCGCGATCTGGGGGACAGCCCATGAGACAGGCAGAGGCCGCTCGCGCCCCCACGGAGCCCAGCCCAATCAGGCAGTAAGCAGGGAGTAAGCGG…	762	non_coding_potential
C3421_s7989-comp0_c0_seq1	GCCTGCAACGCTTATACAACATTTCGCGAAAATTGTTCCTACGCAGATACGAAGAACAGAAGTCATTTTTACACAAGGGTGTTAAAGAGGAAGTTACAAAACGTGCCGAGTAACCTTATGGAAAATACTATTAAATGCGGGATGTTTGCCCAACCTTGGAATATAAAGGGATAAAAGGAAAAGGAAATTTTTTTTATTTTTTGCAGGCAAAGGAATATATAGTCAATTTTTGGATAGGCACTGGCACTGACAGGCACTGACTGACCCAGGAAGAAGTTTTATTAGGACCAACTCGTGTCAATAGGAAATTTACTAAGAAGGTCGAATGGTGATCTGGAATAAATGACCAATTGTGGGACATTTTCATATCTCTGGGGGAGGAAAATGGGAAGAAAAGTT…	706	non_coding_potential
C6213_s18731-comp13_c0_seq1	GGGGGGGGGTGGCAAGGAGGTATCCCGCGCACATCCACGTGTTTGCAAAAAAGCGCAACGAACTGCCAACTGTATTTGCGTGAAGGTTTATCTCCCCAACGGAAGTTCAAGGAGGTGCGAATGGTGGCTGGCGAGTTATGGGAAAAAAAAAAAAAAAAAAACTTGCCGTAACTGCGAAAGCTGGGGCGGTGCTACACGCGTATGCGCGCATAGGTAAGTGTACATGCGGATTTGGGCGTGCGTTCCGGGGGGGGCGGGCTTCGCTCATTCGTCAATCGCTACTCCTCGCTACGCTTCACTCGCTGCTCCTCAATCGCTGCTTGCCAGTTGACCCATTCGCTCACCTGTTCGTACGTTTATTTTATTTTTCCTGGCAAGGCCGCACGAGGAGGCGCGGCT…	590	non_coding_potential
C1942_s16286-comp4_c0_seq1	ACGTACGTTTTCTCTTCACGTAAAGTAAAAAGCGAAAAAAAAAAAAGAACATAACATAACGCGTAGCGTAATGTAACTAACGCAACGTGACAGAAGAAAGCGAAACGAAAGCTTTTGTTGTACGTAAAAAAAATTTTGCAGCTCCCTGCGTAGCCATATCCCAACGTTTATGTTTTGCTTTCATATAACTCGTTAATGCTGTTATTGTAAATGTGAAACGATATTTTTGAGTGCTCCCCGCCACGTACACTTTTTTTATACATATAAATGTACCTACTTGTACGCCCGTACGTGCTGCTCCATAAGAGGAACGTTTCGTTAATCATCTTTTTTTTTTTTTGCTCTTTATTTTTCCAACCCCTTGCAGTTATCACGAAAAGCAGCCGAGGCG	391	non_coding_potential
C3059_s6944-comp0_c0_seq2	TTTTTAAAGAGTGATTATATTTTTTATTTCTTTTCCTGTTCATTCATTTTATTTTTTTTTTTTTTGATTCTTCTTTTTGTTTCCTTTTATTCGTTTTTGTTCTTTTTCTTCTTTTTGTTCTTTTTCTTCTTTTCCTTGCTCTTCTTACTTTTCTTGCTTTTCTTCCTTTTTTTCCATACATATTTATACATATACTTTTTGTTAAGGTATATGAATGAATATACGGGCATTATCAATTTTATGTATTGTAAAATTATAGCTGAAATGAAACAAAATTGTTTTTTTTAAATTCTTAAAAAAGAAAAAATCCATTTGGTGAGATTGCCTGAGAAAAAAAAAAAAACAAAAACGTAACTTTGTAACCCGCAACTTATTGGGTAAGCGCTTTGTCATTAAAAA…	1146	non_coding_potential
C1310_s3507-comp1_c0_seq1	GCCCACCGCACCGCGCAGCTGTGTGTGCAGCTCACTTTTAATACGCCCGTCTGGCTAGAAAGCACAGCAGCTTTGGATAACAATATCGATGAATGGACAAACGTGCAACGTTTAGCCTCCCCCCCCTGTGAGAAGTACATTTTCTCCATTGCGTGTCCAAAAAGTGGAGGTTGCGAATGTGGTGGGTGTCTACAAAACGTCTTTGGTAACTTCGAACGAGGGAAGTTCCCCCCTTTAAAAAATTAAAGTAATGCTGCTCATTTGATGCCAAGTGGAGGGAAAAAAGAAAAAAAAAGAGGACACTGTTAACGTGATTACTAAATGGTGAGGGCGCATATTTCCAAACGGCAGGTCAGCGGGTCGGCGGCTTCTCCCGTGGCGACGTGGGGTTTTCCCAGT…	447	non_coding_potential
C1804_s487-comp0_c0_seq1	GTAACAGTAATAAAAATTAAATATTATCCTGTGTGTGGCAGAAACAAATGCGTTCATATCACAAGAAAAAACATTTATAAATAAATAAATTTTATTGCATGGCAAAGTTTTCCTCACGAAGCAATTTATGAATTTATCAATTTTAAGAATTTATCATAGAACTGCGTTAAACATTTTAGGACTTTTTTTGATTAGTATAATAAACGTCCATTTCGACATTTATTATAAATGTATACAGAAAAATAATTTGATTGAAACAGATGCACGCTGAGCGTATTTTAGAGAGAAACAATGTTTATAACAAATTAGTCAAGGTAGCATATATTTGTCAAAAATGTCAATAAATCAAGTTTTTTTTTAAGTAAAATTTTTTTTCG	377	non_coding_potential
C3634_s22137-comp2_c0_seq1	TGTGGCGTGAAGCTCCTCGGAAAGTACCTTTACAATTGGCCCACTTCCGACGGGGGGGGGATCACCCTGGCTGACATACACTGATGGGGCGCGAAAGCGAAGTTCATCGAAGGCGGCAATATTTACGTTTCATTCCACGTACTTTCAATTTCGATGTGGCGTAATCGAAATGGAGGAGAACATGGCACGTGGGCTGCTTAAAATTGCGGTCATGAATGCCTTGCCTTTTTAGCATTTGCAAAGGTAAAAGTTGCTTTCTAAAACAAACCGAGCGATAAAATATTTTTTGTGCCGGGAGTAGGCGCTAATTGGGGGAAAATAAATCGTGTTGCCCGTGGAACATCCTTCCAGTGGGATGCGTATGTGTATATTTTGG	376	non_coding_potential
C6376_s13024-comp2_c0_seq2	GAATGTACACAAGCGAGCGAACATAGGCGAATGTACACAAGCGAGTTGGAAAAATATAACTCCTATGGGAAGCGTCTCTCTCAGGGCTATACTTCCTGGTCATACAAAGTGTATTAATTAAAATGGTTTAAAAAAAAAAAAAAAAAAAGGGAGAAGCAGAACAGGATGGGGAAAAAATGAATAAAAAATGGGGAAAACTGAAACATTCAAATCACTTATCGAATTTAAATCATATCACAACAATTACTCTTCTTCATATGCACTAACAAAAAAAGAGGGGAGACGGAAGGAAATCTTCGCCAAAGTGTATATTAACATATATGAGTAGTACGTATTATATAGTAAAAATTATTCATTAAAACAACACAAATGGGATGGTAAAATGCGAG	389	non_coding_potential
C3593_s2423-comp3_c0_seq3	TTTTTTTTTTTTTTTTCTTTTTTTCCCTGCACACACGTATATTTTATTTTTTTTGCCCGGTGTGTCCCTCCTGAGCGTATTTTCCTCCCTTTGCCAGCCCCCGAGCGACATCACCCCTGTGTATGTTTACCCTTCCCAAATAAGTTTGTCAATCGGGCAGTGCTCCTTTCCCTCCATCCATCGTGTTAGTAGTTATACCGCCATTGAGACCACCAGCAGTGGAGGAAAAAACTTCCAGCGCGAGCGGATGGTGCGCTTACTGTTCGCATCTTTGCGTAAGAAGCCGCTCTGCACACAGTGTGGATAGCCTATCTGAAAGCGCACAAATTGGAGCGGTTGGAACGTGCACGTGAAGGAGGAGCAGGTGAGAGGATAAGCGAACGAGTAAGCGATCGGACG…	756	non_coding_potential
C1519_s3368-comp0_c0_seq1	CACGTTTGCAGAGAGGGACTTTCATGGGGGGCTCCCCCTTTCGTCTTATTTGCTGGCTCCCCCGCTTTTTTGCTGACCGATTTTTACATGTCCCCTCTCTTTGTCCAAGGCTCTTCCTTCCCCGTGTGACTTTCCTCGTTGGCCAAAATGTGTAAAATTGGGGGGAAATAAAAACTCAAAATGGGATGGGCAGCAAAGGGGAAGGAAAAAAACGCATACGCCTGAGAAGATTACCAGTTGCATTTTTTTCTTCCCCTTTGCCGCCCCAGATTTAACTTTTTATTTTTGTCCGCCTCCCTCCTCTCACGTGAGAATTGCTCGTCCGTCTCGCGCAGTTTTGGCCAACTCCCGCGCCTGGGCGATTTTCACGCAGCTTCTTTAACCTGCGCGTCAGTAAGT…	458	non_coding_potential
C520_s15878-comp0_c0_seq1	TTCTTTTTTGCTTCATCTTTTCCCTGAGAGTGCGCGCTTTTACGTCGCCCTTGCAGATGTGTGGGCCAACATGTGTGAGCATCTCTGCCAGGACGATGCTCCTGCTCGAGTTCCTTCGGTGGCGTTCGCTTGCTCGTTCGAAAACGCCCCCTTTGAGTATCCTCCCCCCTCGCGTTAACACCATTTGGGTGTGCCACTCGCACATCTCCCCGTGGTTGTGGCTGCTCGTCAGAGGGAGCAGCAACGCGGAAGGGGGCCCCAGAGCGTTTGGGGCGCACCTGTCCCGGCCTCCTCAAAGGGGATAAGAGAAACGGGGGAAGGTGAGCAAATCCCCCACCTACAGGGAGACCCCTGCAGCGGTGTGGCAGCGTCGTGGCTGGGGCGTGGCAGCGACGTGGC…	1156	non_coding_potential
C4045_s11798-comp0_c0_seq1	GTGGTGATCAAAAAAAATACATATGCACATTCTCTGGGTGAAAAAAAAGAAACCATAAAAATGTTAATTAAAAGTGGTCGCGGTGTCAAGCGCAGCTTCGAAAAGGAGTATGGCACAAAGCGCCTTTTACTAAATGAGCTAATTGTACTCAGGACCACGGCGCATGCATTACAGAGTAACATGCTCGTCACTCTTGCGAGTGATTGACAAAATTGGGAAGCCACGACAAAGCATTGTTCGTGTATGCCTCTGCAAGTATATGCCGGTACATATGTGCTGTTGGAACTGAGAAAATGCTTCTACGTTGTTTTGCGTTTGTGCTCCCCAATTTATACACCCCTCCAACTTATTAAAGTAACGTAAATGTGCGCCCATTTGCTGTGACTGCATATGTTTGTG…	681	non_coding_potential
C2427_s1620-comp8_c0_seq1	GCGAAAAGTGATGCCTCAGCGAAAAGCGATGCCTCCGCTCGCGTGGGGAAAAAATGTCATCAACACAGAACGGCGCAATTGTAAAGCGGTGAAGCGGTGAGGCGGTAAGGCGGCGTAACTGCGAAGCGGCAACGCGGCGTAAATGCGAAGCGTCGAAACTGCGAAGCGGCGAAACGGCATAATCGCGCTCGTAACTACAAGTACGTTCACTTCGCACGTACTCTCGGCATCACGTATAGGTTAACATGCGCGAGGCGCAAAATGGCGAAAAAAAAAAAAAAAGAAGAAAAAGAAAAAGAAGAAGAAAAGGAAGAAGAAAAGGAAAAAAGAAGGAAAGGAATCACCAAATGGGGAATTATTATTATTTTT	369	non_coding_potential
C552_s16748-comp0_c0_seq1	ACGGGAGTGTAAGCGTGCGTTCTGCGTTTGCCCTCGTGTTTGTTCGTCTGTTCGTTCGTTTGTTCTTCCGTTAGTCCGCTTGCCCGCTCGCCCATATGTGCTGTGCCGCTCTGCGCTGCTCATATGCGTATGCATAAATATATCTACATCGTTGGGGATGACAATTTGTGACTGCTTCGATGGGAACTCGCCACTTTTCAAAATTGCTTCTCTTTTTTTTTTTTTTTTTTAACCATTTTGTTGTTTTTTTTTACCTTTTTTAAATCCCTTCCATCATGCGAACGGGAAAGATAAGCCAAAGTGAAAAGGAGTCAGCAGCGTAAATTCCCACTAGCCAATCTCTTTCCTGAGATAAAAAAAAAAAAAAAA	369	non_coding_potential
C4389_s20818-comp0_c0_seq1	GTGACAAGGAAAAAAAAAAAAAAAAATGTATAAACATATGCATGTATAAAAATATGTACGTATAAACGTATGTACGCATGAACATACGTACCTATAACATTTGCACATGTTCGCAATTCAAGTTGAAGAGAAACAAACAAAGGAAACACCCCCATCCGCGAAACGCAAAACAATTTTTGCGCACTTTTGTGACTGGAAAGGGTGCAAGGAAAGCCAAAAAAGAAGTGGCGCAATCGACATCATAAATCCTTGCGAGTGTGGCACATATGTAAGCCATATACATACACTTATCACATACACCGAGAATATATGCAGGCACATATGTCACATAGATGGAAAGATAAATTAAAACACATAGGTGACATGCAAAGATTTTTTAAATCCTCAAAAAGTTCGATT…	486	non_coding_potential
C146_s15657-comp0_c0_seq1	GCAGAAATGGAGGTGGTGGGACTTTTATATCTTCACCGGGAGGACTCTCTTCTCTTCACTTTTGCGATTCGTTCCTCTTGTTGGTGCATTTTTACTTATCGAATTCGTGTCCCCTTCATGGCGACGCCTGTACGAACATGTAACAAAAAGCACAGGCAATCATCTCTCCCTGCGTGCCGTATGAACTCCTCGAGCGTATGTTCATTTGTTCATTTTCTACATTTTTACCGACTAACTGTCCTATGCACTTTCGTGGCCAACTAGCCAATCCGGCTGAATTTTTTTTTTTTTTTTTAATGGCTGATATATTTTTGCCCTTAGACCCGTAATTTTTTGTGCCCCTCAGCACTTACGGCATTTTTTTCTTCCCCCTTTACTGAATTTTTTTTTTAAGCTAAA…	580	non_coding_potential
C4729_s15679-comp1_c0_seq1	AAAAAAAAAAAAAAAAAAAAAATATGAACGGACAGGTAGCTAGCCATTAATTACGACTTAAAGCAGCTAAAAGGGGCCTTCATTCACCTGCGCGTTAATACACATTGCTGCTTTTTCTGCGCAATTTATCTAAAAAAAACTGCCTTAAAGAGGACGCAGAACAAATTGCAGCGCAGTTTAAACTCCTCCCCTCGACGGGGGGCACCTTTCTTTTTACACACAACAAACCGGTTAACAATAATAATGATAATAATAAAGGTAAAAATAAAAACAAAACGGCGGCAAAACACTTGCGCAGATCTACGCGATGCTGAGCAGGTCACGTCAAAATTGGGGGTTAATTTTCGAATCGCTGCACAAGCGCGCAGCTTAACACACACGGGCACTCGAAAAAAAAAA…	520	non_coding_potential
C2930_s20199-comp3_c0_seq1	TTTTTTTTTTTTTTTGCTTCCCTTTTCATGTGTCCTTATAAAACCACTGTGCATACATATATGTGTATACGTATATTTGCGTGTGTGTGTGCACCTTTCAGCCCTCTCAGAACGGGGAGAGCTAAACTCATTTTAGTGTTCCTTTCCCTTCATATGAACCTCTGGATGGGCCGCGGCTGCTGCGGAAGCTGCAGGGCCACCCATATGTTTCAGCATAATAACAGAGTATTCGTTGGTTTGTATACGTATAAAACAGCAAACATTTTTATTATCACACCTACTTTATAAGTACATACTACGTTTCAAGTAGGAAGGTAGCAAACACACTGCTGAAAAATGCCAACAGGGCCTCCTGTAAAAACATAGCTTTCTACTTTAAGAGGATGGTGGGTAGGGGGG…	404	non_coding_potential
C2400_s12340-comp7_c0_seq1	AAAAGGTTTGAAAAAATATGAACAGAGTTGAAAAAAAAAGAAAATCTAACCAAAAGGTTTAAAAAAATATGAACAAGTCATAAAAAAAAAAAAAAAGAACATACATATATAATACATATAATATACATGTATAGAGGATAACATCTGCGCGGTGGATCTTCCCCAAAGGGTTGCTTTTCTTCCCTTCCAGATGGTGTAGAAAAAGCTAAAGAAGGAAAACGGGCGTAAATAAACGCGCGGCTTTGAGGAACATACAGAAGAGCGCACCTAGGTACAGATAGATGCAGAGGAAATACTCTGTTTATGCGCAGCTGCAAGCACAGATTTGTTCATAATTTATTTGACCAAGGAGAGCAGGCGCCTTTGCAAGCTGTTCACTGGGTTATTTGTTTGTACATT…	527	non_coding_potential
C5483_s11402-comp0_c0_seq1	GAACAAATTCGCAACACATATTTCTTATTCGTGGGAAGCAGCATATTTGGAACGCCTGCAAAGGAGTTTCATATAGCTATCCTTTCCAATATAATATGGTACAACTACACAGTTGAAATTTTATCCATGCCTTGGTGTATCCCTACGCAATATAGGGAGTGTTCCAAAAAAATTACAACGAATTTGCCATTTTACGCATAATTTGAAGGAAGTTTTTTATAAAATTCGCACCCCCAGTTTATACTACATAGGCTAATGGGGGCTTTCCCTGCCAATATACTGCCCGCTTTTTTATTATACATATGTAACATGTGCAACATTTCATTACCGTTTTTATCACATTTTAATGATATGAAAGCAACTCTGCTTTTTCCTCTTGTTCTTACATGGGAAAAATTT…	617	non_coding_potential
C3119_s10266-comp0_c0_seq1	CTTTGAGTTGGTGAGTTAACCATTTGACAACCCTTTCGAATAATTTCATCTTAACTGGTTGGTTTTGGAGCTGTGCGTTCCACACGGGTCGACTGACTAGTGCGCACGGGAGCGAGCGGGACGCATCGACGTGTGCCTTCGTACTAGAAGCGGCGACCGCACCGGTGCTCCAACGACCGCTTCAGTACCCCCACCGGCATTCGTGTCCGCGTCCGCGCTGTCCCAAAGGGCACACAGTTTGCACATCTAAATGGAGGGAAAAAAAAAAAAAAAGAAAAAAAAAAGTCCCATGTGGGGGATGACTCATGCTCACTCTCCCCCACCAGAGACAACGAGCGTGACAAGAATTGCTTCAAAATGGAAAAAAAAAAAAAGTGAAGAATAACACAAAGGGATCGC…	418	non_coding_potential
C3073_s10839-comp0_c0_seq1	CAAAAATAAAAAAAAAATAATCAAAAAAGTAAAAATAAAATAAAGTATAATGCGCAGGAACTATACGTACTTTACCGCGTACGATGTTGCCCCCTTTTAACGCTTTGAATTAATTTCCTTTCAACCGGGCGATCCCCCTTTCGCGACATCATTTTATAAACGTTTTGTCATTTTACGAAAGTTTACGCTTGGCCAGTTTTTCCCCCTTTTGTTCATCCCGTGGATGCTCCACCGGATGGAGAAAACTGACCAAGTTGACGAACCAAAAGGGGCATTTTTAACCTTCCCCTGAAGAGTCTTTGTAAATCCTTCCGCGCAGGACCTTTTTTGTTTTCCTTTTAAGCCACCCTATTTGGTTGTACCAACGGGGTCAAATAATACTTTCCAGCGTGGCGACAT…	755	non_coding_potential
C4712_s1624-comp2_c0_seq2	GGGGGGGGGGAGGTTCTAGCAAAATGGGTTATAAGGGGGGGGGAGGTTCTCCTGAGGGAGGTCGTCAACAGATGATTTGTCGGTCGAAAGGTCGGGATGACTACGTTCGCTGCTTCTTCGCGCTGAGAAGGGGGGTTAGAACAACGGGTGGGTCAATTATGGACGTGCCGGGGGGAGGCGGCACAGGTGGACCCACATTTGGCGGCCACCTGCCTTCATTCGCCCTGCGAGTCTTCCCTTTTGAGGAGGAGGGCGGCAAGGCGGCAGCTCTGTCGGTGGTTACTCTGGGAGTGATCGGGGGAGTCTCCTTTGGGTTGAAATTAACAAATGAAAAGGTTTAAAAAAATTAAAAGATTAAAAAACGGAAGTGGTAAGGTTGACTGTGCGGATTGTAAGAAG…	543	non_coding_potential
C6624_s2935-comp0_c0_seq2	AATTAAATCAAATATGTGCTGCCATTTTTTGTTATTATTTCGCATTTATATTGTGGAAGAAATATTTTCATATAACGACTAAGCAATAGAAACTATATGCCTACAATGTTCCATGTCTTGAATATTTCTTAAATTTATATAAATTATATTTAAATAGGTTCGTGATAGCATAAGCTAGAAATAAATTTTAATTCACATGAAATTCTTTCACATTTTAAGCATATATTTGTGCAAAACTAAATTGTGAAAAGTTTTCACTTTTTAGTCTTAAGGCATAATTCTTCGGTTGATCCCTAAATGTATCCTAAACCGTTATTCATCCTCCCGTTTGGGTAATGCAAAACAGAAATTGAGATGCTAATCTAATTGTAATAGTCGTGCGAGTGACACATTACAAAA…	917	non_coding_potential
C49_s21176-comp2_c0_seq1	AAAAGAACCCCCCACGGCATGATGCTCCTTACGAGGTAAGGGGGACCCCCTCGAAGGGGTAAAACATCATTTATAAAAATTAAAAAAAAAAAAAAAAAAAAAAAAAAAAAAAAAAAAAAAAAAAAAAAGTTACAAAATTGCACATCGCGCATGCGTACATACATATTTGGCTCCACAAAAGGGGAACCCCCCAATGCTGCTTCGTCAACCCAGACACTTTGCCATTACGCAGCGGAGGAATCTCTTCAGCTCATCTTACGCGGTTGCTCCTCTTCCTACAAAACAAACACCGTAATGTAGCCACTTCCACAGGTGAGCATGGCAATTATGCCCATTTAATCCCCACATCCCCCTTTTTTTTAATAATACCAACTGAGGGAGGCAAACCGCTTCGGCATG…	548	non_coding_potential
C2857_s1091-comp5_c0_seq1	TTTCTGTGTGCATGCTCTGCATGTTTTTTTAAATGTTGGTACGTAGAAGGTAAAAAGTATATAATATATATGCGCTCAGTTTGGTAATGGGTAATACGTTAACATGGCATAACGCGTATTTTAAATGTATAAAAAAATGAACATGTAAAAATATAAAAAAAAACGTAAAATTTTAAAAACGTAAAATTATAAACATACAAATTTGACATATGCGCTCGGTACGCAGAGCAAAGATGGCCAATAAAAAATAATGGCAGATATTTTTTTACGTTCGCAAAAATATTCTTTACGGTATTATATGTTATATCATTATGCAAATTATTGCGGCTATGTTTTTTCTAAATTAAAAACTGCAATTTTTCGCCTTTTCAAGATTGACAAGTTTTTGCTGCTGCTCAG…	2026	non_coding_potential
C2201_s7469-comp0_c0_seq1	GTACGAAGTTAAAGCAAAAGAATGTGTAGCCCCATCACTGTCTACATTTTCAAAATGGTAGAATTAAAAAGTGTTCTTACTTTTTGGGAACATTGCACGGGGGGAGGAAGTGTTGCTTTTCCACTTTTTCTTTATTTTGCGCTACTACATCGGTGGAAAAAAAGGGGACGAAATTCTGCGGACGGGCAGGGCAGCGTGAGCGGGAAAAAACGTCGCCAAGTGTGGCCAAGCGTAGACGCAAACTGCAGCGATAAAACGTGGTGCCTCCACACACGGGAATAATCTGTGGTAAATTTTTTATTCCCCG	307	non_coding_potential
C6775_s20007-comp1_c0_seq1	TTTTCTACGAAAAAATTTCTACTGAAGATTTCCCATTAAAGATTTCCCTTTAAGATTTCCCATTCAAATTTCCCAATTACTTTTCTTTTTAGAATTCTAATGTTTATCCTTCATTTTAAAGTTTAAACGCAAAATAAGTAAAAAAGCAGCTCTTTCCCTGTTTTTAACAGTATAGGATCTTTTTACCCAACAGTATAGTTTACACGGAACAGTGGAGTGATATCGCTCAAAGAAACAGTTTCTCGTTCTCACTGCTTTCCTTCTCGGCATTCTTGCATGGTTAGATGCTTACGTGCAGTG	300	non_coding_potential
C2111_s14307-comp3_c0_seq1	TTTCCTTTTCTTTCCCATCCGTTTGTGTTAACTGTTTGTTAGTTGACTGGTTTACCTCCCCTTTACTCATCTGCTTCATTGCATCATGGGGGGGAACGGCTGTATGTACTTCCCTCCACGGAGGGGTAATTCGATTTTAGGATTTTTTCTCCTGCGCTAGTATTTCACTTTTTGCATATTTGCACTACGTGCAGAATTTACATGAGTCGTTCGTTTTGGATTTAGTTTTTTGGCTTTTTTGCGTATTCACCATGGTGTGAGTGTACCTGTGTGGATGAGCACAGGGGAGGGTGTCCCGTTGTGCAGTGCCACTCACGTCGGTCGCGCCGCTTAACCGTTTGATTTTCCCCCTCACTTCGGCAGCGCTGCGCTGCGCGCTGCCCATCCAGCAACTCCCAT…	687	non_coding_potential
C4318_s19528-comp0_c0_seq1	GGGATATACGCTTGAGGTTGTGCATGCACAGGTCGGGGAAACGGAGGGAGGTGGCCAAACGGGCCAAATGAACGTAAACGGGGTGGCAACAGAGAACTATGCAGGAAGGCAGCTCTGCCCAGGGGCAAACCCCGCACGAAGCTAACCAAAGTAGGAAAAAAAAAAAAAAAAAAATGGCAAAGGAAAGAAAAATGATGAAGTGAATCAAACGGGGTGAGAAAAGTACCACAATTGGGGCATTCAATATAACGGAGATGTAATAGGGGGAATGGAGAAACAAACGGAAAGGCTGCAAAACGGAAAAACGAAATGGGCCGTGTTGCAGGGAAAACACAAATGATATTGCTACAACGGCATTTAGGAATGATTAGAAGGTTTTACAAGTGCATGAACGTACGT…	643	non_coding_potential
C1381_s1895-comp2_c0_seq1	CGTCACTCTAATATGCTAGTTACAAACTGGTACGTCCACTGCCACACATGGGTCTTCCCCCTGTGTATGCCGCTCACAGATTGAAAATTAACAAAAATTAGAATGGGAACTGTTGCGTGTCCCAGAAGGAGCTTCAAACTGCTCGAGTGGCTTTATACACATGTGTGATTGCCCTGTCTGTGTGCCTCTCCAAAGCGCCAGCATTATATGCCCCTTGAAGGGGTTCAAAGGTGTTTCTTCAAATGAGCGATCCCACATGCGATGTGCACAAAAATGCAAATACGAAAAAAAGCGAAAAATGGGAAAAAAATGAAACAGTTGTTCTTGCACACAAATAGGGCAGCACCTTGCCGCTATAAACATTCGCCCTTGATAAGTCAGAG	383	non_coding_potential
C3297_s8682-comp2_c0_seq1	TGGCAGTGATGCAGAAGCGACGTGACAGCAACGTGACAGCAACGTGGTGGGCGCAAACGGCTGGCCCTTTGCTCGCCGAGCAGAACTTAGCCGCGGAAGTGGAAACGAAGAAGCAGGGGGGAGGTAACGACGGGTGTGCGTTCGCGAGGTGGAAAAAAAAAAAAAAGAGGAAGCAAGGGTAAACCATGCCAAATTAAGCAGGCCAACTAGGGAGGCCAACCAAGAAGGCCAATCCAAACCATCCAAACGAGTAGCGCAAACATGTACGTACACGTAAACGTACACGAACGGCCACGCCTCGTCAACCCCTCGTCAACGCCTCGCCAACGCCTCGCCAACGTGGCAAAGCACACACATGTTGCAAGCGCCGGCGCGACAAAAATATGCCTCCCCCCCG	397	non_coding_potential
C5776_s18493-comp1_c0_seq1	AAAAAAAAAAAAAAAAAAAAAAAGTCTTAATTCGCTCAACCACACGGGTAGGGGAACGCACTTGCTTAAACGTAAGGGAGTACATTTATTTTTAAGCATCCGTTTGAATTCCCCTGAGCCCATATGCGGCGTAAGCGTGCCTGTTTGCATGTGTATATGTATACATGTATGCATGTATGCATGTATGTACATGCCCCTATGCGCACTCCCCGTGTGTGTAATTTTTTTTTGTTTTGTGTTCATAACCCCCTCGGGGTGAGCCACCCCTCACCCAGCCATTTCATCTCTCCGTGGATTCGCCATAAGGCTGCAGATAAGCGTGCAGATATTCGCGTAGATAATCGCATAGCTAATCGCGTAGAAAAATACACCTAACTGCCTTCTCACCCGTTGAATGTG…	850	non_coding_potential
C2022_s12535-comp2_c0_seq1	GAAAAAAAAAAAAAAGGCAATATCGCATAACATTTCAAAATCCCGATTAAGGAAAAAAAGGCCAAAGGGAAAAGGAATGCTTATTTGGATGCTCACTCGAACGCTTACTCCAATGCTTCATGCGGGCGAATGTTCTCCAGCAGCACGTTTCTTCCCTCAAAGCAGAAACATGTGAAAAAAACGTGCGTGTTTCATGCTTAAAAGGGGTATGCTACATGTACACGCGGGAAGAATTGCATACATATATATGTATATTTGTATGTACATCCCCGCAGGCGAGAAAGCCAATTAAAATGCGCAACTGGGAGCCGAACAAAATGGGATTTCACGCAAACGTTTAACATGCCTCTTCCGTTCGAGAAGTTACGTTCGTTTTGAATTCCCCTCCCCACCCCCACG…	530	non_coding_potential
C1441_s13463-comp0_c0_seq1	AAAGAAGAGCGGAATAGCGGAAGTAAGGAAGTAAGGAAGAAAGCAAAAACTCAAGCGGTTAAGCGCAGCTTAAAAAAAAAAGCAAAACATATGCAGTGACAAAACGAACCGGCGAACCGAAACTAACGAAACCAACGAAACCGACGAAACAAGGAAGCCAACGAAGCCAACGAGTCAAACGAATCAAACGAAACTAACGAAGCGAAGCAAAATAATATATAAAACGAAATAATAAATGTGAAAGGAAACATTTTATTCCTTTTGAAAAAAAAACAACGCATATATGAAACAAGTGCAATGCGATAGAAAAAACACCTTTGCAAAAAATGCATTAAGGTAAAAACGCTGAAAATATAGAAATCTAAAGCAAAATTAAAAATACGAAAATATGCTTTGGTT…	1345	non_coding_potential
C167_s11581-comp0_c0_seq1	GGAAAATAGGAACAAAAGTGACCGCTTAACTGTCACGCGGGGAGTTTCCCTCATAAAGCAGATGGCATCGTGACACGCGTGCGCCTTTTCCCTCCTTGCAGTGGATACCCGCGCGTTCCCATGAAAGAGTTATTTCGATGTGGGAACGTACACGTAAGTACAATTGGATTTGTATGTATGATGTGATGGCATTTGTTTCTGTACGAGCGTATGAAAGTGTTCCACACTTGGGTCATAAATAGGGGGTGAGAAAAAACAAAGCATTTACGCAAAAATGCGCAGGAAAAAAGAAGAGGAATATAACGCGTAATCTGTTCAAAGTCGTAAGCGTTTGGATTTGTTTAAAAGAATGGATAACTCTTCAGTTTATTCGTCATTTATGTTTGCTAAATTCGTTAA…	2369	non_coding_potential
C2147_s12728-comp2_c0_seq1	AAAAAAAAAAAAAAAAAGCGAGTGCAAAAATCGATTATATTTTAAGCAAACAAATTCAACTGCAATTTTCCGTTACGTAGCGGCATCACATTTTGGTGTCTCCCCCAAGTGGGGAAAAATTCGATCTGCATGCCCGCACGCCCCGCGCGCGCCAGGGGGCTTCGGCAGGGCAGCCGCAAAGTTGCAAAAAAGAAACGTTGCCATGTTGCCAAGTTGCAAAAGGGTGTTACGCGCTTCATTTCCGACCCCGCCTCCTTTTACAACTTTGAGCATTTTTTTTCCTTTTTGCCGTAACAGCTTTTTTCAAAAGGGGCATGTCTTTAGCCCCCATGCGCGCGTGTCTTCGTATGCATTTTTTTGGCGCGATTATTTGAAGTGGTGCAATAAATATTGTTTTAG…	1385	non_coding_potential
C4141_s15175-comp1_c0_seq1	GCGGAATTTTATGTTGGCAACTTGTGAGGTGACGCAAACGTTTCAAAATGCAGCTCCGCGAATTGGGTCTGACCCCGTTGTGCTCCTCCGCGTGGGGATGGCAGAATGGAATGACCCTTTCGGAGGGGCGGAAGTAGGAACTGAGCCGGTGGGACCGCCTCCCCTCAGCGGATTATTCACCAAGTTGAGTAAATAAAACTTAGCCACTGTGGTAAAAGGCGTTCCTCCGCGCAGAACATCGTGAGGGGTCCCAATTGGTAAAGCTCACTTTTTTTTGGAGTGCTCCTTTGCCCTTTTCCTTCGTGCCTGCTTGCGCGTGGCTATTTTCGCGGCCTCACGAAGTCTCATCAGAGGCAATAAAAGGGAGCAAACTGGCCCAGTTGCCAATTTTGCAATGAC…	2423	non_coding_potential
C6619_s322-comp0_c0_seq1	GTAAATCTTTATGTAATTTATCATGTCTCAACATGGATTGGATATTCCAGATTTGACTAGGGCAGAGGAAGCCATTTTAAAGACGCTACCGGCATTCGTAATATATGATAAATTTAATAATACAGGGGATACAAGTAAATATAATGGTAGCTGTGAATCTGTAGAACCAAATATAACATCGTTCAAAAAACTTTGTACTAAATTTTTACACAATATAGAAAACTTACCTAAGAATGATTGGGCTAATCATAAAACTCATTCTACATATTTATATTATTGGATATTTCATGAGATAAATAAGATTTTAATTGCCAATCCGAAGACGATTAATCCTTCAGATGTCAACCTTTTTGTTAACATTGGAAATTTCTTGTATAGAGATTTATATAATGACACCTT…	515	non_coding_potential
C1620_s10872-comp0_c0_seq1	CGGGGGGAAACACACGCATATAAGTACGTACGTATGCGCTTATGCATATGACGTGGTAGTGACGCGGTGGAGTGGGAAAATACAATGCTGAATGCGTGAAAAAATGTTGCGCTGAGCCAATGTTCTGGGAGAGGAATTTGTCGGGAATGGGGAATTAAAAAAGCGAAAGAAAAAAAAACTGCGGCGAGTACATATGTGCAGTGCGGAGTGCTGTTCTGGTCGTAACAAAATGGCACAACTGTTTGGCTCTTCTGTTAAGTGTTTATTAAAAAGGACAAAACAAATCGAACGGGGTGAGGGGTACCTCTTGGAAGGTTAAGCAAATAGGTAATTGTGTTTCGTTCTACAACAGAAGCTGCGTGCTGCGTCATGTGTCAAGTCGCGGTGGGGCTCATGGGG…	1209	non_coding_potential
C5307_s1222-comp0_c0_seq1	GCTAAAACGTGTTCTTCAGTTTGCTAACCCGTTGAGGAGCGCTTCTCCATGCTTCTCCATTTAAATGCTTCACCTTCTCCGCCTTTTAAAAGATCGCTGCGTTGCGTTTGCCTCTAGGATGTGGCCGAGCGGGCGAAAACGGAGGAAAACTTCACCCACACGAAGATGAATACGTCGACGTTCCCCCACGTCAACACATCAGTGCCGTACCTACGTAACGCTTCTTCTTTCTTCTTTTTTGCATACGCGTTCGCCCACCGCACATCTCCCAGTGTACTCGTTACACTTTCACATTCGCTCCACATGCACGAGCATGGTTGACAGGTAGTGATGTGTTCGCAGCAGAGTTTGCTTAACTTTTTCTTTTTGCCACTCCTCCCAAATAAGGCAAACTACGCG…	613	non_coding_potential
C4510_s6612-comp0_c0_seq1	GCTTCTCCCAATATTTGCGCCAAACGAAGGCCCCAAAGGGGGATTGCCAAGCGGGAAAGCTAACCGTAGCAGCCAACTGGAACTCCCAAATGGAACTCCCAACATGACTGTGCTGCCCAGCGGGCGGACATCGCTGAAATGATCGCCCCTCCCCTGGTCTATACACATAAAGGGAAAAGGCAATTGTGCGTACGCTGCAATGGAGAGCTCCTCGAAACGGGAAAATGGAAATTTATTCGGCGCGGGAAGAAGCCCATTAACCCTGCCCAAGGGTGATCACGCTGACGAGGCAGCGTCCCCATTTGTCCGTTCCTTTTGACAAAGCAGCTGCGTAGGTATTTACCTGCCTGTCTATCTCTCCTCAAATGTAGGCACATAGTGGAGCGTCCCAACA	394	non_coding_potential
C1627_s8544-comp0_c0_seq1	CACAAGTTGAAGAAGTTTCACAAGATGAACAAACTGCACAGCCAGTTGTCTTACGAGCATGTCCGCACTCAACTGCTAACGTTGTCCAGCATACTGCCACAAAACGTGTTGGACGGAAAAAAAAAAAAGAAAAGGTGAACGTGAAATTTACAATGTAAAAAGCATACGTAGAAAAAGAAAACGAAAAAAATGTGCGTCTACAAAGAAAACAATGTCCTCAAAAAGGGGATTTATTTTTGTGTAATTTGTTTTTTTTTTTTTTCTTTTACACTTTTTTGCCCCATATAACATGCTTAATTTTTTTTGTTACACTTAATTAATGTATTTACAAAATAACATTTTG	343	non_coding_potential
C4568_s19714-comp0_c0_seq1	CTGACTCAGAGTGTTTTATTCACGCTTGCGAATGTAAACGCAAGTATACATATGCATATATATATTTATATATATATTTATGCATCCATAATTTATACTTATATGTAGGCCTTTTTCATTTTTACTGCGGGCATTTTGCTGCTCATTTTAACATATGCCATGTGATTTTTTTTTATTATGTATACGTATATACATACGTATGCGGGAATATGAAACACGTCCCTTTGTATATATTATTTTATACCATGCGATCATGCTTTTTGCCAAAAAATTTACAATCTGAAAACAGCACAAATTAATATGCAAAAATAAAAGTTTTGTTCAACTTAACAGAATTGTTACAGAACAATATTTGATATATTTTATTATCGTTTATACTAAAGCGCGTTAAGTTTTAAA…	1796	non_coding_potential
C5332_s19403-comp0_c0_seq1	GAGTAGTGGTGGGGAGATTCACGAGGGGGGACAAAAATTATTCGTGCCTATTGATAGGATGGCGCTACAACCCGTATGAAGTGCCCTAAAGATGGCTTTCTTCCCCACATGTATAGGCATACGTGCGTCCCCTTTTTCAGGCCTAGTGGGGACCTTCCTTTACTCGCTATTCTGTTCGTGTCGTCCTTAGCATGATATTGAGCGTAAACTTTGCGGGAAATTCCCCTTCTTTTTTTTTTTTCCCGTCTGGCTACTTTTTTTTTACAGTGGTGAGCATATAATTTGTTTACTACACGCTCACCGTTTTGGGGCCCCCCCTTTATATGTAAAACTGTTGCCAGTGGTTTGCTCCCCCCCAAAGGAGATCGACAAACGATTTAGCTGCAAGCCTTTTTGTCG…	1058	non_coding_potential
C1301_s14013-comp1_c0_seq1	ATGTGAAAAGGCAAAAATGTGAAAGTGTAAAAATTGCAAATATTGTAAACATTGCCAATGCTGCAACGTGAAAACGACGCACCGCACGCGCCACTCTAAAACTTGAACAAATTAAATTCCAAAAAAAACTTTTTTTTTCCAAAGTTGGCCTTCTCCAAACGGAGCGAATTTGCTGATAAAAGGCAAACAGGCTTCGTCGCAAGTTTGAAAAGGGGGATAACGCGCAGAGTGGGCAACCAGCGCATATCATCGGTCTCATTTTATGGCACAAAAAAAAAAAAAAAAAAAAGAGGACAGCTCAATAAGTGTATACA	314	non_coding_potential
C1934_s18389-comp1_c0_seq1	GGAAGATGCGAAGATGCGAAGGTGCGAATGTGCGAAGCGGGAGCGAACAGCAAAGGGAAACAAAAACATGACACCCAATTCGGCATCTATTTCTGCGAAATGAGCGAATTCCCAATAAAGTGGCCACACCACACCAGTCACAGGTGCGTCCGCGCGTACGCGTACCAGCGCGCCTGCTTCCCAATGGCGGTGGGACGAACGTCCCCGCACATCTCCGGCGGCAAACGCAGAAATTTGGTACACAATGAAAAGTGCGCAGAGTGTGGAAAAAAAGGGCAAGCGATGTTCACTGTTTGTTATATTTTTTTTCTACTTTTTTCTATTTTTTTTCTACGTTTTTGTAATATATTTTCTAATCTTTTTTCTATTTCTTCCTTTTTTTTCCTCTTTTCTAATCGT…	1462	non_coding_potential
C2206_s513-comp0_c0_seq1	TATCCCTAATCATTTGGAATATTTTGAGCAAGCTCCGTTACCACGTAAAGCTCCCTCTGGAAATGTGAATGCGAAAAATAAGAGAATTAACATTGCATATCAATCTACTGGAGTTTGATTAAGCTAATGTCGAGTATAATACGTAACCGTTTTATGAGGTTTAAAGAGGAAGTATGTTATGTTTATTCGGAAATATATTTTATGAGACAAGCGGCAGGGAACATATTATCAACCAAAACGTATACCTTTTTTTTGCTATCCATTTTAAGGTATTTTTTTATATCTTAATTTTTTTTTTTTGTAATTTTTTAGAGTATTAATTTTTAAGTAAATTATTGGTGTAAAAAGACTCCGTTGTTGAGTTATGCTGATTCGTTCAAACTGCCATTTGATTTCAAT…	757	non_coding_potential
C301_s19707-comp2_c0_seq1	GTTTATGAATTTTCCATCTGAATATTTCCCCCAGCAGTTGCTATTCGGTCAAACAACAGCCGTTTTGTTTACATGACAACTTGGGAATACTTTGCAAATGCTTAAATTGTAACGCATATGTTAAGCGGGTGGTAAAAGCTTCAAAGTGGGATCGTTCCTACACACATTGTTGCCAAAGGAGCCCCGCCCCTGAATGTTTCTCGCCATGTACCTTTTTACATATTTATATGTTTACATTTTTTACATACCGTTAGAAGAAAAAATATAGTATACTTTCCCCCGGCGTATTATATAAAACCTTTTGCGAAAAAATTCCCAAAGGACTTTTCGCCGCGCACAGTTTTTGCACTATTACGCACCGCATGTGCATAAATATGCACTTTATGTGAAGTACATTTT…	530	non_coding_potential
C5145_s19168-comp1_c0_seq1	AAAGCAGCCGCAGGTGTAAATATATATATATATATATATACACGCTCTTAAGGTGAAGAGTATGAGTCGCCTTTATTATTCTCAGTTAATCAAAAAAATAAATACACAAACTTAAAAATTTCCATAGGAATACATCTTACAGATGTATGTAATGCATAATGTAGGATAAAAATATATAAGTGATTCAAACTTATCTCAGCAATTGTTTAAAAAAAAAAAAAAAGTTCGTTCACGCAAGCGCAGGTACTATATGTTTGCGTAAGAAGCCGTGTGATGTAGGTTTTGAATTCCTTTTTAACTGTTTTTTTTTTTTTTTTTTTTTTTCACATTCCTTTTTCGGCATGATTTTTCTTTACGTTACGTTGCGTTTTGTTTCGTTTCATTATGTTTCACTATTCA…	541	non_coding_potential
C3381_s10024-comp0_c0_seq1	AAAAAAAACAGTAATCTCAGCTGGAATTCCTCTATATACATTTTTGACCGCACCATATGGATACGTGCACTTCTACTGGCATACATGAGAAGAGGTATACATGATATTACTATCCAAAAGAACGCACGCGAACGTATGCTTCGTACTCTTCATACGCTTCGTACACTTCGTATGCCTCGTATGCTTCGCATGTTTTGTATGCTCCGTATGCTTCGTACACTTTGTATGCCTCCTTTTTGTAGTTCTGTATGATGGCACCATTGTAAGCGATTCGTTTCATTTCTTGGTGCAGTTACATACGCGTGAAGCGCGCGCACGTGTTAAGCATACAGTGTACAGTCCATTGCAGTGCACAATACAGCTCAGTGCAGTGCATACCGTATGTACATTTATCCGTTT…	636	non_coding_potential
C2355_s3939-comp4_c0_seq1	GGCCCGGGCGGAGCAAAAAAAAAAAAAAAAAAAAAAAGTGTGCAAGCGGTGTGTTAAAAAGTGTGACCCGTTCGTATTTTTCTAGAAAAAATGTGCAAGCGGAGTGTCAAAAAGTATGACCCGTTCATATTTTTTTAGAAAAAATTTGCAAAAAGTGGCTAGGTGGCTAAAAAGTATGACCCGTTCATATATTTTTAACAAAAATGTGTGCAAAGGGGTAAGTACACATTCTGAAGTGTTCATTTTTTTTTTTTTTTTTAACCCGAGGCGGCTCGTTTTTGTGAGCAGCTCTGCATTTTTGATAAGCCGACGTCTGGGGGGACTCATGCTATTTGGCGCGTCGCGAGTGTTTTCACGTTCGTTGCCATTTTGCCGTTTTAGTTTTTATTTGCGTTCTCA…	731	non_coding_potential
C1149_s3662-comp7_c0_seq1	GTCGATTTATCCCAGCTGGGCATGCGCGCGTAGTATAATATATACTGATAGTATACATGCTGATTTGCAAAATGGTAAAGCGATTTACTTACATGTACGGCGTGACGCAGTTAGCCCGGCCGCGAGCGCGAGGAGGAATACAGCCATCCCACGTAATCAATCGTGCGCTGATTAATTACATATGCGTTGCCATGGCGGTTAAAAAAGGGGGGCAGTGCTGGGGCATTCTCCTTTCTGTTCGGTTGCCCAAGCGAAACGTAATAATATGCATAACATTATGTACATACGTAAACGTAACATATGCGCGTGACTATGCACGTAATATACATGCATACAATAGATATATGCGCGACGTATCATCACGCTGGCGTTGGTATTATAACGCGCGCACCACCTGGG…	1384	non_coding_potential
C133_s15185-comp0_c0_seq1	GGAGAACAAACGAGATAGGGCAAAACGAACGGAGAAGATTAAAAAGGGAAAACGGGAAAACAAAATGAGAGAGCGGGAAAATGATAAGTACGAGAGGAACGGAGAAATAAAAAACGTATGCGGACTGTCGTGATGTGTTTTTATACGTATGAGGAAACACTATAACGGTTTAATGTGAAACTTCTCATCTTTAAATGGGCCATTTTTGTCATGTTACGAAGCAGGCAATAAAGAAAACTTCCTTTCAGTTGTTCATACAAGTTACGGCTTTTCATTTTTGCAATTTTGCGCGCTTCCCTTTTTGTATTGCGTTTTTACGGGAAAAAATGCAGTCAAACTGTGGTGTACGCGGGCGCGGCTACGGCACTTTCGACGTGGAGATAACGCGGCCAATTTGTC…	711	non_coding_potential
C4255_s12715-comp0_c0_seq1	GGAATACCTGTGTGATACATTGAATCGGTTAAGGAGGCCCCCACCCCCTGCCACCGAAGTGACATCGAAAAATTGAAAAATGAAAAGGTGTTAACGAGACCATTTTGGAAACATCGTCGAAAAGAAAAAAAAAAAAAATAAACATATTAATGTACACGCATTAAACGCTTGCATATGCGGGAACACCATGACGAGCGTAGGAAGGGGATCCCCAAAATGCCAATAACTCATAGTGACAAAAAAAATCCTACGCAAAAATTCCGATCGTATAAGAGG	276	non_coding_potential
C1650_s21345-comp0_c0_seq1	GGCGTCCTCATTTTTGCACTTGCACATGTCGGACGTAAAAACGAAAAATTAAATTATTAACACACAAAAAGTGGGTAACCCTTTAGGCTAACGGTGCGCGTATCGATGCGAGTATCGATGCGCGTTGCTTTCGCGCGTTTGCATTTGCCTCTAAAAAGAAATGTACAAATGTAGCACCCGATGGTACCCACCCGGTCGATCGAAAGCGCTTTGCTGGCGCGGCGCACACACGGTTTTGCGGGAATCATGTGGGCATAGGGAATTATTTTTTAATTAAGAAAGCATTCCTATAAGGATAAATATGTGCGTAATCTAATCATTCGTTTGTCCATCCGGTCGTCCGCTGACCCATTTGGGGGCACTCGCTGCTTTGCCATTTGCCGAATGATCATAACGCAG…	644	non_coding_potential
C1241_s7934-comp0_c0_seq2	CCATTATTTTGGAAAAAATAGTTTGTCTATATTAAATTCCCTATGTGTTAACCAAAAGGGTGAGGTTAAAAAATTGCACAAAAATAATCTGCCATAGAGTGTGCCATAATAAGTCATTTTTTTTTTCTTTTTGGCAGTCTATTAAATTGGTCATTATTAAGATGAATTATGAAGAGGGGGTCATTTTGAACACACCAATAGGGTTATCATGTAAGAAGTGATAGCTTTGCAATTTCATATTGCAACGGAGGAAAACGACCAAAAAAGGGAAAAAAAAAAAAAATAAAAGAGCAGACATGTTGCTCATTTGTATATTTCTTATAGCTACAAAATTGAGATAGAACACCACTGATTTAGCGCTTAAGCTAGATTAGAGAAGTGAACCACCAGACGCATTTA…	1090	non_coding_potential
C5022_s18835-comp3_c0_seq1	AAAAAAAAAAAATCGCAGTCTTAAATGTGAGCAATTAGCTGATATTCCAATGCGGCCATTTGTTCACCCTCGACAAGGAGGTATGCGCATGGCCCACTGGGGATTTATACTCGGGCCAGCATATCCTCGCAAACGATCTTCTAACGTCCCAACTGGGGAGAACACGTCTCTCGAAGTGGTTGACCCTCTGGCCGCTTCAGCGCGGTGAAGGCGCGAAAGGAAGGCTCCACATAAGGGTCATTTAAGATTGTATGTTTATTTCGTTTATTTCGCTTTTTTTTGTTTCCTTTTTTACCTCCTTTCCTTCGCCTTGTCTAAAATGGGGGCCCAGCAGGAGCACTTACCGGAAAACGCTCGGAGGTAGGCTTCGTCCTGTGCAAGCACGTATGGCCATATGCG…	487	non_coding_potential
C2421_s14627-comp2_c0_seq1	AAAAAAAAAAAACTTTCCATTTTGCTTCTTTATTTTTTTCATTCCAGCTCGTCTGGCGTGCACAACGTTGGACATGTTTGTCTTTTTCTTCCTGCTCGCCCCTCTGGACGTGCTCCTCTTTGTTTGCTTAGAAAAACTCGCGCGGCCTCGTATTCTTTTTGCCGCATCGTAAGTTTGTTCATTTGTCTCCCCATTTGTTTGTCTCCCCATTTGTTTGTCTTTCCATTTTTTTGTTTCCCATTTGTATGCCCCTTTCGTTGTCTTCCCATTTGTTTGTACTTTCTCTTTTTCGTTTGTTACCTTCCCATTTTTGTTCCGTCGCGACACGCCCGTTTGACCGAAAGGCAGACGCGCATGCCCACCTTCATTCCCATGGGAGGCGCACCAATTTGCCACTCC…	943	non_coding_potential
C596_s19961-comp4_c0_seq1	AAAAAAAAAAAAAAAAAAAAATAGTAAAATAGTAAATTAAGCAGCAATCGTGCGAGTAACCGTGCGAGTAGCCGCGCTGAAGGGTAATACTTTCAATGTTGTAGAATAAATTAAAAGCGACGGGGGAGGGGCAACCCGCTTGGATAAATAAAAACATGAATTGGGAAAAGCTGTAAACATGAAGCTGGAGGAGGGAAAGGCAAAAGGTAACCTCTGTCTAATTTGCTTCCACGCGTGCATTGAGCATTATATGTAACAACTGCATTGTTTAAAATGATTGCTTTAAAAATGAAGTGAAAAGTGAATTCGCAACATTTGATGAAGTATCAACGTGTACTTGATTTGTGAAATCTTGA	356	non_coding_potential
C3509_s12083-comp1_c0_seq1	CGATCTCAGACGAGACGATCTCAGGACGAAACTCGCCTCTCAGAAAGGTGAAAAACTCCCAAGTAGCACGCCGCTACAGTAACTGCCGTGCGGTCATTTCGAAACGGGTTCTCCTTCTGCTCGCAGGCTACGGACACAACGCGGGGCGACATATCCGTTTGGGCGCTTCGCCTGGGGCGTCGGCCACACCTGCGGCGGTTTTGCTTCGTTGAGCTAAGCTGTGCCTCGATCCGCTTCGACCCGCTTCGGTACACTCCAAGTTCCTATTCCCGTGCCGCTCTTCTCGTGTCTTCCCCCTATTGGGCTGCTCCAACCTCGGTGTAAAAGCTACCCAGGCAGGCCCCCTTAACTTTGTAGACAATGCGTGTGGCGATGGGGGGTAGCGCACTCCCCTTATAG…	1089	non_coding_potential
C3097_s20711-comp0_c0_seq2	GGTAGAGTCCCCTTGGTAGAGTCCACTTAGCAGGGGGCCCATTCCCAAAGTGTCTTTCCCTATCCGGGATTCCCTGCGCGGCGTACGCATATAGGCAAAAGTGTAAGTCGGCGCATAGGTATACGTGCATATGAACATTTAAAAAAATTATGGGCACCCACGCGGACGCAGGAAAGTAAAAACCGTTGCGAACCGTCCCGCACAGCTCACCTAGCAATATGCTATATCATCAAACGGGGAAGAGCTACCAAATCGTCGCCCTCCAAAAAAAAAATTGCGAAATTGTAAAGGAAAAAAAGTCAATTAAAGGAGCGCAAAAAGATTCTCTCTTTTAACGTGACTATTAACACATAAAAATAACACACGCAGGAATGATAAAAAGAATAAAGGAAAAAAAAA…	636	non_coding_potential
C3888_s1189-comp3_c0_seq1	CTTTTTTTTTTTTTTTTTTTTTTTTTTTTTTTTTTTTTTTTTTTTTTTATTCTATTTTTTATTTTTTTCACCCCTTTGCACATTCAAAGCGAAACTGCAACTTCGTTCTCCCCCCTTTTGTCCCATTTTGAAATTTTTTTAAAAAGCGCAATGGAGTTGGGAAGGCGCCAGCCGCGGCTGCTTCGAGTTAGGGGCGCGCCGGTTGCCTTTCCACGACCAGCTCGAAACGAGGCGATAAGGGGTGTAACACACGGGTGGGCACACAGATGAGTATCTACGCCGCTGCGTTTGCCTTCAAATGTGCGTGGCTGTACAGTTGGGGGTCCGGGCCCCCCTCCACGCTGCCCACATTTGAAGGCAAACGCAGAGTAGGCATCCATATTGACAAAAAAAAAAAAA…	406	non_coding_potential
C3943_s22143-comp6_c0_seq1	GCCCCAAACATTCGGCTGTGTTTTTTTTTTTTTTTTTTAAACGTGTGTGTGGCTCTTCCCTTTTGGTGGTGAGTTAATCGGGTGGACTGGCTCCATGGTGGTAGTGGTCACTGGATCTTTCCGTTTTCCTGTGAATCTTCCCCCGTGGGAAATTACGCGCACGTTACGTTTTATCTCCCCAAATGATTTTATTTATTTATTTATTTTTTTTTTTTTTAGTAAGTGTTTAACTCTTTCACATGTGGGGGTGACACGTTCGTTCTTCCCAACACTTTGCAGGGGAAGCGGCGTGGGGACTTCACCGCACCGGACTTTACTCCATCCGACTTTACTCCAACGCGAGAGGGTTATTCCCCCTTTCGATGAGCGAAAAGGGAAGTATGCCCATGCACGTCTGTC…	1233	non_coding_potential
C670_s19993-comp2_c0_seq1	TCCAAACTAGAACGGAATAAAAAATAAACGGGAAATTTGCGGCAAGCGCGCGATAGAATAATGATGATGATTCACACTTTGGCTATTCGCCTATGGATGGGCTTCCCCCCCATTTTGCTCCTTTGCACACAACATAGAGCAAAGGGGGGAAAAAATACATACATGAATACCTACATACATGAATGCACACATACAGGCATACATATCGTGCCCTCTTTGAACCACGGGATGCAAGAACAATTAGTTAGGAAGCAATAATCCCAAGGAATGAGTAGACTGAACATTCTATACGCCAATAAATGGCACAGCATGGATCCAACTAATTTCCTTTGCCCCTCGGAGACTCATTAAACCACGCACATTGCTTGTGTGCAAAAGTTGGCTATCTACGAGAGGGAA…	741	non_coding_potential
C383_s16322-comp0_c0_seq1	ACCTTCTGCTAGGTACCTTCTGCGAGGCACCTGCTTGTGCCTTTTCTTTTTCGTAGAACCTGCCCTTATCCAGCTTTTCGCATAAGCGCTCTTCTGCATGCACGGCTTGGCTAATTTTTTTCAAGCTGCATGCAGAGCCTTTATAAAAAGAGATGCCCCGCGGCGCCCATACAGAAGTGTATATTATATGCATATATATATGTACATGCGCGCAACTTAAATATATTATATATACATTTTTGCTGCAAAGTGTGCCTCACAATTGGTAATTTTTTCCCCAAATGCATAATCACGGTAAAAATAAAAAACGCTTCTTTCAAGCAGCTGAGAGACAACTGCAGCGAGTTGGTCCAAATCGTTATACCGGCTGTGCGCTGCACGATTTCAGCTCGAGCTCTA…	2172	non_coding_potential
C592_s14753-comp1_c0_seq1	GTTAATATATATATTAACATATATAAACATATATATGCAAAAGTAAGTGTATATCTACAGGTACTGTACTTCGCCCGTTGTATAAACACCTTGCCGGCAAAAACTGTTATTTTTTGGCTAACAGAAGGAGGACGTTCCTTTTGCGCTAAACAAGTCACTCGATTTTTGCGTTAGGTAAAACTAAATATGTACAAACATGTGCTATCGCGTTTGTAGAGTTAAATCGCGCCATTAATCATTAATATAACATCATTTTCAATTTTACATAAAAATAAAAAATTGCGAGCATTCGTAAAAAATTGTCACATTTTTATAAATAGAAAAAATTGCAGAAAGCTAACTTTGGCACTAGATCATGCATGTACGTATATATACATCATATACCATCTATATATTGTA…	1983	non_coding_potential
C3267_s5342-comp2_c0_seq1	AAAAAAAGGGAAGGAAGAAGGGAAAGAAGAAAGGAAGGAATAAATTGGGAGGGCCTCCCCGCGAGGTGTAGAATTCTTCCGTTCGTTCGGGCTGCTTCCCCCTTTTCACTTCTTTCACGCCAGCGTGGACTCTTCTTTTCCGCGTTGGAGGCAAACCGGAGTGCGGCCTTGAGATTCCCCCGAACTGCGCATGGCAGGAGTTAGGGGCCCCCCAAGAGTGCTGTCCCACCTGCTAGGTGCACACTCCAGGCTGACGCGATGGCATGTATGTTGGCAGCCCCCACGTTAAGCATATGTGTGCAAAGTGGGGCTTTCAAGTGGAGCCTTAGCAGTGGAGCCTTCACAGTGGAACCCTTTCCTTCCGTTTGTTCCATTTACACGTGCAAGGGGAATTTTCTT…	847	non_coding_potential
C2274_s14955-comp0_c0_seq1	ATGTATGCAAATGTATACACACATGTAACATAAACGTGTGACCATAAGAGCGACGCGCCACAGCCACACAATGGGGTTATCCGCCTATTAGTCGATGTATCCCTCCCCCCCGTGAGTGTTTCAAAATATTAAATTTTAAACTAGCTGTACATCCGGACCAGCAGGTTGATGCTTTGCCAAATGCGCATAACGAGATCGCCTTCCTTCGATTCTCACCCAGACTTTGCAGCCCCTTGTTACATCTTATCAATTTGCTGCCCAGTCAGCCATGTGCAGAAAAAAAAATGCAAAATGTTAGCACACTGACGTAGCAGCACAGTAACGTAGCAGCGCAGCAAAGTGACGGCACTGCAAAAAGAATTACGACTTGCCAGCCGAACGGTGAGCAAATATGGACCA…	724	non_coding_potential
C1501_s15722-comp2_c0_seq1	CGGCGTTGTAACTCTGCGGAAAAATTGTACTTGTGATAACTCCCAGCTGGTGTGACCAAAAGACAAAAAAAAAAAAAAAAAGAAGAGGAGGAGGAGGAGCAAACAGAGCAGGTACAACTGCTGTGCGGGTGACACTCGCCGCGAAGGCAAAGGTGCCAGGAGCGGCGTGCATATCCCGGCGGTTAAGAGCGCACGTAGGCTAGCGCGGCACAAAAATCCACGCGCACGGGTGTACCCACGCAGCGTGCGCGCCTAGTGGGAAGGGCCACTCGCGCTGACGAATGAATCAAAATGGTGTGAACGTTCATTCGGGCGATCTCCAGAAAAAAAAAAAAAAAACAAAAGGGAAC	350	non_coding_potential
C2914_s3709-comp0_c0_seq1	TTTTTTTTTTTTTTTTTTGAAACGCATGGGAGGTTTACCACTTTGGTGCCCTTTTATAAGTGAACCAAAATTTATTAACTTCCTTTTTCCCTCGCGTTGCTTCACCAAGTTGTGTCAATTCCTCCGCATCTCATCGCGTTGTTTTTTTTTCCCTGTTTGGAAAAAATTTACGGAGAAGGAAGCAACCCCGCGTGATGTCATCCCCCATCTTGTAACTTCGAAGCGACGCCAGTAGGCCTCCCCTCCCTGGGGAAGATGACCAGTTGAGCAGCTTATCCCCCCTGGAATTTCCCCTCTGCTTTTTCCAGCAGATTTGCAG	319	non_coding_potential
C4913_s19993-comp0_c0_seq1	AAAAAAAAAAAATTGAAAAGGGAAAATTCGTTTAAAAGGTATAACACACCATGAAAGAGGCTACCTTTGAACGTTGCGCATTTTTTTAATCGTTTTGCTTCGTCATTTTTTAAGCGCTTTGCTTCCTCATTTTTAAGCGTTTTATTTCGGCATTTTTTAAGCGCTTTATTTCAGCATTTTATTTAAGCATTTCTTTCACTTGGTTGTTCAACCATTTCTTTATCTACCTCGCCTTTTACACGCTTGCCACTTCGCACGTTCGCTTATTCTTTTATGTTCCCAGCTTCGTCCCTAGGGGTCGTTACATTTAAAAAGTTTTGCTTGACGCGTATGCACATTCCTTTTTAAAGAAGGTTAAATGGTTACCTAAAAATTGTTTAAATGAGTACAGTTTGCAGT…	1240	non_coding_potential
C496_s18631-comp3_c0_seq1	TACGGGTACATCAATTTCTACATTTACGGGTACATCTATTTCTACATCTGCAGGCCCATCTGTATGTACATCTACATGCACATCTATTTCTACATCTATGGGGTCACATATAGGCCTTCTTCCCACTCCCCCCCCCACAGCTGCACCACGTTATCCACTGCGGCAACGATGTAGAAGCAATCTACCCACTGGGCGCATACGCAGGGGGGAAAGAAGAAAGCGTGCGCTTTATATGCCGCCTTACTGTTTTGAGTTTACGCTGGGGCGAAATTGTTTAGGCTCTTGCGGGTTGTTCTTCTATGAAGTATGATTGCCTGGAAATGTAGAATGGGGGTGGGCTATATTGGGATGGCTTTCTACATGTGCGTGTTTTTGCTCATCTGACAGTGCATCGCGCAG…	1288	non_coding_potential
C1166_s5826-comp2_c0_seq1	GCCTGACTTGGTCATAATTTTTTCCAAAATGTGACCAGTGCGCGTTTTTACTCTTTTTCTGCGCTCCCTGGGGAACTACCAAAATTGCAACGCTTTCGATCTGTTGTAAAGGAGGTTGCCGCTCTACATTGGCGTTTGCATCTCCGTTTGTTCCGCATCCAGTTTATCTTTTCAGTTCCTTCCGTTTGGCATTACATGACCGCCCATCGGCCTGTTTCGGTCAGCTCGGATGTTCATCTTCCTGCGTTGCTTCTTCACATAACGTGCGCGTTATACTTCGTTCTATTTCGTTCTGCTTAGTTCTGCTTAGTTCTGCTTCTTTCTGCTTCGTTCTGTTTCGTTCCACTTCGTCCCTTTTCATGCTTTTTTTTTCTTTTTTTTTGTCGCCGCGCTGAGTGC…	683	non_coding_potential
C4605_s11363-comp0_c0_seq1	GTTGGTTTTTAGACGATTCTTTCCGTTGTTATAAAATTATAGGCACACCTTCTGCAGCGATTTCGGAGCACTTACGTGCATACCCCTAGTGCTTATGTTATGGAAACACATAAGGGGAAATTTGTTTCTCATTTCGTCGGCTTTTTCCCTAGTTCTACTACTTAGGTTATCGTGTTAAACCTGCGCGGGAAAAAATGGGTGTGTCTGCAATGGACGCAAAATTCGGTATAGTAAGAATAGGAAATAAGAAGGCTTTCTTTCCTTTGGCCTACAGATAATTGCTTTTTTACAACAATAGCATGCTTCCTAAACCTTTTTAAACTTCTTCCATTAACAATTTGTTTTTTTTTTTCCCCTTATCATGGGCGATGATTCCCTTTTAGCGCATTATTTCCACTG…	2371	non_coding_potential
C1205_s2385-comp1_c0_seq1	GAATGAACGAAAACGCGCGCGTTAATTTAGCCTAAATGGGAGAAAACACTATTTGGCATTTTTTTCCACTCTGCATACCCATTCAGCATTTTTTTTTTTTTTACAAAATTGGATGTGTACGCAGAGGGAAATTTGTTGAACGCAAAATCGCGAACGGGAAAGTTATCACCCCTCCGTTTGGCCGCCTTTTTTCCACTTGGCGGCTGAGCCGTTTCGTCACACTGTCGCTACGCCATTTCGCAGCTTCGCCGCATCGCCGCTTTACCGCGTT	271	non_coding_potential
C2615_s14155-comp2_c0_seq1	ATTATATATGCTGTGATGTCGTCCCCGCCACATTCCTTGTGTATGTGCATAGGCCATGCACTTGTATTGTGTTGTCTTTGTTTCTTGGGGACTCCTTTAAAAAAAATGTAATTCATTTTTGTGTAGTGCTTCACTTATATATATCATGACAATTTGTTTTAAATTTAAGCTTTTTTTTTTTTTTTTTATACTTACATTTCGCCATTTCTGACCCAAGGTACAGCCATGTCGCATGGACTTTATTGATATTTTATTACATCGCATTTTCGCCTCATCTCATTTTCACTACATCGCCTTTTCACCACGTCGCCTTTTCACCCCCACAGATTGCGTAATCATTGCCCATTTTTTTTTTTTTTTCCTATTTTTTAAAACCGCTCCCATTTTACGTACCTTTGT…	663	non_coding_potential
C3527_s12201-comp1_c0_seq1	GGCGTGCTTGGCTTTGTTCCCCCTTTCAGTGGCATAAAATAAGTGTCACTTGCGAACGGGGAACAGCAGTGCCATGGTGTTACCCCCCATGCCCATTTCGTGGCAGTGGGGAGATACACGTGTGAGTGTAAATTGACAGGCGCAAAATGTATGTTTAAATACATGCAGTGCGCTGGAGTTTGCCAGAGAATGCTGGAGCTTGCCAGAGTATGCTTCAATTTGCTTGCATTTGAATGGCTGTTGAGAAGAAAGCCACAGTGTTGAAAAATAAAAGCCAGGTAAAATTGACAGTGAAAGGTACGCCACGCATGCCCATACGGTACGGGGCTGCAAACTTTAAATTGTAATTTTTTTATTTTGCAAAAAAGGTGAAGGACATAATTGAGAAGCGATTTTCAC…	440	non_coding_potential
C1430_s3047-comp1_c0_seq1	TTTTTTTTTCCTTCCGGCAGATCAGCTGGGCGTACAGATTGCCAGAACGGTATGCAGAGTTGGGGTCACCTTTTTGCAAACAAAAGGGGAGGAAGTTGGAGGAGGGCGGAAGAGTTGTACAATTATACGTTGGGACATGCCGAAAAAGTGTCAGAGAAACGATAGGGGAACACTGCTGTACTGCTCCCTATCATTAATGCTATTGGGAACATATAACCCTTTGCTGCAAGCATGTGGGAAAGTATCCCATGGAAACGAAGGAAAAGGGAGACCTTCAAATGGGATGCGCAGATGATGGAATAGTCAAGGGGCATAAAGGAAAGAAAAAATTGGAAAAGCAATTCGCCCTTTTCGAGCTAAAACGCGTTGTCATCACTACCTCCTTTGAA	389	non_coding_potential
C767_s16185-comp0_c0_seq2	GGCAAAGGGGGCGAACTCCATGGTTGCCTGTGGAAGCCTCCCTATCATTTTGCTCCTCTCTATTTCTTTTTACCTAACTTTTTTACCTTTTAGCTCTCCTAAGAAATGGGGCTTTCTCGCATTTTTTCTAATACCTCAATTTTTCCATTCATGTGTTATGCAACTCAGCGCATCGCAGCATAACGAAACACACCACGACATTTTTTCCCTCCTCTTATACACCCAGCCGTGGGGTAAATCACTTTACCCCAGTTGTAAAATAAAAACTCTTTCATGCGCTTCCTTCAAATGAGTACTCGCATTACAAAAGGGGGAAATTCAAAAATGGGTTTATCCGTAAAAACAACGACGTAGAGCTTTCTACAAAGGGTAATTTAGGAAAAGTTCATCGTGGTGTCC…	702	non_coding_potential
C3561_s337-comp0_c0_seq2	CAGAAGAAGACGAAGTTGAAGACGAAGAAGAACAAGAAGAGGGTGACGATGAAGACGATGAAGACGATGATGACGAAGAAAACTATGTATATGAAGCAAATACTTTACAAGGACGAATACAAGAACGGATACAACCTAATTACCAAAGGCATAAACATCAAATTTATCAACAGATAATGCATCAAGGAACAATACTACAACCACAAATAGTACATCCACATTTGCAACAACCACAAATGCTACAACCACAAATAGTACATCCTCAAATCCAACAACAACAAATGCTTCCATCGCAAATGTTGCATCCACAAGTACTTGAAAACGAATTAGATAAAAAAAAAAAGAAAGAAAAATGTAAATTTTCTTCCAAAAATATACGAACTTATTCGAATGATGATG…	552	non_coding_potential
C3236_s10667-comp1_c0_seq4	TTGGTTAGCCTTCCCTTAGATGTCTGACGAGGAAAGTGCGAGTTTTTTTTTTTCTTTTTTTTTACAAAACGAAATTGCGGCGAGTGTGCAGGGAGGAGGGGACTTTACGCGGAGGAACTCTCTCACGTTGGTGCTGTCCATACATCTGTGCGGTCCCCGTTTGTATGGTTCCCCTGTGCATACATATATGTACTCCCTTTTACATTCGAGCCGCTCAATCCCTCTGACCCCCCCCTTTGCGAATGATGACAAAGCTTTCTCACATGTTCGCAGTTGAGAGTTGAGCACAAGCAGAACGACTCGATGAGTTTTCACGTAGCCTTCACTTAGATGTCTGACACAGAGCGAGCTGCATGCCGGAGCGGCGTTTATGTGGCGGTGCTTGCCATCGTGTGAGCC…	998	non_coding_potential
C3471_s485-comp0_c0_seq1	GTTTATTATTATCTATATTAGCTTTTATTGCTCGGTTACGGAGTAATAGATTATTCGTAAAAGCTTGTGCAATTCTATATCATTTTCAAATAAAACTTTTAGTGGTTATGAATGGTGCTGCTGTTGTTAATACTCCTATTTGTTTTTTACTATTGCAGTGTTACACATAAAAATATAACTAACGAATAATTTGTGAATTATAAGTAGGTTTATTATATCGAAAACGTCTTGCCGATTAAAAAGTCTATTTTAGTAATTAAAACAAATTGTATAACTCGTTTACCTTAATATTAACAGTATATGTTTTTCTTGTATGTATAAGCCTTACTAAATTTTCTAGTAGCTTATTTGTTACATCCACGTTTAAGTTCACATATTTTTGCAATCATTGCAAACGTT…	492	non_coding_potential
C4339_s4196-comp3_c0_seq1	CAAACAAACGGATGGACAAACAAATGGGTAGACACACAAACAGATAGACAAACAAACGGCCAAACAAACACACAACTGACAGACAGAACAAACGAGAGGACTGCTTCATACGTGCAGCCTATCGCAGGAGGACTTCCGCTCCGGTCGTGAGTTCCTCGCGAATGGCCCCAGCGAATTGTGTGCGCCTGCAAAGTTCGCCAGCGCGAAGGAGTGCTTCACGCAAGGGAAAGGAATCCTTTTCTTTGTTCACGTGAACGCCGCACCCTACACAGGTGTGTGCACATGCATCAAATGGAGTAGACATCCGTACAGAGACATCCACTGGCGCACGTGGATGGACAGGTGGGAGGGGGGAAAAAAATATTTAAATTATTAACTGCTTCACGATATTAAGAAAAT…	746	non_coding_potential
C3941_s947-comp4_c0_seq1	GCGGACGTGCAGAAGGACCTACCGAGTGGAGAACCCGCTCATCAGGGTTACTCGCCATGCGGTTAGCATTGATGTACCTTTGGGGGGGTAGGTGCCCACGTAGGGATGCAGCCCCCGAAGGGTCCACACAAACGATGGGGCTGTTACGCGGAGGTGCTACGTTGTATGTCCCCACGCCGCTTTGCTTCCCATCTAATAGGCAGGAGGAGAAAAACAAAAAAGAGCTTCACCCTTTCTGGGTCACTCCAATGTGAAGATGGTATCGATCAGCATACCTCCACACGTGGCTTCTGTTTGGCGATCGCCCCAAGTAGTAACCGCCGCAACGTTGGTCATCACGTATGCCTACATGGGCATCTCTCTGATGGTTTTTTTTTTTTTTTTTTTTTTACCCTTCCA…	570	non_coding_potential
C3783_s10094-comp0_c0_seq1	CTGGCGGAGCGGTGAGGAAGGGCTAACAAAGCGGTGAGGAAGTGTTAACAAAGCGATGACCAGTCAGTGGACGCTCATGCACAACGTTCGCCACCCACTTGGTCTGCTTCTTCCTCTTCCTCTTCCACTTCCACTTCCACTTCTTCTTCTTTTTTTTATTTTTTTTTTTTTCGCGGCACCCCCGTGTGATCGAACTATGCCAGTACGTTTTGCAAAACGGGATGACTCTTCCCCCTATTTTGAGCACTCCTCTGGGGAGAAGAGAGTTGCCTTTCTCTCCCCTGCCTCGTAACCGCCATGTTGTTTGTCTATCGGTACTGCCATTTCCCCCTCGTCGAGAAGGACCACCGGTGGGGGGTCGTTCCTACACGTGCCCACCACCCCAACGGAAGGATGTTG…	709	non_coding_potential
C2467_s4150-comp1_c0_seq1	GGGTGAGCGCCAAAGGGGAGAGCGCCAGCAGGGGGGGGTCCTCCTCCCAAGAGGGGTCCATCTACCTGGAGAATCATCCCCTCCACCCCATCGTTTGTGCAGTTGGACCGACCCGTTTGTAAAAGCGGTCGATTTGGGGGGAGACTGGTTTCCATCGCGGACGTGTCGCGAAAGTGGCTAGCAGGGGACCCCCGTTTTGCATACATTTATTTATTTTATTATTTTTTTTTTTTCCTTTTTGTGGCGTATGCAACTGGGGCGGAGTTTGCACGTGTGAACCCTTCCGCTTGCTTCCCCCTTTTAAGCGAATCGATTATGGGAGGGTTGCCACATTTGCAGCCCCGCCGATCTGCATGTGTGGGCGCAGCTGCTGTAAGCGGCCATATCTGCGCGTTCAGT…	624	non_coding_potential
C5440_s2807-comp2_c0_seq1	ATAATTTGTTTACCTCTGTGTGGTTTGATTCATATTTGTGCCCAACTCTGGTTGTCCTATAGTTATTTTTCTTGCTTCTTCTAAGTCAATTATTGGATAGCATCAAAATTTGCTCTATTTATTACTAAAGTGACATTCTTTTTTTCATTCAAAATGATCATTCAAAAATATTTATGCAGAAATAATTCCCAACTGTTAATCACAAAGGAGATATAAATGACGACCATGTAATTGTAATGATTATTATGCTGCAGTTTTTTATGCATAACTATCCA	275	non_coding_potential
C567_s18676-comp0_c0_seq1	GCATAAAGTGGGCAAATGTGCAGGCATATAAAAAAGAAGAGAAATAAACGGAGGGGGGAAGACACAACACGGGAATGGAGGTTACACATGGGGAGGACACGTCACCCAAAGGGGATTTTACTTTTCCTGTCAGCACTACGCCGGGGCTGTAAAGACTTCCTTCTGCTCATCTACTGCATATAGCGCACCTGCAACTTTGCAACGTGAAAAAGCAGAAGGGGGGGTATAACCCCCTCTTTGTGCTGTAAAATTGGGACCATTTCTCATTTTTTTAAAAACTCCCCTTCATCACAATCGTTTTGAGAGTAGCATTTTTACCTCTTACAGTTGGACTGTGCACACACAGCAAATGTGTGCACCTGCGTCAGTTGCGACGATAATTTTTTGCTCAACTGAAGA…	889	non_coding_potential
C1186_s2732-comp2_c0_seq1	AACGTCAACGCCAACGTCAACGCCGACGCAAAGTCACCCACATACGACATGCGCTGGGGGCTTCCTCCTCATGCACGTTGGCAGGGAAGTACGTTTTGATATTCATACAATGGGATGCAAAAAAAAAAAAATACTGTTCCAACTGCTCGGGAAAGTTGGTCAGTCGGTGAGTTCGCCTTCATCAGAGGGCAGCGCGCCGATGCGTTTTAAATCATCGCGTAGGTCGCGCAAGCGCTGGGATGCGATGGGAATGCTTTCAGATACCTTGTGATACCTTGTGATACCTTGTGATGCCTTGCGATACCTTGCGATACCTTCCTGATGCGTCACCCTGCGGAATTCTTTTTTTTTTTTTTTCCATCACGTGCTCTCCCTTTTTTAATTTCGCCAAAATAGCTG…	477	non_coding_potential
C830_s17303-comp10_c0_seq1	GTGGTTTAGAAAAATCAAAATATAACGTTCTGTTGTATATTTTATGCAAAAGCACAATCTGCAATGACAACTGTGACGAAACTATTTTAACTTTTGCAAATCGTTTTTTTCATACCTGGAAGTGTATGCTCATGCTATTTGGTTAAGAAAAACAGGTAACATATTTTCTCATTTGCCATTTTTATGTAAGCGGAAGGTGTACATTTTCAACCAAATTTTGCGTGAACTGTTCATATTTTTTTCTTTTTTTTCTGTGCACTTGGCTGTTCCCATTTTTCCCATGTAACACCTTTGCAGGTGCGCATTTTCAACTTCTCATGCGACATGGTTGTATGCCCCAAATGGGGAACATCATTTTTACTTTAGAGGAAAAAGGAGAAAAAGAAGTGGCCGAATGTG…	608	non_coding_potential
C4801_s38-comp0_c0_seq1	TTTTAATAACGTAAATTTTTCTCTCAATCTGAAAATTTTCCTCTTTTTGATATATTACTCGAAACGTGAACCAGTGGATGTTTTGAAAACATCACATATAAACATATTTAGCACATGCTATTTTATTAATAACAGGAAAAGACCAATAATTATTAAATATTGTAGTAAAAATTCCGTAATGTTAGCACTGCTCTAAATGAATTAAATGATAATTGCTCTAATTTTATTCTTTGTATAACTTTGTTCATAAGTCACAAAAAACATTTTCGTCTTTTTTAAATTATGATTATATGTGGCAAAATGATGCAATGCAATGCAATGCAAAAGGAAAAGAAGAAGAAAAGGAAAATATATTTGTTAGGATAATAAAATGAGAATAAACCTTTTTATAGCATCATT…	1176	non_coding_potential
C5819_s2075-comp6_c0_seq1	TTTTTTTGTCCGTAGAACAGGTCTAACATAGCTTCATGTCGGCATGTCCGTGTAATGCCTGCTCGCATGTATTACGTACACATGCTTGAGCGAGTTGCATCTCTTTATTTTTTTTTTTTTTAACATTTTTTCTTTTTTACAATAACTGCCCTCCCCCCGCTGTGTCCTACGTACACATTTATGAAGAGATATACGACTGCATTTTTATGCTCGAATTCGTGCAATTCAGTAGACCCCCTTTTTGCCCTTCTTCTGTGTGAAGGCATTACATATGACACTTTAAAAAATATCTACATGTCGTAACGTACGCGCGAATCTGCTGTTGCTTTTGTTTAAATGAAGAAAAAAGCATACATCAGATTTTTTTATTTTATTTTTTTATGGAATTGTTGCTTTTGC…	534	non_coding_potential
C6195_s21073-comp1_c0_seq1	AAAAAAAAAAAAAAAAAAAAAAAACATACATACGTGCATACATAAATATATACATATGTATATAATATACTTGCATGGCTACTTATATGCAGCAACGTGCTAACGTAGGAGTGCCCCTCGCATATGGCCGTATGCATATCTGTGGGCGCTTACATAAGTCTTCCCCCTATGTAGGCATACTTACCTATTAATGCCCCTCACAAGATCAAGCACCAATATATGCAAGAATACATATGCCAAACGAGGAAGATACGAAGCTTTTTTGCCACCAATATATACGCACCCGTTCTCTCCCATGCATCTACGCATGTAGTGGCAATGGCAAAGGAGCGTCAAAGTGAACATGCATTTTAGTAGGCACTCAGTCAGCCCTCTCATAATCCCTCACAATAGCACTCG…	437	non_coding_potential
C3224_s12825-comp1_c0_seq1	AGTCACAAAAAAGTTACAAAAAAGGTGAACAAAAAAGCTACAAAAAATACAATAAAATGGGCACAAAAAGTTGACTCATTTTCACCAAACGTGGCGAAAAGGCAAACCAGATGACCAACACAAACGCCCCACTGACTTACTCTTCGGACACCTATACCTGCACACCCCTTTTTGCCGCGAAAATGAACTGCTTTGTTGCCATGCTCGCCTTTTCCGACCGAGTAGCCTTCTCACGAAGGGGGATAAATATCCCCCTCGGGATAACGCACGTTTGCCCTACAAAACCGCACGTGTAGGGATACCTCCACAGAACAACTACGCGAAAGTTCCATGTCAGTTCACCAGTCGCCCACGTAACACCGTCACGTAAAATTTATCACGTAAAAGGAACAAACTTGA…	488	non_coding_potential
C4439_s8928-comp6_c0_seq1	GGAGGTTTTTCATCAGTTGCGTCCGAAGCCAAAAATCACCACAACTGACGCGTAAAGCTTTTGCAGCCCCTATTGGCGCTTCTGTGCGGTCCCTTTCGCCGCCCTCTTCGTCGCCCTCTTTGCCTTCCTCTTTGCCGCCGCTTGCCCCCTTCTTGTCACCCACCTGGCACTCGCTACATTTTGCATCCCCGTGGCGACAAAGCGAATAGGGGCATTCTGCGTAGGCTGCGTCCGACGGCCGCGCAAAAATCGCGAAGGAAGGGGGTAACAGGGGGAGGGGCTATTTTTTTCGCGAAAGATGCGCAAAAAAGGAATTAAAAGGAACGCACGGAAAGGTTACATATCGCTGGCCGAGTTTCGTTTCGTTCGTTTTGTTTCCTTTTTTTGTTTCTTTTTTGT…	558	non_coding_potential
C3413_s10807-comp2_c0_seq1	TGTAGACGTGGGTGTGTACGTATGCACGTGTGCGTATACCTGTGCATCTGCTCACTTCTTATTTGCACCGCATGAGAGTTTCCCCCCTGACGTGCTGTGTTTCTCAAGGGGGCGTACGCTCGGCCGCGTCTCCTTTTTCACAAAGTTGGCGTTCAATCGATGGGCCATGTGTGACAAGTGGCGCATCAGATTATCCGTTATGTGAATGTGCGGTGATATGTGAGGTGATCTGTGGTGGCGGCCCCCTCAGCTGCGCATTGGAGCGAAGCAAAATGCTCCACGGGAAGGCAATTAAGCACGGCAAGCCACCACAGGGGATTCACAATACGGAAAGGGGGAGAAGTTTACAGGCACACACAGGCACATGCAGAACCACAGATGGCATACTACGCTACAGCA…	1338	non_coding_potential
C1778_s3020-comp0_c0_seq1	GTGGACATTTTCGTCTGAACCGTAAAAAAATAAATTACAAATCTGTCTATCTAATATGAACTGAATAAAATTTTATATCTTCTCATGAAAAGCCAAGGCTACAGGCACGCATTTGAGAGAATATGGTTGTTCTAAAACTATAATATGTCGACTGCTTATTTGTCTATCATGTACATTCATCTTGTTTACGTTTTTTATATATACATAAAGTCAAAGAAATTTATATAAATATATTTGCTTTATGCGAAAGAAAATGATGCACCTTTCAGTAAAATACAGACACATGGCAAATGAGATATGTGCATTCAAACATTAAAGCTTCACCGATTTTTCGCTTATTTTTTTGTTCGCATTGTTTTTCTGCTAATTTTTTCTCTGTGCCTATTATTTTTACACATC…	722	non_coding_potential
C2826_s12349-comp0_c0_seq1	TGGCTACCTACCTGTGCAGCTGCGCTTTTGTGTGCAAACTGTAAGAACGAACAGGTAAATGGGGTAAGAGAACCGCTTATAGGATGTACGATCGGGAGAACCAAAACCGTTACCCAGTTGCTCTGTTTACATGTGAGAAAAGCTTCTTTTGTCACTAGATCGAGAGGGGAACCTCCTAGCCATTCAAAATATCGCATGACCTGTTCATACAAAAATGTGCCATTTGGCTAGTCATTAAAAAAAAAATCCTCCCGTATGTGTGTACTGTTAGGTAATTATTTCCCAAACGGGTTATAAAATGACAGGGCAGGGCAGTGAAAAAAAAAGCAGCTACGGATCAGCGGCGGAGGTCTACTTCCCCCACTGTTAAAATAAAAGGTAAACATTGATTTTATTTGC…	526	non_coding_potential
C3608_s718-comp0_c0_seq1	AAAATAATTAACTGAAAAGGCGCAAATGTTTCATTTTAAAAGCGACGCCACCGGGAGGGATGCGCGGACGGGGGACGCCTATCAACTGCGCGCACGCATGCTATGCACGTACCTACGGACGTACCACATGCGCACGCCGGGGGGGGTGGGGTCAACATCAACGCAGAAATGGACTGCGCGCAGTTCACGCAGTTTTACGCCGATTGAGGCATACAAAAGGGGGAAGTGCAAAATGGCGAAGCTCATCAGCAGGGAAAGCACAAACGTGTACGCTGCACGTTGCTGTGTAGGTTAGCTTATGCCGCCTTGCGTTTGTGTAGGACCATTTGGGGGAAAATGAGAAAGGGCCAATTTTGCTTCGCTTTGTTGTGCTTTGCTTCGCTTTGTCGCTCCTTGTTG…	508	non_coding_potential
C5898_s79-comp0_c0_seq1	CAAAAGTTTTCGATTTTTTTCTTAAATTAAATAAAACAAAAAAATTAATTATAACATATCTGAAAAAATTCATTCTTCACTAATTTGATAGAAAAATAAAAATCCAAATATTTTACAATAAAAAAAAAAGCAGGATCTGCTATTTTTTGAGGGCACATATTATCTCACTTTTATAGTCTCTTCACACTTTTTTTAAATCATGCTTTTAAAGAAATCAAACACCCTACCAAGAATATTTTGGAAGAGAAGCCAAAAGGTGCATAAATGTCAGAAGAACGTGAAAGGAACCAATGCAATTATTTACTTACGAAACATGAGGCTGATCTTCAACATTTTGTCTCATTCTCGCAAAATGCAAAAAGGCATTGTGTTTAAGGGACAAAAATAATTAGAAGCGAG…	906	non_coding_potential
C2662_s7773-comp3_c0_seq1	GACAAACCTCCTGACCTGACAAGGTACCTAAATCGATGCGCATCGACTGCTCGGAAGTGAACAAATGGGGAAAATGGAAAAAATGGGAAACATGAGAAAAATGGGGGGAATGGAAAAAATGGGAAAGAAATGAGAAAAATGAGAAACACTTCCGATGCATACACACATTTGTGTGGCCTTATCGAAACACTCTCCACCTTTATCACCATTAAAAGGGTGACAAAGTGGGACGGATTTTCTTTTCCCCCTTTGTACGTCACCACGATAGACATATTTATAACCTTTTTTTTTTGTTAACCCCTTTTCAGGCCTCCT	315	non_coding_potential
C2226_s20294-comp0_c0_seq1	TGCAAATATATGCAATTCAAACTGTTCAGAGGGGCTTTCCTCAAAATCGGCTGAACATTTTTTTTGGTGCATTTTCCTTTTCACTGTGGTGGTTATGTGGTGAAGGGGGGAAAAAAAAACAGGCATAGACACTGGTGCCTCGGGGGGGGCAGGCACATATGTGTGCATGTACAAATGCATGCGCTGCGGTGGGACGGACGGGTAGCGGCTTCGCCACCCTGCTCTGCATGTGGCTTCGTTGCGCCTTCGGGTTAAGCCGCTTCTTCACGTGGTTTCCTCATGAGACTTGTTTAGCGCACCATTTGGGTGTTGCTTTCTCCGTATGAGTTGTCCCAGGTGATCTCCCCGATTGATCTCCCCGGTTGATCTCCCCGGTTG	378	non_coding_potential
C1917_s19007-comp12_c0_seq1	TTTTTTTTCCCTTTTATTTTCTTTTTTTTTCCCTTTTTTTTTTTTTTTTTTTGTGTGTTGTGTGAAAATTTGGAAAACATACAATTCGCGTTATAACTCAGCGCGGAGGACAATTGTAAATACTTGCATATGCGACGTATCTGAACGAATGCCCGCATGTTCGGCCATTCGTGTGTACATTTGTGCGTATATTGCGCGTGTATACATACATGTATGTAACTATACATATGTGTTTTATGTGTTTTATTTGTTGATCTGTTGATTTGTTGA	270	non_coding_potential
C4406_s18307-comp7_c0_seq1	GTTTTTCAAATATTAAAAATTAAATTTAATTCGAATGTTATTTGGGTGTTAAGCGTGCGCTTTTGTATGCAAAAAAAAAAAAAAAATTAATTATAAACAAAATTTTCTTCATTCGGGGAAGAGTACCGGGTCTGGTACACATAACATGTCCATGTGTATAGCAGTTGTATTGCTTTTTACACAGGCGTTACGAAATGGAACAAAGAAAGGGGGCGCAACGAAATGCGGCGCAGCGAAACGCAGCGAAACGAAACGATAGGCAACTAAATGCTGCGAAGTGCCGCGAAATGCAGCGAAATGTGGCGAAGCGCAACTAAAACGAAACACAGTAAAACACAGTAAAACACAATGAAACACAATGAAAC	365	non_coding_potential
C1332_s14001-comp1_c0_seq1	ATTTTTGTTTTTCTTTATATTTTTGTTTTTCTTTTTTTTCTTCTTTTTACTTCTTCGCATAGCTGACCCCTTGGCAGCTTCTCACCCGTTTATGCGCAAATGTATACCTGCCTCTCACCCTTTAACGCGTAAAGCGTGAACGGAAAAAAAGGAGAAAACAAGTTAAAACCAGTTTTACGCGCGAGTCAGTAGATACAAAGGTACTATATTCCTTTGTACTGTTCACTCGCTTCCTTATGCCTGTTCATTTTTTTCCCGTTCGCCATTTCTCAATATAATTCTTCCTCCCCAGGAAAAAAAAAAGGGCCTTTATCTTTACGTGCACGTGTATATATATATGTACGTACACTCCTGAATGAACATGTACGCCCAGTAGGCCGTATCAAAAGGGCAAATTTT…	1151	non_coding_potential
C3910_s21351-comp2_c0_seq1	GCGGCAACTTGTTCAACTTTGCGCCACGCTGAGCGTGTAACGAGCTGTTTCGCGAACGCAGAATTAGCGAAGATGAATCTCGCAAATGTGCATACATGTATGTGCGCGCGTTCACCATGTTGATGTTAATTGTTGGCATTCCGCGCGCTTGAGAAGAAGGTGCCACGTATATTTATGCATTTTAAAAAATGCAACTCGACTTTGAAGCAAAAGTAGGATGAGAAAAAAATGACCACCATGCTGTTCGCGCGTTATTTTAGTGTGTTTCTTCGTCACATTTGTTCAGCGTGCTATTTTGACACTTTTGTTCAGCGTGTTCGTTTGGCGTGTTCGTTTTTCACATCTGTGCAACGCATCCGCATAACGCCCGTGGGCAGATCAAAAAACGAACAGCTCTAA…	2108	non_coding_potential
C5511_s6810-comp0_c0_seq1	GGCCCCCCCCCCCCTTCCTTCCGGAGTTGGCACACATGCGTGGCGAAGCCTTATTTACACTGCCGCGCGCACCCTGTCAATGAAACGAAAAATGGACATCTTCCCAAATGCGTGATTTTTTTTTTTTCTTCTTTTTTTTTTTCGCGAAAAACAATCGTATGTCATAACTTCTTCCCTGCAAGCGCCACTGCACAGTAAAAAGTGTGGCTTTATCAAAGCTGTAAATGCGCGTGGTGAAATGGCTTCATTGCAAGAGTCTGCGCAGGGAAGGCAGCACTCCTCGGAGGTGCACACTGCGGTGCTAAGTGGCTATGTAGAACGCCTCCGCGCGGGGTCCATGCATATCCGCATTTGGTCAAAGGTAAACACTTGGCAGAATTGGAAAAAAAAAAGGAAAAA…	740	non_coding_potential
C6524_s510-comp0_c0_seq4	GTAAAATTAAGTTAAACCGTTGTTTCTTTTAATTTTACTTATAAAAGGATAGTATATGGGTTTTTCTATTTTTTCACCATTTTCGCTCTTTTTTTTCGCAATTTTTTCAATTTTTCCATTTTTTTTATATAAAAATTTGTGTTTTCACAAAAAGATGGTATTTAATTATGAATAGACATCTCACATAAACGCATGAAGCCATTACACGTAACACATCATTAATACAAATTTAATGTAAAAATGTAGAACAAAACAGCTAAAATTAAAGCACGACAAGAAGAAAAACAACAACCAATTAATTCTGTGTGTAGTTTATAGTGTCACAAAAAAAAAAAAAAATTACAGGATATCATATGTACTCACAAAAAAATATGAACTTCTTTTTATACATAACTGGAA…	1282	non_coding_potential
C4553_s1178-comp7_c0_seq1	AAAATTTGCGCCCACTGGGGGGACCCACAAACGCGCGAACCCCTCCGCCATTTCCTCCCCCCAGTTATATTCACTTCCCCAAAGTGGGGAAAAAAAAAAATGAAGAAAGGCAACACGAAGCAAAGTGAAGAAAAGCAAAACGGGAGGAAGCCATTTTACACACCACAAAAAAAAAAAAAAACACAAAAAACACAAAAAATATAAAAAATGTAAAAAACGCAGAAAATGCAAAACACACAAAACGCACAAAACGCAGAAACGCAAAGCGCACGAAGCACAAAAAAGCAAAAAAAATAAAAACACGAAAAAGCAAACAGCATGATGACATAACGTAACATGGCCAACGCGACGAACCAAAACGCACATGCACCTTTAACGGCCGCATTTCACACATAAGAT…	680	non_coding_potential
C1601_s11894-comp2_c0_seq1	GTGGCCACCCACAAAAGGGCGTACCAACATGTGCAGTACGTATATAAACAAAGTACTCATCCAAGTGTGTGTATTTAAATTCGCCCTGTGTACGCTTCTGCGTAGGCATATATGTACGTTCGTACAAATGGGTCATTCACCGCAGGGCTAAAAAATGTGCTTCTCTTAGCCGTTTGATCCTGCTCATGGGAGGCGCCTCACCCGCATTGTATAGAGGTTTGCCTGCCCCATTTAACGGCCATTCGTTTGTTTATTTTCCAGGCGCGATTAATGTGACACCCCGGGGGGGAGGTGCACACAATTATGCGCATATGCCTTATGCGAAATGTACACAACGTGGGAACGTTT	348	non_coding_potential
C2947_s7213-comp0_c0_seq1	TTAAAAAAAAAAAAAAAAAAGAGGAGTGAATGTGTTTCAGTAAGATGCCTCACTGGGTTCATAAATGGACACAACGGAGTGGCAGCACTGGCCATCCATCTGGGGAAGAAATGAAAATGATTAATCTGCGCCGTTACAAAGGGAGTTAAAAAAAGTGTAGCGTTGATGGGTATTCAAAAGGGGAAGAGGGAGCAAGGCGACAGGGCGTGTCCTGCTTCACTCCGGGGGGTGCGCGCAGCTGTAGGCAAGCACGCATCGACGGAAGCACATCGACGGAAGCACATCAGCTGAAGCACATCAGCTGAA	306	non_coding_potential
C600_s19435-comp1_c0_seq1	AGGCAGCATCGCATATGTGCTATTTTTTCTGGGGGAGCATAATGGCGGCCGTGTCCCTTCACCTCCCAACCCCATTATATGCGTGTGTTCCCCTCGGCATACATAATGCTCATACGCACCCCTCAGCAAGTTGGCAACACAGTCAACACAGTCAACGCGGTCAACGCGAACACACAAATGCATACAGTTAAGCAAAGCGCGCGCACACCGCCATACGCGTATGAGAGGAAACCCGACTGGATTCGTAAAAAATATTTTTTTGTATGCTGTTAAGTTTTTGTTTATCATTGTGAAATAATTTTTTATGAATTTCAAATTATTTTTTTT	327	non_coding_potential
C4026_s9404-comp0_c0_seq1	GCTTTTTTTAAGATCAAAATTCGTTTTAACTCCTTAGATTTTGCCATTGTAAGAAGAAAAAATCAAACCTAAACAATCAACCCTTCTATTAATTTAATTTTGGTGGGATAGAAAACTTCCACAATTGTAAAATAATGGGTTCTTATTTCCCCAATTTTACAAATCGGTATTTTTTCAAGAGGGTTCCATTTTTTTTCTTACATATCCGCATGTTCCCCTCATAGGCATTTTAACATATTAAAAACAACAAATGAACAAAAAATAAATGTAACTAACTGCCCTTTTTATTGTTAAATAAATTCTAAGTTTCCAAATAACAGTAAATTACACAAATGAATTATGCATTTGCGACATCATCAAGTTTGCAGCTTTTACCTCTCCACGTGGAAAAAAGATAAA…	1931	non_coding_potential
C2763_s229-comp0_c0_seq1	TTGGTGAAGATGTTTTTTTGTGTGGCATTTTTATAAAGATGTTTTTTTTTGCTACGTCACTATGAAGATGCTTTTTCCCGCGGCATTTTGAAGATGTTTTTTTTCCGTGACATTATGAAGATTTTTTTTTGTGAGGCATTTTTTTTTATGAAAATCCTCTTTTCCGGGGCATCTTGATCAAGATGTTTCTTTTTTTTTATGTAGCTCTATTATGAAGATATATTTTTTTGTAGCGTCATTTTGAGGAGATTTTTTTTTTTTTGCGCTATTATGAAGATGCTCATATATGTGATGTATCAATCTGATGAAGATACTCATATATTTGAAGTGTAAATATTATGACGATACTAATGTGTGAGGAGTACCAAAGGGGAATATACTGATGTGTGATTCGCACAG…	756	non_coding_potential
C6482_s1782-comp1_c0_seq1	GGGGAACTCACCTGATAAGACAAACACCTGTTTTGTTGCTTTTACTTCTTTTAAGAAGAAAGAAAGGAATGGTCCAATTTATGACGGCCTATCCCAGGGGAGGTGAGGGGGTTATTTCTCCCCTTTTCGGATTTATTCACCTGAGAAGATTTAGTCGATTGCTTCAGTGCAACTCTTTTGGCTGCTCAGATGGATGGTGTGATAACCGTGTGCATGTTTTTTTTTTTACAGCGATCATACTTGACACCCTGCTCAGGTAAAACCCGCTTATTTTAAAAAAAAGAAAAATCCAATAATGTGCTAAATTTCCCCCAAGCTGCTTACTTCTGCAGAGCGTTCGCACGATATATATGCAACTTGCTGAAGTGAACAAAGTGCTGAATGACGGACTTTATTTTT…	465	non_coding_potential
C1716_s21535-comp0_c0_seq1	GTAGAAGTGGGTATGCAGAGAGGAGGCTAAGCAAGGGGGTCACTTTTACGCGGGATGACCGCACAAAGGGTGGTTAGAAGCGGGACGACTGCACAATGGGTGGCTACACAATGGACCCCCTGCTCCGGTGTGTTTTTTTTGGGGGGGGGAGACTCAAGCATGCGCCTTCACGAGTGTGCGAATGGCACAGGAGAGCCAAACGGACTTAAAAAGAAAAGCCGTCGGTACAAAAGGGGGGCAGCTGCTTAGAGCGATGCCGAGTGATTCACGTTAGGGGTGATGAACAGAAGGTGAAGAGGGGGGTGCACATCGCTTGCAGTGGGTAAAAACAAGGCGTTTCGGTGGAGGGAGAGGGGAGGCGAGAAGTGTTAAAGCGTAGGACATCAGTGGAGTGGCTCT…	1004	non_coding_potential
C3808_s22155-comp1_c0_seq1	AAGGGAAAAGGAACGAGAAAAAAAATGGGAAAGAACGAGAAAAAACAGTTGTTTTCCCCTATCTTGGGAGGGCGTAGAACATATAAAAAAAAATCCAAAAAATCAAAATGGACCTCACTCAACATGTGGGTCTCTAAACTGCAACAACAGTGGAGTAGTATTCACATCAGCATAGTGCTGGCGTTTTATAAAATGCAAATCGATTTTTCTCCTTTTGTGTCGGCTAAAAAAAATGTCCCTGGGAATGGCGGCGTAAACGCATTTACCCGCGTAAAAAAAAAAAAAAAGGATAAACAATGGTCGCGCTCAGATGGGTTAACAAAGTGGCCATAAAACACCAAGG	343	non_coding_potential
C6285_s3814-comp0_c0_seq1	AAAAAGGGGAAGGCAACAATTCCTCAATTTGTTTTAAAAAAAAAAACAGGTAAAACAAGGTAAGAACCATTACAAATATTTTCATTTTGCACATTACAGGAAAAAAAAAAATTCCACCATTTTATGTTTAGGAGCGATGTGTACGGGTGATCAGATAATGTATATATAACATTCACTTCCACAGGGAGGGGAGCGAAGCATTATGGCTTTTCTCCCTAGGGAAGAACTTGCACATAGTTAACCTACATATAGGGCTTGAAAAATATGACGCCCGTTAAATCGGTCGCAAAAGGGTGGGGAATCTCCACACCTGTTGTTCGTTCAAGTGGATACCTAAACGGGGAAGTAACCCCTACGGCACATGCAAATGGCAGATGGCAAATGGCAAATGCCCCTTGG…	495	non_coding_potential
C4153_s4559-comp0_c0_seq1	AAAACATGCCAAACAAATACATTTTGTAAAAATTACTAAATAAAGTAAAATCGTATGAATTGAGCCCTCATTTTATTGTTACCAAATTGTTGGTGAGAATAATTTCAAGGTGTTCAATGTGCCTCTAATTTTCTTAGCCTTGTTCCTTGTGTTAAATATTCTCCAATTGAATGATGGTATTACATAAAATGGTGGCGATTTTGCGCAATTAAAAGTGGGATAATTCCGAAGATGTTTAGAAGAAATGTCGCCTCTGATAAATTATATCGATACAAGAAATAATTTAATGACTGCCTGTATGGACAGAAATAACTCCACTGAAATGGAAAGTGCAGGACAGAATGAGGATCATTTCTTATTATCCGAAAAAAAGAAAAATTAGACGATTAATCGTATGAA…	674	non_coding_potential
C3835_s12146-comp0_c0_seq1	GATAAACGCGTACTCATAAAGAGTAGCACGCACAACAATTTTTTTTTCGAATGCGTCGCCCCTCTGCTGCCCCTTCCCAAGGAGAACACTTCTTACCTACCTCGAACTCTCACAGCGGGGAATACGCAGGGGGAGGAAAATTAACATCAGCAGGCAGGCGAGCAGTTCCGCAGTAGGCACATGCGGGTATATACCATCCAGTTGCGACTACCTTTGCCTTTCCATATACTTTTACGCGTCGTGCATCTTACATTACAGGGGGAGGGGCAATTAAGCGAACCATACACGGTCGTATCGTTTGGACGTTTACATGGCATGTGCGTCGTGCCAGCTTGGGGATTCCCTTGACCCTCATCAGGTAAAATTGAGGCGTATAGTCAAGTGCGGACGCGTCCCTTT…	988	non_coding_potential
C625_s306-comp0_c0_seq1	AAAATTCAATTCATTACATTTATTACTTTTTACTATATAACATTAAAAAAATACATTATATCCATTGCAGAAAAAAATGAATTCCTTTTCGTTCATTAGAAGCTTTGCCATTATCCTCTTCGTTGGAATATTTCAATATCACAATGCTGATAATACTTCTGGTAAAATAATTCCTCAAAGAAAAACGCTCGACTCGTCAAAGTATTCAAATTACAGTCGATTGTTAGCAGGTGGTGAAGCAGATGCTGAATCAAATTTGGCCAAATCAAACTTGGTCAAATCAAGCTCAGGCAAAACAAACGTAGACAAATCGAACGACAAAAAAATACAAAACCAAACAGCTACCGTATCAGACAAGAAAAAAAAACCTCGTGATTATAACATTTTCAAAAGAGCAGA…	983	non_coding_potential
C1870_s1994-comp1_c0_seq1	AAAAAAAAAAAAAAATACATAACAGCACAACACAACAGAGCAGAGTTCAGCAAAGCAGAACAGCACAAAAACGCAAATGCGTTCACGTACTACCCCTTACGCAGTGGGATGTTTAATTAAAAAGTTTGAAACAAAAGTGTTTTACTTGAAAGAATTAGCTCGGACGCACAACGGCGAGCGGCAGCGCGCAGCCTGTACTTACGCGTACGTATGCACATATATACGTACATACGCGCGCGTGTACCTATGCACATGACGCTGCAAATTCGCCATGGCGTGCAGGTACACACACATTCGTATATTCATTCAAACTTCATGCGTACATGCATTCATACGTACGTTCATTCATGCGTATATGCATTCACGCGTACGTTCAGTCATACGCACACCACTAGCACA…	1122	non_coding_potential
C1857_s20724-comp1_c0_seq1	TTTCAATTTTTAAATTGTAATAAGGGAAATTTTTTAAAACCATAAAAAAAAAAAAAAAATAAAATAATTAAGGTATCCATGTGTACATATATATGTGCATGCTTATATATATATACACACTTCCGTTGTGTTACGAATGTTTGTTTTCAAAAGGGTTTCAAAAAAAGGAGGGAAGGGTGTAGGGACATGGAGGGGGAGTGTGGGTGCGAGTGAGAAGCGGGTGGGTGAAAAAGCGAGTGCGAAATGGGTGCGTAGGAAACGACGAGATGAGTCTGTGGATGGCTGGGCCGCGCATAAATGGAGGCGCATCGATGCAGTGGGTACATGAGCAGGTGGTGGATGCGTGAAGGTGGGGCTGGGCACGGGCCCACAATGAGTGCGCAGATGCGTAAACATAAA…	456	non_coding_potential
C5985_s15230-comp0_c0_seq1	GGGTAAATAAACACTCAAGTTGAGGTGACATCCAGCTTACGAATTGGCATAATGACCCTTTTGGTAGATAAGCACCTCCACGTTGTTATGCCAAGCAGCTTGGCGAGTTTTCCTCTGCTCCCCGAAGTTCGTACCTTCCTTGCAAAATGGGAAAGATCCACAAATTTTAAGCGAAAAATTGTTTCGCCAAAGGAGCAACATGTTGGCATATGCAGCAAGGCGAGCAAACATCGAACAAGTACCTTTTGCCGTCTAAAGATCGATGCTCAATCGGAGGCATCAAACATCCACTTCTCCTTAACGTACGACGCGAAATGGAAAAGAGACCGCAACGCTGTGGAGAAGCGTCCAGGCGAATAGCACCGCGGGTATGATACGTACATGAGCACATGGCACACG…	486	non_coding_potential
C5389_s15084-comp0_c0_seq1	TGTTTATATATATCTACACACATTTGCACATATCTGTGCGCACATACGACGCGGAAGGGCTCCCTCTTGGCGGGTTCAAACTAGGGAAGAGGCTTTTCTAAAAAATTAAGCGTTCTTGGGGGAATAAAAAAAAGAAAAAAAGTCTTAGAGGGTCACAAAATGGGCAGGGGAAAGGCGGCAAAAGAAAAGTTGTCTGCATATAGTCCATATGCTACATATATGTACACATACATGACGCGCACAACTGCGTCGGCACGCACGTGCTCTCACATACGTGTGGTATACACGACATGTGCCGTCTTAAACGAATGGGTTCATAGAACGGGGGGAGAGAAACACCAAGTGGCGATGGAAGCGAGGGGAGAGAAAAACCAC	375	non_coding_potential
C6378_s3285-comp2_c0_seq1	GTACATGTAAAGTGTCATTCATTCGTATGCGCATGCCTCGTGTAGGGGCCACGGCGCCACTTTTGCGAACGCCTATCTGTCGCGCCGACCGACCGTTGATGATACGATCCTGCGCAACGTTCGCTTCTTTCGCCGCCCTCGCTGCCTTTGCGGCACTGACGGGGGGTTGCTCCGGGTGAGAGGAGACCCCCCGTTGTTCTCCTCCCCGCTTCGTGCCACCTTAACGCAGCGCCCCCTCCAGACGTTTGCTTCGAAAAGAGCGTGAGCATATCGAATGTGACCAACCGAGCGGCGCATAATTAGTTTGCCCACCACCGCCGCTTAAAACTGCAACGGATGAGCGAAGACGAGGTCGTGCCTACGTGGGCCCCCCCGTTCGGCGTTGTTAACTGTAAAAGG…	1089	non_coding_potential
C4081_s10880-comp0_c0_seq1	ATGCGGAATAAATAAAATGTTTTTTTTTTTTTTTGCACCTCATTTGATATAACCAAGGAGGAGGAAATGGGATAGCAACGGTTATAACAACTAAGTGATGGAGGGTCCTTTGTGAAATACGTTTTTACTGGTCCATTTGGTGAGCAAGGGGGAAGGAGTATCATTTCAAAAGTCAATCACATTGGGCGTCACTTCAACCGCATTTCTGAATCTTTAATTAATTCAAGAATAGGTGTGTGTGGGGGGCAGACATGCTGGCCACAAAATGAGATAGGGGCCCCAAACAGACATACAAAAATGATAACCATCTAAAAAGCTAAAAGTTTTGAAACCCAACTTTGCGCTGAACGTTTGGGGAGAACAAGGGGAGTCAGAATATGCAGAATGTGGCATGGTATA…	772	non_coding_potential
C563_s519-comp0_c0_seq1	GTGTATATTTATTTATTCATTTATCTATTTTATATTTGGAAAAACATCATACATCAAAATGGTTATTTACAAATACGGATATAGCAACATATTTCCCAATTGGTAGGTATAGAAAAGGACTTTTCATGAAATTATTTTTAGTATCTTTAACTTGTCTGTTTTTTTTATTAGCACACACCAGTGAAGAAAATTGCATTAATGCTTATATTAAAAATAAAGGACAATACACTATTATAATTGTCAATATGTATATAATACATAATTAATAGGAAAATATTTGAAAATGTAATCTTAG	295	non_coding_potential
C1594_s8697-comp0_c0_seq1	AAAAAAAAAAAAAAAAAAAAAGCAAGAACAGGCGAGTCTCACCCATACTTGTAGCGTAGCGCAAACCTCCACAGTTTTGTCCCCGTGGAGCGCCATCCCTACGTAGCAAAAATCCACAAGATAGACCCAAAATTGTTAACCTCAAGTGATCAGATTGGTCCACCTTGAGTCGTCCAAGAATAGTCCATTTTAGGAGACCCCCAAATTGTAAAAGTTGTCCAAGTTGTTAAGTTGTATATATTGTCCTATACCCTAACCCTAAACCCTGAAACCTAACCCTAAACCTGA	288	non_coding_potential
C4004_s8301-comp0_c0_seq1	GTGATAAGTGCGAAATGAGTGATACGTGCGAAATGAGTGATATGTGTGAAGCGCGTGAAAAAGGTGAGAGAGGCGAAGAATCACCCATGCCCAAGCGTGAGGCCAAATTTGGCGGAGAAACAAATCAAGCCAAGTAGAAGAAAACGAAGCGTCAAGTTGGTTATCCCTCATATGCGCCACCTCCTCCCCGAAATTGTGCACGCAAATGAACGGTGCATGAGCTCCTGCATTATTCCCCCTTTCTCTTTCGTCTCCACGCCTCAATTTATTCATTTGCCTATTCCTTTTTTCACGTATTATTTTTTCATGTGATCTTCACAAGTTCGCTTCATTTTACGCGAGGAACATAAGGCTCGCCTGCTTACGAAGTTTTTACTTTTGCAAAAATTGGAAACTGAA…	473	non_coding_potential
C95_s22529-comp1_c0_seq1	CGAAAGTGTGTGCTGTACAAGGGTATATGCTGTATAAATGCATATGCATTTATCCATTTATACGCACAGTGCGGCTGATTGCTAATCTACCCCTCATCACCTCTAAAGGCGAACACCCGAACGTAAAAAACATAAACGTTTGTAGTGTACGACACTGCTAGTACAGTGTACACTCCCTGCGGGGCAGCCCCATTATTCACCGCCTTTGCCCATTATATAAAGATTAATAAAACTTCTACTCAAATAAACGCCACAGGTAAAAATGTGAGGTGCTCTTCTTTTTAAGCATTCGCCTTAATCGTTAAGGCAACCAAAAATATGGAGAAATTGTATGCGCATATATCACATATAGATGATGTATATATGTACGCACAGCAAATAAAATAGTAGAAAGGGTGA…	463	non_coding_potential
C743_s12631-comp0_c0_seq1	AATTCCAAATGTTAAATGCCAAATGTTAAATGCCAAATGCTAAATGCCAAATGCTAAATACGCAATGATGAATGTTCATTTTTCTGCCATTCATACATTTAAGATGGAGAAGAGAAGGTTCTGCCCCACCCAACTGTTACTTCCGAGCTACTTACTATAACTCATAAAGATATATGTAACCTATAAATTATTGTTGAATTGCCAAATTAAATCAATTCTTACTGATTATTTTGCTGCTCCAATTTTGTTGTCATATATCTATATATTTCCCCACCACCAGCACAATTCTTCAATTGTTTCTTCTCTCATTTTTGCAACTTTGTTCCCCCCCAATTGCGACATCATTCGGCCAATTTACTTTAGGCAAAAAGAATAATTCTACCAGATGGAGAAAAATGA…	464	non_coding_potential
C1361_s17489-comp0_c0_seq1	GTTTTTTTTTTTATTTTCCACATGGAAATTTTATTTTTTGTTTTTTATACACCACATTTGATTATTATATTTTTCCATTTAATGATAATTTTTTGGAATATTATTTGGACAAATAAAACTTCAACACGATCTATATATGCACTATATATATGTATATATAATGAACATATATGCATATGTGCGGCATATTATATAGATTTTTTGGGTTCAAGAAAATAGGAACAATGAAAAAAATACCTTTGAATTAAATAAAAAAATACAGTACCTAACCTAACATGTTTTAGATGGCCCCTATGTAGTATCATCTGCACAACATGTATACTGATTATTACATCGTTCG	340	non_coding_potential
C2200_s5865-comp0_c0_seq1	GCGGGCGAACGAGGGGTGAACGGAGTGTGCCTCTTCACGGGGCGGAGAGGTGCCGCGCGATGAGGTTGTAACTGGTAGAGTTGGGGGAGTGCGGAGTTAACTCACATCTCTCCACTTTCCCCCGAGGGTTATTCGGAGGGGGGTACACGGGGAAACAACAAGAGGGTAACAAGAGGGCATCGAGAGAGGAACACGAGAGCAACAAGAGGGCAACCAGGAGAGTAACCAGCAGAGCAACCAGGAGAGGCTTCCCAAAGGAGTATCACCTATCGGTAATGCAATGGAGCAGTGACGCGCGTGTGCAGAAAAAGTCTGATGGGCGAAGTTTGCGGGGGGAGGAAATGGAGCGAACTAGGAACACACAAATGGGCGAGCAGCCTGCGAGGGGTGAGCGCGCGC…	822	non_coding_potential
C1523_s14182-comp0_c0_seq1	GAAATCATGAGAAACATCACCTTCTTCGTCATCCTGCTAAAAGGTTTATCACCCTTTTGACCGTAAGTTATCGAAATGTATGACTAACTTGTCTTATTAAGCCAAATTAGATGAACGCCTTCATTGGAATACTTCCTCCCCTCATTTTACGATAATTCTTTTTTTAAGAATTGACTGTGTCAGGTGGAGTGGTAGAATGTTCTGGCTTGACCGCACTGCCATAATTTGGTCTTTTTTACGAATACCTTTAACGGTATAGCATTATAAGAAGTGGGATTCCAAAATGAGGACATTCCTTTTAAGAAGGAAACTTCATATAGAAGCTGCCTTTTTGAAGTACAC	342	non_coding_potential
C1156_s20656-comp2_c0_seq1	AGGTAGAAAAAAATAAAATCTGCTGATTTGGGGGGGAAAAGATGTGAAGTGCTACCTGAAAATATTTGTTATTCTACGGGGACGCTTCTGCATTCGCGAGGTGGGCGCGCCCCTCTACTCTTTCCTGCCGCGTGCACGCTGCAGAGGCAAAGGCACATGTACACCGTTCGCCAACGTTTCAGCCTCACAATGAACGCTTCTTCGCGCATCTCTCGATAAGCAGCGCGGAAATGGTCAATGCCGTGTTATCTCTCCCGTGAAAAGCGCGTAACGTGTGCCGCGTTCACATCTCTCGAAATTGAAATAGCTTCGGGGCCTTTTCTTTGCCCATTCGGCCAACTGATGCGCTCTCAATTGACGAAGCATCCGCGCGGTATCATCGCATGGTGGTATGCCCTT…	478	non_coding_potential
C6257_s15497-comp20_c0_seq1	GCGTTTTCTCTCCTCGTGGGAAAATTCACCACCGATTGAAGTGTACATTTACAGCAGAGTTTTTTTTTTTTTCAAAAAATGACAAAAGTGACAGGGCAAGTTCGGTTGGTCCAGCTTTTTCCGCCGCGTGTATGCACTCCAAAAAAATGGGACAGCGCGGGCCATCACAGTTCCATCGCAGTGCCATCGCTAGTGGAGCGAGCGGCAGAATAAGGCTGGCCAAAACGATGGGAGAAAAACAAAAATTGAAAGCGGAAAGGCAGTTCTGCTCATCTCATCATCGCGCAAACTGTGGCAGTGCATTATCTGTTAAGGCGCAATTTCGTTTGCCCTCCTCGGCAGCGCAAGTACACCCATGCACAGGTTAACAAATCGGACAAAAAAAAAAAAAAAAAAA	397	non_coding_potential
C6513_s6841-comp0_c0_seq1	GAAAAATTAAATCGAGATTAATATGTTGCATTTTCCGTGTAATGAATTTCCAAATGGCTGATAAAAAAGCACCAAAAAGGTTGCCACTACCGTTTTGCCAATTTGGCTAGTTTTTTTTTTTTTTACCACTTTTACGAAGAATGCGTATAATTGTGGCCTTTTTACCTGAACAGCGCAGGTAAATGGTGAATGTGCGGCAAATACACACAACGTCAGGTTGGGTTATCCCACTGCAAGCGCGAAAAGGTTAAAAGGAGGGAGAAAAAATACTTACACAGATAAGCGTGAGTTACACATGTACGCGTGAGTTACACATGTACGTTTGAGTTACATACATACGTGTGAATTACGCAAACTTGCATTGCGCGCCCAGGCCGCGTTCGAAACGATGGGAGGGAA…	571	non_coding_potential
C3235_s10489-comp0_c0_seq2	AAAAGACATTTTTATCACACCAATCGGGGAGAGGCTTCATCCAATTTTTCACTTGCATATGGCATTGGCATGAAGAAAAAAATTATCGCAGCATTGCTCAGCGTTATTGTTTTCATTTCCTGTATGGTACATTTTTACGTTTCCCTTTTATGTTTCTTTTTTTTCCCTTTTATGTTTCCTTTTTTCCCACGCCAATGATGTACGTTAGACAATTGCGTCGAGGGAAAAAATTGAAAATATAAAAATTGCATTCATGTTCTTTTCTCGCTACATGCCAAAGCGTGGCCACCTTTTCGCGTCCGAAGAGTCTCTTCCTTTTGTGTGGATAAGGAGTACTACTCTTTACACGTGTGGCCAGGCGAGCGCGCCATCGTTCGAACGTGTACGAGCGGATGCGTC…	713	non_coding_potential
C4030_s2398-comp1_c0_seq1	AAAAAAAAAAAAAGAAGCGCGACGAAAGAGCTGGAAATGTAGTCAGCAGTTACCAGTTAGAAGTGTAACATCAGAGGCAACGCGAGTGAGTCGCGCAAGGAGCACCAGAAATTGGCATCCCCTCCCCCCTCATCAGTCGAGGGCCTCCTGTCAATGTACCGCGTAAAATTGAACTTTTACTGGAGGTAGTATCCCTCCTGGGAAGGGACAGCTGCCGTTTTTGGCGCCACATGAATGTTTATGTTTTGTTTGTGTTTCTTTTTCCGTTTGTGTTTCCTTTTCTGTTTATTTGTACCCGGCCGTGCCAACCGCGCGCGCAAGTTTTCCCCTTCTGAACGAACCATGAACAAATCGCCACTTCGCTTTTTACCCGTGCGATTGAAACGTTTGTGAGCCACC…	481	non_coding_potential
C5446_s164-comp0_c0_seq1	GAATGTACTAATGGTTGAGCTATACTGATATCTGTAGAGTACTAATATGTGAGTACTACTATCATTTGGAAAGCACAATTGTGCGAAGATTATGGAAGTCCCTGAAGCACGATTATTTGAAGGGGTTGAACTTCAGGGCCCAGGGTTTAGGCTTCTATTATATGAAGAGCCGATTTGATTGAACCTTGCAGACGCCCTGGAGTACACTTATTTGAAGAGCACTGATATGCTTGTGCTGATATAGTGTGAAAAGCGCGGGTATAGAGAGAGTACCATTCTGTGAAGTGCACTGATATTTGGAATACACTACTATATGAAGTGTACGGATGTCCCGGGGGATTGTTATTTGAAGGTCCCGATGTGCCTGGAGTGCGATTATTTGAAGAGCACAAATGTGTG…	441	non_coding_potential
C2843_s21989-comp14_c0_seq1	GTACAGAGTTATTTGTAAATTAAAAAGCAACTCCGGAAAATTACACAAAAATGCACAGTTTGTTGCAACAGTGAGTGTACTCTATACACTTTGCAACTGCCGAATAAATGCACATTTATGTAGGGGGTGAATGCTTTTCGACATTCTTCACAATTGTACCGTTTAACAATTCGATAAATTTAAATGCTGGTAAGCCACACAGGTGTGTATTACGATGGGGACAAAAAAAGCGCACATACCTCTTTCGAGTGGTAAAAAAAAAAAAAAAAAAAAAA	275	non_coding_potential
C5587_s2458-comp2_c0_seq1	TTTTATTTTTTTTTATTTTTTTTTTTTTTTCTGCCGTCCCCCGGGGCAAATAAATGAGCGCCGTTTAAGAACACATTAATGGTACAAAAAAAAGAAAAAGTTGTTCCTTTTGGGAGTTTTCCGAGTAAGCCCTAAGCCAACCGCAAAACGGCGAAACACCGCAACCGCTAAACCGCAAAACCGCTAAACCGCAAAACCGCAAAACCAACCGCTTTCCCCCCGCGATGAGGACACTTCCTACGTCGCGCCGGCATAATATACCCCGCTTAACAAAATGGCAGGGATATTTACAAATGTGAGCAAACCTCTGCCGCGCGGGGGGAGGGAAAAGAAAAAAAACACACACAAACATGTGTACATGTATATATATGTATATAG	378	non_coding_potential
C3650_s15527-comp0_c0_seq1	TGTCTATTCGCATTTGTTCATTTTATTTTTTTTTTCCTTTTGGGTGAGCAAAAAAGTTAGTTAAATGAAAGGCTGGATAATTTTTTTTTTTTTTTTTTTCCTTTTCGTGTAAATTAACGCATATCATAGCATCGCAAAAATACGCACATACATTGCCCAAATGTATGCATTCAGCATATTTATGGGCGTGTTTGTTTTTTTCGCGATTGCCATGTGTATACTGAGTGGATATACCATGTGCACAATTTGGTACGCATCAATGTAGCAGGTGTTAACGTAATTTATTTATATCCCTGCGCGAACACGCGTTGCACATGTATTTTATCCTCCCCTTTCTAAGGCAGA	345	non_coding_potential
C5225_s13923-comp0_c0_seq1	GAGAAAGAGAAAGAGAGGGGGGCGAGAAAAGCATCGATTACGCTTTCTACACTTGGTCATTCTTCCGTAAAATGTCGTTTTCAATTCGCTCCTCTTTTTTTCGCCGCTGAGAGGGGAACCCCACACATGCCCAATGCCCGCGCGCGGGGAAGAATGGGGGACGAGCTGCAGACGGAACTGATGCAAGCGGCCAAGAGATGATGGGATCGCAGGTACGCACGGAAGCGACGAGTCTGCAAAGCGGAGAGGGAAGTAGCGGCACGCACACAAGTGTCCGTTCGACCGTGTAGAATATACTTCATAAGCGGCTTCCCCAAAACTGCCGCTCGACATTCAACAGGGGGGTCACTCAACCTAGGGAGGCAGCATCTTGGCGTGTTTCCCCGCACGGGGAGGGCC…	844	non_coding_potential
C3142_s13264-comp2_c0_seq1	AAAAAAAAAAATCAGCTAAACAGCCAAACAGCCCAATTCAAATGTGCCACATAATTATATCTCCAAAGGAAGCTAAAACTGATGCGGTTAACGCGGTCCCGTGTGCGTGGTGACTGAAGGACGCGCTTCCACTCCACATGTGAGCATAATTACGCGTTCACTTGTCAGTACATAATTATATGCCCATCCACGAGGGGGCGAAAAATGGGAACACCCCTTTTGCTAAGCCGAGAAGAGCACTGTTCTTGTCGCTTTTTTTTTTTTTACATTTTTGCAAGTTACGCGAATGGGGTGGAGAAACAGTAACGTAGCGCGCACGTGTACATATGAACACACAAATGTGTGTAATATACGTGTCACGAAAAACACCAATCATACAACACAATTTGCAACGCTTGT…	536	non_coding_potential
C440_s18756-comp0_c0_seq1	TTCCCCACCTGTTTTGCTGTCCGTGCGGGGGGAGTGGCTCCGCGGATGGCAGTGGAAGACGATCACGCAGGGGTTTTCGCGCATCATCGGGTGACCTACTTCACCGCGGGGGTGAGGGGAGAATAATATACCAACACAACATGCCGCTTCCATGTGCATACGTTATATGCCTATCAACAAGATTACGTGCGCTCTTGGGGGAGGGCCAAATTGACATCCGTTAGGGACCCCTCAAAACGATCGTCCAACGCACCTTCAACAGGGTTAAGAAAGCGTTCTTTCATACGGAACAGGGGAATTAAGAAAAAAACGACGTGCCACTCACCGCCGAGTTGTATTCCCCCTTTTTTACATAATCTTTCACCTCCGCGTGGTAGGAAGTTTTTTTTTTTTTTTTTT…	654	non_coding_potential
C2997_s16015-comp0_c0_seq1	TCGCTTATATCGCTTGTATCGCTTGTATCGCTTGTGCTGATGGGCGAGGGGGGCGCTCAAAAAGGGGGTAGTCTGCTCGTCTTGCGTAACTAGCAAAGGCGCAACTCCTCGCGCAACTGCTCAGTCGTAGCTACTCGGGAAGGGCGCCAACGAGTTAGCGGCGGGGTAGGAGGCTGACTTAATAAATCACTTCTCAGTCGACGACGTGCTAAGTAGGGCACGTTTGCACTTGTTCTTATACGTACGTGTGACACTGCCACGCGTAGCTGTGCGGAAAAGGCACGAATTAGTTCGCCCCGTTCGGCAAAATGTCGTGAAGCGCGCGGAAGAAGATAAATGGAGAATATAATACGATTAACGGATTGTAAGAGGGAAAAAAAAAAGTAACTGGGGAAGGGG…	952	non_coding_potential
C3946_s18759-comp3_c0_seq1	AGCGTCGTGTTTCTTTTTTTTTTTCGCATCCCCCCACCCCATTGTTTTGTCTCCGCTCCCAGCGGACCTGCACCCCCTACGTATTGTGCGCCTCGTGATTAACAATTTCCAGCACAAGCGTACGCGCGAGGGACGACTCATTTGTTCCCCGCACTGTTGCTCATTTGTTCCACCACTGTATCGCTTCCTTTTGTTGGCCCACGTTGGCCCTCCTTTATTTTATTTTATTTTATTTTATTTTTTT	244	non_coding_potential
C6155_s14929-comp5_c0_seq1	AAAAAATAGGATAAATAAGGAGGAAGAAAAAAATATTCCTTTCGATGTTTTCATCCAAACGATTCACTTATTGGCGATACATTTTTGAGAAATTCTTTTTCGATGTCACGTGCAGCGTTATCGTGGCAAAAAGTGAAGAAGGAGGTGCTATCCCCTTTCGTCGGGTGAAAGTTGTCACCACGGCGGGGCCGCGGGTGTGCACGGAATGGTGGGCCAAACCACGGGGCGATATTCGCGTGGTGGCCTAATGTGGCCTCATTGTCGTGGTCTCCCTCGCGCAGTCAGATTTACGCGACCGCTTCTGCGGGCCACTTTCGCGGTAAAATGGGGGGCCAAATTTGTACAGTTAAGCTACACGCGGTCGGGGCCTATGTTTGGAAGTTCGCCGTCGGCGCGAAA…	456	non_coding_potential
C804_s16332-comp3_c0_seq1	GCACGCGCGTGCATATGTGGGGTAAGCGGCGATGTGACGATGTGACGATGCGGTAATGCTGTAATGCTGTAATGCGGCGATGCGCCAATGCGGCAATTCGGCAACGCCTCAACGCGGCAGTGGAATGTGCAGCTGCCCACCCACATGAGTGCTGTCGAGCCCCCGCCAAAATTTTTGTTCCAAATTTTGTTCATTAAATTTTTTTTTAAGTACTAATTTAAAACCTCATCATCCTGAACGCCTTGTGTATAACCCCCCACGTCGAAGTCTGTTTCACGTATGAAAACATATGCCCCCTTGTCTTGTGCCCTGTTTTATTCTGATGTGTGTGTGATCCACGTTACTTCATGCTATTTCGTGCATTATTATTATGATTATAATTATTATAATTGTAATTAT…	692	non_coding_potential
C451_s15246-comp17_c0_seq1	AGATGTTCAGCTTCATCTTCGCTGCGGTGGGAAGGGGGGGGCGGTAAGAAGTATTGCGGTGAGAATTTGACGGTGAGGTGTCAAGCGGTGGATTGGGCAACGCGTTGTGCGAGCGGCTACGCGCCGAACGGGCAACTAGCAACGAGCAACGAGCAACGAGCTGTGCCGTTCGCCGCCCCCGCGAGAGCGGCAATTTGGGGGCCACTACACGGGGGAAGGAAAACAAAAGCGCCACACGCGTTTCTCTTCCTTTCCGCTTATGCCTGCAAACAACTCTGCAAAACGAGTAATTGTTCACCTACCTTTTGTATTCTTTTGGATAAAAT	326	non_coding_potential
C4562_s21253-comp10_c0_seq1	ATACCCCCGTTTATACACCTAATACACCCACATTTTTATATACATTTATATATATTCACATTCTTATATTCTTATACGCTTATATGCCCGTACATTTCGGTGTGCATTTGGCCGGGGCTGACCTCTTTATATATATGTGCCTTTTCTTTGAACTGAAAATGCCTAAGCTCAAAGTGCTCAGATGTGACTGCCCCGTGTGGATAGCGATTTGTGGCACTGGCGAAGGCGGGGGAGGGGCCTTTTTCTCTCCTTAGCTCTCCTCTGGCTCAAAAGAGAGTCTCTCCCTCCCTGTACGCAAATGGCCAGGGGTGGAAATGCATGCGGCAGTTCACTCATGTGCATGCACCTGTCAGTACGCATTCGTTTGAGAATTCGTTTACGCATTCCTTTGTGCATTTC…	933	non_coding_potential
C3411_s15815-comp0_c0_seq1	GGGCCATGTTATAGAAATCAAACCGCGGAGAAAGACACTCAAAGATGTCCAGTGCGACGTGCAAAGTGCAAAAGAGAGAAAGCGCGCAAATAGATGATTATTCATTATTCAAAAGCCGAACTTTGCGCGTTATACGAAGAAAATAATTGAATTCGCTTCATTTCCCATAAAAGATAAACATGGCTTTTTAAGTTTTTAGGCAGCATATAGCACGCTTTCACTTGTCTACCGCGAAAAAGTTTATGCCCCTTTTAACATCATGCTTCAAATTTAACTCTTTCATATTATTCCTTTTTAACGCTCAAATGGATATAGCTATTGCTTAAGCGGATCGTTTTAAATTTAGCAAGCGGCGCGTACATTTATAATTCCCCTTTTATTAATTTATTCGTTTGGTTC…	1058	non_coding_potential
C2192_s22293-comp0_c0_seq1	CGAAACTTTCTGGCGACCAGTGCTTATGTTGCTCTGTAGGTATATATGTAACATATTCACTTCTTTACACATTTACATCTGTTCAATGCTGCTCCTATTTTTTGCGATATATTGGGGTGCATAAAAATATGCCGTTATGTACACATATACAAGGAAAAAATGTTGTACGAATAGTTCATTTAACGCGTGAAGGATCATTTGGAATTCTTAATGAGTTGAAAAAAATTAGCAACGTCGATCTTCCGGTTTATAATGCGGATACATCCGACGTACAATTGTATAGGCAACTACTGTAACAAAAGTCGACTATTATCATATTCGTCATAAAAAGGGGAAAATGATTTCATGGAGAAATATGCCTAAGCTTATATATCTTAAAACCTTACGCAAAGTCGAATT…	976	non_coding_potential
C3919_s19790-comp0_c0_seq1	ATTACCATTGTATTTTTTTAATGAAATAAAACGAATAAATTACATAGAAAAGCATTTCTGGAAAGGGCGAAAATAATTGCATTCTTAGAAACACCGAATCGAAGGCCTTTTCGAGATTTTTATGCGCACTCTAGTTTTGTTCAAATGAATAGATTAACACACAGCTTTTGCGCAGTTTAAAATGATGCTATCGTATAATATGATAAATCCGTTGATGTAAAACTAGGTAAATTCCTAACGTAAGTAGCATACTTTGTTCAAATGAAACGGTGTGCAGGATAAACGGGTAAACTATGTCACACAATGCATATATAGATAGCACAGTTGAGTGTCTCTCCTTTTTCCTTTTTGTTTTCATTTTACGATAAAATAAATATATTTTTATGGAAATAGCAAAAA…	755	non_coding_potential
C3456_s15359-comp1_c0_seq1	GGTGTGGCGGGGAGACGGTGTGCGCCAAACACAAGTACCTTATTACTGCCCCTTTTTTTTTGTCTCACTGGGGGGACCAGCACATACACGCACGAGTAAAGGAGGGACGATGGGCGATGGGCACGATCCACTGCAGCACCGACCACCCGAGGGGCACCTTCCCCGGCGAATCCTCTTCTCCCCCTCCTTTAGCGCAATTACCAATTTAGTTGAGTACCTTACTTGGGGGGGTGCCCCTTCCACTCGGTAACAACGCTACGAACTTGCACGTAAAAAAAAACGCAACAGGGTCGCTTCGTTAGTTGGAGCTACTTACACCTACACGTGGGTTACTCGCTCGGTGGAGGTGCTTCTCAGCAGGGGTGCCCATGAGGAACTTCACCCGCGCGGAGGTCTAAA…	731	non_coding_potential
C5600_s11795-comp1_c0_seq1	AAAAAAAAAAAAAAAAAAAAAAAAAAAAAAAAAAAAAAAAAAAAAAAGGTGGGGGAAATAATGCGTCGGTGAATGCATATAGGCGAGGGAACGTGTGAACGGATGGGAGAATAAATTTATTCGGGTAGGGTGGGCGAACGGATGGGCGACTGGGCAAGCAGGCAGGCGTAGGAATAAACGAAGGGGACGTATAAAAAAAGTGAAAATAAGGAAAAGGCATGAAAATGAATGGAACACAATCACATGGAAAAATGACAAGCAAGAGAAAGGTGTCAAAATAGTTTCTCGGTAGGGTTTAAATACTATCAAAATAAATCGAAAAACGCAAAGGAAAAACTTGAAATG	345	non_coding_potential
C5488_s187-comp0_c0_seq1	GTGAGCTTACATAAATCACAAGCGTTTGGGTTTTCTTCTAAACATTGCTATCTGTTCAGGATGTTCCCCAAATGAGTTTAGTGAATCCTATAATTATTTGCAAAAATGGCATATTAGCAAAAGGAAAATAACCCCGTACACACAATTGCCATTGTTATAATAAAAAAGTTGCCAAAAGGCATGAAGAATTTACACATATGAGGGGTTGGGAACTTTTAAACTTCAAAGCGTGTATATTGCAAAGGGGCATATAATTTGCGCAAGAAGAATACTCATAAAAAATAAAGGAATAATTGCGAATAAACATGCATATACGTAATTATGTTAAACATTTGACCATGTTTTGCACTCCTGTAAAACTTAAAAGAGTAGCAAAAATAAAAATATGTGCTGCTTGAT…	1341	non_coding_potential
C5091_s429-comp0_c0_seq1	GTAGAAATTAGTGAAGGTGATGCCATTCAAACTGCACAACTTCATGAAGATCAACCCCAAGAAAGAACACCTAGCCAAAGAGGTAAATCAGATCAAGGTGTTCTAACAAATAAGGAAACAAAATTAAGCGCATTTAAAGGTGATAATACTTACAGAGAAACATTTTTAACGAACACAAATGGTTTAACCGATTTTTCGTCTACAGAAGTAAGCACTACTACTGAAAATGGTATTGAACTAGGTGATCTTGGTGTAATCGGCCTGATAGAAAAACATAAAAATTATATCATAAGTGGTTTATTACCCTTTGTAGTTTTTCTGTTATTGTTCCTTCTTATTAAGTGCACACCTATGGGGACACTTTTCACAAAGAAAAAGGAGAGGAAGCGAAAAGAGATG…	504	non_coding_potential
C2118_s13974-comp9_c0_seq1	GTGGTGCTTCTTTAGTGGTGCTTCCCAAGTGGAGCTTGCCAAGTGATGCTCCTCGCAGTATCGTTCGCCTCACCGCGATGTGTAAATATTCCCCTGGGAACCCCTGGAACGAAGGAAGAGAGTTCTCCTTGCATGCACTTGGGCGTGTGTAAGTGTCGCGGGGGGGTGCATGCTCTGCGCGTGTGTAAGGGGCGAGTTCGCGTGCGGGGTCAACGTGTGTGAGGGGT	227	non_coding_potential
C6060_s7441-comp1_c0_seq1	ATTTTTTTCTCTTCCCCTAGAAAGAGAAAACTGCTGAATGTTCATTGCTCTCCACCGAATCAGCGAAAAAGCGTTTCCACCCTGATGAACCCCTTTTTTATGATTCCCAAATTGGTAACTCTCCGCATTTAAGCATATATACTTACACGTTCCTACATTTCTACGTTTTTTCTCTTTTTTTTCTTTTTTTTTCGTCCCAGCGCTCCTTCACGCTTATTTCGCATGAGGATTGGGCGCACGACGCTCTTTTCCCCTTTTTTTTTTTTTTCCTCACCTTTGTTTCGTCCTTTTTTAACTGCCCTGTTAGTAATTCTCCCTTTGGGGGTGCCTCTCGGCGACTGTGTGATGACCGCCACGTATGCGCGCCCCCCCCGTGTGTGCGCTCGCTGCAGGTTTTTG…	1548	non_coding_potential
C2728_s1697-comp1_c1_seq1	GGGTGAATCATTTGCAGGCAGCTTCAACTTTGGGAATGATCCCCAGGAAAAAAAAAAAAAAACCCCCGCTTTGCCTCGCCCCCCGGGGGGAAGAGCAAACAGAAGCGGCAGAGAAGCGGTAGAAGGGGGAGTGAAAATTACACTCCACTGTGTGGGGGAAGAACTTTCCGCACGAACGTCTCAACTGCGCAGGAAGGGTGTCTGCCTTTAAGGCGGTGTGCTTTAGCGCCAAAGGGGGGACTAACTGTTCCAAAAAATAAAAGGATCACTGGGGCTTCACAACGGTTCCCTTTTTTGGGTAAGCAGTTTGGGAGACGTGGCAAAATTGGCGAAGTGGCAAAAAAGGGGTTTTCTCCCCAAACGGAGGTGCCAGCGAAGTGGCGCATGTTATGA	393	non_coding_potential
C4359_s19653-comp0_c0_seq1	GTATAGGAATGCAATTCCAAAGGGGGGAAAACTTTAAACGATAAAACAAATTCGCAATTGCGGCAGAAAGATTTTACCGTTAATTAAATTTTTACGTTTTAATTGGTATATTATACATTTGTGGTGACCCATGCGGAAATGATTTTTTTGGATGAAATGTGTTTTTATGCGTAAAATTTAAGCGAACGGGGGAAACGCGCACGAATCGAGCTGTTTGTGATTTAATGTGAAGAATTAATCTCATATGTATAAACGCGCGCATGTGTAAATAGAGGTATATTTGTTCACGAAGCTGTTTATGATTTCCCGTACGAGGAAATTACATATAACGGATGAATTATTTGTCAAAAAATTAAATGGCAGACGTTTTGAGAAAACGCAAACTGGACGTATATGTAA…	591	non_coding_potential
C4256_s92-comp0_c0_seq1	GCGTCGGTCGTTTTTGATCTCAAACGAGCATGGCGTATATATTTTATTGTAAAAAGTTGCGCCCCCTAAAACGATACTGTTGCTGCACCAAATGGGAGACGGGATTTCTCATTAAAAGAAAGAATCATCCTGTAGACTTGTACAAAAATTTAAATATGAAAAAACAAACTCTCAAAATTAAATATCGCCTTGGCGATTAATGAATAAATATGACAAGGGGGAATTGTTTAAAGTTTTAAAGAAAAAATGAATAAAAAAAAATGAAATAAGGTGCGGTGAGGTGAGATAACTAATATAGAGCAACCCTATGCGGCACAGCATTATATATTAATAAAACATTGAACATACATAAACACATAAAAACAATTAATCACACATGTGTAATTTTGTGTGGCAAAC…	437	non_coding_potential
C434_s13585-comp0_c0_seq3	AAAAAAAAAAAAAAAAAAAAAAAAAAAAAAAAAAAAAAAAAAAAAAAGCATGTACAGGTGAACGCTTAAATGAATGAATGAATTAAAACAAAGTTGAAAGCAAATGGCTAAACGTGTTCCCCCGTTTTATAAAGCTCTTTTCTCAGATTCCTACATGTGCGTATACACACTGGGATGGTATAAAATGGGAGTGTCACACGTGGTCGGTCAGGTTATAGTTATATGTTTGAGAAAATGCATTCACGTAAAGAAGAAGGTTGGCCAGTCCTCCCATGTTGCCTATATATGTATGTACATACTTGGACGAGTCAAATTTGCGTACGTCGTCAAGCTGCTTCTTTCACGTAAACACACATAAAAAAATACGCAGCGCGTGTCATATAAATGTGAGTACATGGA…	793	non_coding_potential
C3427_s4772-comp0_c0_seq1	GAGACGACCAATTTGGTGCTTTTACTTTGAACATGCTGGGGGGGTAGCGGCAAAGTTGGGGCAGACTTAGGGAAAACGGCTTACGCTCCACTTGCGCGAACCCACTCTATCGCCAAGTGGACACCTCTTCCTAGTGAACACGCCGCAGCTGCCACCCCCTTCCTGCTGACACAATCCCAAGCAACGAAAAAAACACGTCCCATGAAAGGAGAACTGCACAACTGCTCCCTGATGCCCATGGCTTTACTAGAACATATCGACGTCCTCCTCTTTTTTGCGAAACGGCATTATGCAAACTTAGGACCGTTCGCTCCCAATGGCACAGCTGTGCTAACGGGATACGCAAATGAGAATGCTCCAATAAAAGGCTGCACAACCTCACAGGAATAATCTCATAAG…	679	non_coding_potential
C1564_s20769-comp0_c0_seq1	GGCCGCTCACGCACGTAAATTTTTTCACATAGCATTATATATACGCGAAAGTCTTTTAAAGTACTAGAGATGCTATACGATGTGTTTATATTTCTTATGTGTTTTTTTCTACATTTAAAAAATGGCAAAACGTTTTCATTTATGCCACATTCACCAAAGTGATAAAAAAAAAGAGGAAGCTAAAACGAGAAGAGCTGTAAATTAAGAAGGCAGGGGTAAAAAAAAAAAATTAAAGGACAGTTTTTTCAGTTCATGAACGAACGAGTGGAAGAAACGGTAAGCGGGCAATATGCATGTAAAATGTAAATTGTAAAATGGTAAAATATATATATATAACATATTGCATATGTTAACATTGCGCATGTATAGGATGAGAAACGCTGCGTAGCAGGTAAATAT…	599	non_coding_potential
C54_s11046-comp0_c0_seq1	CAATAATGGTGACTACTAGCTTATCCCCTCCCTCGGAAGCGAACCTTGCGGGATCGCAACGCGGGTTGCATATATGTAGTCCGTATGGTGGCATATACGCGCGCATGTACGTATTTGCCGCCTACGCCTACTGCCTCAATGCATGGTGAAGGTTATTTGCTGCGACGATTTTTTCCCTCATTTTTCGTCAGTTCTTTTTCCTCTCGCCCCTTTTTTTTTCCTTTTTTTTTCCGCAAATAGCCGAATAATGCAAAAGCAGCCAACCAACCGCGGCGACCGTTCTGGAATTCCTTTTTTTTAAAAAAAATAACTGCTCTCATTTTAAAGAAAGAAAAAACCGTCTTGTTCGCATAAAATGTTACATAGGAAAAAAGAGTTCCTTGCGTTGGCGCACTGCAT…	635	non_coding_potential
C5915_s20312-comp2_c0_seq1	GTGGGTATCAAATAGGGAATTTTCTCTTCCTTCCTCCTTCCTGCCTGCCTGCCTGTTTTTTTTTTTTTTTTTTTTCCGTCGAGTTGTATACCTTTTGCTTCCCCTCAGCCGCAGGGTTACTTTTGCTTTAAGCGCAGGCTTGCCTTGGTCGTATGCGTCACGCAGTTTATGCCGTAACCTCCTCGCCTCTTCGGTGTAAAGCCTTTTCGCTCAGCTGCAGAGTAAGCCTTTTCACTCCGGTTCAGTGTAAAGCCTGTTTTTACTCCGTTTCAGTGTAAAGCCTTTCACGCCACTTTAGCATAATCCTTTTCTCAGCGTATACGTAACGTTTAATCGAGGCAAATTTTTACATAATTTTTTCCCCCCTCCTGTTTGATATGAACAAATGGGAAGTTATCG…	473	non_coding_potential
C6045_s1865-comp3_c0_seq1	GCTGGAATGAAGAGATATACAGTAAAAAAAAAAAAAAAAAGGGGGGAAATTAAAAAGGCTTTAATTTTTCTATACACGAATGGAAGGCAAGCGCGATGCTCACAAGTGTGTAGGAATACATGCCCACATCCGAACGTATACATATGCACACAACGAGGGTGATCAAGGGCATTAAAAAAGGAAAATCCTTTTCTTTAATTCCGTGAATGAATTAATTTTACAATTGTTGGAGGGGAAAAGTGGAGGGGAAATGTGGAGGGGAAGTGTGGAGGGAAAATGTGGAGGGGAAAAGGGAAG	297	non_coding_potential
C6226_s9624-comp0_c0_seq1	GTCTGTGTTAACTGAGGTGTGGCAATCTGCCAACCCTCAAGGAAACACTCATATGCTTATGTGCACACATTAGAGCAGCACGGTTAACTGGGCAAAACGAGAAAATTTTTACCTTTTTTACCTTTTTTTACCCTTTTTTCCCCTATGCAAAACTGGGAAACATCCCAATGTGCGTGTAACTTTCGGCATTCTACTATACATGCACATTTCAACTGCAGTGTTGTGAATGACGCCTTCGCATTTTCCCCCATCAAGGGAAACAGTAGTTCCCCTTATACGCACGTTACGCCCATTCGAAATAAAAAAATGAGGGAAGGGGCATGCCTTCTTTCCGCCAAATGGTGAGGCCAACCAGGCTGCAATGCACATTTATACAAATGAGCAGATAAACATACACTA…	621	non_coding_potential
C135_s6061-comp0_c0_seq1	CGATCTGTAACTTCCTGCGGGTGTATTTCGCCCCTCTCACGGTATGCACAAGGGAAGCGAAGAAGTTGCACGAGGGTAGGTGAACAGGACTGTGGGGGGAGAATTGGGCGCGCTTCGGCAGATTGCGCGTACGTGCGGGGTGTGAAGCACAGTGATGCAATGTGATGAGAATACGCGTAGTGTCCTCACGCAGGTAATGCTACACGGAGGCGTATGCGTGTGACCAGGAAAAATAAACACCAGTTGACCAAAAAAAAAAAATTACAGTAAGGAGTACACACAAGGGTATATCTTTTGGAGCGCATACTTTTGGAGCACGCAGCTTTTGGGGCACACAGCTTTCGGAGCAGGTATTTTTTTCCCGCAAACGTGAAGAACAAGTAAAATTACAGCTTCGTT…	715	non_coding_potential
C1991_s18220-comp3_c0_seq1	CGCATTACCCCAGGTGCAGTTATGAGGATATCCTCTCTCTTACAAATTGTGTAAAATTTCGTGCAACATTTAAGAGAGTCCCCCCCACGCGTGGGCGCACTTATCGCTTGAACGCATATAGGGGTAAAAGGAAGAAAGATAGAACGGAAGAACGAAAGTAACATGGACAGCTTCGCTTGAAAGTGCTGACTCGTAGAAGCCTCTAAAACCTCTGCTACAGGTCTGGCCAAACAGAACAGCGAACAGGCATGTACACACGTATGTATGCTCACACACGCGCACTACAAAATGGTGTGTAAAAAAGGAGGGCACAAACGACAGCAACTACATGCGAAATTCAAACATGCGGTAAACCCACTCCTTTTTTTTTTCATAAAACAGTTGGCAAAATGCACACAA…	740	non_coding_potential
C3455_s5849-comp0_c0_seq1	GTGTGTGTGTGTGTGCCCCCTCAGTTATTTTCAAGGCTTATAATTTTGTGTTATTAGGGGACAGTCTGTGGAGGTGGTAGGGGGGAGGAAGTGGCTTCGTCCACAGGGTGTGCGTGGCGCGCGTGGAAAGGCGAGTTTTAATTGGAGGATGCATGTGATCCCCTGGCTTCGCGCTGTGTTGCGTGCCTCCTTTTTCGCTGCTTTGTTCACTGCTTTGTTCACTGCTTTGTTAGCTATTTTTTTGGCTATTTTTTTCGCTATTTTTTCGCCATCATGTTCACCATTTTATGCGCCATTTTTTGTACCATTTTGTGTGCCATTTTTCCCCCCCCCTTGAGGTTTTTCCTCTGCCTTTTTGCGCCTCCCCTCCACAGCAACGTAACGCACCCCCACAAGTGG…	549	non_coding_potential
C3181_s5761-comp2_c0_seq1	GGTGGTAATTTTGTGAAGGAGGGGGGGAGACAGCGCTCCCCGTTTGGTGAGGACCTGCGCGGCGCGTTCGCTCTGCATTGGGGAGCCGCTCCATCGTGCAGCTCTTTGCCGTAACTCGTTCGTATCTCCCTTTTTTGTGTAACTCGTTTTTGCCACACTTTTGCCACCCATTTTGCGACTCTTTTTCTGGACCCCCCGCGCACGGCGAGCAGCTGGGCAGGTTTGCCCTACGTCCATATTGCGGCCTGACCGCCTTGCCTGCTTGCATGGGGCTACTCGTTCCACCCTCTCACAAATGAGCAAACGGAAAAGCAACACACGCGGTAATGCTAACGTGATAAGCGGGATGAACGCGTTAAAAGAAATGCGAGGGGGCTTCACTGTGCACACAACTTAGTT…	566	non_coding_potential
C5137_s14645-comp1_c0_seq1	ATTTGGCACTATTTGGCACTATTTGGCATTATTTGGCATTTTTCTGGCTTCGTTCATTTTCTTTATTTTTTTCCTTCCTAAAGACATAGAACTGCCAACCGGCTTGTACTTATAAATCGACAAGGCTCCAATTTGTTCGAAGCCGATAGACAGACACGCATAGGCGAAGCAGATTATCTGCCCAGCCAGGGGTGCCCTAGCGCAAGAACACCAGGTGTGGTGTGCCTGCGTACGCAGCTGTGGGGATTTGTTCCTTCGAGAAAGTGGTTGGAGTGGTTAGAAGCATCCCGGTGGGTGTAGTCACCGCGCCGCTTCTCATGGACGGAAGGGGCACCCTGCAGGTGAGCTTCTCCAAGCGCGTGGTTCGGAATAGGTCCAGCGCCCCCAGGGGCATACATG…	620	non_coding_potential
C1826_s21236-comp1_c0_seq1	ATTTTCCTTGTTTTAAATAATTTCTATTTTTTTTTTTTTTTTTTACGTTTTTTTTTTTATTAATTTACACAAGAAAAGCAATTTTACTAGATTAAAGAGAGGAAGATACAAAGAAACCAAGTTTCGAAAATATATTCGAATACATGTTGATGATGTACATTACATGTGCACATGTACATACCACATTTCGTGCGTACATACGTACTTTCGTATGTTCCTATTTGTACTATGCGCTTATGCGCGACGCATACACACTGCATGTAGTACATACATGAACCAGATAGCACGAGCGCCTAAGTCGTTCGCCTCGCGCGTACGTACCAGTATGTGTCGCGCGGCAGTACAGTACCGGTTAGCAGGGCCGCTTAATAGCATCGCTTAGCGGTACCCCTTAATAGC…	438	non_coding_potential
C2125_s1789-comp0_c0_seq1	AGGCTCTTTCCCCAACGACGCAGCCACGAATACCTGTGTGCACCCGTGCGAACAAGGAGAAAAATGTTTTTTTCCTTTCCCCCTGCTGGCTCCTCGTGGAGTCTACGATACCCTACCCCTCCACAGATGATCCAAATGATTGTGTTGGGTACCTATCCGGGATTACCTTTTCCTGGTTCGCCTGATGGGTTGTTCCCCCCTGTGGAAACCCCCCCACACAGGTGTCACTTCGAAGGAGGGGCGACAGAACTTCTTCCTTTGACGCACTTGGTATGGAAGCGCAAAGCGAATTCATCCCTTTGGTTACCTCTTACGCGACAACGCTCCTTTGAATGGAGCCCCAACTGTGTGACGCCTTTTGTGTGGCTCAGCTTTTCCCATGGTTATAACTCCCTAGAC…	495	non_coding_potential
C3637_s18733-comp1_c0_seq1	CTTGGCTATTCACTAAAAAAATTCATGTGCACAGACTAGTGTCATACATATGCAACATTTTTAAGTTCGCCAAAAAAAAAAAAAAAAAAGTTTTAAAAATAAATTCGCTAAACATATACTGAAATGTAATCCCCAATTGCGCTTCCTCTAATGTGTAACTCATTTTGCAGATTATCCATATGGTAGCCATGCTTGTGGCATTCCTTGCAATGAAATCCGTTCTCGCATTCCAATCACACGCACTTTAAATGCTTAACCATGTGTGTACTTAAGTATGTGTAAGGCAACGTTTGCGTATGAATCACCGTTGATTATTTTTACGTGTAAGGAAATATTTGCCATACTGAAAAGCTACACAAAGCGCAAAAGTTGAG	374	non_coding_potential
C2344_s7610-comp2_c0_seq1	AAAAAAAAAAAAAAAAAACTTTATACATTTAGAAAAAAAAAAAAAAACTGTACCCGGGGAACAGCCCTAAACGAAACTCTCATTTTGTGTATGATCATTATTTTCATTTTACCAAAAATAAGATTTACAACACTTTGTAATTTTCACCTATTCATTTATGCCGCACAAAGATCGACAGTTAAAATGGAGCATTATTCCCAATTAAGTCAATCATTTATATTTTTTTTTTTTTTTTTTATTTCCCCCTTTTTTTTTACCTTTTATGATTACTTTAAGTTGAAAATTTTTACACCCATTTTTTCTTTAATTACTTTTTGTTAAAACAAAATGCTCGCTTTTGCAATGCGCAACAAACGAACCACGCATTCACAATTATAAAACCATGACAGTCATATTAGC…	473	non_coding_potential
C5231_s1136-comp1_c0_seq1	GATGATTAGCGGATGATTAGCGGAGGGTTAGCGGAGGAGAGGGGGGAAGAGAGGAGGCTCCTACTTTGGCTAGCCATTCTCCGTCGAAAGGCAAATGGGGCAGCCGCACAACTCGCGAAGAACCCCCGTTGGCACATCCCCACTGCTGCCCCTTTTTTTGTTTTTTTTTTCTTCTTTCCCCCTTCCATTCCACCAATTTGGGGACATCCGATGAGTGAAGATCGGGCGGTTCTTGCTCTTCCCCCCCGGCGGGGGTCACTTCATCCGTGGCCCTCAAAGGTATGCGCACGGGGGTAGAGCAGTCCTTTTCGCCATTTCGCATCCGCTTCTCCAGCCGCTTCGGCATCTGCCTCTCTACCTTCTCCATTTTTTTTTTTTTTTTTCTTTCCATGTTGGTGC…	402	non_coding_potential
C4823_s22347-comp0_c0_seq1	GGACAAAAAAGAAAAAGGGGAACAGCAAAATTGGGGATAGCGCGGCGAATCCACATGTCCACATTTACCCCCGTAATGTAAAAAAAAAGAAAAAAAAAAGTTTCCCTTCCGTGAAAAAAATTCTCCCCATTGAGCAGGCACGCCGTTTCGCGAAATTGATGATGAGGAAAAAGAGGATTTTACGTTTTAATTTTTTCCCCTCAAAAGTGTTTGCACAGTGTATTGATAAGGACAAACGGACGAGGAAAAGGCTAATCAGAGAGAAAACCCACTGCGTAAAAATCCACTACGTAAAAACCCACTGCATAAAAACCACTACGTAAAAAGCACTACCTAAAAAGGGGGGACCGCTTCCACGGGGAGGAGCTTCATTTTCTACTTTCCCCTTTGGGAGCTATA…	586	non_coding_potential
C2876_s4926-comp0_c0_seq1	CTTCGACAAAGAAGGTGGCTCGTCGACAAACAGATCATCACATTTGTAGAAATGTATGTTCTCACATCATGCACGTAATGCCTATTGAGCCATGCCCATTGGCACGTGTCAAGGCGAATAAGCAAGCTGCGCGAAGTGACGTTTTAAACCGCGGAGTTGCGGGAAGCTCGCAGCGCAGCGGGCAATCAGGAGGGCGGAAAAAAAAAGGAAAAAAAAAAGGAAAAAAAAATGAAAAAAAAAATGATAAATCAAATGAAAAAACAAATGATAAAACAAATGAGAAAAAAAGTGGGAGTAGAGTACACGCGAGGGTTGCTAGAAAAAAATTCAAAAAGATGGCAGAAATGGGTCAGCATGGCAAATAAAACGCGCGCGAAAATAAAAACAGATATATAAACA…	430	non_coding_potential
C509_s22306-comp0_c0_seq1	CTGGCTGGTTGGTTGGTTTGTTGGATGGATGGTTTACTGACTGACTGATATTGGCGTACGGGTGACTTCATATATTATACGCGCAAACACAACAGATAATTCACTAGCAAGAAAAAAAACAAAAATATATACATATTTCTGCTTCAGGAGTGTAACATGTATACGTATTGAAAAAAAAAAAATGTTCAAATTTACACGCGTTTGGAAGAAAAAAAAAGAGCAAAAAGGAAAAAGGGTAAGGAAAAATTAAATAACAGAGGGAAAAAATGTGGCGAACGTGCGACGTAAGTGTGGCAAACGTGCGACGTAAGTGTGGTAAACGCTTGATGTAAAAATGGTGAAGCAACAGTTAAGGACGTTAAAATTTAAACTGGGTAAATGCAACTGAACTGCGACTGG…	1513	non_coding_potential
C483_s191-comp0_c0_seq1	CCGCCTTTTTGTGAGTATTTATACTCATGTCGCATAATTTTTGTATATGCGTTTTCATGTCAATCATTTTTGTGTATTTTATCTTTCATGTTGCTTTTTTTTTGTGAGTATGTATACTCATATCGCATTCTTTTTGTGTATGCGCTTTCATGTTTCGACATTTTTATGGGTATTTATGCTCATGTCGCATCAATTGTGTGTATGATTTTCATGTTGCATCATTTTTATGAAGATGCTATTTTCCGAGGCATTTTGATGATGTTTTTTTGTGTGGCATTTTTTTATGCTGCTATTTTCCGTGGCATTTTCATGAAGATGCTTTTATTTGTTGTATTTTTATCACGATGTTTTTTTGTGTAGCTTTTTCATGAAGCTGCTTTTTGTGCAGCATTTTTATGA…	443	non_coding_potential
C4249_s1418-comp0_c0_seq2	AAACAAACGCAAAGGGGTGAAACGAATCAAAAGGGGAAAAGGGAAAAAATAAAGCGAGCGAATTTAACAGTAACGCGAAATGTTCGAAATGAAAAAACGCGTAGTTCCCGTTCCGCTTCCTAAAAAGTATGCAAGGAAAAAAATAGCTGTGCTGTGGAGGTTTCGCACATTTTGCAATTTTCTTAAATTTTGCAGTTTTCGCAAAGCGGTGATCGGCCAATATGCCTGACACACTGCATGACCGCAAGCGGGGCAGCCTTTTGCAAAGCGAATTTGCCATGCGAATTTGCAAAGCGAAATTGATTGGCCTTTGCTGCATATCCATATTTTTAATATACGAACAATATCTACACCCCTAAAGGCAAAAAAAACGGTTAGCGTGTGGAAAAAGGAGATCGC…	2346	non_coding_potential
C390_s8479-comp0_c0_seq1	CAGCAAAAAATGTAAAATGTTAGAGGGCCAACTTTGAAAAAAATACACATTCGTGAATTTGTAAATATGTGTAAATTTTGTTTAATCGCGAATTGCCTTCCGGAAAGGAAAAATAAAATAGCTTCTTTACCCCCGTCTGCGCTTCGCAATTTGCTTGTAAAGTGCAAAAGAGAAGTGCCCCCTTTTTTACGCATCACCGGTTTAAGCTTCAAACGGGGAGCATAGCACAGGTTCAGCTCGTCCCAAAGGATATATGTAGAACGCATAGCATAAATGTCGTGCACGTATGCAGGGCATATGTGTCACTCCCCCGTTCAATTCATTTGTGCTTTCGAATCCTTAAAGCGGCATTTTTTTTTTTCTTTTTTCACAAATGCTTCGCACAGTGTTGTACGCTCC…	423	non_coding_potential
C831_s2544-comp1_c0_seq1	CGAGCGGAGCGTAGCGCAGCCGAGCGAAGCGCGCGTCATGCTCCGTGTGTTTATACCCCATGTGTGCAGGCCCCACGTGTGCGTACCCCATGTGTGTTTACCCCATGTGCTGCGCGGAGTGAGGCCCTTTATTCCCTTTTTTTTCCCCTTCCTTTCCTTTTTCCTCCCCGCGACCGAACCGAAAGCGTGGACACCCACTCCGCGCAAAGAAAAAAAAGAACCAGCCGTGGTCCAAAAAGGAACTTTCTCCCTCCCCATTTTAAACGAAGCGTCTATCGCATTAAAGAGGAAAAGTTTTTTTTTTTTTTTCCCACCCCAGTTGAACAAGCG	330	non_coding_potential
C6142_s21939-comp7_c0_seq1	AACGGGGGTTACTTCTCCTGATGCGAATAAAGTACTTTTCCAGCCAAGCGTGCTCACTGGGTAGCTAACACATTGGGCCCGCTGCCCCGCGAACGTGTGCATACGCAAGTGGAGAGAAAAAAATGGCTACCTCTCTCCACAGCTTGCTTGTGTTCCTCGCCGACTCCCGAGTGGAGTGTGCGTACATGGTGGGCCAAAGGATGTGCGCCCAACAAAGTGGAGCTGCCCACCCCCCATGGTGGAGTTCGAGTTGGGAGTGCCTCTTAAGCGGCAAACCCAAAGTGGTGATGATGTGCTGCTAATGTGCTGCTAATGTACTGCTACTACTGATGGGCGTATGCGCGCACGTCATAGCTACCTCCCTGGGAGTGTTAAAAAAAAAGGCGCTTATCCCCTTGG…	407	non_coding_potential
C2145_s11765-comp0_c0_seq1	GCTGCGGGTACGTACGAAGCGGTGACCGGTCAAGCGCGGTGAGAATGACCCTCAATCTTAGTTGCTTGCGTGAAAGGGGAGTGCGTCCCTTTGGGGAGGAATGGTTGCTCCGTCGAGGCGATCATCACGGTGGCCACCACGGCTGCAAGGTGAGAAACCCATGTGCAGAGACATGACTCTTTGTTTTGCCCCCCCCCGTGGCGGAGTCCCACCAGGCCCACGCGTCAACCTTCCAGACCAATCGCTAACCGGTCATTTGTGATGGGGAGTACCGCTCTCTCGGATAGTGAGTGGCTAATGAAGAAAGCGGAGGAGATGGCCATCCGCTCCTTTCCCCCGTTTCCAGTTGGGGAAACCGCGGTGGACGCAATAAAGTGTTATTCACGCAAGTGCAGATGA…	722	non_coding_potential
C2514_s22648-comp0_c0_seq1	GCGTTTTATGAAATATTATATATTTAGCATCTTAATTGGGATAATCGCTCATAATAATAATGTGAGTATTAGTACTAATGACTGTGATATAAGAAGGAGCATAAATAACACCACAATTTTACGAGCTAATAGATTATTATTAGCCGAGTCAACTATCGAAGAAAATGTAACAGAAATTAAGAAATTAGAAAAAGCTAAATTAAAGGAATCTAAAGTTAAAAGTAGAAATCGCTCATCTTGTAATAAATGCGTTTGTTCTATTAGTAAAGGAATAAAATCTATGGATAAATATTTACATGAAGAATTAGAAGATGAGTTTATTTTCTTAGATAAAGGTTGGAAAAATAATAGTATTCATGATATTACGAACAGAAAAAGTTTTAAGATTAAGGTAGCTTT…	698	non_coding_potential
C3288_s12147-comp7_c0_seq1	CGGCTTCCCCCCTGCGCCTCTCTCTCGGCGACGAAATACGCCCATCTCGCAGCAGAGTGGCAAAACGGCATCACCAATGTAGGGAACCACCCCATTTCGTCTCGCCCATAAAAACATTTCACCCTTACGCTTTGTTTTTCCTCACTCATTTTGTTTATTTTTCTCCAAAGGAATTGAAAAATAAGGGGCAACTTTTAAAAATGCAGAATTCATCATGTGTGCTTACGCGCATGCCTTGGTAGGTACATAAAGTAGGTAGGCGTACCTGCTCGAGATTTCCCCCCTTGTGTATGCAACTTATGGTCCATCTTAGAAGGGGAAAAAATAACCGCGACGGCGTTCCTAGTTGTCCTCCTCCCCCCCACATATATTACCACTCCGAATAGCTAAGTGGTATGC…	475	non_coding_potential
C303_s1102-comp0_c0_seq1	GGCCGGTCAGTCGAAGGAACGCAGCGAACACGTGGGTGCTTTTTTATCGCTTCCCTTGGCCCTTCCGAACAAGTCAGGTCCGCTCTCCAACCGCGGAACGACGTGAAAAAGAAAAGGCGGTTTGCTCCTCGGATGCGTCATCGAGGGGGTTCACGATCGTTTAAAAAGTTGCAGAGGTTCCTTTTTTGGAAAATCGTCACGCTATTTTTTAATATGCCAGTTTGTATGCTCACCAAGGGGGGCATTTTT	249	non_coding_potential
C502_s12774-comp16_c0_seq1	ACGCCTTTTTTGAGGAGAGCAAATGGGGAACTGTACTACTTCCCACGGGAGGAAATTTTTTTTTTAACAAATTGTGACCAAGTTCGTTTTATTTCTCTCCTACAGTCATTCACATGATCAGTTCCATTTTGAATGCAATAAAAATGTGAACGGTAAAATAACTGGATGAATAATTAATCCCCATTTTGCAATAATGCGAAAAGGGTTTGAAGTTTCAAAGGGAAATAAATGAACGGAGGCAACATTCACTTCGTGAATTATCCGTTTACTTTGCAAAAATAAGTTAAATCAACACAAAACGAAGTAACTTTTATATTGATCACCTCCAAATGGAAAAAATGTTACGCATCCGAAAAATCGTATTTCCATTATTGTTACCAAGTTAACTTAAAA	393	non_coding_potential
C3042_s1336-comp1_c0_seq1	CAGGCTAATTTTTTTGCCAAAATTTGATGCCACATCTATGCGGCATATCGCTCCAAACTCACTTTTCGCATCACCGTAAAATTAAAATTGTGAAATCTGCGCCACTCGCAGTTAATACTTAAACGAATAATCATTACTAATTTAGCGCCCTTCTTTTGAATGGGTTCATCTTGTGCAGCGGTCCAATCTGCATGCATTTTTCAGACGCACCAATCGTATAATATGCATCCTCATTTCGCTTTCCAATTGCTCCTTCTAAAGAGGATCACACCTTTACGTTGTTATAAAACCGACACAGCTTTGGTTTGATAAGTATGAGAACACTTCCTTACGCTCCCTTCAAACGGTAGAAAGGCAGAATGCCATCTTAAAACATCCATCGTGTTAAATGGCTACCAA…	635	non_coding_potential
C594_s18230-comp3_c0_seq1	GCAGCGCAGCGGCTGACGGCCAAATAGGGAATTCGCCCCACCAGGTTAGTCGCCGCAAAATGGCGAACATGTGTCGCGCTGAAATGTTGGAAGGAGTGGAGGTAAATGAGAAAGTCGGAGGGATGTGATTGCCCTGAAAATTATACCATCCAGCTGCTCCACAATTCAACTGTCGACAGTTGACGAAAAGGGCAAAATATAGCCTGACCTGTTCAGGCAATTTTTTTTGATAAAATTGGGTTAACACGATTTTGCGTGAAATTTCGGAAAAAGGGGGGGTCACTTCGCTAGTAGGAAAAAATGCCCGAATATGTGCAGCACATGCGAGGGTGCGTCGCGGCGGTCGCAAAAAGGGAGAAAACGATGGACAGGTAAGGCGGATTAACAGTGCAGATTAAC…	457	non_coding_potential
C2861_s18392-comp0_c0_seq3	CGCTACTTGTAAAGAGGCACATATGACGCATGGAAATACCTTTTTTTTTTTTCCTTTTTTGAAAAATCCTTTTTTTTTGTGATTCCCTTATATGGTATTTCTTCAAGTGACAAAATATAAAGGCGCTGCTTGGGGAGAGCCTTCCCCGCCACGAAGTGAGCCCCTTTCCCCCTTCCACCTCGCTGCATATCCTCGCGCAGTACACCACTTTCAGCGTTTGCACCAATTGTAAGTTTAAAAAGAAAAAACGGGAGTAGCACAGTGCGAACAAGAAGAGGATATAAAAATGTAACGATTTAACTACGGAAGGGGATACCCTCACCGTGTAACTATCAAAAGGATTGCCCACCCTGGCTATTTCTGCTCACGGAATGGAATGTTTTTTTTTTTATATGCCTC…	1773	non_coding_potential
C4678_s8612-comp1_c0_seq1	TATATATATATATATATATATGTGTGTGTGTGTATGTATCTATGTATGTGTATTTTTTTCCTCTTCTTTTCCCCTTCTTTTACCCCTCCTTTTCATGCCGCGATCCCCCCGAGCGACGTTGCACGTCAGCGGTCTGCGCCCGTATGATTTCGCCGCGTAGATGTTTGCCTACAACGCAGGGCGCGGCTTTATCCCCTTCAGGGGGAAGGGCGCCAAAATGCATGCCCCCATTTCGTGCAAAAAAAAAAGTGTGCACATCTTTCATGATGCGTGGCTCTGCATCCTGCCCGTTGCCGCGAAGGAGCCCAGTGATGACCCACTTTGTTTTCTTCATTTGTTCTTTGCTGTGTTAGAAGCGGGCCTCAAATGTGGTTCCCCCCCCAAAAAAAAGGGAAGCAC…	679	non_coding_potential
C3322_s4539-comp0_c0_seq1	GTGGCCCTTCCAGGTGGGTACTCTCCCTGTGTGTATGCCCCCAGCTCGAGAGGGTAGATCGATCTGGTATGCGCTTGGCGGGAGGGGGGGGAGAAAAGGAAGCAGAAGTTTCTTCCGCGTGAGGTGTAAACTCTCCCCTTTGTTGGCCTCTTTATCGGCCCCTTTCTACCCACTTCCCCTCCCTCCCTGTGGAGGCCTGCTCCTTTATCGTTTGATGGAAGCCCCCGAGCTGACGCCCTCTTGGCATGTGCACCACTTAGAAGGGGTTCACTCGCTGCTCGACCGGCCGGCTAGTCAGCCCGTCGACCCGACAAGCATCCTCCCCATTCTGCTTCCCTCCCCCCCAGCATAATCACAACCCACTTGCGTTTTAAGACTACCCCTGTGTGGACACCCCCC…	664	non_coding_potential
C4720_s13164-comp1_c0_seq1	TTTTTGTTTATGAATAATTTTTTTTTTTTTTGCTAGCCTTTTTCTATCATAGCACTTTTTATGCGTGTAAGAGAAATTTTAATTCATTTTTCAAATGTGCCTACACGCTTTACATGTTTACAGTTTTTAATCTTTTTTTATTTTGTGTATGTATATATGATTAATAGCAAAAATGCTAAGCAGTTAAATTAAGTTTATTTTTTTTTTTTTTCCCTCCCCTCCCATTTTATGAGCGCATATACGCACTGTCATATGATGTAGATTGGGCGTGATCTTTACCCCACTCCCCCCCGCTTGCGCATACATCCGAGTGCACATGTGTGCATATTTATTTATAAGTGAATGTGTACAAGGGTGAGTGGCCGCACGTGTGTGTTCGCGCGTGTATGTGTTTGTGGC…	2158	non_coding_potential
C1167_s146-comp1_c0_seq1	ATCTAGGGAGCACACCTGTATAATTTGTGCAATACTTTTTTATGAAAAATGAAGACTATCAAAATGGAGGGGAAAAACGAATTAATGTTAACAACTGTGCAATGAAAAAGTATGCATATATTCTAATCCTTAATGCGTTTATCAAGATGGTTAATAAACCGTAGTAACTTTTATATAATTTAAAAATAGTGAATACGAGGAATATACCACATTAGCTATGAATGATTACAACATGATACTCTATATAGAGTAATGTAGAGTCCGCCTATTAAATAAAGGCGCAAGAATCCCAGTTTAAATATATATGGGTAATACAGACACAGGGGAATTATGATAAATGTCGTTAATATGCTCCCTAAAATTACCATAAATTATGTAGAACTTAAAAATGAAGAAAAG…	421	non_coding_potential
C1398_s21419-comp3_c0_seq1	GTTGTCATGAGGTTGTCATGAAGTTGCTATTGGGGGGGAAGAGCTGATCAGCTGCCGCCTGTACGCGTGCTCTCAAAAAATAGGTGCAATCGGTTAGGTAACGCGTGGCATGCACGTTGAGCTGATGGGACGCCCCAATTTGTGGAGGGGCTAAAAAAGGCGACTTTTTTTTTGAGGAAAGCAATGCGCGCGTTTTGTCCAGCTGTGCATACGTCTACAAAGTTTCGTGGCGTTGCGTAAAGGGGCAGGAAAGCATACATGGGCACGTGCATTCGTTCGTTCGTTCATTTATTTTTTTTGTTTTTTTTCTGCTCAACGTGGCTGCCCCCTCGAGTGGACATGGAACTACTCCCCGCGCGCCGCCTCACAGGGGGGGAAAACAAACGCAGACCTCCCTGC…	686	non_coding_potential
C4347_s7437-comp0_c0_seq1	CTGGAACAAATGGCTAATTTTGTAAAGAAGAAAAAAAAGAAAAAACTTTCATTTTAGCATTTTCTCCTCTTTTTTGCAAAAATGAACGTAATATATATCAGGCACAACGGGATGAAACCAGATCAGCAAAAAGTATTCGCCATTTCGCCCATGTTGTCGATATGACTTTTTGCTCACATTCCGGATTAGTGACTAGTTAAGGTCGTTGTTCACGGGAGTGAAGCAAAATGGATACAAAACAACGTGCACAATTGCGCTGCGCATAAATGGCGCCAAAAAAAAGCATCAGTTGGCGCGACGGCAAACATGCAAACTGTTCACTGCGGAGTGGTGTACAAAATGGGGGGTTGCTTTTTTCTTTTTTCCTCTGCGTTGATTTAGTTTTCTATTCTTCTTTTT…	488	non_coding_potential
C905_s22021-comp4_c0_seq1	GCCCCCTTTGTGATGAAAGGGGTGATTTTTTTTTTTTTTTTTAAACAAATGTGGAGGGGCACCTGTCACTTCGCGCCCGCACGAGTGGCACGCCAATTGGGGAGGCGGCGAGACGACCATGCGACCATGCAACAACCTTTAAGGGGGAACCCCATTATGCAGATTAAAGAAGCACCCGTTGTGTTGGTCGTTTTGTTCGTTACGCGTTGTCACCCGGACAAGGGGGGATCACAGCGTTGGTTTATGTGTTCACTAGTCAGTCACCAATATTGTGATGGCCAATTTGGTATTTTTTTTTTTATTTTCAAACGTTGATGACCAAACGGATTGAGAACTCCGCGAGGGGACAGTAAAGTTGCACGCTCTTAGTTGCCCCCCTTACTTTCACGCGGGGTATAC…	732	non_coding_potential
C6782_s4809-comp2_c0_seq1	TCTGCACCTGTATCTGCATCTGTAGCTTCCTTTCTGCAGTTTGTTCCTACTTCGCCTGTTTGTGCATGTGCCTATTCGTCTTTGAGTCATTTTTCCAATCGACTAGTCGTTTTGGAGTTACCCCCCCGTCCGTTCGCTTATTTCACTGCCCACTATTGTTTATGTAACCCCTTCAAAGATGCTACAAACAGGGGGCATCCCATTCTTGCCAACCATCTTATTTAACACGTTTGTAAACATTTTTGAAAAGCGAAAGAGAAACCACGTTGGAGTGAAATTCGTCACTTCTACGCAAAAGATGATATGCACATTGGAAATGGGAAAATAGCAGTATGCGCCTTTCCCCCACTTCGTGAATGCGCATCTACATGTGCGCGTCAGCCTTTGAGGCGTTGTCCG…	1484	non_coding_potential
C1640_s12726-comp0_c0_seq1	GAAAGGCTAGTTGCATTTGGTGTGCTAATACGCAAGTTCGGTTGGCAGTTTGCGCGTCTGTTTTGCGCAGCCTTTTTGGGTGGCTTTTCTGCGTAACAATTTGGGCAACCGATCGCGTGAGCTGTCGCAGCACCCCTGCAGTGAAGGCCCCCGCCAAGTGTAAATCGCGCATGGGCAGTTAAAAAAGGAAAGAAAAACGAAAGATGAAAAAGGAAGGGGGAAAATAAAAAACATAAAACAGAAAAAATAAAATACAAAGTAGAAAGCAGCTGCCCAGACGTTCCTCCAACCGCTTGTACGTACCTGCTCACAATTATATCCTCCAAAAAAAAAAGTTACCCAGTTGGAACAACATAACGCAAAAATTCTTTTCCCCAAGTGTGAATGCTCCACGGAGTT…	1070	non_coding_potential
C3328_s11733-comp0_c0_seq1	GGGGGGGGGGGGAAAAAAGAAGGAGAAAAGGGGGGGAGAGGGAAGAAGAAGAAGAGGGATCGAGTAAGCCACGGAGGTAGTGCGGGTGGGCTGAAGCCTACAATTTCTTCAGCGATTTCAATTTTTCTTTTTTTTCTTCCTCGTGACGCCGAAAAAGTGCGGATTTTTTTTTTTTGCCGGCTTGCCCCCTCTGCGGCTTTGCTCAGATGTGCTATTCGGGTGAGCAGCGAGGTGAGTGTATTTTTATGTATCCTCTAAGCTGATCTTGGATCTGGTTGGCGGGGGGTTCCTTTTCTGGTTAGATGCGGGCTTGGTTAGTTGCTCCCGCTTCTGCCTCTGCTAGCCCAGTGAACTGCTTCGCAGAGGGCCGCTTCACCTGGGGGAGCCAAACAAGTGAGG…	534	non_coding_potential
C773_s9805-comp1_c0_seq1	TGCACACTTTTGGGCCCATCTTCGCCAGCACCCCCCCGCGGTGTCCATTTTTCTACGTCGAGGAATAACATGGGCCATGTGGGGAAGGAGCAAACAATTTGAACCCGCCTCAGGGCGATTTATTTTTGTTCCCCAATGTGAACCCATTTATTTTTTACGCGTTACTTCTTACACTTTTTATATGTTGCTTCTTACACTTTTTACGTTTTGCTTTTTATTTTTTACGTTCTACTTCCTACGCTTTAGTTTTTATTTTTTTTTTTGTACCTCCACTTGGTTAATAAAATTTTTTTTTCCTATGCACAAGTGTGCTTGTCTTGTGGAAATGAATTCGTGGAATTCATAAACACATAGGTGGATTTCCTACTGTGGTGTGGGAGGGGTGTGCCCAAAAAAAAA…	865	non_coding_potential
C4369_s16979-comp0_c0_seq1	TCTACGCTACTACACTACGATACTACACTACACTGCACTGAGGTCCACGACGACAATGCAGTTGACTACGGTACTTCACTACACTGAGGCTCACCACGAAAATGCAGTTCACACGACAATGCAGATCACTACGTTACTACACTGTACTACACTACTACACTGTAGTACACTTTTTTTTTTTTTTTGTTCCACCGAGAGTGACCCCCCAATCGACGGCTTTCGTCGCACACGGGTGGGCGCGGGACGCAGCTGCGAAACTGCTACGGGCACACCTTCGCATAGGCGCTCGCTGCACACCCTGGCGCTGTTTGCTTAACAGTTGGAGGAATGGCGTGGAGGTACACTTCTGGTTCCCTCGCGAGGAAAGCCACAGAAGGTGATCTCTTAACCTCCTACATG…	512	non_coding_potential
C4815_s16195-comp1_c0_seq1	TTTCAATTTTACGCCGTGTAATTTTACTTCGCGCTTGCTGGTACGTTTCACTTTTTCGCGCAGCAGCGACGAGGACCTTTTTTGCACTTTTCTGCTTCGCGGTTGGTGGCTCGCTGTTCGGTGTTTTCACATTTCGTATTACACTTTTCGCGCTTCACATTTAACTTTTCGGTTTGCCGATTAGCAGCCCTACAGCTTAGTCACTTCACAGCTTCGCAGCTTTTCACTCTCACCCCGCGACGCCGCACACATGCGCATTTCGCTCTTGATGACTCCCCCCCAGCTCCTCCTACGACCTACATAGGAGAGCCCTTTCACCAAAAAACTCATCATCTTTGACGTTGAATTTGAGGGTTCGTGCCGTTCCTAAGCCAACCACATGTGACCAATAAAAACGAA…	501	non_coding_potential
C1900_s10177-comp0_c0_seq1	GCAAAACCATTAACTTTTTTTTGCCAAGGTGAAAAAAAAAAAAAAAAAAACACACTTGCTCCCCAAGCGGCATTTCTTTTAAGTGGCTTTGTTGACACGAGAGGGTGGGGGTTGGATTTGTGCGCTCAGCACATGTGTCAAATGTGCCATTACGTACTCGCAGTTGTTCACATAAACGGGCGTGTTAGTACATATAATGTATATAATATATACGTACAAATACGTACCTGTAATGGCGTATGTATAAAATATTTGTAAAACGTACTCAATGCGCCTTTTTCACTTTTACGCATTGAGCGAACATTCGCGCGAACGAAGTGTTAAGCATTTATGCCCAAGTTTGCATATGGCGTACACGCACAAGTGTACATAAGTGTGCTGTGCTGATGCGATGTGCTA…	790	non_coding_potential
C4762_s7525-comp6_c0_seq9	GGAGGGGCGATCCGTTTGGGAGGGACGATCCGTTTGGGAGGGGCGATCCCTGTAACTTGGCAACGCTACAACTGGGTGACCGTAACTCTCCAACTGCAACTCTCGGAGGTAGTTTTTCCCAGCGGTTTATAACCTCTTGGAAAAAAGGAAGCCTTCTGCGTGGCGGCTGGCCTAACTTGAGAAGCGGTATAATTTCAGATGAGCGCTTTGCGATGGTCCCTCTACAGTGGGCTTCCCCAATCGCGCGAGGTCAGCCGCCCTTAACCTGGCCACCGCAGCACGCGCAGCACGCACAACCTGTATGCGCAAGTGCGTTGAGGCTCCGAGCGGTGGGGAGGATCGACCAGTTGAGGGGAAGTTCACCAATTAGTACAGGAGCAGTCGATAAAGCAGTCCACG…	650	non_coding_potential
C5613_s18966-comp0_c0_seq3	AAAAAAAAAAAAAAAAAAAAAAAATTATGTAAGGCAAATGGGAAGGGGGGAAAAACAAAACCAATAGGCAGCAAGTCACAGCATTCGTACATTTCGCCTTTTCCGACGGCACAACTTTGGAAGACCCCCTAGCGTTTTTTGGGGCTATGAACAAATTGCAAAAAAATAAAATAAAATAAAATGAACAGTGAAGAATGAACAAACTGAACAAACAACTGTGCGTGACACACTCGTTGGGGGATAGCAACGTGGTGAGGCGGCAAAATAAAGGGGATTTTAAATTGGGGAGGGGGGAAAAGCAAAAACTGACGAAGCAGGGGGAATTTTTCAGCCCAATTTGTAGCAAGCAGCTGTTTGTTTTGAAAGAGGGGGGAGACTGTGGAATGAAATAAAACTGCG…	755	non_coding_potential
C1998_s863-comp2_c0_seq1	GTTCGTCCTACCGCTTGCTGTTTGATCTTTTGCTCGTGCAGCCGTTTCATCGCACGATTGAGGTCACCCGTGGACGAATCCTTTTTTTATAACTCGCAGGGGTGTGCTTCTTCCTTTTTTACCCACCTCTTTGTGCCTGGGGCAGACGCGCAGGCCACATTGACCTGAGCGCGTGCAGGTGTTTGCAAACGTGTGTGTAATGTTTCCGCGCGAGTTACCGGCGCACACTTGTAGAGCGGCGGGCCGCGTGGAGGGGCCTACCAGATGGGCGGTTCCTCCTAACAGCGCTGCATTGATGTGTGTATAATTTAACGGGAGTTGCTGCGTCGGAGCGACTCCTTTGTGGCGACCCCCTTGTAGTCACCCCTGTGCATCCCTGCAGGGAAGGGGGACCAGCTC…	904	non_coding_potential
C2988_s18846-comp0_c0_seq1	CAGTTAAGTAGAAGTGTTATCTATTTTTTTTTTTTTGTGGACTGTTAACAATGTATAAAGTGCGCCTCCAATTTTGCAAAAACAAAAGTAGCAATAGGAAAAATGTATTTAAAAGAATACCAAGTAGGGATAATCCGGCAAGTGTGCCACGATTCATGGAGGATGATACGCTCCCCACCCCCCTGTTTTTACACCCATTGCAGGAACAACTGCCATGTCAATCTGCGTGGAGCTCTTTTTTATGCGCTTTTGAGTTTTTTAAAAGTAAAGAAAAAAAACAAAAAAAAAATAGCAAAAAGGGGCGATAAAATAACCCGAAGCAAACGGCACACATCACTGCGCGCAAGGATTAATGCGAGCATACAATGCTATATTTTTTTTGAACATAAAAGAATTCAT…	1845	non_coding_potential
C3049_s4455-comp4_c0_seq1	TTAAAAATATTGCACACATATACGGATAAAGCACGCGCTGCGATTTGGAAGTTCGCATGGTGGGGCCTCGCCGATGACCCAACCTGCATATCCTGAGTGCATACATGATGAAAAAGAAAAAAAAAAAATAATATAAAATAAAAAGCGCAATTGTCATAACATATGGGGAACACTTTAATCTTACGAAAAATGAATGAAAGGGATGGAAATGGAAAATTTCTTTAAAAGATAAAAAGGAGTTGTTCTCCCTCCTCCCTCGTGGAGCGTACGGGCTGTGGATAGGCATTCTCCACCTCCCAACCGAAGTCTCCAAACCTG	318	non_coding_potential
C4477_s7567-comp4_c0_seq1	AAAAATGGCTATCACACAAGTTGCTTATTCGCAATGGCTATTCCGCCAAAATGACTGTTTTGGCTTTGTTTTATTTGGGGCAGTTTTTTTTTTTTTTTTTGCCTGAACGGTTCAGAATTATACGTGAAGATATGCGGCGTGACGTGGAAAAGTGAAAAAGGGTAAGATAGCAAAAATGGAAAAATGGAAAATGCGCACATATATGTATATTTTACATTTCTGTCCGCACCCATGCACAGACAAATGTGCGTTCACTTAATAAATCGAAGCTAGACGTAAAATTGACACTTTTCTTTTTTGGAATAATTTGTACATGAAATTGTTGTCGCTCATTTTACCATTCGAGCTTTACACATGTTTATCATTTGGCACTTAACCAAATGGTGCTTAAAAAGTGAT…	1714	non_coding_potential
C4891_s18340-comp3_c0_seq1	GGCCACTTTGGTTCTTCCCGTTAGCGATCCTCCACTTCGTTTCTTCTTCCCGATCGTTATTCGCCGCTTCCTTCCTTTCTGGTTTTTCCCCTTCTGCACAATTTCAAAATTTTGGGGGGAAAAACGCACCCCTTTGCCCTGCGCGCTGCGTTCTTGGGTATTCCTGTTGCCCACGTTTTTGGCTGTTTGGCTGTTTGGCTGTTTGGCGATTTGGCCGTTTGGCTGTTCGGCCGCTTTGCCTGTTCGGCCGCTTCACCGCTTTGCTGCTTGGCAGAACGGCTGACAGGGGGCGACGCTCCGGGTGGCACACTGCTCACAAAAAGAATAAGCAAAATAACAGAGTAAATAAATAAAAATACATGCATAAATAAATATACATTTACATGTACGTGAATACGC…	556	non_coding_potential
C1848_s9080-comp1_c0_seq1	AAAAAAGGAAAAAAAAAAGGGAAAAAAAAAACTACACTGCACTGCACTGGTTGTTCCTCTGGGGTGCAGCTTCCCCTACTGCCTTTTCTCCTGCGTCAAAGCGGCGTGCGCGCAATTTGCAGCTGTTTGGACGTAGTCCCCTCTGTCCGCGTGACTAACTGCGACGTTTGTTCCTCTGCTTGCGTCTACGCCTTTTCCTTCCTCCCCCGAATGCAGGTACAGGGGTGCCTATTAGCAACAATATGAGGGAACTGCGCGGAGGCGTGCAGCTGGACGTCCGTTTTTGCCCTTGACTGGCGATTTATCCACCGAGTGGAGCGGCACTTTCGAGGGGAGGAAAAATAAAATAAAATGTGATGTGATGCGATGCGATGCGATGTGACGCGATGTGACGCGATG…	1126	non_coding_potential
C4054_s18231-comp0_c0_seq1	GCAAAAATGCAAAAAATGCAAAAATGATTGTTTATGAGGGGGCAGCAGGGGTGTGGAATTTTTTTTCTCTTGGGGGGGGAGGCGTTTCCCTTCTATGAACCCTCGGCCAGGGCTGCTAACGCTGTTCTGCTACTGGGTTACTAATTTGGCGCAAACGCGAAGGGATGCGATTATGCAAATAAGTACCACCAACAGGATGGGAGGATATAAGAACATACATGCGTAAATACATACATACATCGATAGATAACACGCTTGTGGGTTGTCAACTTAGGTGTTCAGCGCTGTGACACTGCTTTAACCATGTCAATAGAAGATCGCATGAAGGGAAAAAAAAAAAAAAAAAAAAAAACTCTTAAAGTGTACTTTATATATAATGCCACATACTTATGTGCTTCA…	709	non_coding_potential
C4194_s5472-comp0_c0_seq1	AAAAAAAAAAAAAAAAAAAAAAAGAAGATATATACGCACGTATGAAGGTAGATGAAAATATAAACAGAGGTGCAGATGATCTCTACAGAGGTGTACCACTCGCAGGTACGTAAGTAGGCACGCATGCAGACCCACTTGCATACATCTCTTTGGTAATCACGTGGCGGCATGTAAAGTTCGAGGCACGCAAGGGGGGAAGGGTGAGTCGCGCACAGGTAGTTCGACACGCAGCTGCGCGGGGAGGGTTTTGTATGCGTAAGTCAACAAAAGGGGGAAACTAGGAATGAACATGTGCAGGGGGAAAAAAAAAAAAAAAAA	318	non_coding_potential
C3274_s15033-comp0_c0_seq1	AATAGGAAAAAAAAAAAAAAAAAGGGGGAAAAACACCATTACGATTTAAAAAAGATGAACTTACGCATAAACCGTTGCCCATCTCGACTATCGGGGGGGTGCACATTCTTTCCCCATTTGATCAGCGATCCAATTTGAACAGGAGCTCCTTGCGCGCTGAGCAATTTTAAGGGAGGTTCCCCCTTGCAAAGAGGAAAGAGGCAAAACGCCACACAAAAGCGATAGGCACACCCGTAACCGAACCGTTTGGGCGAGACCACCCATCCCGGGGTTATGCGGGAAGTCCGCCACACCTGAATGGGCGATGTCATGTGCTAAAGGGACAAACCAGCATCACCGTTTCCTCTTTCTTCTGCTCCACCGGATATCGGAGCTTCCCCATTTGGCAAACTCTACAAT…	926	non_coding_potential
C2551_s15251-comp2_c0_seq1	GATGGAACTTCAAAAATGCTATGGAAGAAATGTAGCAGAATGTAGAGACGCGGAACTTTTCTCAAAAAATTAATTCCTTTTTAGCGGCAAGCTCGTTTGCGCGGTTACACAAGTTGTATAAGCTGCACAAGTTGCACACGCTGTACGAGTTGCACTAGTCACTTGCGCAGTTCCTCTTCCAACTGCGTAGGGGGGACCCCCGCGGCGGTAGGCAACCCCTCTTCCAGCCCAACTGTGTGCATAAAAACATTTCGAAAGTACGCATGAATGGGCGTGAACGGGGAAGTGTACACACATCGGTGGTGAGCTACAACATGGAGGGGTGGCCAAATTTGCCAAACAATCAAAAAAAAAATAATAATTAACGGGTGTAGAAATGTGTAATATGTTCATACGCAT…	732	non_coding_potential
C836_s22029-comp0_c0_seq1	TGAAAAAAAAAAATCTTTCAATTGTGAATTTATTTTTTTTTTTTCCCGTATCGTCATGAGATACTATCATTCATAACCAGTTTTGCCCTTTTACTCATCAAATTTTGGCTTCCACAGTTTTACCTCCTTTTTGGATAGCAAATCTGTGATCTACATTCTTTGGTTGACTTAAGTATGAACCTCTCGCGTCAGTGGTGATTTTCACGCAATTACCACATTGGCGCATACCACATTGGCGCATACCACTTTGGCGCATACCACATTGGAGCATTCCCCATTGGAGCATACCACTTTGGCGCATTCCATTTTTGCGTATTCCCCTTGCTGCTCACCCCCCGCTTCAAACTTTTCCCGTTTTTTCCTTCATACCGTACGTGATTGTGGCTAAATGTACATGTA…	604	non_coding_potential
C4714_s8798-comp0_c0_seq3	AAAAAAAATAAATAAATTAATCCCACCATGTGTTAGCGGTATGCAATTTTTTTCACCCTCTCCCCACCTTGCGTTTTCCTTTTTGATGTGTACCTTTGCGAGGCCCCCCGGGTTGCCCTTCTTACCACGTTCTGATTGTTTTGCCCCCCAGAACAGTTGAGAAGGAGTTGCGGAGCTGAGAAAGCGTCGAAAGGCTTCGAAAAAGAATCGAAAGGGAGTCGAAAGGAATCGAAAAAGAGACCGTTCGACGGGGAAATTGGCTACCATGTGAAGGGCCAAGAGAGGACAATAGGGGAGACACAAAAAGACCTCCTCAAATGGTCACTTCTGCACAACGTTGTCGCGACGCTACATCCACGTTACGCATTGCAACGCTGCCAGCCCGCGGACGCTTCCATC…	1173	non_coding_potential
C1357_s81-comp0_c0_seq1	GAAAAAAACATTTATTTATCGAGAAAAATGATGATGTAAAAATGTGTACTAATTGTGTAATATGCGAATTATATTTTAGATATACATACAATCTGTAATTTATGTATAAAAGCACCTACTTACAATAATTATAATGAATTCACTGTGATGTTTTCGTTATTATAATACTGCCTCTAAAAGCACACTGATAAAGGATCACAAAAAGGTATAGCGTAAAGTCGCAATAATATCTGTGTGAAAGAATGAATATATAAATAAATACATACATTTAAGGAAAATATAAACATAAGAACGTTCTTATGTAATAAATTTTATTTTTATTTATATAAATAAATCATATGCCA	344	non_coding_potential
C1392_s3029-comp0_c0_seq1	GACGAATTAATCATTTAAAAGAAAAGAAATAATATGCATTATTCATCAGTACACAAAGATCTCTTCAAATTTGTACGTGTGTGTATTAGATTAAAAAGTAAAATTTCCAAGTTGTTGAGTATTCACATTTGACAAAAAAAAAAAAAAAATTAATCCACTCATCAGTGTTGTGTATTCTCATATTAATTTTGTAATGTGTACAAATCGTTCGTAAGGATAATCACAACTTTATATTCATTAATGAGAAACTAATTATAGTATACTTTTTTTTGCACAAAAGGAGCGGAACTATTTCACAATTGGCAGAATAACAGAACGAAAAAAAGTAATATCATTCGGATAGGTGATAGGAAGACATTTAAATACGCCCTAGAGTTGTAAAAGTGTATACTCATTTCC…	470	non_coding_potential
C395_s13327-comp0_c0_seq1	CAGTGCTTCGCCTAGTGAGAACGCGCAAACATGCGTGAGCAAATGAAGAGCCCCTTCGTGTGTGAAAAATTTTGAGGAGTGTAAAAGCCTAAAGCTACACTAAGAATTTTCGCCCTTTTTCCCGTTTAGCCCGTTCGCCTCTTCTGTTTTTTCCCAAATCTTCATCCCCGCGGGGGTGAGTATAACACCCATGGCATTATAAGCCAAAAAAGGGGAAAACATACAAAGGAGGGAAAAATAAATACCCCCTCTGCGCAGTTATGTATACCCCGCCGAGCGGATATCGCAGCACCTTTGCAATTTTCAGAAGAGTGCTGTGAATTATCCTCTCATATTAACATATTTACCAAGCACAAATGAGGCGCATAAATAAAAACAGTTTTGTCGCAGCTTCGTCGC…	619	non_coding_potential
C5272_s8838-comp0_c0_seq10	TTGCCCATAAAATGTATATTCACAAAGTGCTCGTCGCGCGAAAAGAAGGCATATACTGGCATACCCCTCGGAGGAACGTCCGGGCATGGATCGACATGTAAGGGTGCTCCCACGCGCCGCCAAACTTACACTATGTTGTGTAGATGGTAGAACGAGGCCTCCCCACCCCTGTGTGTGCACGTGTAGCAGTCACGGTAGGGGGAAGCAAATGGAGTTGCAGGAAGCATAAAATGGAAAAACAAACGCATTCACATAAACGTACGGTTCATATGTACATACGCGTGTGTGCATCGCGAATTGGTAAGCACAAATGTGTGTGTTTGGGTGGGGGGTTAATCGCCCGGGCTCAGCGTGGCGCTCGAGGAAAGAACTCACTAGCAGAGTTACTCTCTCGTAGGC…	637	non_coding_potential
C878_s18118-comp1_c0_seq1	AAAAAAAAAAAAAAAAAAAAATTGTTCTTCTGATTATGTAACACCGCCAAAATTGCAGCAAAGTAAGTGCGCAATTGAAAAGGGCTCAAGGGGTGATTTCGTGTATCGTTAACATTTTTTGCATTTTCCCTGCTCGGTCGAGAGTGCGATTGACTCGCAAGCTTTATCGTTCATTTCGAGGTTGCAAACGAATGACAAATGTTCATTCCTCTATGCTACGCATCAGTACTGACCAAACAAATATGTACGTGGCTGGCAAGCGAAAAAAAAAAAAAAAAAATAGTACGTTCACTTTTATTAACTCCGTTTAGTTCCTTCGCAGGAAACGACTTTACGAGAGTTTCAAACGTATGCGCCACAAGCAGAGGTGGTTGCCAGAGCTCGCGCCCATGTAGCTGT…	509	non_coding_potential
C528_s13995-comp3_c0_seq1	ACCCCTTTGTCCCATCCGCCAACTTGTATGCGCACTTTTGTAACATTCCATGGGGTGTTTCTTTTTGTTTATTTTTTCTGTTTTGTTTTCCTGCCCCTTGCGATTGCATGCATGGGAGGAAGGGATATACGTATGGTACGCATGGCATCCATGGGGGAGGGGCTGCATACCCCCCTGAACGTACGCCTGCTGGTACACCCGCAGCACCACTCTGTTGTGTCACGCGCAGCGCGCCCATCCAACGCATCCATTTGGTGATGCTTCGGGGGCATGCATCGCCTTCCACCCTATAACAAATTCTGGCGCTATTACACAAATAGGAGGAAGAAGAAGAGAAAAAAAAAACTCCTCCAATAACCCGTTTTGGTCATTTCTTAGTGTAAGCGCTTCCGCATGGGT…	623	non_coding_potential
C4725_s17697-comp0_c0_seq1	CTTTCACTCTTCTTTCGCAATTTCGCAAAAAATATTATTATCTACATTTTCATCATTCTTTTCTCTTTCATATATCTCTTTATTTTGCCAAAAAGAAAAAGAAGCACACGTAGAACTTCCATTTCTTATTGTTATTTTTCCATCTTAGTGTGTGTGTTATAATTTACAATTTTTGTTTCCTTTTCCTTTTAATCCCACCTTTGATTTTCCGGATAATCCTGCAAAGGGAGAACTGAAGCCCTCAGACTTTTCGGCTAGCGATCTGTCAAATCCTGAATCTGACGCTTTTGCCAAATTATCCCCACCACCTCTATTTACTCCATTCTTACTATATTTAGAACAAGTCAGAATCCATATTAGGAGAGAAAAAAGAAATATTTTAACACAAAAGAGGAAAAT…	668	non_coding_potential
C1576_s13332-comp1_c0_seq1	AAAAAAAAAAAAAAATCGTTGGGGAAAAGAACAGGAAGGAAATAAGGTTATATGAACAAATATACCGTATCTACCTTATTGGAAAAATACCCGCATGAGCAGTACGTGCGTGTATGTCCAACTGTGATTTGCTACATGTGTGTGTGACTGTACCTGCGAGGGAGTGAACATGCTGCCCAGGTGCCTACATAGTGCGTATGCTGACATTCCGTTGTAATTTAATTGTTTTTTTTTTTACAAAATAGCCCGCAGTTTATTTACGTAGAGTGTACTTCATATTGGAGAAAATTACAACTCCGTAATTGTATAGGCGGGAGTGGAGAGCATGCCCTTTTACCCTTACACGCATGTTATAAGTGTATAAAAAAGAGGTAAATGTATAATTCGCCTTGTTCATGC…	2564	non_coding_potential
C3423_s20005-comp1_c0_seq1	TCGGTTAAACGCGTTCGTTTTAAGCATAGTAACTATTTTCGCTTTAGCAAATTTTAAGCGGCATTAAATGTGTAAAGTTTTCGGGGGCATACGAAAAAATGGACGGCAATGGGGCCAGGCAGCCAAATGGTCAGGTAGCCAAGTAGCTAAAAAATAAAAAAAAAAAAAAAAAAAAACGAAACTATCACAACGTTTCGCTTTCTCCAACAAACCAATGAAACAAAAAAAAATAATATATAACCAAAACGGAGGAAATTAAAAACGGCGAATTTTGCATATTTAAAAGATGCAAAAATTTTCTGCGTGTAAAAACAAAGGAAAAAAAGGTGAAATAAAACCTTATTTTCCGGATAAGGAGAAAGCGGAAAGTTACTACCACGTTGTGTTGTAGCACTGAAG…	486	non_coding_potential
C4017_s9253-comp0_c0_seq1	TTTGCCCTTTTTTTGAATATCTTTATTTTTTTATTTCTTCTTTTTTTTCTTCCTTTTTTGCGTGATTTTGAACGAGAAGGGGGTTGGAAAGAATGCGTTCCAACTTCTCCTTCCTTTTGTGAAGCTTTGCCTTTTTTGCGTCTGTTCACTTTACCATTTGCCGCGCGCGCGGGCCGAAGTGGCATCATCTGCAGGTCCGTACTCCTGCGCCTGTACTGCCACTGCTACCACTGCTACTACTGCTCCTACTGCTACCACTGCTTCTGCTGCTGTTTCCCCCTTTTTTTGTTGCATGCCTGGTATGTGCCAAGCATGAGGTATACCTACATTCGTGAGATGACACATAAGTGAAGTTCCATGTGCACACACACATTCGTCGATTTTGCGAAACAAAAGCGA…	762	non_coding_potential
C5062_s7630-comp6_c0_seq1	ATTTTTGAGGGCAACTGACGCGGAGATTTTTTTTTTTTTTTTTTTTGTGCACATGTGTGTGTGGTTAGTTGGGTGGGTACCCTCTACCAACCTTCGATGAGGTCCTTCCGTCATTTCTTTTTATTTCTTTTATCTCTTTTATTTCTTTTATTTCTTTTTATTTCCTTTTATTTCTTCTTTCTCCCCTTTCTTCTTTTTTTTGTTCCCCTTCAAATTTCAAATTTGTTCAGTGCCCCTGCTCCATTTTTTTTCATTTTTTTTTATTTTGTACGTTTGGTATGAACAAGTCATAATTTTAAAGATGTTAAAAAAAATGGAGAGCAGGCATGCAGGTGGAGGCGGCACACACAGGTTGGGGCGGCAGGTATGCAGGTGGGACGGACACTGGCATGAATCAAC…	426	non_coding_potential
C5648_s11961-comp0_c0_seq1	CGGGCCGCTCAACAAGGGGGAGAGTATCTACAGGAGTGGAATCCCGCGCAACGACCACCACGTGGATGCGGTTAAAGCTGCCCCACGGGTGGGCACTTAAAGAGATGCGACGGCGGACAGACGCAAAGCCAGACGCACAGATTCAAAGGGGCAGTTAAACGGGGAAGTCTTCCCGCAGGCTCTGCATACGAACGAATCCCAGTGGAGACACACTGCCTGGTGGATGTAGCGACAAAGGGGAGGAGGAACAAATTGCAAGGGGGTCTCGACGTAGGGGCTGCTTCGCTGTGATGTGCTTTATTTCGACTGCTTTACTTTGCTTGCTTCTCCTGGAGGGCCATGCGGGGCTTCCCTTTTCATAAAATGGCTAGTCAGTGCCGCTCCTCTCGTTGGAGCTCC…	864	non_coding_potential
C5889_s9839-comp0_c0_seq1	GTTTCGCCCCCGCTGCAGCTTTAAGCAGTTGGGGCAAATTGGCGGCCTCGTGACAGGGACACATTAAAACGTCATTCGATTTTTTAATGTATCCATTTTTCGCCTGATTGATATTTAAAAGTGAAGAGCGCAATTGTTAGTCAGACAGACCCATATGCGGCAATCATAGTGATCGTGGCGCACCATTGGGTTTATGACTGTGCATACGTTTGGGCGACCGGTTAAGCGTCCCTCATATGTGGTGTCCCCTTGCAGAGATAAAAAAATAGCCCTCTTCCCCTCTTAAATGGTGTTATTCTCTTTACCCAACGTGGGGGAGAGCAACTGTTTGTTGCGGCTTTGACGGATGACACGATATCAGGTGCGTCACTTCCACGGGCAGTTGTCGCTAAAAGTGCC…	656	non_coding_potential
C1764_s1084-comp1_c0_seq1	AAAAAAAAAAAAAAAAAACCTAAAAACATTGCTTCAAAAAAAAAAAAAAAAAAAAGAGCTAGTTTGTTCATACAAAATTCATCAGAATGGCAATAAATTTTTTTATTTATTTTACCACCCTTTTCGTTCATTTTTTTCTGATTATTTTCTGATTAATTTCTGATTACTTCTGATTTGTTTTTGATTTTTTGCTGCAATTTCGATCGCTTATCTTTCTCCGGCTGAGATCAAAGTTACGAACTGTGCTTCCCTGTGAGCATATATTGAAACTTGAAAGAGGACATTCGTTCAGTGCGAGCGCAATTGTGTTACGCGATGTAAAAAAAAAAAAAGCATTCATAAAAAAATAAAAGCTGTTTGAGAGAGAGTTCAGGATTTTTATTTTATTTTGTCAAATTT…	532	non_coding_potential
C5689_s14515-comp1_c0_seq1	GAAAAGATGGCTGCTACTTAGAAAGGATGGCTGCTACCCTGACGGGCTATCTCAGCTCGCCGTGCTCCCGCTCGGCGGCATGTGCATCTACACATGTGCGGCATGCACAGCGGAGGCGCGCCGAGGGGGGTGCAAGGGGCACGAGTGGTCCACCGAGTGGTCTCCCAAATGACCGCCCCAATAACCGCGCCCACAAACACAAAACGCTCGCGCGCTACTGCGGGGGACAAAACGAATGGGTGGAGGATTAAAAAAAAAAAAAAAGCAAAGCTCACAAATATGTTGCTAAGACAATATGAAAAAAAAAAAAA	311	non_coding_potential
C1489_s3606-comp0_c0_seq1	TTTTTTTTTCCTCCTCGTTTGGTCTTCCTCAAGCAAAACAACGAAATGGGAAAAAATGTGTTTATAAAAAAAAAGAAAAAAAAAAAAGATACATTTAAACCGCTTAGAGACTACTACGGGACAAGATAGGATGAATGCATTTCTCAAAAAAGGAAGGAACGAGAGAAATAAGGAAAATGCAGATGACTGTCCGCCTGTGTAGATAATAACAACGTAGCAGCCCACTTATCCTTTCAGCGTGTACACACGTGCGCATATGTATGCACAACGCGCATTCACCTGGTGACCTGCCCCCACGTAGGGAGCACACGGGCGTGAATATTTATGTCAACATGTGGGTGTACATTGTTCTGCTATATGTATGTGCAAATATATTTCGTTTTTCTCTTCCCCTAGCTA…	939	non_coding_potential
C5191_s15850-comp0_c0_seq1	CATTTTTGCAAAAGGGACAAAATAGGAAAAAGCTTACATGTACCCGAAGGATGCAACTCTACATCCTTTTTTTTTTGTCAGCAGCGTTAACCTTTTCGCGTCGCTTTCCTGTTCACTTGAATGAAAGAAGTGCCAAGAACGGGAATAAGAAGAACAGAATTGTGAAGGAAGGGAAGCAAAAAATGACGCTGCATTGAGGAACCAACAGAAAAGGATACAACTCGTCAGCTCCATTTTTAAGCTGCTCCATTTGGCGTACTACATCGCTTTGTGTAGGGGTGTGGTGGTGCTTCCTTAATCGCGTGTTCTTTCCTCGCGCTGCACCTGTTTAGTTTGAACTTGCTAAACGTCCACTCTGTGCAGATTGTTTTTTTTAATAAAATATAATCCTTACAACGT…	560	non_coding_potential
C3594_s2816-comp0_c0_seq1	AAAAAAAAAAAAAAAAAAAAAAAATAGCTAGCCAGCCTAGCTAGCTGCATGAACCGTTCAGGTGAAAAAAAAAAAAAAATACATTGTTTCCACCCCTGTTGGGGAATAAATCCACTTGGCGCGGCTCTTTCGCCTCCCCCCTTCGGGCAGTTGCGAAGGGAGTGCAATTTGTCAGTTAAAGTAAAACATCGCAGCGGTGGCTCGTCCATTTAGCGCCTCATAAAATGAACAAACCAAAGGGACAACTTAAAGGCAATTCCTTTTCAGCGAAATTCCAACCTGTTGCACCTTCCCTGTGAAGGTGAATTCGCCTTTTGCGCAACATAGCTGAGCGACGCTCTCGATTGGGGGGTCCAAAATGGGGCTTGCGCGGCTCAGAGGACAAACGAAGGGAGCACT…	438	non_coding_potential
C3060_s6355-comp0_c0_seq1	GCAAGTACATAGCGCGCACATTTCGCGTACATGTGGCATACGTAGCACATCATGGACCAGTGCGGGGGCGTAAAATGGAAACCATTTTGCGTTTCACCCGAGTGAGCCAAGTATACAGTTAGCTTCCGCGGAAGTTCCGCCTGCAATTTGTTCAAGTCAGCGCGAATCAAATGCTGCCCTCCCCCTGATGACATTTGTGATGATCTATCCGTTCCCATAAAAGAGCGATAGTACGGGGAAAACGGAAAAACTGCGCAAAGTAGGCCAACAAAAAAAAAGTACAGCTGAAAATAGCAAAAATTGAGTAAGAGCCAGTACTGTATAAACTACTATATGTATATTGCCTCCCCCCAATAGAATTCTCCTCGGGGAAAATAATCACCTTTGGGATTTTCTGTA…	492	non_coding_potential
[truncated: 2,153 more rows]
