# Supplementary material for: New insights into the Plasmodium vivax transcriptome using RNA-Seq
Source: Sci Rep. 2016 Feb 9;6:20498. doi: 10.1038/srep20498 (PMC4746618; doi:10.1038/srep20498)
Supplement: Supplementary Dataset 7 [file srep20498-s8.xls]

## Sheet: main
TypeII_novel_transcript_ID	Sequence	Sequence length	Homology mRNA catogeries	Homology mRNA(Refseq mRNAs http://www.ncbi.nlm.nih.gov/refseq/)	Length of homology mRNA	Length of identical sequence shared by transcript and its homology RNA	Sequence identity(Identical sequence length/Sequence length)	Sequence identity(Identical sequence length/homology mRNA length)
C121_comp979_c0_seq1	CTTCCGATCTTTTGTAAAGCGGTACATTTGTAGCGCGGCACATTTGTCTTTATACTCACTTCTAATCCGCTTAATGCGCAGCTGAGTTTGTTAACGACGGGGGGAAGTCACAGATAGGAGAGGAAGTACACCTGGTCTTTTGCTTGTTTGCTATATATGCTGTCCCTTTTTTTTTTTTGCATCTCCAGTTAATTCGCTGTACCTTCATTGTATTCTCACGTGGAGTTTCTGACCACCCTCCCCCCACTCCTACTTCGAAGACTTGCAAACGTTCCTATTTCTTCCCGCCCAAGTCAACCATGAATCTCCTTTTGCTGTCTTTGCTTTTTATGCAAAACGTCACGAGCTACTTTGAGCATTTCAAAAATGGAGTCAACACGCAGTTTGTTAAAGACAAAG…	544	antigen	XM_001613388.1| Plasmodium vivax SaI-1 rhoptry associated membrane antigen partial mRNA	2193	245	0.450368	0.111719
C1271_comp3967_c0_seq3	TGTGCTCTTCCGATCTATTACATTGAACAGGAACCACTAGATATACTAAACCTAGAAGAAGGTGATTTAGAAGTAACCGAACAATGGAAAGATAATGAATGGCACAACTGGAAGTTGAAATTGGAGGAAGATTGGGATTCCTTTTCTACATCTTTGATTAGGGATAAGAAAGATTTCATGAAAATAAAAACGGATGAATTAAATGGATGGCTTAATCTCGAGGAAAATAAATGGAATAATTTTTCTGGATATTTGAGTGATGGATACAAAAATTATCTATTAAAGAAATCCGAAAAATGGAATGATGCTGACTGGGAAAACTGGGCAAATACAGAGATGGTAGCTCATCTTGATAAAGATTATCACTTATGGTCTTTAAATACAGAAAGATCCGTAAAT…	645	antigen	XM_001616892.1| Plasmodium vivax SaI-1 tryptophan-rich antigen (Pv-fam-a) partial mRNA	828	629	0.975194	0.759662
C1287_comp3296_c0_seq1	TTCGAAATCGTCCTCTGGAGTTGCATCTAATTCTTCCGTTGGCACTTCTTGCGCGGGCTCTACTGCCACTGGTACTTGTACAGGTGCTTCCTTTGATGGTACTGTTACATCCTCTCCTGCATCAGGATCCTTGAGGATTTGTTTAAATAATGGCACAAAGGATGTAATGTCTGCATACGTTAAATCGTTATCTAAGATATCAACGAATAAAGTTTCATCTGCCGTTGGAGCGACCATTGGTTTGACAGGCTGAGCAGGAGTCACTACTTCTACCGGTTCGGCCACTACTGGCACTGCTACTAACGCTTCTCCTTCTCCTTCTCCTTCCCCTTCTCCTTCTCCTGATGGTTCTTCTAATTGGAAGTCATCCTCTGGAGTTGCCTCTAACTCTTCTTCTCC…	406	antigen	XM_001615540.1| Plasmodium vivax SaI-1 tryptophan-rich antigen (Pv-fam-a) partial mRNA	4607	341	0.839901	0.0740178
C1299_comp5078_c0_seq9	CACTCTAATTTACTCAAAGTAACTCGTTACTTCGCTTTGTGTGCGCCTTTCGTTTTACTTCCCTTTGTTTTGCGCTCTTTCACTTTGCTTCGCTTTCCTTTCCTTTGTTTCGCTTTGCTTCCCCTTTTTTCCCCCCTTTACAGCGAAATGCCCAACAAGTTGCCACCTTTACCCTTCATGAGCAGAACAAACTTGCTTGTTGGTCAAAAGTGAAAGTTGACCAGCCCCCTTCGCGAAAGATACACCCCTTAGCCAAGAGCTCCATACGATCCAAATTACCCGCGCCAAGGATAATCCTTCGGCTATTTTACCACCACCCGTATGCGGCAAGATGAAGTCCCGCATCTGTGCCCTTCTGCTAATAGGTCTTGTGTTTGTAAATGAGGGAGCACGATGCGC…	3896	antigen	XM_004225372.1| Plasmodium cynomolgi strain B serine-repeat antigen (PCYB_042210) mRNA, complete cds	3132	2222	0.570329	0.709451
C1338_comp4466_c0_seq9	TGTGCTCTTCCGATCTCCCCACTTTTACTTTGCCCTTTTTGATGTGCTTCAGGATGTGAAGAACTTCTTTCACCTCCGACTCGGTGGTGGGTACGGTGCTGTTGGTCGGGGCGCCAGGTAGGGGCGCTACGGGTGGTACGGGTAGTACTGGTGGTGGGGGTAGTACGGGTGGTACGGGCGCTGTGGGTTGTACGGGTGGTACGCCTGGCGCGGGTTCTTCGGTTGGTCCGCCTGGTGCGGGTTGTGGGGGTGGTCCTTGTGGTCCGGTTGCTCCTGATGGTCCTTGTGATCCTGATGGTCCTTGTGGTACTTGTGGTCCTGATGGTCTGAGTGATCCTAGTTCTGGTGGTCCTTGTGGTCCACCTGGTGGGGGTGTCTCTGGCAATGCTTTTTGGTCTG…	812	antigen	XM_001612956.1| Plasmodium vivax SaI-1 serine-repeat antigen 1 (SERA) partial mRNA	3261	525	0.646552	0.160994
C151_comp4440_c0_seq1	GTGTGCTCTTCCGATCTGTGCTTTCCTTCACTTTTGACCCATTTATTCCATTGGCTCTCATTCCAGTTTTGAGTGGATTTCAAGAAATCGGATCTGCATTCTCTATCGATATTTCCTGTATAATTCATCCATCTCTTTTCCAAGTATTTACAGAATTTTTGAAGTTCATCTTCTTTCTCTTTGGTCCATTCGTGTCTTTGAGTATGCATGGTACCTTTGTATCCTGAAAAATCTTTCTTAGCTTGCTTCATCCATTGGTTCCAGTCCTTTATTTTTGGTCCTTGAGGAGCTTTTGTTTGCAATGGCAAAGGTGCTTTGGCAGGTGGTGGTACAGTTTCATTTACCAAATCAACGAAAGCAGCAGGAGTTTCTTCTCCAGAGGTTGATGGTTTTTCATCA…	700	antigen	XM_001612598.1| Plasmodium vivax SaI-1 tryptophan-rich antigen (Pv-fam-a) partial mRNA	1972	662	0.945714	0.3357
C1550_comp3354_c0_seq1	CGACGCTCTTCCGATCTAGAAAAGCAAAAGATAAAATTAGTAAGGTTATATATAGATACGAAACCATAGTTGTTACTTTACTCTTTTTATCTTTTGCTTTTCTTTTAATTCATGCTTCAACAAACGATTTAGAATTGGAAAATGCTTCTGATGATGTTGTAGAGGTGGAGGATCCTTCAAACGACGGCGTAGAATTAGAAGAGGAAAATTTTGATGAGAATTCAGGTGATGATGAAACTCTTTTAGATGCTACCCCCGAAGATGACTTTGCCTTAACAGATTTGCCAATTGAAGACGATGAGGAAGTCAACGAAACGTTAGATGGAGGTGAATCATTAGGAGAGGTTTCCACTGAAGATATGGAAACAGAAGATGGCTCAACAGATGATACGGAAACAG…	494	antigen	XM_001615540.1| Plasmodium vivax SaI-1 tryptophan-rich antigen (Pv-fam-a) partial mRNA	4607	413	0.836032	0.0896462
C1601_comp966_c0_seq1	GTTGTATACGAAAGAACAAGACCAGAAGAGCAAGCAGCTTAAACAGATGGAGGAGTGTAAGTACATGAGGAAGAAGAAGAAGAAGAGGAAGAACCAGTAGAGGAAGAAGATGTATTACAATTAGTAATACCATCGGAAGAAGATATACAATTAGACAAACCAAAGAAAGACGAATTAGGCTCTGGAATTTTATCTATCCTCGACATACACTACCAAGACGTTCCAAAGGAATTTATGGAAGAAGAAGAAGAAGAAACTGCAGTGTATCCATTGAAACCAGAAGATTTTGCAAAGGAAGATTCACAATCTACAGAATGGCTCACATTCATTCAAGGCCTAGAAGGCGACTGGGAACGATTAGAAGTGAGCTTAAATAAGGCTAGAGAAAGATGGATGGAA…	439	antigen	XM_001615540.1| Plasmodium vivax SaI-1 tryptophan-rich antigen (Pv-fam-a) partial mRNA	4607	346	0.788155	0.0751031
C1684_comp4472_c0_seq3	CTCTTCCGATCTCGCAGCTCGTGTCGTCCTTCCACCTGTTGCAGTAGTCCTCCGTGCAGAACGTGCTGTCCTCAATGAGGGAGCTCTGGTTGTTTTTCTCCTCCGCAGATACGAGGTTGATCACAGCATCGTAGGGGATATTCTGCTGGCTTCCATTTGCATCGCTCATGTGGTCCTCTTTGGGAGTCTCAGGGGGGGTAGCCTCTCCATTGGTATGAGACAGACTGGGGAGTAGAAGCCCCTTTTTGCTTTCCACCCACTCGTCCGCATTTTTCAAACAGATGGCGGGATTCTTCAGCTTGTTCTGCAATGAGGACAAGACATGGTCGCTGTTCGTCTGTAGCATGTTAATCAGGTTGGCATACACATCTTCTTCACTTCCCAACTGGTAGTGGTCCA…	628	antigen	XM_001612954.1| Plasmodium vivax SaI-1 serine-repeat antigen 4 (SERA) partial mRNA	3063	486	0.773885	0.158668
C1732_comp65243_c0_seq1	GTGCTCTTCCGATCTCCCGCTTTGACCAAATCGATGGTTCCATCTTCATCCTTTTTGTACATGTCCTGATCGAGCAGTTTACCTTCCCCTGCATGTTCTTCCTCCTCATCATCGACCACTTCCGTAGGGTTCCCTTCAAGTGCGGCTTTTTCCCCCCCTTCTGGAAGCACCAATCCTCGTTTGTTTTCAACCCACTCGTCTACATTCTTCAAACAAATTGCCGTGTTGCGTAACTTATCCTGCAAGGTGATGATATTCTCTTTAGGGTGCATACTTAGCAGTCTTACCATGTTATTGAAGATGTCCACTTCGTTTCCCAACTCGCAGTTATCTAGAGTTCCCTTGACGTCCATTTCTTTTAGGAGCTTACAGTAGTTCAGTAGCTCCGCTTTCAGAACG…	577	antigen	XM_001612949.1| Plasmodium vivax SaI-1 serine-repeat antigen (SERA) partial mRNA	3045	549	0.951473	0.180296
C1751_comp3609_c0_seq2	CTTATCCTCAGTGGTAAAGTGTTTGCATATTTTATGTGAACACACCTGCACATACATATAGAGCAAACGTAAGTTGTCACTGACGCCCAGGAAGCCAGAAAAATATTTCTGTTGGCTGTCATAAGGCAGAAAATTATCCGAACAAGAAACAGCGCGGAAGTATCCACCCCCTCATCAGCGCAGCTGAAGGAAGCGAAACGTTACCAAAATGAACTTCATCACGAGAATGGGAAAGAAGGCCAAGGCCGCGGCGGCGGCGGTGGTCGAAGAGAAGCCAGCCAAGGAAAACAACGTGAAGGAGAACGCGGCGAACGATAAGAAGCAGGCGGCCCCCAAGGCGACCGAGAAGGGAGACAAAAACCAGAAGGCTCCGAAGAATGACAAGAAGGCGGCCCCCAG…	2102	antigen	XM_001614379.1| Plasmodium vivax SaI-1 QF122 antigen partial mRNA	4284	2032	0.966698	0.474323
C1905_comp3438_c0_seq1	TGCTCTTCCGATCTGTTTATGTAGACGCCGTTTTGGGCCGAATCGGGTCGGTGCGAAGATTTGTTGGCTGAGCGGGTGTTGTTGCTGCTGCTCTGGTATGCGTTTCTCCTATTGGGTGTCAAGGAGTGACTGAAGTTTTTGTTGTAACGGTCACCTTGGTAGGTATTATTGTGTGCATTTTCTTCCTTACTTCTGTTAAGAATTTTTTGTATTTCCTTCTGTGCCGCCTCAACCGTTTTGGGAGTACCTTGGATTAGGACCTTCTTACTATCCTTATCGATGTGAATCTTTTTGGCAAAAGTTTCTTCCTGAATTTTGTTAATAGTTCTACCCTTCTTTCCAATGATGCTTCCAATATGTTCCGTATCTACCACCATTTCGACGGTGATGTAATTATTA…	808	antigen	XM_001614379.1| Plasmodium vivax SaI-1 QF122 antigen partial mRNA	4284	795	0.983911	0.185574
C2045_comp76451_c0_seq1	TTCCGATCTCTCCTTGTTGTCCATTTCGTCGTCCATTTTAGGCGCCAAGAAGAATTTGACAAAGCCAACCTTCAGAGTGTCCGCGTCAGGGGAGGTGTCCTTTATTTCGTACTTGAACTCAATGGGTCTGCTGTCACTTAAGCCCAGAGTAACCACATCGGAGAGGATAGTAGATTTAGAAAACAAATTCAAATATTTTATGGCAAAGGATTGTTTAATTTTTTTTCTAGACTTGATGGTAACACCCACATCATCTTCACTTGTTGATTCCCTTGGCTTTAAAGCCACTTCTGCATCACCTACTAACCCCTTCGTCGTGAATTTTATAATGTTGGAGTCTATTTCGATGAACACTGTGTCGGAAAATTCGGAGAGGTTTCTAAAAATGTTCGTCAATTC…	488	antigen	XM_001616351.1| Plasmodium vivax SaI-1 proliferating cell nuclear antigen partial mRNA	1354	462	0.946721	0.341211
C2147_comp916_c0_seq1	GCTCTTCCGATCTCCGCAAACTCCAATATGTACTTGCCGCAAACCCCAATGTGTATGCCGCACACCCCATGTACCTGCCCGCACATACACCTCGGGGGGAAGAGGGGTTGGAACTTATATGTGCCTGTTCGCGCGGCCGCGCCTCGGGTGCGCATGCAAATGGTTGTCGTGTGTGGGCGTGGCTGGGCGCACCGTCTAGGCACATATACTTGCGCATATGCGTGTCGAAAAAAAGGGAACTGCAACTGGGGCGGGGCGGTAACGAAGCTGTAGGTGGCGCGTGCGAGGT	289	antigen	XM_001614379.1| Plasmodium vivax SaI-1 QF122 antigen partial mRNA	4284	275	0.951557	0.0641923
C2183_comp1758_c0_seq1	CTAACCAGCCATCGCATTGCACAGGCATACTTTCTTTTTCCTTTAGCCAGTCCCTTATGATGGAGATTTCTATTTCATTTCTTTCAATCCATTTGATCCATTCCTTTTTCTCTTTGCGTTGAAAATATTTTTCCCATTTCTGACTTGTCCATTGTGCCCATTTTTCTTCTTCATCAACTTTCCATTCTTGAGATATCCATTCTGTCATTTTTCTTGATTTCCATTTATCCCAATGGGTACGTTTCCATTGATGATACAATTTTTCATATGAATCTATGAGGTCAAACCAGGTTTGCTTATTATAAG	306	antigen	XM_001614281.1| Plasmodium vivax SaI-1 tryptophan-rich antigen partial mRNA	2610	295	0.964052	0.113027
C231_comp3160_c0_seq1	GGACGTGGCCAACACTTGTATGGAGGTGATCGGCCTGCCGATGTCCCTCATTTTGTACTTTCGCACGTCCAGCGTCTTGTCCGGTGCTGGCACCCCTTTGGGAGCGTACACCTTCCATTTTATAGTCAAAACGTCCTCGTACATGTACACCACTAGCTTGAAGGTTTTCCCCTCAGCGCAAATGTTCATCAGGCGATGCTTTCCTTCTTCAAATTTGATCTTATTATCCACTTTGGTGAACATGGGGTCCATCTCTATTTCTGTATTTTTGGCATTCACGTCGATGTACAAATAGGGCACGAGGTAAACCTGGAAGGTCGCGTCACACGGCCCGGTGACCTTCACTCCCTTATGGTCCTTCAGCAGAGCTGACTTTACTTGAATGGGCTTCAAAGCAGT…	1115	antigen	XM_001612956.1| Plasmodium vivax SaI-1 serine-repeat antigen 1 (SERA) partial mRNA	3261	741	0.664574	0.227231
C2322_comp3387_c0_seq3	TTCCGATCTCGGAAAGCTCGGCGCGAAGTACAGCGATTACTACGAGGAGGACGCCGACGAGGAGGACGCCAAGCAGGCCAACGAAGACGCCTTCGACAACCACCACCTGAACGAGATAAGCACCACCAACGACGTGCACTCCTTCATCCAAAAAGACATGGAATACATCGACGAAATTATTGATGACAACGAAACTATAAAGGAGGCAGTGAAGAAGGGGTCCAAGAAGGCAATGAAGCAGCCCATGCACAAGCCGAACCTTCTTGAAGAGGAAGACTTTGAGGAGAAAGAATCCTTTTCGGATGACGAGATGAATGGGTTCATGGAGGAGAGCATGGATGCTTCTAAGTTGGATGCGAAGAAGGCCAAGACGACCCTCAGGAGCTCGGAGAAGAAGAA…	1188	antigen	XM_001613388.1| Plasmodium vivax SaI-1 rhoptry associated membrane antigen partial mRNA	2193	998	0.840067	0.455084
C2342_comp4719_c0_seq1	GTGCTCTTCCGATCTGGAAAACTGAAGAAGACACCTACTGGTCACAATGGGAACACTCAACATGGCTTAAGTGGCTCAACTTGACCGAGAAAAAACATTGGCTCAAATGGAAAGAAAGAAATCATAGGGAAGGTGAACAATGGTCTACTTGGTTGCACGTTAAAGAAAATGTTTATATATTTAGCGAGTGGAATAATTGGTCAATATGGAAAAATGAAAAAGAAGAATTCTTCTACAAATGGATGAAAGATACAATTAACGAGTGGATAAATGAGAAGAGGTGGAACACCTTGGTGAGCACAGATAATGACTCATAATCGCGAGAATGGTGGCGAGCCCTTGAAAGAGTCAACCCCATGGGGAAAAGAAAAAAAAAGAGATCGGAAGAGCAC	392	antigen	XM_001613124.1| Plasmodium vivax SaI-1 tryptophan-rich antigen (Pv-fam-a) partial mRNA	948	301	0.767857	0.317511
C2350_comp440_c0_seq1	TGCTCTTCCGATCTAGTAAATCATCCTCCCATTGAGCTCCAGCGACCTGTTCATGTCCTCCGCATTGTCAAACTCGACATACGCTGCCGCCGTTTTGCCCTTTTTATTTAAAATGTTCACCCTCCTGATGCGGTACCCCTCGAACAAGTTGTACACTTCCTCCTTCGTTATCTCCAGGTGCAGGTTCCGGATGTACACTTCGTAGCTCGGCGCGAAGTTGCTCATGTCATTTTTGTTTGACATGAAATAATTTTGCTTCATGCTGCTATTCATGTCGTTAAAGTTGCTATCCGTCGTTTTGTGCTTCATGTCGTTGTCGTCGTTGTACGTGTCAACTAAGGGAGCGTCGTAGTCCTCGCACATATCCGCCCAGCGGTTGCTGCTTTTGTTCTCCTCATT…	609	antigen	XM_001615175.1| Plasmodium vivax SaI-1 asparagine-rich antigen partial mRNA	4852	581	0.954023	0.119744
C2384_comp4677_c0_seq6	ACGCTCTTCCGATCTCAACCGTTCTCGCTTCAGCCCTAGGTGTTGTATCAGCAGTGCTCTTAGGAGGTGCCGGATTAGTCTTTTATAATGCCGGAAACGGAAGACACCCATTCTCTCTTGGAGGTGGAAAGGGCGGTGATGCTGATCCCACTGAGCCAACCCCAGCTCCAACCGCACCAGTAGGAAAATAAAAAGAGAAAGGAGGATAAGACAGACAGGCACACACACACAGAGAAATGCCTTTAATTTTATAACTCCTTTGAAGCCTCCTTCCGAATAGCGCTGTTATGTATTGTTCGTTATTGGCCCCGTCCGAACCCGCTAAGACCCGTCCGCAAAATAATCCCCACATATAAAAATTTTCTTGCTTTTTTATTTTTGGAACGTCCGACTGCACTA…	897	antigen	XM_001615283.1| Plasmodium vivax SaI-1 circumsporozoite-protein related antigen partial mRNA	1830	272	0.303233	0.148634
C241_comp4700_c0_seq1	AAAGCGAAATGTAGTAAAATATAGCAAATAAAACAAAACAAAGAGAAATACAGCAAAATAAAGCAAATAAAGCGAATAAAGAAAAATAAAATTTCCCTTTGCCGCTACGTGAAATGTTCCCCAGAGACCGCGTGCGTGTCAGAACAGTTCGGTTGTTCACTCTCAGTTAACTCTTTGGTGTGTTTCCTAAAATAAAAAAGAAAAAAAAAAAGTGAAAAGTAGGATGATTCAGATCATTTTCGTTCTCCCGCGTGCTGCAAAATGAGGTCTCGCTTGTCTGTCCTTCTCCTAACATATGCTGTGTTGAATGGGGGCATCCTGATAAAGGCGGAGCCGGGCAATGATAGCCCACCTCCTCCTGTACCTCATCCCCCAGGTGATACTCAATCGCCTAGGGAT…	1708	antigen	XM_004225375.1| Plasmodium cynomolgi strain B serine-repeat antigen (PCYB_042240) mRNA, complete cds	3300	1180	0.690867	0.357576
C2464_comp4613_c0_seq2	TGTGCTCTTCCGATCTGGCGGATGCAAAGAAAACCGACGTGGTGACCCCCGAACCCAAGGAGGAAGCCAAGAAGGACCTGAAAAAGGAACTCAAGCTGAAGGAAGACGAAAGGAAAAAAATCGAAAACGAGTTAAACAAAAAGTTTCAAAAGTTGAGCAAGCAAGATAACAGTAAAAATATCAACGACAAGATGGAGGCAGAAGTGAAGAGAAAGGCAGAATACGAAAATTTAATCGCCTCCATTAATACATCTATTTCTAAGGTAAATGCACAGACACCGAGACCAACGAATATGAAGATGTCATCTGCAGATGTAGAGAACAAATGTAAGGAGGCAAAACTGAAGAAGAAAAAAATGAACCCCAAAAATGAAGAAGAAATGGAAGAAGTAAACACGT…	1865	antigen	XM_001614379.1| Plasmodium vivax SaI-1 QF122 antigen partial mRNA	4284	1834	0.983378	0.428105
C2465_comp65875_c0_seq1	TGCTCTTCCGATCTGCGAAAAAGATCACCGCGGTGAAAACGGTGAAGGTTATCGCGACGGAGAAGAAGAACGATGATGACGATGACTCGGAGGAGCTGAAAGATAAGAGTGGAAAGGATGACCCGAATAATGACGGAGCGGGGGATGACCACAACGCGGGTAGCGGTACGGGTAGCGGAAACAACAACAACAGTGGTAGTGGTGGCCATGGAAAGGGATTTGACAAAAGCGGAAGGGAAGATAAGTACCATGATGAGAAGAAGCTAGGGAACAATTATGACGACTCGGCCAGAAGCAATGATAACTACACGTACGAAACGGATAGCTCCGAAAATTGCAAAGATATTACAACGACCAATTTGAAGTCCACCCTGCTGCATACCAAGACGAAAAAGAGAG…	624	antigen	XM_001615175.1| Plasmodium vivax SaI-1 asparagine-rich antigen partial mRNA	4852	601	0.963141	0.123866
C252_comp4281_c0_seq1	GTGTGCTCTTCCGATCTCTCGGCAGGACAATGCGTTCCCCATCAACACTGTACAGATTCATGTTCCTCGATTGTTTCTTAATTTCTCTTTCAATTTCGTCTTTATATATGCTGCAGGGGAACTCCCGGTCTACTTCTTGTGGGTGAGATAACGCCGTTGTTGCAATAAAATTTTTGTCATTAATGAGGCAAGTCGGTTTGGTATTAAAAATGTAACACTTATTTTTTACAGAATCGAAATTTGCCCAGTTAAATCCTCTTCCTTTACTTTTGAAATTATCCGAGTTGAATGCACCCACTGGAAGAAAGGCACTTTTAATCATCTCTCGGTTGTTTTGTCAGATCGGAAGAGCACA	355	antigen	XM_001615397.1| Plasmodium vivax SaI-1 apical merozoite antigen 1 partial mRNA	1689	323	0.909859	0.191237
C2578_comp50915_c0_seq1	ACGCTCTTCCGATCTATTTCTACTAACAGTGTTGACACTCTCTACTACAGCGGGTTCTACTTTTTCGGTTTCTACATAATCGCTAGTTCCTGCCTCTACATTATCGTAGTGGCTATCTTCTGTGTCCACATTTGCGTATTCATCAGTTTCTAGATTAACGTCCTCTGAATTAATCTCTCCTAGAGTAGTATCGTCCATGCCGTCTAGTTCTTCAGACGCGTAATCAGCATCTGGCATTTCTTCAACTACGTCATCACCATATGGCGCTTCATCGGCTTGATATTCACTGTCTACCACTCCTTCAGTATCGTACTGTACATCTACATTTTCTTCGGTTCCGTATGCATCACCTGCCATTGCGTCACCATCGTATGTATCTTCTGCTATTGCTTCAGTTGG…	551	antigen	XM_001616433.1| Plasmodium vivax SaI-1 tryptophan-rich antigen (Pv-fam-a) partial mRNA	1968	352	0.638838	0.178862
C2637_comp751_c0_seq1	TGTGCTCTTCCGATCTCGCAACGGAAGCATTCGTGTTGCCATGTTTCTTCCCCCTTTCTTTAACCAAACAAGTAAAGCGAAGCAAGTGTGCAACAGAATTAGTCAAGCCAGATTTGCAATCCACTTTGCGCTTCCCCCCCTCTTGGATGCCACTAGGACGAAATGAAGGCCCGCCTTTCCTTAATCCTAATTTTATGTGTCGTGTGCAGGGACTGTGCAGTGAGATGCACGGGTACCGCTGAAGCTCAAGGAGCAAAAGTAGAAGCAGGACCAGTATCAGGGTCAGAAGGAGGACAAGATACAGAAGCAAAAGCAGATGCAGGAGCAGGAGGACCAGAAGCAGAAGGAAGACCAGGAGCAGAAGCAGTAGTAGCAAGAGTAGAAGCAGGAGCAGGACCA…	806	antigen	XM_001612950.1| Plasmodium vivax SaI-1 serine-repeat antigen (SERA) partial mRNA	3411	561	0.69603	0.164468
C2845_comp3571_c0_seq1	TCTTCCGATCTCCCAAGTTATCCAAAATGACGGCAATTTTCACAGTTTCTCCTTTACAGATTATCTTATTTGCTCTATTTTCAGTTTTCATCTTAAATCCCTCCCATGCTGCAAGCACCGAAAGGGGAAGTATCAAGTGTTATCTTCCAAACAATTTAATGGAATTTTGGAAAGATGACGTAGATCAATCAGAACAATTAAAAAAATGTGCGTGGAATAACTGGATGATGAGGTTGGAATCAGAATGGGAAAACTTCAACACATCCATGAAGAGCAAAAAGAACGTATGGCTCCAAGAAACAGAACAAGAATGGACCGAATGGATTAAACAAATGGAAAATAAATGGATGAATTGTAATGAGAATATTAATGATGAATATAAGGATTATCTTATATCAA…	950	antigen	XM_001613124.1| Plasmodium vivax SaI-1 tryptophan-rich antigen (Pv-fam-a) partial mRNA	948	869	0.914737	0.916667
C2893_comp4590_c0_seq19	GCGAACAGGAGTGGTCTCCCAAGTCGTACTCCCCCTCGTACGTCACTATTCTCGTCACCATTTTGGTCTTCTTGATGTGTTTCAAAACGTGAATGATTTGGGATATATTCGCGTTTTCCGCTCCTCCATTGGAGTTCGCCTGCTCTGGTGTGCCTTGAGAAAGAGGGGTGGACGCCGCTCCCTCTACTCCTGGTTGCGTTGATTGCTGTGATTGCGTTAATGGTTCTTGTTGCGGTAATTGCTGTGATGATGGTGTTGGCTGTAATGGCTCTGACGACGATTGACCTGCTACTACTTCCTGTTGTGGTTCTTCTGCTACTACTTCCGATTGTGATTGTCTTTCTTCTCCCTCTCGTGGTTCTTGCGGATTTTGGCCCCCTACGGACGACGCGTCTTGCT…	1188	antigen	XM_001612951.1| Plasmodium vivax SaI-1 serine-repeat antigen 5 (SERA) partial mRNA	2865	787	0.662458	0.274695
C2975_comp38113_c0_seq1	GTGCTCTTCCGATCTAGCCAGGAGAGTTTGTCGGCTTCAAGTGCATATATGATAACCAGGGTACCGTCGAACCGCACAATTGCTTTGATAAGGTCTTTTACGAGGGTAAAGAAACCGATTTGCAGACCCTCATGCCTGGCTATATATCATATGGAAACAAGCAGAAGGGGAAATACGCCTTTTACTTGAAGCTGCCCCACTTTGTGCAACACAGCTACACCGTTCAGTGCAAGTGCATGTCCACTGTGTCGCAGTTCGATAACTACGTCTTCGAGTTGGCCGTGGAGGGCGGCGAGAGCGATATTGTTGCCAAGTCCTTCCAGGAGTAGGCGGTACCAGGTGCGGGGCAGCGCGGCGGCACGTGGAAAGTTGTAGATCGGAA	382	antigen	XM_001613322.1| Plasmodium vivax SaI-1 transmission-blocking target antigen Pfs230 partial mRNA	1155	304	0.795812	0.263203
C3094_comp1299_c0_seq1	ACGACGCTCTTCCGATCTTTGTGAGCCATGTTTTAAAGCTTTTCTTCAAACACCATAATCCTTTTTCATAAAACCATGCAGTCCACTTTTCATCATCCCATTTTAATCCAAGTGGATAAACACTACATTGATATTCTTCTTCCATTTGGGGATTATAATGCCTCCATTTATCTTCTGAATTTTTCATAAATTCATCCCATTGCTGTTCCAATTTTTCCATATATTCTTGTGATTCTTTTTCTAATTTTTCAGTTAATGATATTTTCATTTCTTTTAACCAGTTATTCCATTTATCATGTTTTACGTTTTCTGATTCACTAACTACATTTATATAATATGGCATATGTTTAAGATCATAATCATCACATGCAGCTGTTTTACAGTATGGTTGAGAAGTGA…	521	antigen	XM_001615541.1| Plasmodium vivax SaI-1 tryptophan-rich antigen (Pv-fam-a) partial mRNA	2008	478	0.917466	0.238048
C3153_comp3584_c0_seq1	TCCGATCTATTTTTTTTCCAAACTTTGAAGGTACAAATCGAAAGATTCTCTTACGTTACAAAGCCAGTCGTATAAATTACCTTTGGCAAAACACTTTAAAGTTTCATAGTCTTTCTTAGTGCCCTTAAGCCACGTATACCAACTGGATTCTTTTTGTCTCATTGGCAATTTAAATGAAGGTTCATTTAGATCTTGTGAAGGGGTTTTATTTTCTCCATCCTTAACCTTATCATTGATGTTTTTTGGTGGTTTATTTAACCCGTTTTTAGCATCCTTCGTCTCGGTTTTATTACTATCATCCTTAAGTTTGTCATTAACTGGTTTGGGGGGGCCATTTATTAAAGGACTTTTGGGCTGTTTCAAGGGTGAATCTTTTAAACCACCTTTAAGATTGTTCCG…	499	antigen	XM_001612602.1| Plasmodium vivax SaI-1 tryptophan-rich antigen (Pv-fam-a) partial mRNA	1769	480	0.961924	0.27134
C3159_comp845_c0_seq2	TGTGCTCTTCCGATCTGTGGGTCCATTTTTTTTCTACTGATTTTATCCATGTGTTCCAATCTTCTTCTTTTTCTTCTAAAAAAGTTTTTTTTTCATTTTGTAGCTTTTCGTTGAATACTTTCCAGTCTTGTTCCAATTTTTTCAGCCAGTTGCTCCATTCTTTTCTTTTCCACTCTTCAGATTTTTCTACGAGTTCTTTTTTTTTTTCGCTTTCCTCATCGGATTCGACTCCTAGGAAGTCTTCGATATCTCCATGCGTGGCAAGAACGCCAAAGGCAACGGCGGATGTGATGGCAGTCATGATGACACCCAAAGTTAGGATCATCTGCTCCTTATCCATATTTAGGAGTTTATCTTTGTACCTTAAGGTTATCTCTTGGAGAGAGTTGGAACTTGGCA…	575	antigen	XM_001615095.1| Plasmodium vivax SaI-1 tryptophan-rich antigen (Pv-fam-a) partial mRNA	1432	547	0.951304	0.381983
C3201_comp4590_c0_seq15	CGCTTTTTCTGCTCCTTCCTGTTGTTGTTGTCTTGCTACATCCAGTTGTTGTTCATTCGAATTTGGACCCCCTGCGGAAGACGCGTGCTCCTGAGGTTGTTGTCCTTCTGGGCCTGTCGGTCCAGGAGTTCCTCCTCCTTCCGCCGTTGCTCCAGGTAATGTTCCTTCCTCCTGTGGAGTGTCCTGCCCCTGAACGGCGTTACTCAGCACGCTTCCCTTCTCACCACCCACTGCGTTATAATACAAATTTTTGTAAAAATCGGGGGAGCTCTTCAAGTGGTAGCTGTACAGTTCCGTGTCTTTGGCGGGCGACTGGGAGAGGGGCACGTCTAGGTTGAAGACAACGGCGGTGTGGATGAAGTTCTGTTGGCAATGAGCTGAACCATGCATGTCGACCTT…	621	antigen	XM_001612951.1| Plasmodium vivax SaI-1 serine-repeat antigen 5 (SERA) partial mRNA	2865	560	0.901771	0.195462
C3225_comp55616_c0_seq1	GCTCTTCCGATCTTAACTGTGTGTGCGCCTGTGCGCTGTGTGTTTGCGCGTTTGCCGTTTGCGAATCTGCCCCTTTGCGAATTTGCCTGTTTGCGAACCTGCCCATTTGCCCCTTTACCGCTTTGTGTTTTCATTGCTGTACCCCCCCTGAGAAAAAAAAATATAGCGCGCAACATTTTCTCAGTCGCATTTGAACGATTTGAAGTTTAAATTCATTTTTGAAGGGGCCGTTACGCGGTGACAGCGCCGTTTGAAGAGCGCCCGGGTGAGTGGAGAGTGTTCGCGCACACGTGCGTGTATAGATTTATGTACACCTGTATATTTATATATATATATATATAAAATATATACATACGCGTATATACCCACCCATTTAGATATATGTACGTGTAACAGCGC…	473	antigen	XM_001614379.1| Plasmodium vivax SaI-1 QF122 antigen partial mRNA	4284	252	0.53277	0.0588235
C3372_comp4258_c0_seq1	CTTCCGATCTCTGCACTTTGCTCCTGGAGAAGAAGGAAAATGCGCAGGAATGCTTCAAGTTCATTTCGCCCGAGATAAGGGACCGCTTCGATGATATCAAGACCAAGGGAGAGGACGAGGAAGACCCAAACGAAGCAGAACTGGAAGAGTCTATTCATACCATTTTGGAAAAAATGTACCAAAATGGAGGAGCAAATAATGAGGTTAACCATTTGGCCATCTTGGATGACACCCTTATGGAGGAGGTACAAAATTATTGTGCCATGATGAAGGAGATGGACACCACCGGGGTGCTCGGAAACTACGAAATGGGGAACGCAGATGAGGTATTTGGAAATATAGCAAATATGATGAAGAAAAATGGAGATTATAGCGTCTCTTCGTTGCCAAATAAGATGA…	547	antigen	XM_001612956.1| Plasmodium vivax SaI-1 serine-repeat antigen 1 (SERA) partial mRNA	3261	494	0.903108	0.151487
C3405_comp3858_c0_seq1	GACGCTCTTCCGATCTGATTGATGAAAATTATTCCAATTATAATGCTTGGGTTGTAAAACGATGGGAACAATGGAAGAACGAAAAAATTCTCACCTGGTTATTAAAAGATTGGAGACGTAACGAATTTGAATATTGGTATAAATTTAAAAATATGACCTTACCAGAACCATTATATGAAAGAGCAAAAAATAACTGGAATAAATGGAATAAAAGGTTATCCAAAGAAAAAGAACAGTGGAAAAAATGGGTTGCCGCAAAATATGAGTTATATGAAAACAGTGAGTGCAAACAATGGAAGAAATGGAAAGATGATAGAGAGGTCTTGTTTAACAATTGGATAGAATCATTTATCAACACGTGGGTAGCAGAAAAAAAGTGGAATGTCTGGATTGAGGAGA…	438	antigen	XM_001613999.1| Plasmodium vivax SaI-1 tryptophan-rich antigen (Pv-fam-a) partial mRNA	1100	406	0.926941	0.369091
C3476_comp5078_c0_seq2	TGTGCTCTTCCGATCTGACGAAGGGAGAAGATGAAGAAAACCCAAATGAAGTGGAGCTGGAAGAAACTATTGATCTCCTTTTAAATAAAATTTACAAAAATGGAGAAGGAGAAAGTAACGAGGTGGATCAGCTAGCCATTATAGACTCCTCCTTTCAGTCCGACCTGTTGAAGTACTGCTCATTAATGAAGGAGGTAGACACCAGCGGGTCTCTAGACAACCACCAGCTGGGCGACGCCGAGGATGTATTCGCCAATTTGACACACCTCTTGCAGAGTAACAGAGACCATGATGTGCCATCCTTAAAGAACAAACTAAAGAGTCCCGCCATATGCTTAAAGAATGTAGGTCACTGGGTTGGAAGCAAAACTGGATTGGTACTTCCCACCCTGGAGTATA…	2592	antigen	XM_001612955.1| Plasmodium vivax SaI-1 serine-repeat antigen 5 (SERA) partial mRNA	3264	1266	0.488426	0.387868
C353_comp91940_c0_seq1	GTGCTCTTCCGATCTCCCTTCTCTTCTGCATCTGCATCACCAGTTCGTCAACCGTGGGGTACCCGTAATCCGTCTGGCTTATTTTTACATTCAATATGTTGCCCGTATCTTCATCTTCCCCCGCCTCTATGAAGGACGACTGCCTTTGGAAGTTCTCCTTTATCTTTTGCTTTTCCTCCCGTTGTTCAAGCTCCTTCAGCTCCTTCGTCAGGGCTCGGTGCACGACCTTCTTGTCCACCAGGAACGGGTTCAGCTGCAGCTGGATCTGCTTCTCCAGCTCCAGAATGGTTATGTCCGTTAAGATGGAAAATTCAGATATGGCCATTTCGAACATCGCAACTTCCTCATCGGTCCGGTACTGCTCCAGATCGG	372	antigen	XM_001616501.1| Plasmodium vivax SaI-1 41K blood stage antigen precursor 41-3 partial mRNA	2730	352	0.946237	0.128938
C3561_comp4385_c0_seq3	CATCATTGCAGAAGAGCTTATCTGTGACGAGGAATGGACTCACATCCACACTTTGGAGGGAGGCCAAGTCGACGACGCCATCCTCGCCGGTCTCCAAAGCTGCCTGTTCATCTCCTCCGTCAACAGTTTGGGTGGGGGTGTCCTCAAAAGTTTGAGGAGACAAGTTGGGGAGTACCAGTCCCGTTTTGCTTCCAACCCATTCGTCCCCATTCTTCAAACATAAGGCCGCATTTTTCAGCTTACTCTTTAGGGAAAACACATCAAGGTCGCTGTTGCTGTGGAGCATGGTCGTTATGTGGGCGAACACATCCTCGGCGTCGCCCAGCTGGTGGTTGTCTAGAGACCCGCTGGTGTCTACCTCCTTCATTAATGAGCAGTACTTCAACAGGTCGGACTGAA…	1717	antigen	XM_001612955.1| Plasmodium vivax SaI-1 serine-repeat antigen 5 (SERA) partial mRNA	3264	1272	0.740827	0.389706
C386_comp4990_c0_seq2	AAAAAAAAAAAAAAAAAAAAAAACCACCAATTTGCTCCCTTTCCAAACAAATGTGTGAACAATTTAACCAAAGGGAAGGACCCATTTTTACTTAAAGGAGCGCACTTTGCAAAAGGGAAGTCTTAAAGCAGATCTGACTTAACCGAAACGAGATGAAGTTTAGTGTTCTCTTGTTGCTCGCTTTGGGCGCCGCTTACGGCAACAATGTGGCGGTGTGCACAAATGTGGAGCAGCCTCCACCTGCAGTACCCGGTGGTTCGCCACCCGATACCAGTGGCTCGGGGGCAGGAATTGGAAATCCAGGACAGTCTGAGGCAGGATCGCAACTTCCATCTGGAGGTGAAGAAGACGGTGCTTCACCCACGCATACGCCATCGTCTGGACCCGTGCCACCCAATC…	1043	antigen	XM_001612951.1| Plasmodium vivax SaI-1 serine-repeat antigen 5 (SERA) partial mRNA	2865	582	0.558006	0.203141
C3879_comp4385_c0_seq4	ATTTGGGTTTTCTTCATCTTCCAGCTCCACTTCATTTGGGTTTTCTTCATCTTCTCCCTTCGTCTGTATATCTTCAAATCGGTTTTTAATCGTGGGGGAGACAAATTTGAAGCATTCCTCAGCGTTTTCCTTCTTCTGCAGCAACAGAGTACAATGGTAGCACTTCTGCACATCCAGTACGCCGCTCAGGAAGCACTCGTTGGCAATCGCGTCACACTTCTCTGGAATTTGGTTCATCACGGCGAAGTTTTTGCTCTCCATGTAGATGGTCTTATTCAGTTCGCTCATCACCACCACCTGCATGGAGGTGATAGGCTGGCCGATGTCCTTCATTTTGTACTTCCTAATGTCCAGCGTTTTGTCGGAGCTTGTCTCCCCCTTGGGAGGATAGACCTTCCA…	1245	antigen	XM_001612955.1| Plasmodium vivax SaI-1 serine-repeat antigen 5 (SERA) partial mRNA	3264	981	0.787952	0.300551
C405_comp79139_c0_seq1	AACAGCTGGAAGTCGGCACTGCAGGGGCCGGTGATCTTCACCCCGTTGTGGTCTTTCAATAAAGCGGAGGTGATGCTAATTTCTAGAGGCTTATCTGCGCTTGGGGTGGGTTCATGAGTCCCACTGGGACCTTTTGCCTCTTCTTCGTCATCATCATCGGGTAGGGAGATGACGGTGATGCCTAAGTCAGACAGATCATCTTTTGGTCGATTGCTTGTTTGTGTGGTTCCACTCGTGACTTGGGGTGTACCGCCTCCTGGAGTTTGCCCACCGGGTGCAGCCTTAGGTTCGCTTGAATCAGATGGGGGAGAGGGTCCCTGGACTGATTGATTTGGGCCTGGTGGATTTGAGCCTGGTAGATTTGGGCCTGGTTGATTTGTGAGTTCTTTATTTGGGCCT…	583	antigen	XM_001612953.1| Plasmodium vivax SaI-1 serine-repeat antigen 4 (SERA) partial mRNA	3270	333	0.571184	0.101835
C4172_comp1806_c0_seq1	AGCAACTACTACTTGAAGAGCTCCCCCGATTTCTACACAAATTTGTATTATAAAAATGTTAACGCACCTGCCGGCGGCGCAAAGGTGTATGGTTCGGATGCAGAACTTGAAGCGACAGTAGAAGGTGCTAAAAATGGAGTTGCTCAACCAGCAGCAGGAGGGGGAAGAGATGCAGCACAAGAAGCTGCACAACCAACAGAAGGGGGAGGAAATGGACAATCAGAAGCTGCACCTGAAGTAGCAGAACCCCCAGCAGCACCAGGCCCTGTCGACGGTGAAGCCTCATCAAGAACGACAGTAGAAAGTCCAGTTACGCCACAACAAGCGGAAGAGGGCACACCTTCCGCAAGTCTAACCACCGATCAATCTTCAGCCCAAGCGCAAGGTCCCCAATCCTCA…	547	antigen	XM_001612953.1| Plasmodium vivax SaI-1 serine-repeat antigen 4 (SERA) partial mRNA	3270	329	0.601463	0.100612
C4182_comp5078_c0_seq12	CACTCTAATTTACTCAAAGTAACTCGTTACTTCGCTTTGTGTGCGCCTTTCGTTTTACTTCCCTTTGTTTTGCGCTCTTTCACTTTGCTTCGCTTTCCTTTCCTTTGTTTCGCTTTGCTTCCCCTTTTTTCCCCCCTTTACAGCGAAATGCCCAACAAGTTGCCACCTTTACCCTTCATGAGCAGAACAAACTTGCTTGTTGGTCAAAAGTGAAAGTTGACCAGCCCCCTTCGCGAAAGATACACCCCTTAGCCAAGAGCTCCATACGATCCAAATTACCCGCGCCAAGGATAATCCTTCGGCTATTTTACCACCACCCGTATGCGGCAAGATGAAGTCCCGCATCTGTGCCCTTCTGCTAATAGGTCTTGTGTTTGTAAATGAGGGAGCACGATGCGC…	4000	antigen	XM_001612955.1| Plasmodium vivax SaI-1 serine-repeat antigen 5 (SERA) partial mRNA	3264	2096	0.524	0.642157
C4213_comp3667_c0_seq8	GCTCTTCCGATCTGAGGCTTCAAAGGAGTTATAAAATTAAAGGCATTTCTCTGTGTGTGTGTGCCTGTCTGTCTTATCCTCCTTTCTCTTTTTATTTTCCTACTGGTGCGGTTGGAGCTGGGGTTGGCTCAGTGGGATCAGCATCACCGCCCTTTCCACCTCCAAGAGAGAATGGGTGTCTTCCGTTTCCGGCATTATAAAAGACTAATCCGGCACCTCCTAAGAGCACTGCTGATACAACACCTAGGGCTGAAGCGAGAACGGTTGTGGCCAATTTGTAGTTTGATTTCTTCTTCGTCATGTTTACGAGTTCCTCTTCTTTTCTGACAATTTCGCTTATCAACTCGTGCACGTCAATGAGAGGTTCTGGGGATTTGCTCTTGGGGGACTTCTTCTTGG…	660	antigen	XM_001615283.1| Plasmodium vivax SaI-1 circumsporozoite-protein related antigen partial mRNA	1830	556	0.842424	0.303825
C4564_comp4590_c0_seq25	GGTGTATCATTTTAACCCTCTCATTTAGCATTATCGAAGTTTTAAAAAATCTTTTAAATGTTCAGCGGCACGACTATTCATTCGTTTGCATCGTCATGAAAGGGGGGGGAAAGCATACTTTAAGAAGATGCAGCGCCAAAAAGATGTAGTGCCAAAAAGATGTAGCGCCAAAAAGATGCAGCGCAATGAAGGGGCGATTTTACCCGTCTGCCCAGGCCTTAAAAATGAGAAAATTTTCCCCCAAAAAAATTAAACACACGAGAAAATATAAAAAACGTTGCAAAGGGAGTGGCCTAATGTTGCCCAAAAAATTTTACACGAAACAGATTTGATCTGTCCCTCTAGAAAAACACAACATTGTTGTAGTCCCCTCTTCGATAATGCAAAATCATTTTTTCA…	1909	antigen	XM_001612954.1| Plasmodium vivax SaI-1 serine-repeat antigen 4 (SERA) partial mRNA	3063	941	0.492928	0.307215
C4568_comp74628_c0_seq1	GACGCTCTTCCGATCTCCCTGTTGCACTTTTCGACGGTCCACCCTTTTCACGTTTTAATTCTTCACCTGTTTCTGATTTTGATTGTCCTTTTGTTTCACTTTCTATTGTCACATTTTCGCCATGTTTTACTTGTTCATTTGTGATGCTATCTTTTTCATTTTTTTTTTCTATTATATCTTCTTTTACGTCATTATCGGCGGTTCCCTGTTTATTGGCATCTTCGGTATCTTTCATAAATTTCTCATCAGTTTTTTCTTTGGTCATATCTTCTTCACCTTCTTTTGTAAAGCTATCATTTGGCTTATTTTCCGGTGCATTTTCCAAATCAACTTTAGC	337	antigen	XM_001613998.1| Plasmodium vivax SaI-1 tryptophan-rich antigen (Pv-fam-a) partial mRNA	1938	321	0.952522	0.165635
C4582_comp4628_c0_seq14	TGTATGGGTCCTTAATGATGTACTCACCAGATGATGAATACTTAAATGGGTTCAAATCAGAGTTCAGAACTTCTAAGAAGTAGTTTCTCTTCTTCAGTCTAGAGTCTAACATATCCGTTATGTTAGTGTTAAATGCGTTTACGTGATTTTCCAATTGCTTCTTTATCGTTTTGTACATTCCGGCTAATGGCTTTAAGTAGACCACATCGTAATCGCTGATTCCTGCTGGCACGAGGATCTCAGGCGCCTCAGATTCTGCCTCTCCCGTTGTTACTTGGTCTTCCTCCCCGTCGTCATCGTTGTTGCCGAACAGAGGGAGTGCGATTACTTTGTCGTAGTCCTCGGCGTAGTCCTGCGCTTTTGCTGCTACGTTTTCTTCTGTTGATCCTGCTGCTGCTC…	4568	antigen	XM_001614792.1| Plasmodium vivax SaI-1 major blood-stage surface antigen Pv200 partial mRNA	5396	1819	0.398205	0.337102
C5025_comp3972_c0_seq9	GACGCTCTTCCGATCTTCTTGCTTCTCATGGTCCACGGCATACGCTCTGGAGCAAACCTTCTCCGCGCCAATCACCTTCTCCGTGTCGTACGTGACTAGCCCCACTTTTACTTTGCCCTTTTTGATGTGCTTCAGGATGTGAAGAACTTCTTTCACCTCCGACTCGGTGGTGGGTACGGTGCTGTTGGTCGGGGCGCCAGGTAGGGGCGCTACGGGTGGTACGGGTAGTACTGGTGGTGGGGGTAGTACGGGTGGTACGGGCGCTGTGGGTTGTACGGGTGGTACGCCTGGCGCGGGTTCTTCGGTTGGTCCGCCTGGTGCGGGTTGTGGGGGTGGTCCTTGTGGTCCGGTTGCTCCTGATGGTCCTTGTGATCCTGATGGTCCTTGTGGTACTTGTGG…	660	antigen	XM_001612956.1| Plasmodium vivax SaI-1 serine-repeat antigen 1 (SERA) partial mRNA	3261	560	0.848485	0.171726
C5078_comp40972_c0_seq1	TCTTCCGATCTGTGCCTTGTGCACATTGGGAAGTGCGGGCGAAACCAGAAGCCGAGCAGGCTGACCCGTAGCGCCAACAACGTTCTACTGGAAAAGGGGCCTACCGTTGAGAGAAGCACACGAATGAGTAACCCCTGGAAAGCGTTCATGGAAAAATACGACATCGAAAGAACACACAGTTCTGGGGTTCGAGTGGATTTAGGGGAAGATGCAGAAGTGGAAAATGCAAAGTACAGAATTCCAGCTGGAAGATGTCCTGTTTTTGGAAAGGGTATCGTCATAGAGAATTCCGCTGTTAGCTTCTTAACCCCTGTGGCTACAGGAGATCAGAAACTGAAGGATGGAGGTTTCGCCTTCCCCAATGCGAATGACCATATCTCCCCCATGACAATAGCGAAC…	517	antigen	XM_001615397.1| Plasmodium vivax SaI-1 apical merozoite antigen 1 partial mRNA	1689	486	0.940039	0.287744
C5244_comp3187_c0_seq1	GTGTGCTCTTCCGATCTCAAGTGGCCAGCGCCTGCTTCTTGAGTGGCAACACAGACATAGAGAGCTGCTACACGTGCAACCTACTGATCCATAATGAAGACACGAGTGACAAATGTTTCGACTACGTGTCTTCAGAATTTAAGAATCAGTTTCAGGACATTAAAGTGAAGGGACAGGACGATGAGGAGTCCAGCGAGTACAAACTTGCGCAGACCATCGATGCGGTGTTGAGTGGAATCTACAAAAAGGATCAGAATGGGAAGAAAGAGCTGCTCACATGGGGAGAAGTGGACTCAAATGTGAAGGAGCAGATAAGTAGCTATTGCCATTTGCTGAAAGACGTGGACGCCAGTGGCTCTCTCGAAGTCCACCAGATGGGAAGCCAAGAGCACATCTTTA…	645	antigen	XM_001612951.1| Plasmodium vivax SaI-1 serine-repeat antigen 5 (SERA) partial mRNA	2865	609	0.944186	0.212565
C5373_comp3397_c0_seq4	TGCACCTTCGAGGCGAACAACCACGAATTAGAGCAGGCGCCCTGGTCCTCCACCTCAATCTTCGCCACGCAGCTGCTCGAGTCCTTCCACCTGTTGCAGTACTCATCGTTGCAATACATGTTGTCGATGAAGCTGGTGGACTGCATGTTCGTCTCTTCGCTTGAGTCAAAATTGATGACGCCATCGTAACCGTTCGTTTGTATTTTCTGGCTTCCCTTGGGGGGGTCTTCCTTTTCTGGGGAAGTCTCAGGGGGGGTAACCACCACATTGGTATGGGACAAACTGGGGAGTAGAAGCCCTTTTTTGCTTTCCAACCATTCGTCCGCATTTTTCAAGCATATGGCGGGATTCTTCAGCTTGTTCTGCAGTGTGGACTTCGTTTCTCCTGCGTGGTTCTTC…	718	antigen	XM_001612958.1| Plasmodium vivax SaI-1 serine-repeat antigen 4 (SERA) partial mRNA	3696	577	0.803621	0.156115
C5517_comp4590_c0_seq28	GGTGTATCATTTTAACCCTCTCATTTAGCATTATCGAAGTTTTAAAAAATCTTTTAAATGTTCAGCGGCACGACTATTCATTCGTTTGCATCGTCATGAAAGGGGGGGGAAAGCATACTTTAAGAAGATGCAGCGCCAAAAAGATGTAGTGCCAAAAAGATGTAGCGCCAAAAAGATGCAGCGCAATGAAGGGGCGATTTTACCCGTCTGCCCAGGCCTTAAAAATGAGAAAATTTTCCCCCAAAAAAATTAAACACACGAGAAAATATAAAAAACGTTGCAAAGGGAGTGGCCTAATGTTGCCCAAAAAATTTTACACGAAACAGATTTGATCTGTCCCTCTAGAAAAACACAACATTGTTGTAGTCCCCTCTTCGATAATGCAAAATCATTTTTTCA…	1951	antigen	XM_001612954.1| Plasmodium vivax SaI-1 serine-repeat antigen 4 (SERA) partial mRNA	3063	1318	0.675551	0.430297
C5577_comp3992_c0_seq2	GCTCTTCCGATCTCTTGTTTCAATCAATGGAAAGAAGGAAGAAAAGGTGCTTTGGCTCCAGACGTATGGAGTAAAAGCCAATCAGATGGAAAAGGAAGTTCATGGGATAAACTTGTTGACGATTTGAGGAAACGTCATACCAATAAAACGGACTTTCTATGGAAGGCTTATCAAAAAGATACATTATTTGGAACGGGAGAATGGGCAGAAGAATTATTTAACAAATGGATAGAAAACAAGCAATGGACTAAATAAATCAATAATTGAATCTAAGATGAAAAATTTAATATAAGTAGAATTTCTTAAAATAGA	312	antigen	XM_001612601.1| Plasmodium vivax SaI-1 tryptophan-rich antigen (Pv-fam-a) partial mRNA	1397	242	0.775641	0.173228
C5590_comp751_c0_seq2	TGTGCTCTTCCGATCTCGCAACGGAAGCATTCGTGTTGCCATGTTTCTTCCCCCTTTCTTTAACCAAACAAGTAAAGCGAAGCAAGTGTGCAACAGAATTAGTCAAGCCAGATTTGCAATCCACTTTGCGCTTCCCCCCCTCTTGGATGCCACTAGGACGAAATGAAGGCCCGCCTTTCCTTAATCCTAATTTTATGTGTCGTGTGCAGGGACTGTGCAGTGAGATGCACGGGTACCACTGAAGCTCAAGGAGCAGTAGAAGGAGCAAAGGGACCAAAACCAGGAGCAGAAGAAGCAGGAGCAGGATCGGAAGGAGGAGCAAGAGCAGATGCAGGAGTAGGACCAGGACCAGGAACAGATGTAAGAGGTGCGGGCTTAAGTCAGGGTGTAGCTGAAAAC…	719	antigen	XM_001612950.1| Plasmodium vivax SaI-1 serine-repeat antigen (SERA) partial mRNA	3411	377	0.524339	0.110525
C612_comp4629_c0_seq1	AGCTACCGATAAAGCTACCGATAAGACTACTGAGAAGAAAATACCTACACCTGCTGATGCGGCAAAGAAATTATCAGGTATACCACAAACGGCAACAGAAAATAACTGGGATGATTGGCTGAAGAGTAACAAGAAAGACTATGCCAATTGCAAATGTGAGGTAAGAGTCAATTTGTATGACTGGTTTTGTAAGCAATCAGATGAATTAAATGATAGCATCTATAAAAATTTAGAAGAAAAATGGTCAGGCTTTTCAAAAGATAAGGAATTATCTGCTGGCTTGTCAGGATCTTCCAGTTGGACTAATGAACAGTGGGCCGAATGGATGAGAAATAATTTAAAGGGTAAGTTGGAAGAAGAAGTGAAAAGCTGGCTTGCAGGAAAACAAAAAGGGTACGA…	413	antigen	XM_001612601.1| Plasmodium vivax SaI-1 tryptophan-rich antigen (Pv-fam-a) partial mRNA	1397	411	0.995157	0.294202
C6193_comp5078_c0_seq27	CACTCTAATTTACTCAAAGTAACTCGTTACTTCGCTTTGTGTGCGCCTTTCGTTTTACTTCCCTTTGTTTTGCGCTCTTTCACTTTGCTTCGCTTTCCTTTCCTTTGTTTCGCTTTGCTTCCCCTTTTTTCCCCCCTTTACAGCGAAATGCCCAACAAGTTGCCACCTTTACCCTTCATGAGCAGAACAAACTTGCTTGTTGGTCAAAAGTGAAAGTTGACCAGCCCCCTTCGCGAAAGATACACCCCTTAGCCAAGAGCTCCATACGATCCAAATTACCCGCGCCAAGGATAATCCTTCGGCTATTTTACCACCACCCGTATGCGGCAAGATGAAGTCCCGCATCTGTGCCCTTCTGCTAATAGGTCTTGTGTTTGTAAATGAGGGAGCACGATGCGC…	4015	antigen	XM_001612955.1| Plasmodium vivax SaI-1 serine-repeat antigen 5 (SERA) partial mRNA	3264	2105	0.524284	0.644914
C6225_comp82491_c0_seq1	TTCCGATCTGGAACAACTACAACCCAGGTTTGGATCTCGAATACAAAAGCAATATATTAAAAAAAGCAAAAGTCTGGAAAGAGGGTCAATGGAAAGAATGGATTGATAAAAGTTTAAAGAAATACATTACAGACGACTTTAAAAAATGGATGGACGGCCACCAAGAAAACTTAAATGCAGCTCTTAGTGTAAACTGGGAAACATGGAAAAGACAAAAATTGTTAGAATGCAATTCGGTAGGATGGAGATTAAAGGAAGATAAGCACTGGATCAGATGGACCTTCTTCAGCCCAAACATTGATGATATTCCAGTACCTAAAGAATTTAAAGCACTTTACGAAAACTGGAAAGTAAGAAGAAAGGCAGAAACAGACCAATGGAAAGAATGGACCGATAGAA…	482	antigen	XM_001615097.1| Plasmodium vivax SaI-1 tryptophan-rich antigen (Pv-fam-a) partial mRNA	1351	456	0.946058	0.337528
C6226_comp3967_c0_seq2	GTGCTCTTCCGATCTAAATGGTTGCCTTATTACCAATTTCATTTTTTTCTTTATCTGCGGCTTACCTTTTAAGCAACATTTCTCCATCCTCTCAAAGCGCAGTAGATTACATTGAACAGGAACCACTAGATATACTAAACCTAGAAGAAGGTGATTTAGAAGTAACCGAACAATGGAAAGATAATGAATGGCACAACTGGAAGTTGAAATTGGAGGAAGATTGGGATTCCTTTTCTACATCTTTGATTAGGGATAAGAAAGATTTCATGAAAATAAAAACGGATGAATTAAATGGATGGCTTAATCTCGAGGAAAATAAATGGAATAATTTTTCTGGATATTTGAGTGATGGATACAAAAATTATCTATTAAAGAAATCCGAAAAATGGAATGATGCTG…	734	antigen	XM_001616892.1| Plasmodium vivax SaI-1 tryptophan-rich antigen (Pv-fam-a) partial mRNA	828	717	0.976839	0.865942
C6271_comp4512_c0_seq1	TGTGCTCTTCCGATCTGTTTGTTCCGATTATATCGAGTAATCCATTTTTTCATTTTACGTGAGCATTATTTATTATATTTCAGTTTTTTTCCCTTCTTGCACATACAAATAATTTTTCGCATTATACTAGAGTTTTCCTTGTTCTTCATGTTTTGGGCTTTTTCAATATATACCCAACTGTTTATCTACAAACTAAACAGAATGAACCAATAAAAGAGATCGGAAGAGCACA	232	antigen	XM_001612598.1| Plasmodium vivax SaI-1 tryptophan-rich antigen (Pv-fam-a) partial mRNA	1972	202	0.87069	0.102434
C672_comp2053_c0_seq1	ACGACGCTCTTCCGATCTGGAACCCAAAGGATATCTGCACAGTGGGGTCTAACCCGATAGAGTTTCTGAAGATCGTGCAGGACACAGGATTTTTGCCCCTTGAAGCCGACCACCCCTACCTTCACAAGAACGCAGGGAATGAGTGCCCAGCGCCAAAGGAGAACTGGATCAACCTGTGGGGCAATAGCAAGTTACTTTTCCACAAAATGTATGGCCATTTTATGAGTTACAAAGGATTCATCTCCTACGAAAGTTCGCACTTTAAGGATAATATGCACATTTTCATTGACCTCATAAAACGGGAGGTGCAAAACAAAGGCTCCGTAATCATTTACATCAAAACGAAGGATGTTATTGGGTACGATTTTAACGGCAGAGGGGTGCACAACATGTGCGGTG…	500	antigen	XM_001612949.1| Plasmodium vivax SaI-1 serine-repeat antigen (SERA) partial mRNA	3045	482	0.964	0.158292
C6868_comp85177_c0_seq1	GCTCTTCCGATCTCCCCTTTTTGCTTTTACTGTAATAGCCTTTACCGCAAGTGGCGGCAGAAATTAAGCTGCTGGAATCTGCGAGGCTTAAACTGGAGGAGGGGATGATGCAGAAGCTGGAAGACGAATACAACAAATCCTTGTCGAGCGCAAAGATAAAAATACAAGACACTGTGGAAAAATCGCTAAGCATTTTCAACGACCCGAATATGCTCGGCTCGGTCATTTCTAATTCCGTCAAAATGTTAAGAAGTGAAAATGTAAAGAAGCGCACAGAAAATGTTCAGGCGAAACATAACTTGAAGAAAATGCAGACGGTTAATCAGGCAAAAAGCGGGCCACTGCCACCGCCAGAACTTAGAAAACACACGTCCTTTCTGGAACAGAATTATGTTAATA…	558	antigen	XM_001616501.1| Plasmodium vivax SaI-1 41K blood stage antigen precursor 41-3 partial mRNA	2730	510	0.913978	0.186813
C6894_comp3858_c0_seq2	CGTGTGCTCTTCCGATCTATAAGGAAAGCATACTGTCACAAATTGACGCGCGTTCCTTTGTTCCTTACATATATGTCATCATATTTACCCTGGGAGCTGTTCTTCTCTTCGTAAAGCGTTTCCCCCAGAAAAAAATGATAATATACCACAGCTCCCGCAAAAAAAAGAATCACACAAAGAAATCGCCCTAGAACAGGGACTAATTGAAAAGTCAGAAGAATTGAAAAAGTACGCATGGAATAACTGGTTTATGAAACTGCAAGCAGACTGGAAATATTTCAATTCGGCTCTCGAGAATGAAAAGCAAACATGGTTTGATGAAAAAGAAAAAGAATGGCAAGAATGGCTAAAGTCTATGGAAAACAGATGGACACATTATAACGAAAATATGGACGCAAA…	929	antigen	XM_001613999.1| Plasmodium vivax SaI-1 tryptophan-rich antigen (Pv-fam-a) partial mRNA	1100	894	0.962325	0.812727
C786_comp3421_c0_seq3	CGACGCTCTTCCGATCTTTGCGCGGCTTCGCCTTCGCGGGAATGCAAACGAGTAATTGCACGAAAAGGTGGTATAATTTATCTTTCGCCCATTTCGCACACCTCGCCATTTAGCCCATTTGGCCCACTTCGCGAGCGTTCATCCCAGCTTCCCCCCTTCTCAGAAATTCCCATTTCGCATTTCTGTTTTTCCCCTTTTTTGTTTTCCCAAATCGTCAACTCGCACACACGCGCGCCATTCCACTTCGCACGTTCCCTCCCTTGTAAAGTTGAAGAAGGCCCAGCGCGACCGTCCATTTTTGTGACAAACAAATCGGCCCACCTAGCGCCCCACGTAGCTTCTTACGTAGCATCTTACGTAGCTTCTAAGCGAAGCAAAACAGACGAAGAACACCTCGAT…	860	antigen	XM_001613309.1| Plasmodium vivax SaI-1 sexual stage antigen s16 partial mRNA	900	817	0.95	0.907778
C835_comp79267_c0_seq1	GTGTGCTCTTCCGATCTTGAATGACAAAAATGAATAGCAGTGCTGGGTTTGCCTTTAAAAGTATGAACAACTACCCCAACAGTAGCAACAACAATCATGGGGGGAAAAATATCAACCTGAACAGTGAAGGCAATGCCAATACGTCTACCTTACCAGAACAGAGGAAAAAGCTAGTCCTGAAGAAACGCTCCGTGCCCTTGGATCAAAAGACGTATGTTATCAACCCGAACATCTTTGGAGAGGCCAAACCGGTTGATACCAACCCGGACAAAATTCTAGGCGATAACGTTACGAAGGAGAAAGAATTAAATGCTACTACGAATAACGCTGGCGAAGAGGGGGATAAGAAGCAGGAAGGACAGGAAGATGACGACGCGCAGCAGAAGAGGTCCATCGGGA…	699	antigen	XM_001615175.1| Plasmodium vivax SaI-1 asparagine-rich antigen partial mRNA	4852	666	0.95279	0.137263
C1264_comp1740_c0_seq1	CTCTCCAGATACTCCTCTTCCCCAGATATGCCCTTTCCAGCTCTCTCCCTGGCCTTGTTTCTCCCCACCCGCTCTTCGGCCCAGTGACTGCCCTCCCTGGCTGCTCCCCTCCCGGCCTGCCTTTCTCCTCCAGCTGTTCTTCCTCCTCCAGCACTCCCCATCCTCAGCCTATCCCCACCCGCAGCGTCTCCCCTCCCCAGCTGTTTTACCTCTGGTGGCTGCTTCACCCTCCCCCGGTCCTCTCCACTTCCAGCTGCTCCCTCCAAAGTTTGTCCTAGTTTCCCCCTTCCCAGCTCTCCCCATTCGCAGCCTCTTCCATCTTCAACTCTTCTTCCCTGCTAGCCTCTTCCCTCCTCCGATGGTCTAGATCGGAA	374	human	XM_006724570.1| PREDICTED: Homo sapiens solute carrier family 38, member 5 (SLC38A5), transcript variant X7, mRNA	1669	141	0.377005	0.0844817
C1584_comp3517_c0_seq1	GTGTGCTCTTCCGATCTTTCAGGGATCATTTCTATAGTGTGTTACTAGAGAAGTTTCTCTGAACGTGTAGAGCACCGAAAACCACGAGGAAGAGAGGTAGCGTTTTCTCCTGAGCGTGAAGCCGGCTTTTTGGCGTTGCTTCGCTGCAGCTGCCGTCAGCCATTGATGATCGTTCTTCTCCCCGTATTGGGGAGTGAGAGGGAGAGAACGCGGTCTGAGTGGTTTTTCCTTCTTGATGGCTCAATGACAGAGACTAGCTCGT	262	human	NR_006880.1| Homo sapiens small nucleolar RNA, C/D box 3A (SNORD3A), small nucleolar RNA	217	204	0.778626	0.940092
C1610_comp74168_c0_seq1	AAAAAAACAACTAGACAATAAAGCTTCTTTTACATCATTTGCTAACCTGATCTCGTTTTAAGAGAGAGATGGTAGTTATGTTGCAAGAGTAAAATTTATACCATGAATGATACAGGTCTAGTCTGGTGGCACTAATTAGAGATAATAGCATTGCTGACAAAATTATAATCTGCTGGTGGCATTTGCGGAAAAGAAGCCCTTGCAAATTTCTAAACAACAGTAAACTCTGTTAGGAAATTCTAAAATGTCTTCAGGCCAAAAAGGGTATAAGGTTAGTAAAATGCCTCAACAGAGTTTGAATAAAATATTGAATTTGAGAGTTACTGGAATTGGATATGTAAAAACAGGGTGGTAGGTTGGGTCATGCTTACAATGGT	377	human	XM_005273617.1| PREDICTED: Homo sapiens BCL2/adenovirus E1B 19kDa interacting protein 3-like (BNIP3L), transcript variant X2, mRNA	3404	377	1	0.110752
C1930_comp3813_c0_seq1	ACCTGAACAACAATAGACAACCAGAGAGCCAAACATGATTAACTCCCATTCACAATTGCTACAAAGAGAATAAAATACCTAGGAATCCAACTTACAAGGGATGTGAAGGACCTTTTCAAGGAGAACTACAAATCACTGCTCAAGGAAATAAGAGAGGACACAAACAAATGGAAAAACATTCCATGCTCATGGATAGGAAGAATCAATATCGTGAAAATGGCCATACTGCCCAAAGTAATTTATGCATTCAATGCTATCCCCATCAAGCTACCACAGACTTGCTTCTAAGAATTAGAAAAAACTACTTTAAATTTCATATGGAACCAAAAAAGAGCCTGTATAGCCAAGACAATCCTAAGTAAAAGGAACAAAGCTGGAGGCATCATGCTACCTGACTTC…	501	human	NR_110665.1| Homo sapiens ROR1 antisense RNA 1 (ROR1-AS1), transcript variant 1, long non-coding RNA	2100	457	0.912176	0.217619
C1951_comp62552_c0_seq1	TCTTCCGATCTGGAACTCAGTGGATTCTTGGATTAATTTGGTGTTTCGGTGTTAGATTTTTTAAATATGTTGTTTTCATTCTATTTTGTTGAAGGCTGAAGATACTCTTATCAATAGAATGCTTGTTGTTAACGGCATACACTATACAGATGACATTAGCCTGAGATATTTCTTGATGAAGTTGTTCATCACTCTGTTCTGCTTCTCCCTCAGCTTTCAGTACAGTGCTGTCCAACATACAGATAATGCAAGCCACATACATAGTTTTCAATTTTTTAGTAGCAACCTGAGTAATCTACAATGTGTGTTGGAACTCTCTCTGGGGTGACATCAGCTGGAATGGTGATTTCTTCTGCCCGGGGAGGAA	367	human	XM_006721970.1| PREDICTED: Homo sapiens ras homolog family member T1 (RHOT1), transcript variant X4, mRNA	2064	103	0.280654	0.0499031
C2027_comp56656_c0_seq1	GCAGTGAGCTATAGTCGTGCCACAGCATTCCAGCCTGGGTGACAGAGACCCTATTTTGTATGTTGTAATGGGGATCTCCCCCCTCCTGTGTCCAGAATTGGTGGGTTCTTGGTCTTACTGACTTCAAGAATGAAGCTGTGGACCCTCACAGTGAGTGTTGTGTCCGGAGTTTGTTCCTTCTGATGGTCGGATGTGTTCAGAGATTCTTCCTTCTGGTGGTTTCGTTGTCTCGCTGGCTCAGGAATGAAGCTGCAGGTCTTTGCAGTGAACGTTACAGCTCTTAAGGCCGCACGTCTGGAGTTGTTTGTTCTTCCTGGTGGGTTCATAGTCTTCCTGGCCTCAGAACTGAAGCTGCAGACTTCCCTGGAAAGTGTTGCACCTCATAAAGACAGTATGAGC…	464	human	NR_024173.1| Homo sapiens long intergenic non-protein coding RNA 923 (LINC00923), transcript variant 2, long non-coding RNA	1345	316	0.681034	0.234944
C2038_comp2850_c0_seq1	GCTATGGTCCCTGCTGGTGTGCATTTCCACATCAAACATGATCTGCCCATCTTCTTGTGGCGAAGGGCTGTCACAGTGAGAACTGCCTCTGGAACTACTCTGTCCTGATTCATGTTGTGCATCCAAAAGAATCTTCTCCATGTCTCCATTGTGGATGGAGGATGAGGATGGTACGTGTTCCAGCCCCCCATTTTTCCCATTGCCATTATCATTGCCATTGCTGCTGTTCATGGGTAGCTCCACCCAGGAACCTTGTGAACTTGTCTTTTTTCTTTTCTCTCCCACGGGTTTCTACTTTCTAGGGTTTTCATTAAACCCTGTTGATTTGGGAGCAGAAACAACTGCACATCAGCTACAGGCAAACACGAAAAGTTAGATCGGAAGAGCG	388	human	XM_005273617.1| PREDICTED: Homo sapiens BCL2/adenovirus E1B 19kDa interacting protein 3-like (BNIP3L), transcript variant X2, mRNA	3404	374	0.963918	0.109871
C2256_comp2218_c0_seq2	GGTCTTCAACAAATAAATTACTTGACCTCTCTCTTCAATATCCTTTCAAATGATGGCTGTCTTCTTTCTCCTGATCAAAAATGAATGACTAAATATGCCCACGGGCCCATTCAGGGATCGTACATGCTGTCGTCACGCTCTAAAATGAACAATGAAGCATGTGATCTTGAAGGTCTTTTCCTGTATTTTATTACACACCCTCTGCTGTGTTCCAACTTTACTGTTCTTGAAATTCAAAAAGTCCACACTCCTTCAGTCGCTGAAGCTTTACCTTTCAAATGATGGCTGTCTTAGATCGGAAG	302	human	XM_006717748.1| PREDICTED: Homo sapiens sphingomyelin synthase 1 (SGMS1), transcript variant X2, mRNA	2256	112	0.370861	0.0496454
C2835_comp2754_c0_seq1	TAGAATGAGTAATTTTTCTTAGAAGCAGAGTTGGAACCACTGAGGAAGCACAGTCATCTGATTCATCCTGGTAGCAATTCCATTCTGCATCTCCTCTGGACACCCACAGGACCACCAGAACAACACCATCATGGCCCTGTCACCAGGCCCAGTTTGGCTCCATGATAACCAAGACGCAGGTCCAGAGACAACCGCCCTGCTTGATGCCTGCATCTGACCTCCCTTGCTTTTGCTGTGTTGGGCACTTGCTCCCATCTGCTTTCTTCTCTAGAATCCACTGCCCTAGAATGAGTAATTTTTCTTAG	305	human	XM_006716772.1| PREDICTED: Homo sapiens ankyrin repeat domain 18B (ANKRD18B), transcript variant X4, mRNA	3970	146	0.478689	0.0367758
C2959_comp4202_c0_seq1	TTTTTTTTTTTTTTTTTTTTTTGAGATGGAGTCTTGCTCTGTCACCCAGGCTGGAGTGCAGTGGTGTGATCTCGGCTCACTGCAACCTCCGCCTCCTGGGTTCAAGCGATTCTCCTGCCTCAGCCTCCTGAGTAGCTGGGATTACAGGCATGCACCACCATGCCTGGCTAATTTTTGTATTTTTAGTAGAGATGGGGTTTCACCATGTTGGCCAGGCTGGTCTTGAACTCCTGACCTCAGGTGATCTGCCTGCCTCGGCCTCCCAAAGTGCTGGGATTACAGGCGTGAGCCACCGCGCCCGGCCCTGAGAGATGGGTTTTTGCCATGTTGCCCAAGCTGGTCTTGAACTCCTGGGCTCAAGCAATCCTCCTGCCTCA	377	human	XM_006712329.1| PREDICTED: Homo sapiens methyltransferase like 21A (METTL21A), transcript variant X9, mRNA	2434	284	0.753316	0.11668
C2980_comp70802_c0_seq1	ACCCCTTCTCCATGTCTCTACTCTTTTCTCTGGGCTTGCCTCCTTCACTATGGGTAAGCTTCCACCTTCCATTCCTCCTTCTTCTCCCTTAGCCTGTGTTCTCAAAAACTTAAAACCTCTTCAATTCACACCTGACCTAAAACCTAAATGCCTTATTTTCTTCTGCAATGCCGCTTGACTCCAATACAAACTCGACAGTAGTTCCAAATAGCCAGAAAATGGCACTTTGAATTTTTCCATCCTGCAAAATCTAAATAATTCTTGTTGTAAAATAGGCAAACGGTCTGAGGTGCCTGATGTCCAGGCATTCTTTTACACATCAGTCCCTTCCTAGTCTCTGTGACCAGTGCAACTCACAGATCGGAAGAGCACA	373	human	NR_027122.1| Homo sapiens embryonic stem cell related (non-protein coding) (ESRG), long non-coding RNA	3153	327	0.876676	0.103711
C3037_comp760_c0_seq1	TCTTCCGATCTAGCGCCTCATTTGGATGTGTCTGGAGTCTTGGAAGCTTGACTACCCTACGTTCTCCTACAAATGGACCTTGAGAGCTTGTTTGGAGGTTCTAGCAGGGGAGCGCAGCTACTCGTATACCCTTGACCGAAGACCGGTCCTCCTCTATCGGGGATGGTCGTCCTCTTCGACCGAGCGCGCAGCTTCGGGAGGGACGCACATGGAGCGGTGAGGGAGGAAGGGGACACCCGCCTAGCCAGCCAGATCAGCCGAATCAACCCTGGCGATCAATGGGGTGACAGATGTCGCAGCCAGATCGCCAGATCGGAAGAGCACACG	327	human	NR_001445.2| Homo sapiens RNA, 7SK small nuclear (RN7SK), small nuclear RNA	332	298	0.911315	0.89759
C3366_comp63216_c0_seq1	TGGGGCTGAGATGATGTGGTTTTCTAAATATAAAATCATGTCATCTTCAAACAGAGACAACTTGATTTCCTCTCTTCCTATCTGAATACGATTTATTTCTTTCTCTTGCCTGATTGCCCTGGCCAGAACTTCCAACACTATGTTGAATAGGAGCGGTGAGAGAGGGCATCCCTGTCTTGTGCCAGTTTTCAAAGGGAATGCTTCCAGTTTTTGCCCATTCAGTATGATATTGGCTGTGGGCTTGTCATAAATAGTTCTTATTATTTTGAGAGATCGGAAGA	281	human	NR_002728.3| Homo sapiens KCNQ1 opposite strand/antisense transcript 1 (non-protein coding) (KCNQ1OT1), long non-coding RNA	91671	249	0.886121	0.00271624
C3456_comp4837_c0_seq2	TTTTTTTTTTTTTTTTTTTTTTTGCCGCCCACTCAGACTTTATTCAAAGACCAGGAAGGGCCGGTGCAAGGAGGGGAGGAGGGCCCGTTGGGAGGCCCAGCGGGCAGGAGGAACGGCTACCGAGGCTCCAGCTTAACGGTATTTGGAGGTCAGCACGGTGCTCACAGAAGCCAGGAACTTGTCCAGGGAGGCGTGCACCGCAGGGGTGAACTCGGCGGGGAGGTGGGCGGCCAGGGTCACCAGCAGGCAGTGGCTTAGGAGCTTGAAGTTGACCGGGTCCACCCGAAGCTTGTGCGCGTGCAGGTCGCTCAGGGCGGACAGCGCGTTGGGCATGTCGTCCACGTGCGCCACGGCGTTGGTCAGCGCGTCGGCCACCTTCTTGCCGTGGCCCTTAACCTG…	604	human	NM_000517.4| Homo sapiens hemoglobin, alpha 2 (HBA2), mRNA	622	587	0.971854	0.94373
C3738_comp4138_c0_seq1	TGTGCTCTTCCGATCTCCATGTAGTTGTGCAATTTTGACTGAGTTTCTTAATCCTGAGTTCTAGTTTGGTTGCACTGTGGTCTGAGAAACAGTTTGTTATAATTTCTGTTCTTTTACATTTGCTGAGGAGAGCTTTACTTCCAACTATGTGGTCAATTTTGGAATAGGTGTGGTGTGGTGCTGAAAAAAATGTATATTCTGTTGATTTGGGGTGGAGAGTTCTGTAGATGTCTATTAGGTCCGCTTGGTGCAGAGCTGAGTTCAATTCCTGGGTATCCTTGTTGACTTTCTGTCTCTTTGATCTGTCTAATGTTGACAGTGGGGTGTTAAAGTCTCCCATTATTATTGTGTGGGAGTCTAAGTCTCTTTGTAGGTCTCTAAGGACTTGCTTTATGAATC…	1036	human	NR_047469.1| Homo sapiens long intergenic non-protein coding RNA 506 (LINC00506), transcript variant 1, long non-coding RNA	4300	961	0.927606	0.223488
C3976_comp4714_c0_seq1	GGTGTTGGTTCATAATGACAGTAGAGACGGGGTCTCGCTATGTTGCTCAGGCTGGAGTGCAGTGGCTATTCACAGGCGCGATCCCACTACTGATCAGCACGGGAGTTTTGACCTGCTCCGTTTCCGACCTGGGCCGGTTCACCCCTCCTTAGGCAACCTGGTGGTCCCCCGCTCCCGGGAGGTCACCATATTGATGCCGAACTTAGTGCGGACACCCGATCGGCATAGCGCACTACAGCCCAGAACTCCTGGACTCAAGCGATCCTCCAGCCTCAGCCTCCCGAGTAGCTGGGACTACAGGCACGCGCCACAGATCGGAAGAGCACACGTC	331	human	NR_002715.1| Homo sapiens RNA, 7SL, cytoplasmic 1 (RN7SL1), SRP RNA	299	288	0.870091	0.963211
C459_comp3375_c0_seq1	CGCTCTTCCGATCTCTCCACTCCAAATAAATCACAGTCAAAATAAATGAAGAGCTCAAGATGACATCAGTCCCATTTGTCTTAAGTCCTGGTGTTGTGTGGATGACAAGCAGAAGCCAGTTATGATGACAGGTGATAGATCCAAAATAATTGCCACATTTGTTAACATTTTTCCATTTCTAAACCATCCTTAAAGAAAATCATATATGGGGTCACACCATCCTCACGGTAGTCCAATAGAGCAACCATGCCATCTGGATTCATGTTTTCACCAATAAAGAACTGGTAGTTTTTGAAATTAGCAAGGATGTGCTTGATTTGTTCTGCAGCCCCTGTCATAAAAGGTTTTACTCTTTCTGGTCTCTGTTCTTCAAGTTTCCCTTTGATTGATTTCATGTAA…	499	human	NM_003295.3| Homo sapiens tumor protein, translationally-controlled 1 (TPT1), transcript variant 2, mRNA	4649	485	0.971944	0.104324
C495_comp1734_c0_seq1	AAATGAATGAGCCTACAGATGATAGGATGTTTCATGTGGTGTATGCATCGGGGTAGTCCGAGTAACGTCGGGGCATTCCGGATAGGCCGAGAAAGTGTTGTGGGAAGAAAGTTAGATTTACGCCGATGAATATGATAGTGAAATGGATTTTGGCGTAGGTTTGGTCTAGGGTGTAGCCTGAGAATAGGGGAAATCAGTGAATGAAGCCTCCTATGATGGCAAATACAGCTCCTATTGATAGGACATAGTGGAAGTGAGCTACAACGTAGTACGTGTCGTGTAGTACGATGTCTAGTGATGAGTTTGCTAATACAATGCCAGTCAGGCCACCTACGGTGAAAAGAAAGATGAATCCTAGGGCTCAGAGCACTGCAGCAGATCATTTCATATTGCTTCCGT…	1433	human	XR_248382.1| PREDICTED: Homo sapiens uncharacterized LOC101927337 (LOC101927337), transcript variant X1, ncRNA ref|XR_253695.1| PREDICTED: Homo sapiens uncharacterized LOC101927337 (LOC101927337), transcript variant X1, ncRNA	667	454	0.316818	0.68066
C5197_comp791_c0_seq1	GAGAAGTCCTTAAAGGACCCGATGGAGCTGAAAACCACAGCACGAGAACTATGTGACGAATGCACAAGCCTCAGTAACCGATGCGATCAACTGGAAGAAAGGGTATCAGTGATGGAAGATGAATGAAATGAGGCGAGAAGGGAAGTTTAGAGAAAAAAGAATAAAAAGAAACGAACAAAGCCTCCAAGAAATATGGGACTATGTGAAAAGACCAAATCTACGTCTGATTGGTGTACCTGAAAGTGATGGGGAGAATGGAACCAAGTTGGAAAACACTCTTCAGGATATTACCCGGGAGAATTTCCCCAAGCTAGCAAGACAGGCCAACATTCAAATTCAGGAAATACAGAGAACACCACAAAGATACTCCTCGAGAAGAGCAACCCCAAGACACATAAT…	488	human	NR_047469.1| Homo sapiens long intergenic non-protein coding RNA 506 (LINC00506), transcript variant 1, long non-coding RNA	4300	452	0.92623	0.105116
C5650_comp57205_c0_seq1	AGCCTGGCAGAAAAAGAACGGCAGCTCTCCACCATGATTACCCAGCTGATCAGTTTACGGGAGCAGCTACTGGCAGCGCATGATGAACAGAAAAAACTGGCAGCGTCACAAATTGAGAAACAACGGCAGCAAATGGACCTTGCTCGCCAACAGCAAGAACAGATTGCGAGACAACAGCAGCAACTTCTGCAACAGCAGCACAAAATTAATCTCCTGCAGCAACAGATCCAGGTACACCTGAG	242	human	NM_001145819.1| Homo sapiens SRY (sex determining region Y)-box 6 (SOX6), transcript variant 4, mRNA	8919	233	0.96281	0.026124
C6020_comp3196_c0_seq1	AAAAAAAAAAAAAAAAAAAAACTGGGCAAGAGAAGAGGAAATCAGGAAAATCTGCATTTTGTAGATTTCCAGGGTCAGTCTGCAAAGCGACGGGACTGACCCCATCTGAGAGTCGGGTCAGGCCTGGCTTCAAGAACCAGGAACCTCAAAAGCCAGAATCAGGCCTGGAATTTTGCTTTCGGCTTTGAGTTTCCTCCCTTTGCGGTGACACTGCCCCGTAATTAAAATGACCACGGGAAGGTGGGAGGAATGAGGAACACCAGGATGACTCTTCAGCAATGCATGTAATACCCACTCCCCCACCACACACACACTTATAATCATTCCCAGCAAGATCACCACAGCATACACCACATATTGCAGAAACAGTGCAGGGCAGCACTTGGCATAAAATGGATT…	1256	human	XM_005273526.2| PREDICTED: Homo sapiens solute carrier family 25 (mitochondrial iron transporter), member 37 (SLC25A37), transcript variant X1, mRNA	5238	223	0.177548	0.0425735
C665_comp1714_c0_seq1	GCTCTTCCGATCTAGAGAGCTGAGTTGGAGAAGATTTTTCAAGACAAAAACCAGGCTGAACGGGCCCTTAGGAACCTGGAGAGTCATCATCAAGCAGCCATTGAGAAGTTACGTGAAGACCTGCAGTCCGAGCACGGCCGGTGTTTAGAAGACTTGGAGTTCAAGTTCAAAGAGAGCGAGAAAGAAAAACAGCTGGAGACCCTGAAGGAAGATTGGGAATCTGAAAAAGATTTATGTTTAGAAAATCTACGCAAAGAACTGTCTGCAAAGCATCAATCAGAAATGGAGGATTTACAAAACCAGTTTCAGAAAGAATTGGCAGAACAGAGAGCTGAGTTGGAGAGATCGGAAGAGCACA	358	human	XM_005261130.2| PREDICTED: Homo sapiens pericentrin (PCNT), transcript variant X7, mRNA	8409	185	0.51676	0.0220002
C6668_comp50810_c0_seq1	TTTGTCCACATACTCTTCACACTTCCCTATGTTTGTAGCCAAGAGTGAATATGATGTAGCCTTCTTTAAGTGATCTGACCTTTCATTTGTGCTTGCAATGAATGACCTCAGCCACTTATAAAAATAATTCTTCTGCCCCTTCTCTACTATTCTTAGCACTCTGTCACTCTCACCATTTATTTACTGCTTCAAGTCAGCTGTGGCTAGGGCATGGCTACAACTCCGACAGGATTCTGTTAGACTGACAATTATTTGCTGCAGGTCGGCTCTGGGGGGAGTGGGTGAGGGGTTAGGGTTTTTCCAGCCATTACATTTACAAGACTCTTCGGCATTTCCCAGGTTTCCTGTACTAGAACACCATTATTTTAGCAACACTTGATAGAAAGCTTCCTTAAC	396	human	XR_245162.2| PREDICTED: Homo sapiens K(lysine) acetyltransferase 2B (KAT2B), transcript variant X2, misc_RNA	1785	127	0.320707	0.0711485
C691_comp88403_c0_seq1	TAATATTTTGGAAACTGAATGAGGAGAATAAAGAAAAATTTACACAGCTAGATTTGGAAGATGTTCAAGTTAGAGAAAAGTTAAAACATGCCACGAGTAAAGCCAAAAAACTGGAGAAACAACTTCAAAAAGATAAAGAAAAGTTATGAGTTGCAGAAACGAATTGCTGAAATGGAAACTCAAAAGGAAAAAATTCATGAAGATACCAAAGAAATTAATGAGAAGAGCAATATACTATCAAATGAAATGAAAGCTAA	257	human	XM_006713459.1| PREDICTED: Homo sapiens structural maintenance of chromosomes 4 (SMC4), transcript variant X1, mRNA	4910	124	0.48249	0.0252546
C796_comp43442_c0_seq1	CTGAGAGATACATCTTTAGGCGATTTCATCATCGTGCCAACATCATAAAGTGTACTTACACAAACCTACGTGGTACAGCCTACTACATACCTAGGCTTTATGGGATAGTCTGTTGCTTCTAGGCTACAAACCTGTACAGCATGTTACTGTACTAAATACTGTAGGCAGTTATAACACAACGGAGAGCTGATAGTATTCATTCCACTCTTTTCATAATTGGTCAGAACAGTTAGAAATTGCTTTTAACTATAGTCATGCATTGCTTAACAATGGGTATACATT	282	human	NM_014911.3| Homo sapiens AP2 associated kinase 1 (AAK1), mRNA	21283	152	0.539007	0.00714185
C848_comp2054_c0_seq2	AGCCGCCATTATGCAACCCCACTGAGACTTGCAAATGGATCAATACTATAGCAATGAAGGAGGAACTACATAAGGGAGAATGTTCCAGTGTGTCAGCATTTTTTTAATTGCAAATCAATTAAGGACATAGTATCTGCATGGAATGTATGTGGACAAGATGGAGCAATTTGATCAGTGTGCCACCTGGGCTTGAAGGCATGAAGGAACAGGACCTGTGCAACAAGATAATGGCTAAAATTCTAGAAAATTACAATACCCTGTTTGAAGTAGAGTATACAGAAAATGATCATCTGAGATGTGAAAACCTGGCTAGGCTTATCATAGTAAAA	329	human	XM_006714057.1| PREDICTED: Homo sapiens family with sequence similarity 13, member A (FAM13A), transcript variant X6, mRNA	4693	192	0.583587	0.040912
C909_comp4577_c0_seq1	CTGGCCGTGAGTCTGTTCAATGGGCGGAGGAGAGTAGTCTGAATTGGGTTATGAGGTCCCCTGCGGGGTACCTCACCTCAGCCATTGAACTCACTTCGCTGGCCGTGAGTCTGTTCCAAGCTCCGGCAAAGGAGGCATCCGCCGGGCCCCTCCCCGAAGGGCGGGGTCCACGGCATCTCCTGCCCAGTCTGACCTCGCGCGGAGCCCCGTTCTCTGGGAACTCACCTCCCCGAAGCTCAGGGAGAGCCCTGTTAGGGCCGCCTCTGGCCCTAGTCTCAGACCTTCCCAAGGGACATGGGAGTGGAGTGACAGGACGCACTCAGCTCGTGGCCCCACTGATGAGCTTCCCAGATCGGAAGAGCGTCGT	367	human	NR_002312.1| Homo sapiens ribonuclease P RNA component H1 (RPPH1), RNase P RNA	341	331	0.901907	0.970674
C1359_comp4458_c0_seq1	GTGGGGTCGGCGGGGGACCGTCCCCCGACCGGCGACCGGCCGCCGCCGGGCGCATTTCCACCGCGGCGGTGCGCCGCGACCGGCTCCGGGACGGCTGGGAAGGCCCGGCGGGGAAGGTGGCTCGGGGGGCCCCGTCCGTCCGTCCGTCCGTCCTCCTCCTCCCCCGTCTCCGCCCCCCGGCCCCGCGTCCTCCCTCGGGAGGGCGCGCGGGTCGGGGCGGCGGCGGCGGCGGTGGCGGCGGCGGCGGCGGCGGCGGGACCGAAACCCCCCCCGAGTGTTACAGCCCCCCGGCAGCAGCACTCGCCGAATCCCGGGGCCGAGGGAGCGAGACCCGTCGCCGCGCTCTCCCCCCTCCCGGCGCCCACCCCCGCGGGGAATCCCCCGCGAGGGGGGTCTCCC…	719	human_rRNA	NR_046235.1| Homo sapiens RNA, 45S pre-ribosomal 5 (RNA45S5), ribosomal RNA	13357	702	0.976356	0.0525567
C198_comp3598_c0_seq1	GGGGGGGTAGGGCAGGGGGGACGAACCGCCCCGCCCCGCCGCCCGCCGACCGCCGCCGCCCGACCGCTCCCCGCCCCCAGCGGACGCGCGCGCGACGAGACGTGGGGTGGGGGTGGGGGGGGCGCGCCGGCGCCCGCCGGGCTCCCCGGGGGCGGCCGCGACGCCCGCCGCAGCTGGGGCGATCCACGGGAAGGGCCCGGCTCGCGTCCAGAGTCGCCGCCGCCGCCGGCCCCCCGGGTGCCCGGGCCCCCCTCGCGGGGGACCGTGCCCCCGCCGCCGGGGCCCCGCGGCGGGCCGCCGCCGGCCCCTGCCGCCCCGACCCTTCTCTCCCCCCGCCGCCGCCCCCACGCGGCGCTCCCCCGGGGAGGGGGGAGGACGGGGAGCGGGGGAGAGAGAGAG…	1490	human_rRNA	NR_046235.1| Homo sapiens RNA, 45S pre-ribosomal 5 (RNA45S5), ribosomal RNA	13357	1325	0.889262	0.0991989
C284_comp4975_c0_seq1	CAGGCTCCCTCTCCGGAATCGAACCCTGATTCCCCGTCACCCGTGGTCACCATGGTAGGCACGGCGACTACCATCGAAAGTTGATAGGGCAGACGTTCGAATGGGTCGTCGCCGCCACGGGGGGCGTGCGATCGGCCCGAGGTTATCTAGAGTCACCAAAGCCGCCGGCGCCCGCCCCCCGGCCGGGGCCGGAGAGGGGCTGACCGGGTTGGTTTTGATCTGATAAATGCACGCATCCCCCCCGCGAAGGGGGTCAGCGCCCGTCGGCATGTATTAGCTCTAGAATTACCACAGTTATCCAAGTAGGAGAGGAGCGAGCGACCAAAGGAACCATAACTGATTTAATGAGCCATTCGCAGTTTCACTGTACCGGCCGTGCGTACTTAGACATGCATGGCT…	413	human_rRNA	NR_046235.1| Homo sapiens RNA, 45S pre-ribosomal 5 (RNA45S5), ribosomal RNA	13357	412	0.997579	0.0308452
C3748_comp4703_c0_seq1	TTGTTACACACTCCTTAGCGGATTCCGACTTCCATGGCCACCGTCCTGCTGTCTATATCAACCAACACCTTTTCTGGGGTCTGATGAGCGTCGGCATCGGGCGCCTTAACCCGGCGTTCGGTTCATCCCGCAGCGCCAGTTCTGCTTACCAAAAGTGGCCCACTAGGCACTCGCATTCCACGCCCGGCTCCACGCCAGCGAGCCGGGCTTCTTACCCATTTAAAGTTTGAGAATAGGTTGAGATCGTTTCGGCCCCAAGACCTCTAATCATTCGCTTTACCGGATAAAACTGCGTGGCGGGGGTGCGTCGGGTCTGCGAGAGCGCCAGCTATCCTGAGGGAAACTTCGGAGGGAACCAGCTACTAGATGGTTCGATTAGTCTTTCGCCCCTATACCCAG…	695	human_rRNA	NR_046235.1| Homo sapiens RNA, 45S pre-ribosomal 5 (RNA45S5), ribosomal RNA	13357	695	1	0.0520326
C4001_comp3999_c0_seq2	AGGTTAGTTTTACCCTACTGATGATGTGTTGTTGCCATGGTAATCCTGCTCAGTACGAGAGGAACCGCAGGTTCAGACATTTGGTGTATGTGCTTGGCTGAGGAGCCAATGGGGCGAAGCTACCATCTGTGGGATTATGACTGAACGCCTCTAAGTCAGAATCCCGCCCAGGCGGAACGATACGGCAGCGCCGCGGAGCCTCGGTTGGCCTCGGATAGCCGGTCCCCCGCCTGTCCCCGCCGGCGGGCCGCCCCCCCCCCTCCACGCGCCCCGCGCGCGCGGGAGGGCGCGTGCCCCGCCGCGCGCCGGGACCGGGGTCCGGTGCGGAGTGCCCTTCGTCCTGGGAAACGGGGCGCGGCCGGAAAGGCGGCCGCCCCCTCGCCCGTCACGCACCGCACG…	490	human_rRNA	NR_046235.1| Homo sapiens RNA, 45S pre-ribosomal 5 (RNA45S5), ribosomal RNA	13357	488	0.995918	0.0365352
C4039_comp4940_c0_seq2	GACGTGTGCTCTTCCGATCTCTGGTGGTGCCCTTCCGTCAATTCCTTTAAGTTTCAGCTTTGCAACCATACTCCCCCCGGAACCCAAAGACTTTGGTTTCCCGGAAGCTGCCCGGCGGGTCATGGGAATAACGCCGCCGCATCGCCGGTCGGCATCGTTTATGGTCGGAACTACGACGGTATCTGATCGTCTTCGAACCTCCGACTTTCGTTCTTGATTAATGAAAACATTCTTGGCAAATGCTTTCGCTCTGGTCCGTCTTGCGCCGGTCCAAGAATTTCACCTCTAGCGGCGCAATACGAATGCCCCCGGCCGTCCCTCTTAATCATGGCCTCAGTTCCGAAAACCAACAAAATAGAACCGCGGTCCTATTCCATTATTCCTAGCTGCGGTATCCAG…	587	human_rRNA	NR_046235.1| Homo sapiens RNA, 45S pre-ribosomal 5 (RNA45S5), ribosomal RNA	13357	567	0.965928	0.0424497
C5177_comp3028_c0_seq1	GGGAAAGAAGACCCTGTTGAGCTTGACTCTAGTCTGGCACGGTGAAGAGACATGAGAGGTGTAGAATAAGTGGGAGGCCCCCGGCGCCCCCCCGGTGTCCCCGCGAGGGGCCCGGGGCGGGGTCCGCCGGCCCTGCGGGCCGCCGGTGAAATACCACTACTCTGATCGTTTTTTCACTGACCCGGTGAGGCGGGGGGGCGAGCCCCGAGGGGCTCTCGCTTCTGGCGCCAAGCGCCCGGCCGCGCGCCGGCCGGGCGCGACCCGCTCCGGGGACAGTGCCAGGTGGGGAGTTTGACTGGG	300	human_rRNA	NR_046235.1| Homo sapiens RNA, 45S pre-ribosomal 5 (RNA45S5), ribosomal RNA	13357	300	1	0.0224601
C5376_comp3555_c0_seq1	ACACGACGCTCTTCCGATCTCAGATCAGACGTGGCGACCCGCTGAATTTAAGCATATTAGTCAGCGGAGGAAAAGAAACTAACCAGGATTCCCTCAGTAACGGCGAGTGAACAGGGAAGAGCCCAGCGCCGAATCCCCGCCCCGCGGCGGGGCGCGGGACATGTGGCGTACGGAAGACCCGCTCCCCGGCGCCGCTCGTGGGGGGCCCAAGTCCTTCTGATCGAGGCCCAGCCCGTGGACGGTGTGAGGCCGGTAGCGGCCCCCGGCGCGCCGGGCCCGGGTCTTCCCGGAGTCGGGTTGCTTGGGAATGCAGCCCAAAGCGGGTGGTAAACTCCATCTAAGGCTAAATACCGGCACGAGACCGATAGTCAACAAGTACCGTAAGGGAAAGTTGAAAAG…	655	human_rRNA	NR_046235.1| Homo sapiens RNA, 45S pre-ribosomal 5 (RNA45S5), ribosomal RNA	13357	616	0.940458	0.0461181
C5969_comp4084_c0_seq1	CTGGTTGGTGGCGGCGGTCGTGCGGACGCAAACATGCAGATCTTTGTGAAGACCCTCACTGGCAAAACCATCACCCTTGAGGTCGAGCCCAGTGACACCATTGAGAATGTCAAAGCCAAAATTCAAGACAAGGAGGGTATCCCACCTGACCAGCAGCGTCTGATATTTGCCGGCAAACAGCTGGAGGATGGCCGCACTCTCTCAGACTACAACATCCAGAAAGAGTCCACCCTGCACCTGGTGTTGCGCCTGCGAGGTGGCATTATTGAGCCTTCTCTCCGCCAGCTTGCCCAGAAATACAACTGCGACAAGATGATCCAGATCGGAAGAGCGTCGT	337	human_rRNA	XM_005260052.2| PREDICTED: Homo sapiens ubiquitin A-52 residue ribosomal protein fusion product 1 (UBA52), transcript variant X3, mRNA	622	318	0.94362	0.511254
C1001_comp5098_c1_seq9	ATCTTAAGGGAAAAAAAAAAAAAAGAAAACAAAATTAAAATAAATACCATTTTGTGAAAAACCCACATTTCAGTTTCTAACAGAGCGTCTTCGACAATCCTAGAAAAGCCTATCGCTATATTTTACCAACTGTTTAACAACAAGAAACAATCCACAATCCCCTTTTCTCAACCCCTTATTATTTCTAAGCGCGCCTTATCCCCAAAGGAAAACATATCATTCCTTGCGATCTGAGAGCAACCCTCAAGAAAAAAAAAACATATATTTTCTTAAATATATTATATTAATCCCCCCTTTTGTACTTTTTAACTTACACCAACCAATCAACCTTTTGTAAAAATGAATCCAGAAGAACAAGTTAACGTTGCTACTGAAGTCCCTGAAGTTGTAGATAACAGT…	1038	hypothetical	XM_002259771.1| Plasmodium knowlesi strain H hypothetical protein (PKH_103200) mRNA, complete cds	786	440	0.423892	0.559796
C1015_comp3817_c0_seq1	AAAAAAAAAAAAAAAAAAAAGTTACCAAAAAATAGTGATAATTTTATTCAACTCAGGGGGGGAAAAAATGAGAAAAAAGGGATTGCTCAATCGATGGGAGGAAGAACGCAGAAGGTGGAGGAAGGCCGTGCCCAACTCACTCTCTTGAAGGGCATCCACCCCCCATCTGGGCCTAAAATTTGTTGAACTGATCCCGGTCGAATTTGAGAGCTCTCCGCTTCCACGCCCACAAAATGAAATGCTCATTGGGTCAGGTATCTTTTATTGTTTTCCAGCTTGGCCTTCACACACTTATCCTGAATCAGATTGTTTATTAAATTAAAATATGTTCTTTTTACCTTTTTTGTGGAATTAATGACGACGTGCTCAAACTTTTTTAAATACCAGGCCAAAACCTCC…	653	hypothetical	XM_001614457.1| Plasmodium vivax SaI-1 hypothetical protein partial mRNA	2809	644	0.986217	0.229263
C102_comp3211_c0_seq1	GACGCTCTTCCGATCTGCGAGTGTTACGTTCCTCTCAGTAACATTTCTTATGATCAACTTGAATGAAGAAAGTCTGTTACTAAGTAAAGCACACCGAGAAAATGGGAAAAAGGCTCTGGTAGTAGCCATTTTGTTGTATGCAGTTTTTTTAATTTTCCTCTTTACATACAAAGCCTACAAAAACAAGCGAAAGCTGTACAACAACTTCTTCATGAAGAAGAGAAATGCGCCCAGGTATGTTCAGCTCGCCAGCAACTATTTATCAGAGATCGGAAGAGCGT	281	hypothetical	XM_001613076.1| Plasmodium vivax SaI-1 hypothetical protein partial mRNA	330	250	0.88968	0.757576
C1022_comp64103_c0_seq1	AAGATTTTTTTTTTTTTTTTTTCCCATTAATTATAACTGTTATAGTGCAATTTCACTATTTTGGCCAGGAAATAGAGCGCTATAATATGACGGAAATTGCTTATTATAGCCGATATTACGTAGTAAAGAAACATTAAAAAAAAGACTGGGGCCATTTTATTTAAAACGGGCGAAGCAAATAACTGCTGCTCTAGTAGGAAGTGCTTTAAATAACTTATCATGGAGGTATTGCTATTATCATTATAACGCATTCTCTGTGGTGCTGGTTGCGTTGGATAATATACAGGCTGTATCATTCGTTCTTTATCCGATCCCCCTTCTGGTATGTAATATGACATTACTTCAGGACCTTGGCGATTATGCTTACCATGAACATGTCCATCTCTTATATCATAATTG…	742	hypothetical	XM_001612994.1| Plasmodium vivax SaI-1 hypothetical protein PVX_119230 partial mRNA	1588	700	0.943396	0.440806
C1028_comp68290_c0_seq1	GTGTGCTCTTCCGATCTTGGGGGCCTGTACAAGCTGCAGCAAACTGTTAATTACTATCCACCATCTGAGGATCTCATTGCACGAGCACTCCTTCCAGTGAATGATTAGATACGCCAAGTAGGGGAAGGACGTGCTGATGCTTATTACGGCTGAAATGAGATTTATTCTTTCGATAAAGTATAATGAGTCACTTGGTGCAGTTGCTATGATGTCCATTATCGGGTCGGCATTGTTCTGCATTTCTTGGTCGGTGGCGGTCATGTAGTTTTTCACAAAATGTGATGTGTTCACGTAAATTCTCCTGATATATGCGCGTACTGAATTTTCCGTTTCTGCCATTTTGGTACGATATTCAGCGTTCAAATAAAGCAGTAATGCTTATTCATATATTATCAATTT…	443	hypothetical	XM_002259478.1| Plasmodium knowlesi strain H hypothetical protein mRNA, complete cds	855	306	0.690745	0.357895
C1029_comp61103_c0_seq1	GTGCTCTTCCGATCTTGAAGCTGAAGGTGCTGCTGCTCAAGAAGGCCATCTACTTCCTCCCCATATGCAACAAAATATTTCAGGACAAAAATAAAAAGCACCGCCTGTACAATAACTACTACATTGATGATAACATGTCCAAGGAGCTCGACGGGCAATGCGAAGAATTTTTGGAAGAATTCAATCTGATCATTTACGAGGCCAACTGCTTATCTCCAAGATGGGGCGAAACCATCATCTCGGACGCCTACCGCATCTTCCACCACAACAAAATCAAGGCGGATGAGGAAAAGAAGAAGAAGGAGGAGCTGAAGAACCTGGCGAAGAAGCAAAAGCAGAAGGAAACCAAACTGAAGGAAACGACGGAAAAGGCCAATTTGTTAGCCAATGAGATCATCG…	518	hypothetical	XM_001612917.1| Plasmodium vivax SaI-1 hypothetical protein partial mRNA	831	392	0.756757	0.471721
C103_comp4471_c0_seq2	GTGCTCTTCCGATCTCTAACATCCCATCCATCCCATTTGTCGATTTTAACATCGCGCAAGACAAAAACGGAGTCAGCTTCAATTTCACCAACAGAGCTACCACGCCACCTTTTTATAAAGAAAATATTCTAGACCAATTTGATATTATCGGAAAATCTATCATAGGGAAATATTACCAAAAGGTTAAGTGCTCTTTTGTCACCTACCCCTTTAATTTGTATTACTGGTTGGTCCTTAATCCAGGCAAACCTCGCGTAGAAACAGTAGGTAACGTCGGGTTAATCAAAGAAGCAGATTTAATGTCCAAAACGGATGAAGAAAAAGAATTAGAAGAGCAAAAGCTAGATGAACAACTAGTAGAGGATCTCTTTAAGGAAGAAGCCGAAGCGGAGGAAGATC…	608	hypothetical	XM_001613994.1| Plasmodium vivax SaI-1 hypothetical protein partial mRNA	7675	580	0.953947	0.07557
C1045_comp833_c0_seq1	CGACGCTCTTCCGATCTACAGGTGTTTACAGACGGGGGATTCGCAAAGTATGCAGACAATTTGATGTCCACGTGGTTCACCAAAGGGTTCGAAGAATTCAAAAGGGAAAAAATTGAAAAACAAAAAATGGAATATTCAATTGAGAAGGAACTAAAAGAGGCCAGCAATAATGACAGCAGTGCAAGTGAAGAAATCACGGAGCAGGAAAAATTACAGCAAGAGCAAAACGAATTAAATGAGGAGAAGGAAAGACAAAGACAAGAGAACAAATTAATTTTTAATCAAAATGACAAGTGGGATCAGTACATTAATAAAGAATTCGCAAAGGCGTTGGGAATATGGCTAGAGCTCTCGGACAATGCATATAACAAGGACTCCTTCATCTACAGAGTTGTTGAA…	491	hypothetical	XM_001615819.1| Plasmodium vivax SaI-1 hypothetical protein partial mRNA	7175	459	0.934827	0.0639721
C1046_comp3666_c0_seq5	GCTCTTCCGATCTGGGGGACCAAAAGGTGTGGAGATATATATATTACGCACAATATATAATACGCACAATGCACAATAGGCATAATATATAATATATACATAGGTACATATATAAATACACAGGTTAATCAACTGCGCGTGTGCAGCCATCCTCGCTCTTTCGCCTGAAAATGTCTACGCGCATGTATGCATGTATGCATCTTTACACCTTTGCATGTTGCTTCTACTTAACACTTACGGAACCACGGGGAGAGATCTACCTCTTAAGCACTTTTTGACTTAGCCTTTCCACTCTTGCATTTTGATTCTTCTTTTTTTTCGCTGGAACCACTCTTCTTGTTGCATGGGCTTTCACAGCTGCTGCCACTGCATCCGCTGCGGAAGGCAACTTTACGTGGA…	1221	hypothetical	XM_001614260.1| Plasmodium vivax SaI-1 hypothetical protein partial mRNA	2132	858	0.702703	0.402439
C1071_comp4873_c0_seq2	GGGTTCTTCTGCAGTTACCTCTACAGGTTCTTCTACGGTCTCCTCTACAGGCACTTCTACTACCTCTACTGCAGGCTCTTCTATAACATCTACTACAGGTTCTACTACTTCCTCTTCTACGGGCTCCACTGCAGGCACTTCTGCGGCCTCCTCAACTAACTCTGCTGCGACCTCTTGGGCAGTTTCCCGCTGACTTACAGCTTCCTCCTTTAATTCTGCCAAGACGTCTACTAACACACTTTCATTTAACTCCACCTTTTCTTGTATATTCTCCAATACACTTGCCAATATATTTTCGTTGGCTTCTATCTTCTGCCCAAAGTTTTCTAACAAGCTTTCCTGCATTTCTTTTAAAACATCTAGAGCATTTTCATCCGCGCCCTCGCCTACGCTTTCGGC…	558	hypothetical	XM_001612799.1| Plasmodium vivax SaI-1 hypothetical protein partial mRNA	8358	470	0.842294	0.0562335
C1072_comp68918_c0_seq1	TGTGCTCTTCCGATCTGGGGGGGGACAGCGGACCGCAAGTGCTCGCGCGGAGGAAGTTCTTCCACAGCGATCGGAGCAGCAGTAGTAGCAGCGATAGCGACGGTGCAAATTGGAAGCAGAGTGAGCAGCGTGAACAGCGCGACCAACGCGATGGAGCGAATGCGAATGAAGGGGCGCAGAGCAGCGGCGGCAGACGAACAACCATCCACCACAAGAAGAACAACGAGCTGATCGAGCTGTACATCCCCAACTTTTGGAGAAGCATCAAAAGCGTAAACGAAATAAAATCTGTCACCACGGGAAACTCAGACGATTTTTATTTCAAACTGTTAGTGCATCCAAGGGGAAACTCAAACGATGATAATTACAGATCGGAAGAGCACA	384	hypothetical	XM_001613790.1| Plasmodium vivax SaI-1 hypothetical protein partial mRNA	34290	351	0.914062	0.0102362
C1097_comp3562_c0_seq2	CTCTTCCGATCTCTTCTCTCTATCTTCCCTATCCCCTCTATCCTCTCTACCTTCGCTACCTTCTCTATTTTTTTCTTTCCTTTTTGCCACTTTTTCGAAATGCGCTACGCGAAGATGCACACTCAAGCAGTAAGTACTGCCACACCCTGGCTGCTTTACTTCACGAACTTCCTGTAAATTGTCTCAAAATACTCTCTTAGGTACGCCATTTTCTTGTACGCGTCTAAATAGAAGGAATAGAATTTTCTTCTTTTATCTTCGTTGAACCTCATATCTATTTTGGCCACCAAATAGGTTACCGAAAAAATAGATCGGAAGAGCACA	324	hypothetical	XM_001612799.1| Plasmodium vivax SaI-1 hypothetical protein partial mRNA	8358	153	0.472222	0.0183058
C1100_comp3164_c0_seq1	GGCATAGACGAGGGCATAGACGAAGGCATACATGAAGGCATAGACATAGGCAGACATAGGTACAGACAGACAGGTAAAGACAGACGTAGATGCAGGCAGACAGACATGGCACAGACAGACGCAGAATGGGAGACTCACGTGGGCACACAGGCATAAAGACATAGCGAGGGAAGGCACACACACACACATACATATATATATATACATACGCACAGGGAGAGAACACACTGATGAGGCGGGCCGGCGCGCGGGCTGCGGGCCAGTTTCGCAGCCGCTTATTCGTCCTCTTGCGCGCTAACGGCTCAGGCCTTGGCCTTGTTGGGTTTCGGGGCTCTCTGGTGGTCGCTCGGCTTGAAGGCTGTCAGTTTGTCCTCGATTTCCTTAATCTTGCCGGTGAGG…	1004	hypothetical	XM_001616138.1| Plasmodium vivax SaI-1 hypothetical protein partial mRNA	1383	690	0.687251	0.498915
C1112_comp2597_c0_seq1	TTTTTTTTTTTTTTTTTTTCTCCTCCTTTGTGAGAAGCACTCCCCGCTTCCGCGGCCTGTCTGTCAGCCTGCTTGACTACCCCCCCACGTGCCCCCTTTAAACGCCAAAATGACGGAGGCCGAGAAGATAAAGGTGGAGAAGCCAGACTTCGACGCCTACAATGAGAAGCTGGGCAGCATTTCGGAGTCGATTGACCAAGTGAAGAAGAAAATCGACAACCTGCAGAAGGAGATAAAGGTGGCGAACAAGGGCAAGGAGGATTTCAACAAGAAGAAGAAGGACATCGTGACGAGGATCGACGGAGTGCAGCAGGAAATAGATAAGCTGGAAAGTGAAAGGAGAACCATTCTGGACGAAATGGAGAAGAAGCAGAAGCACAAGAAGGAGTTGAAGGTGAA…	725	hypothetical	XM_001616138.1| Plasmodium vivax SaI-1 hypothetical protein partial mRNA	1383	614	0.846897	0.443962
C1123_comp3803_c0_seq1	TCGTGCCGTTGTTGCTGCTTCCCTTCGTTTTGGCCTTCTTCTTCGAGTAGCCACCCACACCTACTACACCTGCGCCGTTGCCCCCTACGGGGCCATAATGAAAGGCACCCAAATACTTGGGATCTATTTTCCCATCCACCAAGTGGGGAGGACTACTACCCGCATACTCATTTGCATTAAAGCTCTCGTAGTTTTCATTAAAGGGGTCGTTAAAGTTCCCATAATTCTCATTGAACTGATGAGGGTCATTATAATTGTCATCGTCATAGTGCTCATTAAAATGCTCATTAAAGTGCTCATTAAAATTGTCATCATCGTAGTAGTAGTAATCTGTGTTGTTCATAAAGGAGTAGGCCATGTCTCCTTTTTTCTTCTTCTTCTTCCTCGTGTTATAATCGT…	476	hypothetical	XM_001615064.1| Plasmodium vivax SaI-1 hypothetical protein partial mRNA	10068	461	0.968487	0.0457886
C1127_comp981_c0_seq2	ACGACGCTCTTCCGATCTAGCACTTTAACATGGATAAGGAAAAGGCCCGTCTAGCAGCAGTAGAATTTATGAAGTCGCTAGAAAATAACGGAAGAAAAAAATCGACCAAAAATAAAACAGAGAGGAATAAAACGAAGCAATTAAATGAGGAGATGCTTCAAGGGATGTTGGGTAACGATGTGGCCAGTAGCTTAAATGGAAGAGCCCCCAATGGAACGCCAATCCCTATGCAGCTAATGTCATTAAATCGCGGGTTCTATATGCAGAACATGAATAGGAATTTCAACCTCCAAGGGATGTCCCCAAATGATAGAAGTGGTATGAGCGGTACGTACAACTCGTTAGGTAACACGTCAAATATGGGAGGCATGGCCCAAAATATGCAAGACCAGGGAGGGA…	448	hypothetical	XM_001615674.1| Plasmodium vivax SaI-1 hypothetical protein partial mRNA	3672	423	0.944196	0.115196
C1128_comp2676_c0_seq1	GCTCTTCCGATCTCCTGCATATTCTCTAAAATCGAAGAAATTTAAAAATCCATTTGTTCCATTTTGACCCACTTTAACGTACATGGTGTCTTTGATTTTTTCTGTTGTCTTTTCGTCTACGATGTCTTTCTTTGTTTTCATTTTTCTGCTTTTCATTTCTTTTTTTTTGTATATGGGTCTGCTTTTGTTCGCTTGCCCAAGGCTATTTTTGTCTTCCTTCAGTTCGCTCTTTTTGCTTTCGCTCGGCTCTAGGTAGCCCGCCAGTTCCAGGAGCGTATTTACGAAGAGGTTCGCGGCGCTTTTCTTTGCGTGTTGCTTCTCCGCGTCGTCTCCGTCTGTCACATCCGCGTCTTCGTCTGCCACTTCTTCTGCGTCTTCCTCGTCTGCCACGTCTTCCGC…	571	hypothetical	XM_001614402.1| Plasmodium vivax SaI-1 hypothetical protein partial mRNA	4812	553	0.968476	0.114921
C1131_comp1132_c0_seq1	GCTCTTCCGATCTATCCACCCCCAAGCTTCTCCAGCCCCCTCGGAATGATACACCTCCAAAAAGAAACAGCCAGATCCGTACAGAAATAGACAGAATGCATCTATCAGCCTTGAGCTAAAATATAGAATCCATGACGAACCCGCTCCGATCTTCTCCTCCATCCAGGGGTCGTCGAAGTAGTAGGAAGATGCCATCAAACAGATTAGGGACAAACTCCAAGACACGGTGCCCATGGACGTGGCCTGCAGCAAAAACTTCGTCCCGGCTCGGTACCCTCTCGATTGCTTGATGCTGCTGTCATCCTCAGTCAACTGCAAAAACGACATGATCAGTAGCGTCCCCAGGAGAAACCCCCCTATACTAAAAAGGACCAACGGCATTGGCGCGTTGCCGACACT…	588	hypothetical	XM_001615581.1| Plasmodium vivax SaI-1 hypothetical protein partial mRNA	1230	560	0.952381	0.455285
C1138_comp77500_c0_seq1	TTCCGATCTTGAAAGATGACATGATAGCTATCCTCATCGTGTTCGTGAAAATCATTTTGAAGAAGCTATACGTAGCGATTAGCACCGAAATGAAGGCCCTATCGGTGGAAAGCTTCCCTCGAAATGAAGTGAAGAGGGAAATACAAAAAAATATTCTCCTCTTCTACAAGCAGATATACAACTTTGAAAAGCTCCTCTACGTGTTGTATAAGAAAGATGTGCACGAATCGTTTAACCGAGTATTTTCTATGTTCATTCAAGTGACCAATAATATGGAACTGAAGCTGCGGGATGATAACTTCGTTGTGCTGCTGGTCGAAATGGCTTTATACCTAGACAAGTACAATCTCTGCCAGTCCGAGCAGAAGAGCAGCTTCGACGAG	383	hypothetical	XM_001616219.1| Plasmodium vivax SaI-1 hypothetical protein partial mRNA	4641	375	0.979112	0.0808016
C115_comp85448_c0_seq1	GTGTGCTCTTCCGATCTCTCTATGTCAAAGAGGGCCAAAGGAATGGTGTTATTTATGGGTTGCTTAAACATGGCCACCAATCCGTCCGAAACTCTGATCTCCTGAAATTCTTCTTCGATTTCAAACACCTGCTCATATGTCCGCATGTCCCAAAAGGTGTACGAGTTGGTGTTTAGGTTGGCAGCTCCTATTCGTCCGTTTGTCTCGCAGAATTCAAAGAAGGCGGGGTGGCTCAGGATGACCTTTTCGAACAGGGTGCCAAGTTTGGACGAGTCCGTTTTTCCTATCTTCAAGTCGCAGCAATCGATCACTTTGCACTGCAGGTGGGCCGGGAAAGACGCGTACGCCACGATCAAGGTGTTGTTATAGGAGTTGTGCACAATCGTATGGACCACCGAA…	447	hypothetical	XM_001612913.1| Plasmodium vivax SaI-1 hypothetical protein partial mRNA	1662	432	0.966443	0.259928
C1151_comp3678_c0_seq1	CTCTTCCGATCTCCCGTTTATCCCATTATTTGGGTCATTTTTGGTGGAAAACATCCCAACTGTGTCTCCATTATAATTGGTAGCCAAAAAGTTCCCGTAACCATTCTGGTGTGCGTTGGCGTTATTAGGGGTGCCCTCCGAATCGACATTGTCTACGTCATTTTTCTCCTGCGTATTTAACATCACACAACCCCTGTTCAGCAAATTCTTCTTGTAGTCTGAATTATTTTTATACTTGTAATGTAAGGAGGCATATACCAGGCGAATTCCTTTTATTTTTTCTTCCACCTTTGTACTTTCAAGGAGATTACTGACGTTCTTTATAATGTCTGTGCTTATGGAAAATGAGTTTTCCATTTGGTTGACTAGTATGTCAATGGACTCATCATTTTTGTTTAA…	645	hypothetical	XM_001615770.1| Plasmodium vivax SaI-1 hypothetical protein partial mRNA	2133	563	0.872868	0.263947
C1168_comp3427_c0_seq1	GACGCTCTTCCGATCTGCTGCTCACCCCGGAGGGGCACATCGCGCCGGGAAGTGTGAAGAATTACCTGACCCATTTGGGGTTCACAATGAAGGGGGGGGAGCCCAATATCGAAGCTACCAATTGGGAGGCCCACCTACCCGCCATCCTCCAAACGGCGGCGGACTACCTCAAACAGAGCAGCCTCAGCTACGACGCCATTTTGGAGGTGCTGAAATATTTGAAGGCCACCCCCAACGCGATCAACGTGCGGGACATCATCACCCTGAGCGAAATAATTCTGGACAACTCCAACGTCTTCTTCGTGAAGCAGGACACGCTGAGCATTTACATCCTGACCCTTTTGGAGCTCCTCGGGGTGCAGGTCAAGATGGACGACATACAGAAAAGGGACCGCAAAA…	1441	hypothetical	XM_001613977.1| Plasmodium vivax SaI-1 hypothetical protein partial mRNA	7989	1416	0.982651	0.177244
C1176_comp138337_c0_seq1	GACGCTCTTCCGATCTCTACACCATTAAGTATGTGGAAAATGCTATCGATTATAAGAGGGCCTTGGATGAAGCCATACAGCAGAGGAAGAAGAAGTGGGTCAATTACACGGAGAAAAAAGTGGACTACGAAAAGGAGTACCTTGCCACCGTTATTGAGGTTCTCTACGGAGATGTGATCATCGTAGATTATCATAATGAGGAGAGGAGACTGTACATGGCGTCCATCAAGTGTGAAAAGCACAGAG	246	hypothetical	XM_001615428.1| Plasmodium vivax SaI-1 hypothetical protein partial mRNA	3823	228	0.926829	0.059639
C1177_comp4880_c0_seq1	TAGAAGAACCCGTAGAGGTAACTTCAGACGAATATGTCCAGGAAGCTGTAGAAGTTGTACAGGAAGCTGCAGATGAGGTGATAGAAGATGAAGAGAAAATAGAAGAACCTTTAGAGACAAATACAGAACCTGAGGAGGTAGCTACAGATGAATATGTGCAGGAGGCTATAGAATCTGTACAAGAAGCTGCGGACGAGGTGAAAGAGGAAGAAAGAATAGAGGAACCAGCTGAGGTAGCTGTAGAGGAACCCACTGAGGTAGCTGTAGAGGAGCCCGTACAGGTAGCTGCTGAAGAATCTGTAGAAACGGTTTCTGAAGAATATGTACAGGAGGCTGTAGAAGTTGTGCAAGAGGCTGCAGATGAGGTGATGGAGGAAGAAAAAATAGAACAACCAGCCG…	552	hypothetical	XM_001612799.1| Plasmodium vivax SaI-1 hypothetical protein partial mRNA	8358	478	0.865942	0.0571907
C1184_comp4944_c0_seq3	ACGACGCTCTTCCGATCTATGCACTTGATCTACTTTTAGTATAAGGACTTTTTCTCACATCATTGGAATATCTTTCATAGCTATTTTTGGGAAAATCTTCTGAAAAGTCAATTAATGGTTTTCCTGAACCATTTCTTGGTTGATCATCTACATATTTTAGAACTCTTTTTTCTGATTCAAAATTGGTTCCTTTTAGTAAATCGTTATACATCTTATCAAAATGTGCATTAGGTCTTCCATTTTTCTTTAAATCACTGAAATCACTTTTATAATTCTGATGTCTCCTTGGTTCATCATCATAATATGATAATTCGTGAGCTTTATCTTTAGATTCGTAGTTGCCTTTTTTATATGCACTATTAAATAGTTTCTCAGAATAGAAGTCATCTTTTAATGTAC…	1240	hypothetical	XM_008820605.1| Plasmodium inui San Antonio 1 hypothetical protein partial mRNA	1389	851	0.68629	0.612671
C1198_comp1247_c0_seq1	TTCCGATCTGGGTTTGATAGCACCTCCTCATCTCCAGAACAAATCGTTGGTAGGATTTTCCTCCCTTGTGAGATAACCCAAAAGGGAATTCCCTTCAAAACGTCAACCTTTAGGAGAGCCCCACTCTTCAGAGGAATGAACTTGAGCTTATAGATTCTCTTTTCCTTCGTCTCTCTGTGAATCACCTCTACACTGTCGTCCGTTTCAAATGCTTTCCACGTCGCTCCATCTTTGGAGGGACTCAAGGGGAAGGTTTCCCCCACCGGTGAAGCGATGAATAGGTTGCAACCCGTGTTCATAGATACGGAGAAGTGCGAAAAATGGGGTCTAGAACCCGTTTTGAGTAGATGCAAGTTCAGGTACTTACTGGGCACGCTGCTAATCACCCAGTTGGCGTCG…	648	hypothetical	XM_001613491.1| Plasmodium vivax SaI-1 hypothetical protein partial mRNA	3264	639	0.986111	0.195772
C1215_comp3467_c0_seq2	GTTGATAAACTTGTTGAAGCTCCTGTCCCGCCCCTAGAAGTTACCGAGGCAGAAGATCTTTGTGGTGTAGGATATGGCTCTTTTCCATCCTTACAGTTTTCCAATCCAGACATGAGGTGGTTTAATCCATACTTATAATTACAGGGGAAATAATCCACAGCAGCAGGTCCAAACCAAATATAATCACATTGCTTCTTCCAGTACGTTTCATATAATGACTTTAAACTCTGAAGATATGCTAAATACTTACTGCAATCGGCTGTATTTTTGCTTTTACTAACAGTATGAATTTTATCCAAATTTTTAAAATAAATGTATGTATATTTCCTATTTTTTAGTTCTTGTAAAGTAACATCTTCTACTTTTGGTGACACACAAATCTTATTTAATTTTTCATTA…	421	hypothetical	XM_004228084.1| Plasmodium cynomolgi strain B hypothetical protein (PCYB_006630) mRNA, complete cds	743	303	0.719715	0.407806
C1221_comp1789_c0_seq1	GTGTGCTCTTCCGATCTCGATAAGGCAACGCCGAGCACGTCCTACGCGTCTGTTGTTAACAGTAAAATGAAGCAGTCGCCATTAGCACCGCCCCTAGAAGAAGCAAAAGCCGCAGAAGCGAAAACCGCGGAAGCGAAACGAACCGGAGCGATGAACACGCAAATTGTGCCGAATAATAACACCTCAGTGGAGGAAGAAAAAAAAGAAAAGAAAAAAAACAAATGTCAGTTAATCCCAATAAAGAATAACCAGCCAGAAAAGCTGTGGGTATCAGTCATCACCAAAGGTGTTGCTACCACGAGCAATAACAACGCGAATGGGCAGGATGTCGGTGAAAAGGTGGACAGATCGGAAGAGCGTCGT	363	hypothetical	XM_001608358.1| Plasmodium vivax SaI-1 hypothetical protein partial mRNA	6288	328	0.903581	0.0521628
C1228_comp63631_c0_seq1	GCTCTTCCGATCTGCCAAGGCGAGTAGGCAAAAAATTTCCCCTTTCACCGAACGTTCCTCCATCTTGTGGTGGCTTCAACTGTTAAGCATGCCGACGCGCGACGCGCAGGATCGAGAGGGGACTTGCACGCATATTCCTCCTGAGCCCTTCACATATATATACATATACATTTCTTCACATGCACGCGGTTGCTGAAGCCGGCCTTTTTATTTGTTCCCATTTTTTCCTTTTTTTTGTACCTTCAATGCATGCCATGTCTCCCCCCTCCCTCACCGGTGTTCACCAGCGCG	291	hypothetical	XM_001612800.1| Plasmodium vivax SaI-1 hypothetical protein partial mRNA	1979	276	0.948454	0.139464
C1229_comp463_c0_seq1	GTGTGCTCTTCCGATCTGAAGAATGCGCATCAGTCGGAACACGAGCGTGACAAATCGCTGGACCTCGAAATAAAATTTCCTAATTCTAAGGATCACGAGGATTTGTCGTATTTATCTCCCGACGAGGAGTACGAGAATGAAAGCAGCTTTGGTGAGCCCGTTCCGTACATCATCATTAGCAGGATGGACGATGACGACTTCGAAAAGTCTATACTAAGTAAAACCCCGGAGAGGCTAGACGACTCGGAAAATAGCGAACTGACGAACGAAGAACAGATGGACATGGCCTTCTCTAAAATACGTGACCTTGAAGAACAGCAGAAGCGCTTTTCGGAGGAGAAGAGGAAATTCAATTTGAAGAAGTACCTACGATGAAGTCAGCACGTGGTGCACGCAAAA…	511	hypothetical	XM_001617193.1| Plasmodium vivax SaI-1 hypothetical protein partial mRNA	913	444	0.868885	0.486309
C1230_comp2280_c0_seq1	GTGTGCTCTTCCGATCTCCGGGGTTTCCACTCAGGTCCGCGAGCCCGCTCAGCATGGCCCCGTTCGCACCAGCCATTCCGCTTACACTAGCCAAACCGCCACCCCCTACGCTGGCTCCGCCGCTCCCCCCCCCGCTGCACTTCTGCATCGGGTGATGACTATGATGGTGGTGCGCAGAAGGGGTGTCCCTCAACTTCCTCTTCCTCATGATGCTCTGGAAACTGTTGGACGAAAAATTTCCGTTCATATCACATCCGTTGAGAATCCCCCCTTTGTTGCTGTTTCGCGCGTACTTGGTGTAGTACTCCCTCTCGTCAAAGTTGTCTTCATCACTCAGGTTGTACTCCTGCAGGAATTTGCTCATGTCGTTGTTGCTGCTCGAGTCGAGCTTCAGCTTGC…	578	hypothetical	XM_001615157.1| Plasmodium vivax SaI-1 hypothetical protein partial mRNA	6090	522	0.903114	0.0857143
C1232_comp3613_c0_seq1	GCTCTTCCGATCTGCCAAATTGAAAGGATTAAATTTTTACGACTTTGAAATAAACGTCAGTATGTTGAGCATGGGAAGTGGATGCTCAGGTATTGTCTTTAGAGCCAAGGACGATTTTAATTTTTACCTATTTGATGTGTGTGATAGGGAAGGAATGAAAAGATTGTCTATGGTAGAAAATGGGAACGTGGTAATTTTGAAAGAAAATTTAGCAGAAGTTAATACAAATAATAAGTGGAATAAGTACAAAATTGTGACCAGTCATGCGAATATTGATATTTACGAGGTTGATGAGAATTCAAATGAGACTAACATTTTGAGGTCTCTAGATGAAAGGTTCCTCTCTAGATCGGAAGAGCACAC	363	hypothetical	XM_001615973.1| Plasmodium vivax SaI-1 hypothetical protein partial mRNA	4881	334	0.92011	0.0684286
C1269_comp5013_c0_seq3	TTTTCTAAATAGCTCTTTACATTATCTGAGAGGGTTCCCCATTCAACTGCATTTTCTACCTTATCCCAAATGACATCTTTCAAGTCTTTTAATTTTTGTTCAATGTCGATATTTAGCTCGAAAGGTGGTGCTCCTCCAGCTTGTGGGTTTTTGTATGAAGGTGGGGGGGGTACACCTTGTGAAGTTGATGGGTACGGTTGACCATGGACGCCCTCTGGCACATAAGGTCCATGTGGGTTTGGTGGATAGTTTCCGTGTGGATCATTTGATGCCAAGGATCTGTAGAAAGCTGCGCTTTCTACGCTTCCGGCAGTGTACGCCTCATCATGCGAACTGTTGAAGTTGGTATGGCTATAGGAACATTGTGAAGCCCAAATCAAAAGGGAACAGGCGAAAATC…	598	hypothetical	XM_001616899.1| Plasmodium vivax SaI-1 hypothetical protein partial mRNA	2123	582	0.973244	0.27414
C1291_comp65934_c0_seq1	TGTGCTCTTCCGATCTCGGAAACGCAAAATGGCCACTGCGCGCCCCCCACTCACAAGTTCTGAATAATCTGCACAACGTCGTTCGCGAAAAATTTTACTTGCTCAACGAACACGAGAAAGCCATCATATGCTTTGACCGCAAAAGATACCAGCTCTTCAGACATTTTTTGTAATTTCTCGTTACTCTTAAAGCTTTCTACTAAAGACGCAAGGTCTATATGCTCATGAAAGAGTTTTAGGTCTTTTTTTGAGAAGCCTTCCTTTTTATTTCCATCCTGGTTAGCTCCATTTTGTTTTGATTCTTCTATCCCACTTGGCGTTTTTTGTTCCCCCTTTGATGTCTCATTTTTCACACTTCCATTTTTTCCTTCTACTTCTTCCGCTTTTGGGACCCCCTCC…	461	hypothetical	XM_001608365.1| Plasmodium vivax SaI-1 hypothetical protein partial mRNA	1209	405	0.878525	0.334988
C1306_comp5013_c0_seq2	CTTCCGATCTATCATTTTTGTGGAGACATCGAAAAAAAGGTGCGCTAAAAATGCTGTGCTTATTCCATTTTGATAATTTTCTTAACCTCTTCCGAAGTTGCATCATAATAATAGGTGTCATATTATATCCCTTTTCTAATTCACTTCGGTATACACTATATATTATACATTCTACTTGGTAATTGTTTGCTTCCCTTGTAATATAGATGGTAGGGTTCTTTTTTTTCCTTTTTTTTTTACGCACCCCCTCTCTCTGGGCTGTTTCTACTCATGGGCACCTTTAAACTTATCCTTTGCTTTTTTACCAGTATATCCGGCATCGTTATAGCTCTGGTTAGCATTGGTACTTTGTTTTTTAATGTCATCCATTTTTTTCAGCTTAAAGAAGATATAAGTCAT…	676	hypothetical	XM_001616899.1| Plasmodium vivax SaI-1 hypothetical protein partial mRNA	2123	666	0.985207	0.313707
C1317_comp1139_c0_seq1	GTGTGCTCTTCCGATCTCTTTGATCGAAATGGGGCTGTCCGTTTTGATGCCTTCCCGGATGTTGATCGACTTCTTAAAAACGTTGGCGACCTTCCCCTTGAGCAGGTTCAGGATGCCCACATTCTCTGCGGGGGGGGAGTGTGAACGAAGATTGAAATTTGCTTTCGCTCCAAGTCGCGGATGTGCTTGTCGTTGGCCTCCATGAAGGGGCAGAAGATGCTCGTGCTGCTCTCCTTGTCTCGGTAGTTCCTTATCTTCAGGTACTGCACGCTGTTGAGCGACTGGTCGATTAGCTCCTGGGCTTCGCTCATGTTCTTCAGCCGAGAGACGTCCCGGATGATCTTCTTCACCACTTTCTTCGTGACGTCGGCGCAGATGTAACGGAAGGAGAGCTCAGAT…	665	hypothetical	XM_001614945.1| Plasmodium vivax SaI-1 hypothetical protein partial mRNA	3477	621	0.933835	0.178602
C1323_comp4117_c0_seq1	AAATAACCATTTATAGTTTAGTATAAATTACTGATTGGATGAAGAATTATACCTTATGTGATACATCGTGTCGTTTAAACTTACATCACCTTCCCCAAGGTCATTTAACAGTAATTCGTAATTGTTCTTTCTCATATTTTCCATTAATTTATCCTTCCTTAGTATTTTTGTATTTACCCATGAGCCCAAAGGAGTATACTTATACATCATTAGTAGAAATAAAGAAGATCCAGCAACCGTAGCACCAATTGTACCTACTTTGTTGGGTATAACTGCTTCATGAGAATTTGCATCATTGGGTGTAAACATAAGGTCATCGCCCTTTAAATCGCGTCTTCCTGCGGTTTGCAGCATTTTTGTTTCTACTAGTCCTCTTGGTCCATTTTCTGTTTGCATATC…	987	hypothetical	XM_004227893.1| Plasmodium cynomolgi strain B hypothetical protein (PCYB_004720) mRNA, complete cds	810	147	0.148936	0.181481
C1333_comp4081_c0_seq2	TTCCGATCTCATAAACGTAGGTACATAAACGTATGTACATGTGAACAGCTCACCGCGACGTGCTCGACCAATATCAGCGCACTGATTGCGTAAGAAGGCAAATTTTCTCGCGAGGTCCAAGCCAATTGCATATAATTGCATATATTGTATGCGAAATTGACGTGTACAATAACTCTGCAGAGAAGGAGTCGGCTTTAAAAGCGCAGCGCATTTCGCGACTTACGCACAAACGAGAGCAGCATTTGCTTGCAAACCACGTGCCGCTTTTACAAAACGTTTTTACGTTACGGTATAGTGTACATATTGTGTATAATTATACGCCTTTCGCCTATTTTTTTTTCCTTTATCGCCCATTTGCGCGATTTCATTTCGCCATTTCCCCAGATTGTATAGTTAGCA…	608	hypothetical	XM_001617221.1| Plasmodium vivax SaI-1 hypothetical protein partial mRNA	1935	596	0.980263	0.30801
C1334_comp5031_c1_seq2	CGACGCTCTTCCGATCTCAAAAAGATTCCAGGGAGAACGGAATAATGCAAAGCATTTTTGTTACGCATTTGAACTTGTGTACGGTGTACATCCACGCATATTCAGTGCAGGCACGGCGCAGGCACAACGCATACGCACCGCGCTTTATATAAGCATACATAGGCATCCTTGCCGCCTTTCGCAAAATTAAGCTTACTTCATTTACCTTCGCATATGTGAAGCACCAACAAAATGTGGAGAGAGAAAAAAAAAAGGGAAGAGCCGCAACAGTACACGCACGAAATGCGCATGAGCATGCACGTACTACTTGAATAAGCTGAGCAGCATATGCGCACGCGTACTGTTGCATACACGTTTTATGTAAGCCCCACTTGAGGAGAAAAAGAAAAGAAATAAACA…	617	hypothetical	XM_001617125.1| Plasmodium vivax SaI-1 hypothetical protein partial mRNA	3146	597	0.967585	0.189765
C1337_comp82791_c0_seq1	CTCTTCCGATCTAGCTAAGCTCTATTTGGCCTATCGACGCGTCGAACGAGGGACCACATGAGTACAAACTTGGCCTAATTAGCTGCCCGTATCAATTTAGAGCATGGCTAAAAGAGTCCGAAGCGCTCTCTACGAATTCAACCTCGAAAGAGCTCACAGGAGAAGTGACTTCCTAACTGTGGGGTATCAATAAGGAAGCTGTGAGAACAAAAAATTTGCTAAAAAGTGGATCAGCTTAAGTTTACTCGATTAGAAAGGGGAGCTACTAAAAACTGCGATAAAACTTTTGCGGGGTAGTAAAATGTAGTTAGGAAAGTAAAAAATACGCAAAGTGGTATTTTTTCACTAAAAAAGATCGG	359	hypothetical	XM_001608557.1| Plasmodium vivax SaI-1 hypothetical protein PVX_093685 partial mRNA	2312	224	0.623955	0.0968858
C1340_comp3632_c0_seq2	TGTGCTCTTCCGATCTGTCTCCATGAGTAACCAAAGCGCTAGAGGCAACAGCGAAGAAGAGGACGACGAAGAAGAGGCGGAAGATGAGAAAAGCGCAAAGGATAAAAACTCCGAAAAGGAGGCAGAACTGAACATGAACGAGTTCAGCGTTAAAGATATTAAGAAGCTAATTTCGGAAGGTATTCTAACATATGAAGACTTGACGGAGGAAGAACTGAAGAAATTGGCCAAACCAGATGACATGTTTTATGAACTCTCTCCCTACGCAAATGAAGAGAAGGACCTCTCACTAAATGAAACCTCTGGTGTTTCAAACGAACAACTGAATGCATTTTTAAGAAAAAATGGATCCTACCATATGAGTTACGACTCCAAAGCGATCGATTACCTGAAACAGAA…	824	hypothetical	XM_001616561.1| Plasmodium vivax SaI-1 hypothetical protein partial mRNA	3468	807	0.979369	0.232699
C1350_comp4293_c0_seq1	CGTGTGCTCTTCCGATCTCCACCTTAGTGCCAGCACCAGTGACCTTAGCGCCATGACTGGAAGTACCACCAGTTTGGACAGCAGCGTCAGTAGCAGCAACGAAAGTCACGGTAGCATGACCAGCCTCGAGAGCCTAGAGGGCTTCAACGATGTCGACACTGAAGTGATCGAAACAGGGTACGAACTGGAGCACGCGTTGGGCCTGTCCTCCCACACGGGAACGGGCGTCGAAGGTGAAAGCGGAAAGGAGGAGGATAAGGAAGCTAAGGAAAAGGCGAAGAAGGAAAAGAAGGAAAAGAAAGAAAAGGAAAAGAAGGAAAAGGAAATGAAGGAGCAGGAAAAGAAGGAACAGGAAAAGACCGATAACAATTACGCCCACAGCAGTAGCAGTAGCAACCG…	521	hypothetical	XM_001617151.1| Plasmodium vivax SaI-1 hypothetical protein partial mRNA	4275	407	0.78119	0.0952047
C1358_comp3606_c0_seq1	GACGCTCTTCCGATCTCAGCAACGTTAGGATACACATTTTATTCTTTATATATGTATTAATTTCGGATAGATAATTTATATACTATTTTTTTTTTATGGCCATCCTAAATTTATTATATTTCTTCTTCATATTTTTTATAAACCTTCTTTCATATCTATGATACCATTCCAACTTGCCTTTTTTATCTAGGTATACGATTATTCTATAAAAAATATAAATAAGGACTACGACTCCAAGAGCTATAAATGATGGGAACATTGATTGCATTACACCGTATGCTGTACCATATGCAGTACCTGCAGCAGTACCTTCAATTGCGGAATTGAGAACGGTAGTTGCCGTACTCAGTACATTAGTTGTTACGCATTCCGCAACTTTCACAATAGGTGCCAAGAAAA…	1235	hypothetical	XM_001614007.1| Plasmodium vivax SaI-1 hypothetical protein PVX_101555 partial mRNA	3044	1058	0.85668	0.347569
C1362_comp4552_c0_seq2	ACTGGATCAGATGAAGAGTTTGAAATAGGCGACATCCTCGAAATAAAAAAAAAGAAAAATGGCTTCATTTACCTAGTGAAGTGGAAGGGCTACTCAGACGATGAGAACACGTGGGAACCAGAAAGTAATTTAGTCCATTTAACAACCTTCAAAAAAAAAATGGAACTTTTAAAGTCGACTTATTTAAACAAAGTCGATACAACACCCAACGATGGTAAACTCTTGAAGAACCATCTGTCGTCATCTTCCTCTCTACAAGAAGAAGTCAGCACCACTAGTATCATCAAAACCAAAGGTAGAAACCCACTAATTTCAAAAAAAAAAAGTAATAAAAAGAGCCTTACGAACAAGTTGGAAGGGAAGAAATTGTTATCTCCGCATTCGGATAATTCACTAAAA…	477	hypothetical	XM_008816365.1| Plasmodium inui San Antonio 1 hypothetical protein partial mRNA	828	429	0.899371	0.518116
C1372_comp72967_c0_seq1	GTGTGCTCTTCCGATCTTGCTAGTGCACGGGCCTAGGAAGACCAGAACGAGGGAAAACCACAGCAGGCACAACTTGTATGTGGACTCAGGCACCAACACGCAGATGATGAATGATGATGATGATGACAGTGAGGAGTATACCATAAAGTACCACGAAAAGAACAAACATTTGAAGAAGAAAAGGAAGAGAAGGACCTCCACCCATATAACCGAGAAGGATAAATTCCGACTGTATAGGTCTCTCCTAAAGTTTGGGAATCCGTTCCTACGTCTAGACGATATTAGGGTAGATTCTAAGCTGACCAAGGTAGACAGGAATGTTATACTCACCGAATTGAACATCATTGTGGACACTTGCAAAGAAATCGTGGAGAAGGTTGCCAAGGAGAGCTCCTTGAA…	697	hypothetical	XM_001608479.1| Plasmodium vivax SaI-1 hypothetical protein partial mRNA	9726	680	0.97561	0.0699157
C1380_comp3476_c0_seq2	AATTTCCGAATCGATAATTTAAAAGTATGCACTCTTTTGCGTGTTCAGTTATTGGGCAGCCTTCGTTTCAGTTCATTCTAATTTCCGGCATTGCATTCCGCGCGTTTCAACTCTTCATTTTCTGTGTCTCTATTTTCTGCGTATTTATCTTCCGTTTCAGCGCGTTCGGTTTTATTACATGCTAAATCTGCAGTTCCTGATCCAGAACAGGCAGTGCAATCTGATAAATTAACTTCCGTGTTATCCAATTTTATTCTTTTTCTACTCTTTGAGCTCTTTTTCTTTCCTTCAGCGCAATCTGACAGATCACCTTGCGTACTGCCTGATTCTTTATTATTTGACTTTTTATTAAAATATTTCGCCTTTTTTAATTCTTCTTTTTTAGCTTCATCAATATCT…	1263	hypothetical	XM_001614275.1| Plasmodium vivax SaI-1 hypothetical protein PVX_094275 partial mRNA	2139	1186	0.939034	0.554465
C1389_comp4916_c0_seq2	ACGTGTGCTCTTCCGATCTGGATCACTTACAGTATATCCTCCACATAACCAAATTACTAATACTGGAATTGAAGATAATAAATTAGTTATAACAGTTGCACCCCAATAACTCATTTGTCCCCAAGGTAAAACGTAACCTATAAAAGCTGTAACTATAAATAATGCAAATATGATTAATCCTGATATCCATGATAATGGTAAATATAAATATGAATAATTTAATCCTCTTAAAATGTGTAAATAAGTTAATAAGAATACAAGAGATGCACCTGTAGCATGCATATATCTAAAACACCATCCACTCCATAATTCTCTTAAAATATGTTGTATACTATAATATGCATAAGATATTTCTGGAGTATAACGACTTGCTAAAAATACACCTATGAAGAAGCCCTA…	414	hypothetical	XM_740255.1| Plasmodium chabaudi chabaudi hypothetical protein (PC402861.00.0) partial mRNA	970	341	0.823671	0.351546
C1407_comp4748_c0_seq2	ATTTCGTTCGCATTTCGTTCGCAGCTCGTTCGCAGCTCTGTCCGCCGCTCCTCCGCCGCTCTTCCGCTCCTCCACTTCACAGCGTCTTCAACTTCTTAACAATCTTGTTGACCTGGTCGTTCAGCGGATTGACGACGTAGTTATTGAGGTACAGAGTGACATTGTTCTGGCTATTCACCTTGCTGACCTTCTCATAAATAATGTTCAGGTAATTAAATTTGGGGGTGATCAAAACCAAGTAAAGGGCCAAGTGGAGGAGGCACCATATGAATCCGCTTATTTTGTAAATCACTGCTCCTATGGAGGGGGTCACCACATTCTCAAACACCACAAAAAAGTAAACGTATTTTAAGTAGTACTCCACCATTTCGTATTTTTTATTTTTCCATCCGTGGAGGG…	737	hypothetical	XM_001615240.1| Plasmodium vivax SaI-1 hypothetical protein partial mRNA	387	387	0.525102	1
C1412_comp3712_c0_seq1	GTGTGCTCTTCCGATCTAGAAGATGACCTCGCGGCTTTCTTTTTCTCCAAAAGGATCTCCAGCATGTGTCGCCTACAAGGGGTGGAAGAAGCAGAAGAGGAAGACGAGGACGATGAGGATGATGATGAGCAATCACACGACCATCCCAAGAGGGGCAAATCAATGACGAGCATCAATTATGAGGTGGAGGGCACCACCAGCACGTTCACCCCGAATGGCAAAACGAGGAGGAACAATAACTCCACTGGAGACGAGGATGACAAATGCGCGAATGACTCGAATGGCGACTATGGGGGTGGCCAGTCAGGAAGCTGAGGATGGGGTGCAAGCGGTAGAAAGAGGGGGAGAGTAGAGGGAGGAGAACAACCCGCTCCCCCCAAGAGGTTGCCCCGAAGAA	397	hypothetical	XM_001608479.1| Plasmodium vivax SaI-1 hypothetical protein partial mRNA	9726	298	0.75063	0.0306395
C1416_comp3487_c0_seq2	ACGCTCTTCCGATCTATTTTCTGTTTTAGTTGGGAGCTTGAACACCTTTACTTTTAGTAACAATGGTGAGTGCTCAAACAACCAAGTTGCCGTCGGATCCGCGTCAACTGCACAATACGGCAGATGGTTAGCGGAAAATGAAGAACCATCATCTTCTTCTTCCTCCGGCAAAAAAAGCAAAGGTAAATCAAGTAAAAAAAAGAAAGATTCCAAAAAAAGCAAAAAAAAAAATGAATGCCCATTAGAAGACGAATCATGCTGCCCTCAGTTTCCCCAAGAAGTTAACGAAGAAGAAATGGAACAATTAGGAAGCATATTTCAAGAGTTATCAGATAAGTTAAATGTAGGAGAGCATTTAAAACAATATGAAGGACAGATGGAGGAATTCGCAAAGAAATT…	959	hypothetical	XM_001615990.1| Plasmodium vivax SaI-1 hypothetical protein PVX_113240 partial mRNA	2038	933	0.972888	0.457802
C1421_comp77525_c0_seq1	GACGCTCTTCCGATCTCTTGGCACACAGGATTAGAGAGTACATCTGCATGCAAATGAAGATTCTTTGCAGAGCGATGATTACATTTTTGTTGTTTTTTCGAAAGTACTCAAACATGTTAAAGGATTTCATGTCACTTGTGTAGCGGTAGGACAGATTCTTCAGTTCGTTTGGGTCGTCTATAAAATCGTTTTCTAAAAAGTCCATGTAGTCTCTCACGCGGTAGTGTTCCCGCTTATTTGCGTCGTCATCCGAGGGGTCACTCGCTTCCTTGGGGGGGCTTTCTTTGGCATGGCTTTCCTTAGATCGGAAGAGCACAC	318	hypothetical	XM_001613790.1| Plasmodium vivax SaI-1 hypothetical protein partial mRNA	34290	286	0.899371	0.00834062
C1425_comp48645_c0_seq1	TGATGATGAGGATGATGAAGATGACGATGAGGAGGAAGACGATGATGATGAGGAGGATGAGGAGGAAGATGATGATGAGGAGGATGATGAGGAGGAGGATGAGGAGGAGGATGACGAAGAGGATGAAGAGGAGCCCGACGAGGAGGAAGGAAAGAAAAACGCTAACGTTACGGAGAAGGCGAACGGTGTGGAGAAAGCGCAGCAGGGGGACGAAGCTGAGGCCAATGTAGGAGAGGCGGCGACTCCCAATGGGGAATACACCGCTGATGTGGAAAACCCGGAGAAGGCGCAAGAAACGAATGACCCGCAAGTGAGTGGTGCGGCGGATGCGAAAAACCTCGATGGAGGGGAAAACCAAGAACAAGCCGCGCCCTCCCCCAAAGCGGCATTCCTAAAAGA…	570	hypothetical	XM_001615657.1| Plasmodium vivax SaI-1 hypothetical protein partial mRNA	9198	487	0.854386	0.0529463
C1446_comp3118_c0_seq1	AAAAAAAAAAAAAAAATACGCAAACGTTCGTTCGTAACAGTTCCACACGTGGTTTTTTTTACCCTCATGTTTAGGAGTTATATACTGGCAAAGGTTATAAACGAATAGAAACCCTCCTTTTTTAGTGATTTTTTTTTTTTCCTTTTTTGTGACAAAATGTCAGAACAAGAAATAATTGCCGAAGATACCTCCAACACAAATGCTGAATCGGAAGTGGACGAACAGGCGGAACTCCTGGAGAAGAAAACGGCACAGGAACTGTTCGACATGGGGACCCTAGAATTTAAGGAGAACAAAAACTTCGACGTTGCAGCGGAGAGATTTTCCATGGCCGTGGAGAAGAAAGTGAAAGAATTAAACGCAGAAGGGAGCATCCACGTCGACTTGTGTGAATACTAC…	586	hypothetical	XM_001616479.1| Plasmodium vivax SaI-1 hypothetical protein partial mRNA	1908	512	0.87372	0.268344
C1449_comp871_c0_seq2	GTGTGCTCTTCCGATCTCACAAAAAAGTTAAGCAAAAAAGTATGCGTAAAGAAAATTTTACAAAAGTTAAAAAACATCTCAGTTTTGGAGATAGACCAAATGACCAAGTGGATGATCAACAGCTTAAATGTGGTTCTCAAAGTGGAGCATAAAAATATGGAAACTAAGGTGAACAATAATAACATGTTTTGCACCAGCATTGAATGGAAAATCAACAACAAAATGTATCACTCCATGGGGATACATGCTCATGAGAAGATTGCCGAAATTGTCGCAACACAGAACCTGTACATGATTCTGTATGACGTCAAGGACCAGCTGGTTAAAGAAATGGAGAGTGGCAAAATGAGTGGCCAGCACGGCACCGCAGGCGGAATGAATAGCGGCAAGGCGTACGAA…	547	hypothetical	XM_001613354.1| Plasmodium vivax SaI-1 hypothetical protein partial mRNA	6945	518	0.946984	0.074586
C145_comp1328_c0_seq1	CTTCCGATCTGAAGGAGTGTAACTCCCTAAGCAACTGCGTTTTTATCATTTTCAATTCCGATGGGTATACACTGTGTGAGTCCTCCTCGTACACAAATGCGACGGTTCAGAGGAACTCCAAGATTTATGTCAAAATGTCTTACATTAGCGGAAGGCTGCCCCACAACTACGAAGTGTTTCCAAATGTTCAAGGGGTGTGCGAAAAGAAGGATGTCGTGTTCGAGATGAACTCAGCTTTGCGCTTGGAGGAGCTATACGAAAAATGCAGGGAAGTCGACTGCGACTACTTCACGATGTCCACAGCTAACGGAGTAAAGGGCCTTCCTAAAAGCTTCCGGAACTACGCCTGGTTTTGCAAAGGGTTCCCCAAATATGTCTCCCACGAAGGGTTTATCTTCG…	466	hypothetical	XM_001615549.1| Plasmodium vivax SaI-1 hypothetical protein partial mRNA	1545	405	0.869099	0.262136
C1464_comp75725_c0_seq1	CTTCCGATCTCGAAAAGTTTGACCTCCTATATGAGCAGATAATCCTCGTAGGAATAACCAAATTGGAAGAAATAATTGGTTTGATGAAGCTCGTTTTTGAGAAGGCAGTAACGCAGCACCACTTCGTGCAGATGTACGTCCAGCTGTGTAAGAAACTGAATGTGCACTTCCAAAATATGAAGCTGGAAGATGACACCACTGTGCAGTTTAAGAAGATCCTAATTAACCAGTGCCAAGATTCGTTTGAGAATAATTTGAAGCCAATTGAGTATCCAAGCAACTTGACGAATGAGGAGGAAAGGTTTGAATTTGAGCAGATGCACAAGAATAAGGTCAGGGGAAATATGCTGTTCGTTGGAGAGCTAGTAAAATCGGGAATCATCTCCATCCCCATCGTCT…	471	hypothetical	XM_001615152.1| Plasmodium vivax SaI-1 hypothetical protein partial mRNA	12020	460	0.976645	0.0382696
C1465_comp106241_c0_seq1	CTTCCGATCTGGCTGCTCATTTTTAAAAAAAGGGTGTTCGAGTCCAAGCTGGAGAGCGCAGAGCGGAAGTACAACGACTTTAAGGAGAAGCTGAAAGAAGACAGAGATCTCATAAACGATTTGAAGAAGAGGCTCAGACAAAATGAGGAGCACCACCTGCACATGAACAGGCAAGGGAACCAAGACAGTCGAAGGTGTACCCCCCTCTGCGAAGAAACGGACTCCCTCTCGATCAACTACAAAGAGCTCAGCACAGACATAAGGAAAAGCCAAAGCAGAAATGATCAGGCTGAAAAGAAAAATATACTCCTCCTAAAATGCGAAAAT	327	hypothetical	XM_001613884.1| Plasmodium vivax SaI-1 hypothetical protein partial mRNA	16485	317	0.969419	0.0192296
C1476_comp393_c0_seq1	TGCTTCTTCCGTGATCGCTGCTTCGTCCGTGATCGCTACTGTTTCCACCATCGACGCTGCCTGTAAGATCTACGCTGCTTCCATTATCCGTGGTGCTTTCCTCTTCTGCGTCGTCTCCCCTCTCCGGGCTGCTTCCCCCATCTAGGGTGTTTCCAACTGTTGTATTCCTCTCTTCGTTTAAAAGCTTTTCTGACAAATTTCTATCGTAGCTCCTGCTGGGCGGTCTGAAGAACGTGTAGTATCCATTGCTGGAGAGGCAGATTACACATAACATAAAGATGAAAAATTTGGAAAAGGGCCTCGACAGATCGGA	313	hypothetical	XM_001608558.1| Plasmodium vivax SaI-1 hypothetical protein partial mRNA	1137	306	0.977636	0.269129
C1477_comp3806_c0_seq1	AAAAAAAAAAAAAAAAAAAAAGCGGAAAAGCCGAATTAACGAAAGTAATAAGTTTAAGTGTTCACATTTTGGTTAAAACTTCTTCCCATTCTTTGTACTCCTCGCATTCTTTGCGTCCCTCTTACAAATAGAACGAAAAAATGGGGTCCTCCATCCAGCCATCAAGATTTTTAGATAGTGCCGTGCTATCCCTGTTTGCTATGGTCATTTCGGCAGCATTCCTCTACATGTTTTCAGAATTTTACTTGTTATCATTCGAAGCCAAGTTACTTAACAACAAAATAAGCATGGTGTTGTCTCGTTTATTTCCATTCAAAAAGACCTTCGAGTACAACCTGACCCACATACTGCTCCTGACCATATGCATAATCATCCTTAGCATTAAGCCTGATTATAGCT…	647	hypothetical	XM_004221484.1| Plasmodium cynomolgi strain B hypothetical protein (PCYB_063170) mRNA, complete cds	796	509	0.786708	0.639447
C1484_comp96176_c0_seq1	CGTGGTGCTCTTCCGATCTAAGAAACTGGTGAGCCTTATTAAGTACTACCTCTGCATTTGTGAGGACACCGCCAAGCTCACCAAGTGGAGAGAATCGAGAGACCTCAAATTGAAGAGGTACCTAGAAAATATGCAGTACAGCAATAGACCCTCCAAAAACGACTCCGATAATGAGTATGAAAAGGCCTACAAAATTATGTACACCGATAAGGAGAAGAACAGGAATGACCAAGGGGAGGAGGGCCTTCCGCATAAGGAGGAGGAGCCGCAGAGGAGGGACCGCGCCGCGGCACAGATAGCCAAGGGTGCGGAGAGCAGGGCCCACGAGGGACGCAGAAGGAGGGAGTCCGCCAGTGCGGAAGCGGTAGAAGCGGCAGACGCGGCGGAAGAGGTAGACGC…	419	hypothetical	XM_001615657.1| Plasmodium vivax SaI-1 hypothetical protein partial mRNA	9198	390	0.930788	0.0424005
C149_comp1789_c0_seq2	TGTGCTCTTCCGATCTCTTTAACTACCATGATAAATATTTTAATAAAAACTACAACAGGTATAGTGGCAAATCTGTAAATGATTCGCTAATCCCAAGAAACGCCAAGCAGAGGTTCCCCCCATTTAGTAATAAATCCACAGGGGTGTACAGCAGCGCGGGAAATCATAGCTACTTTAGCTCATACGCAAAAGGGGGACTCAAGCAGCCGCCCTATTTGAGCAAGAGCAGCTTGAGGTCCAAGAGAAACACTAGTAAGAATGGAAGTGTAGATTACGATTACGAGAATGAACTTTACAACGGGGAAAAACTCGCTCCTGATGCGGGGAATGACCAGTCGAGTAGCATATACAACGAAAACGACCACTCTGTTAAGAAGGGGGCGACTGAAGCTGCTAAAA…	755	hypothetical	XM_001608358.1| Plasmodium vivax SaI-1 hypothetical protein partial mRNA	6288	720	0.953642	0.114504
C1490_comp68826_c0_seq1	TTCCGATCTTCCCCACTGAATCGAATTATTTATAATCCTCCCCGTAGTATTCTTCATCGTCTTTGTCGTCTTCTTCATAATCGTCGTCCTCTTCCTCTTCCTCCTCTTCATCATCCTCTTCTTCTTCCCCATGTCCTTCTTCCTCCTCTCCTTCGTCTAGTTCTTCTTCTTCATCATCTTCATCATCCTCCTCGTCCTCCTCATCATCGTCATCTTCTTCTTCCTCCTCCTCCAGTTCCTTCTTCAAAGCGTTCCTTGTCCGTTCGTGTGGGTAGCTAGATTCGATTATGTTGTTTTTATTAATTTCGCAGTAGTACCTGTTTTTCTCATTCATGTGGTAATTGTACTTTTTCTCGTCGAGGGAGATTTCGACGGAGCGCTTGATGTAGCTTTGGAGTA…	436	hypothetical	XM_001615481.1| Plasmodium vivax SaI-1 hypothetical protein partial mRNA	1281	404	0.926606	0.315379
C1513_comp4527_c0_seq1	TGTGCTCTTCCGATCTCAATAACCAGCACCTCCTAGGGGTTCTACTCCTACCTATCCTGATTGTCCTGTCTGGAGAATGGGCCGTCTTTGGACACATGCCATATAACATTATGTCTTTACACACCTGGCAGATGTGGGGTTGTTTAATCACTGTAGGTGCTTTGCCATTTATCAAAAATGTAATTTCAAATAGATTGGTTAGAAGAACAGGACAAGGCCCATGGAGATTTCTAGAAATCATATCCATCGTGTTGGTATTTTTCATCGGGATGACTTACAATGCGCCTTCCTTTTTAGGATACGTCGCCATCATCTGCGTAATTATTGGTCGCTCCTTGGGTGCCTTCGATGTGATGCTTAACGCATCTGACTATATGATGGCGGAAGACGAGAGGAAGA…	797	hypothetical	XM_001613750.1| Plasmodium vivax SaI-1 hypothetical protein partial mRNA	1395	770	0.966123	0.551971
C1517_comp70086_c0_seq1	GCTCTTCCGATCTCGAAAGTGTTGTTCATTATGAGCTTATCAAAAGAGGCGATGTGGTTGTACAGATAGGCGTTTGAAAAACACAGGTCTATCAATTCGTGATTTATAACTCCAATAATTCCTCTCAGACTTTGGACGAATGACACGGACATAAAGGTTCTTGCTAGGAGCAGCCCGTCGTTTTTTAATGCGTCGACCATGCCCCAGTAGGCGTCAGTTTTCGCTTTCTTGTATATCATTAGCGCGTGGTCCATTTCGTTTTTAAAAGCATTGTCCAGTGGGAAGGGGGGGCTGTCGAAGTAGGCTATCAGCTGTCTCCTGAACACATCGTGTTTTTTCCTTGAATCGTGGGCCCTAGATATTAATTTGACAATGCGCTTGACATTTTTCTTATTCAGA…	415	hypothetical	XM_001613994.1| Plasmodium vivax SaI-1 hypothetical protein partial mRNA	7675	385	0.927711	0.0501629
C1523_comp4354_c0_seq1	GCTCTTCCGATCTCTCTCCTCCGTTTTCACATAGCACTCATTCATGCCAACCTTCTCAAACGTGTTACTCACGTAGGCCTCAGCATTCACGCGGTCATTCTTTCCCTCCTCTGCGCAGTTCAAACTGGACGATATCGTTGTGTTGCTGTCGTAAAATTTGTCCCTCTCCTCGGCATACTGTTTTTTATTGCAAGACGAAGCAAAGCTATTCATCACCGCTTCCTTATTGTTGGCACTGTCCTGTTCGTAATTTTTTACATAATTTGAATTCTTCACTTTTAACTTTAACTGTTTTTCTTTATTCCTGTTTCTGTTTCTATCGCGTCTTTTCCTCTCCTCTCTGGGATGATTTGCTCCGTTGTTTCTGTTCGGGCCAAAGCCGCCATTAGTGTTGTTGTG…	489	hypothetical	XM_001616319.1| Plasmodium vivax SaI-1 hypothetical protein partial mRNA	3689	461	0.94274	0.124966
C1541_comp4468_c0_seq2	ATTGTGACCTTAATTTATTTTTCATCAATAATATAATTGCATGGAAAACTAGATGTATTATTCTCTGTTGTTAATTTCGTCTAATAGATCATGCCACACTTATATAGGGGTATAACGTTTTTAGTGAATACTATTTGCAATCCATTATTGCATTGTTCTATAAAAATTTCTATTATAATTCCGAATATTTGGTAAATTATTCTGATTACCATGTCTTATTTTTCATAGATATTCTTTATCATCAGTTATACTTTTTTTTTCGTTTTAAATGTTTACACAATTTTGCAGATATTATAAGATTTTGTGTTATACCACTAGAATAATTGCAATTCTATGTGTGTCACATAATCGTTGTATAACATTTTGATTGATAATATGAATGTAATTAAAATGCCTTTT…	1405	hypothetical	XM_004227790.1| Plasmodium cynomolgi strain B hypothetical protein (PCYB_003690) mRNA, complete cds	840	454	0.323132	0.540476
C1555_comp5054_c1_seq2	AGTAGCTAATTGGTTAAGTAGCTAATTGGCCAAGTAGCTAACTGGCTAACTAGCGAGTCCCTCTCCTTCTCTCCCCCCGTTGCGTTTCCCCATTCGCACACAAATTAAAGATCTCTCATATGATATAAATCTCTTTAAAGAATTAATTTTACCAGAACTTCATTTTATCTCCCCCCCTGTTGACATATGAGTCTTCACTTTCCATTTTTCACTCCTCCCCTGCCCAGTGTAGTTGCGGATCGACTCGCATCCACATCGTTGCAGCGTCTCTACGACCATGTGCATATTTTGTTCCCTTTCCCTCTTTTTAATATGTGATTTTACTTAATTTTTCCCCCCATTTTATTCCCATTTTATCCCCATTTTATCCTCATTTTTCTTCTCATTTTT	390	hypothetical	XM_001616561.1| Plasmodium vivax SaI-1 hypothetical protein partial mRNA	3468	374	0.958974	0.107843
C1567_comp914_c0_seq1	TCTTCCGATCTTAGAAATTGACTCCATCGATGGGTTCCAAGGAAAGGAAAAAGACTTGATTCTCTTTTCTGCGGTTAGGTCAAATGCAAATAACGAATTAGGATTTTTAAAGGATGCCAGAAGGTTGAATGTCATGTTGACAAGAGCTAAAAGAGGAGTGATCCTATTTGGAGATCAGTTCACCCTTGCCAATGACCCCGAAAACTGGCTACCCTGGCTCAACTGGATTTCCTCCAAAAGGGCCGTCGTACACATCACCAAGTTGAATGAGCACTTAGAAAATGCAGATTATTCCCTGATAGATAAGCTAAACAAAATAAACAAAACTGTTAATTTGAAAAATGTGAACGTATCGGATAATTATTTCTTATATGGAAATGACACTGGATTTTCGAACGA…	589	hypothetical	XM_001613354.1| Plasmodium vivax SaI-1 hypothetical protein partial mRNA	6945	511	0.867572	0.0735781
C1574_comp4520_c0_seq3	CGAGTCCCAAGATATACCCGAATTAGACAAATTCGAGAGAATGAGCAAACGCTACAACTTCGAAAGAGAAAGAGAAAGAGAAAGAAAAATGGAAAAATCACACGATCTACCCTACTTGAACCAACCAACCAAACCATCAGAACAGTCTAGATCACACAGAAGGGATGTTTCCCACAAAAAGGATGATCCCACAAAAAGGATAAGTACTACGTGGAAATACCAGAAATTCGAAAAGTCCCAAAAAAAGCAGAGGAATCCAAATTTGATGATAAATTTAAAAAAAACTCAAGTAAATACAAATTGGAAATGAAAATGACGAAAGATGCTAATAAAAATAATTATGGCGATAAGTACCCCAAGAATTATGACTCCATGTATGACCTAGACGCCATGGAAATG…	1499	hypothetical	XM_001608274.1| Plasmodium vivax SaI-1 hypothetical protein PVX_086900 partial mRNA	3555	1216	0.811207	0.342053
C1579_comp91096_c0_seq1	GTGTGCTCTTCCGATCTGCAGTTGATAAGTACCAAAGAGGCGGACCTCGATAAGGAAGCCCAGTACAACACGCAGACCTTCAAGAGGATCCTGATGATCCTGAAGATCACGAGAAAAGTGCTTTACTATGAGGAGTCCTACATGCGACTAGCCGTGGCAAACCTGCTAACGAAAATTTACACGCTGCTCTTCGTGAACGTAAATTACATCAGCAAAATGGCCCCCAAGGAATTCTTCCACGCTGATGTAGAATCAGAATTTAGATACATCTATGAGGACCAAGTGTACGAACTATTTTTACAAAGAATCTCTTCTGATATTATTAGAAAGCCATTTATAAAAAGAAATATTAAAAGAATCAATAGAGGAAAGATCGGAAGAGCGT	385	hypothetical	XM_001613994.1| Plasmodium vivax SaI-1 hypothetical protein partial mRNA	7675	354	0.919481	0.0461238
C1605_comp88624_c0_seq1	GACGCTCTTCCGATCTTCTGCGTCGATTTTATATGCATGTTTTATATGTGCATCGCAAGGCTTTCTAACGGAACGAAACTCATAAATCTCGTTATCATCTGCAGTAATTTCTTCAAGAATATCATAATTTAAATCGTTTAATCCAGCTGTATATTTCGTATGAGAATTGTAATCTGGAATTTGTTCTGAGGACGTAATTTGTTGAGTATATAACTCATCTGTTGGGCAGAGATCTAAATTATGTGTCTCTTTTGTAGGAGGCTCTTTTTCCTTAGCATTAGCACAATAATGGATGTTATTTTTAAAAGATAGCTCTTCGGTCACATCACAATTTTTTGGAAATTCAATTTTGTTAGATGTTTTTAAATTCATAT	374	hypothetical	XM_001608259.1| Plasmodium vivax SaI-1 hypothetical protein PVX_005040 partial mRNA	1266	332	0.887701	0.262243
C1613_comp1749_c0_seq1	CTTCCGATCTAAAAAAAACAGTGATCGCAAAAAACATAAAGGTTGTGAAAAAACCTGAAGATATAAATACAACTCCGAAAAAAAGCGAAAATGAAAGTGCGGAAAAAGATCAAGCCAAAAAGGAAGTAAACAGCACAGACGCCAAGTCTAAAACTGCGGCAACTGATAGTAAAGGGAAAAGCGGTACGGACAGTAATTCACAAAAAAATGCGGATGCCAGTAAAAATGCCGCGGACAACAGTGGAGGAGACGTGCAGCTGGGGAACTTCTCCTGGCTGTGGAGGTACTTTCCCAAAAAGAAGACCTGATTTTGGAAGGGGTCGCCGCGCCCTGTGGTGGAGAAGAAGAACATGAAGGTGAAGCGGTTGTACGGCGGAAGCGCGTTAATGGCGGCGATCG…	777	hypothetical	XM_008818222.1| Plasmodium inui San Antonio 1 hypothetical protein partial mRNA	393	270	0.34749	0.687023
C1627_comp50409_c0_seq1	GTTCACCAGGTTTATTAGGCACTCCACGTTTTTGTAAAAGTTGTAAATGACGTAGTCCAGCTTGTTCGAGCGATGGGAGCGATGGGAGCGGTGGACGCGGCGGGAGCGACCTTCTCGTTGGCCCGATTGATCACGGCGATCGGCACATCCGTCTCCACCTCCGCCGCTTTCGCCGCTTTCACCGCTTTCACCGCTTTCGCCGCTCCCCCAAAATAGCCGCTCATTGCGCTGCATCCGCGGCACCTCGTCGTGGAGCAGGTACTTGCTGAAGGCGACCTGGTAGTTGCTCAGCAGGTCCCTGGACGAGTCCAAATAGGAGATCCTAGACGGGTCGATGCCGTAGATCGGAAGAGCGTCGT	359	hypothetical	XM_001613369.1| Plasmodium vivax SaI-1 hypothetical protein partial mRNA	3626	183	0.509749	0.0504688
C1628_comp2519_c0_seq2	CTTCCTTTTAGCAATTTGGGTGAAACGAAATTAATAGTCGTCGCTGTCTTCATCTTCCTCCTCGTTCTGTTGATTTTCATCATCATTTTCAGCGTAAAAGCTGTTTGAATCTCCGCGTTCATTTTCTTCGTCCTTTGGGTTGTTTTCGTTATTCTCGCCGTTTTCGCCATTGTCATCATTCTCGCTATTTTGCTTATTTGCCTCTTCCAGCTCTCTTGCCTTTTCGGATTCTTCGATAACTCTTTGGGCAGCTTCCTTACTCTCAAATCCAACCCAGGCCCAGCCGTCATCATTAGCTCCAGGTTCGTAAAAGTAAACTTGCATGGCTCCGTACTGCTCAAGGGAATTTTTAAACTGATCCATGGTGACGCCTGTTTTTATGTTCTTTATGAAAACCCT…	587	hypothetical	XM_001616986.1| Plasmodium vivax SaI-1 hypothetical protein partial mRNA	804	579	0.986371	0.720149
C1638_comp94954_c0_seq1	AAAATTATCATTTTTTTGTTTCTCTCGTAATTTTTTATTTAACCAGAAGTTTAAAAATTTATAATCATTTGTATCCAAAACTGTCTTTGTACGTGTATCGGGAGACATAGCATTAAATAATCTTATAAAATCTTTACAAATTTTTATAGCATCGCTATCCCATTCGTTAATGGGGTTTTCAGTATTCTTGCATACGTTATTAATCCCATTCTCATCACTCGAAGTTTCAGATTTTGTTTCACTCTCTTCATATATATGTAGTTTATCGAAAATATGGTATTTTGTGTTATTTTTATTGTCGCTTGAAAGCAAACGACCACGATTTCTCTGATCAGATATACTCTGAGATTTACGACCAACAGTATTAAGTTTTGAATATTCAGATCTTACACAATAAGC…	651	hypothetical	XM_001608271.1| Plasmodium vivax SaI-1 hypothetical protein PVX_086885 partial mRNA	801	171	0.262673	0.213483
C1645_comp3628_c0_seq1	GACGCTCTTCCGATCTCTCCGCGGGGGCGAACGGCGCAAGTGACGACTACGCCTTCACGGAGGAGTACCTCCCCAAGGTGAACGAAATCCTGGAGCTGTCCACCATCACAGGGTCAGACGAATGGGAAACGCTAACCAAAAAAATTGAGAATTTGAATGTCCCCCCCAAATTTAATGAGAAGCTACAAAAGCACATTTTAAAGCTTACCCTTAAGAAATACGCCTGCAACAAAAACGTAGAAAAAAGCGCAGAATATTTTGACTGGCTCATCTCCATTGTGCTGTTGAACAAAATCGACTTGGAATCCTTTAAGCCCTGCTGGAAGGCCTTCATGCTGCAGGATGACGAAAACGGCTATGAGTGCACCAAGGAGGACTACCCCCTGCTGCCCTTCCTCG…	646	hypothetical	XM_001615152.1| Plasmodium vivax SaI-1 hypothetical protein partial mRNA	12020	626	0.96904	0.0520799
C1657_comp2619_c0_seq1	TCCGATCTCTACGCTAACAATTTAAAAAAATTATTTTGCTTCTTATGGAAACTTATTTGTAGATGACTTGGAAATCCCGTGCGCATCTATCTGTGGCTGAGGCATGCAGTGCGATCTTTCCCGAATTAAGCTCGTACTTGTGGGGGTCCACGCAGCTCCACTCTTCTATCCCACTCTGCTTTAACTATACTTAAAAACCATATAAAATCATGGTTAGCCCAATGCAGGAATTCATCTGAAATGTACTCCTTTGTTTCCAAGGGGTAGTTATCATTCTCAATAACTTCGTTCAAACTACCCACTAAGTACTGTAAATATCTGTACCATCTTTGATTCCACATTTGGCATTTCCATTCCCCATCTATAATATTATTTCGTTCTGTGAAATCGATGTAATCT…	572	hypothetical	XM_001612711.1| Plasmodium vivax SaI-1 hypothetical protein PVX_096015 partial mRNA	585	447	0.781469	0.764103
C1670_comp4516_c0_seq1	ATATTGCTCTGATTATTTAGGCTGGAAGATTGCTTGTTCATAAAATCTAGACTTCTGCTGTAGGCATTTTGCGAGTACGCCTTCTCATTATAGTCATTGTAGGAGCTCATCTTCTGCTGATAGGCGTTGTTATCCAAGCTGTATCTCTCTTGTCCCTTTCGTTGCGTGTACTTCTGGTACTCCTCTTCCCAGTTAATATTTTTTGAGTTTCTTGGAATGTATTTTATAACTTCCTCAGCATCTTCAATTTCTTTAAATCTGACGACTTCCTTAATTTGAGGTACTTCCACAATTTTGTCATGCCATTTTTCGATAATTTTCTGAGATCGGAAGAGCGT	338	hypothetical	XM_001614294.1| Plasmodium vivax SaI-1 hypothetical protein partial mRNA	1141	323	0.955621	0.283085
C1678_comp2821_c0_seq1	TTCCGATCTGGTGAATGCACCTAAGGTGGGGCAACGACGGGCAGGCAGAACTGAAAGGGTCACCGCTCCCTACTTGCCCTGCATGGGCCTCGAGCGCGACGTGGTGATGTCCAGGATTTTCTGCACATTGTTTATGTACTTGGTAATTTGCGCGTTGAGGATTTCCCAGTGGGCCTCGTCGAAGTGCCTCAAGATGGTGGTCTTCATTTGAACGCTTTTATTTATCTGGTCGATCTTGGCGTCTATAACTCCACTTCCAATAGCAGCCACGAGGATTTTCTCAATTTTTAAAGTGCTGATGTTTAGCTTTTCTGAGATGTACTGGATGTTTTGCACTTTGGTTTCTTTAAAAAGGGAGATGATGGAGAGAAGGTAGATTTTATTTTCCGCAACTTCCAA…	649	hypothetical	XM_001615042.1| Plasmodium vivax SaI-1 hypothetical protein partial mRNA	2036	623	0.959938	0.305992
C1680_comp185090_c0_seq1	ACTGTTAGAATAAATAATACACCAATTAATAGAGATGTCTATAAAAATTGTAATAAACTTAAATCAATATTAGACAATTGGGAGTTTATATTAAAATACCTAGGAGAAGTAAAAATAAAAAAGGATAAGTATTGTGAGTATTTAAACTACTGGTTACATGCTAAAATAACAGGAAATAATTACCGTAAAAGAATTATTACGTGGTTATACATTACTTGGAATTGGATTAATGAAAGCAAACATGGGAATTCTAATTCTTTATGTTACCATAAAAGTTTTATTGTTAGCGAAGAAGATTTTAAAAATATGAAAGACTTATATGAATTTATGGAATATTATGATGATATAAAAAAAAAATTAGAAG	364	hypothetical	XM_004228154.1| Plasmodium cynomolgi strain B hypothetical protein (PCYB_007330) mRNA, complete cds	495	229	0.629121	0.462626
C17_comp1813_c0_seq1	TTTTTTTTTTTTTTTTTTTTTCACTATCGGTTAGGTTATCACAATCGGTTTCATTCCCATTGTTCATTATGTTTCCGTTTGTCTTACCATCTTCGTTGCTCCTCTTTTGCATACAGCACGCACATTCTGTGGCCTCCTCCGTGTTAACCACTAGGCAGGAATTACATCTCCACGTTTTTTCCATTCTCTTTTTTGGAAGCGGTCAACGGGGAAAATGCGTAAAATGTAAGGCGGGAGGGGGGCGTACAGTCAGGGCAGGAACGCAAGACCGGCGAAAAAACGAGTTGTAAAAAAGGGGAAAAATGTAATGCTGAAAAAATCTCTATCTCCAGGGTGGGTTGAAAAGGTAAATATTTTTTCCCTTTTTCGCACTTCGTTTTTTTCGTGCTTTTCGTGCTT…	554	hypothetical	XM_001617051.1| Plasmodium vivax SaI-1 hypothetical protein partial mRNA	1143	534	0.963899	0.467192
C1705_comp4404_c0_seq1	TTCCGATCTCATATTTTTAAACTAACTAATATAGCAGCAACGTACACAAACATGTTTATTAAAAACTGCATTACATTTTTGTTGTTTATTCCAAATTGTTGCAATACATTTGGTCGTTGGTCTTGGTTACCAGTAAGGTTAATCATGGTTGGGTTGGGGTGGATTCCATAACCTTGTCTTTGTTCCTCAGACTCTCCATATTGTCCTTGGTATGGGGAAGTTGGGTCGGGTTTGTCGAAGTTCTTTTTTGGATACATTTTCGGTTATTGTGTTAGTAGAAACGGGATGGGGGGTATATTTATTAAACTAAGTGACTGTATTTTTAAATATACTTCAGACTTATAGCTGTTGGCCTGAATGGTATGTTCAGCGGAGTGGCTAAAGATATTGTATTTACTA…	511	hypothetical	XM_001613345.1| Plasmodium vivax SaI-1 hypothetical protein partial mRNA	1334	500	0.978474	0.374813
C1710_comp1373_c0_seq1	GTGCGACGGGTAAGGCGGGTAGTCGAAGGGGATGCTGCTGGGTCCGTTGCCGCTGTGGTGCGGGTGGTGGTGCGACGGGTAAGGCGGGTAGTGGTCCATGGGGTGGTCCATCGGGTGGTCCATGGTGCGGTCCATGGTGCGGTCCACGGGGTGGTCCATCGGGTGGTCAAGCGGGTGGTCCATCGGGTGGTCAAGTGGATGATCCATGGGGTGGTCCATCGGATGGTCAAGCGGATGATCCATCGGGTGATCCATCCCATGATCCAGTGTATGATCCATCGGGCGGTCCATCCCATGATCCATCGGATGATCCATCGGGT	320	hypothetical	XM_001614035.1| Plasmodium vivax SaI-1 hypothetical protein partial mRNA	7485	286	0.89375	0.0382098
C1719_comp68895_c0_seq1	GTGTGCTCTTCCGATCTAAGAAACGCAAGCCACACGAAGAGGTGCTTGCGGAATTGCAACAGTAAGAGGAACCAGCCGATTAAGCGCAGCAAAAGGATTATAAAGAAGGCGGAGATGTCCAAGGTTAAGAAGATGAAGTAGTGCCAAGTGATGAGGAAGGAGAAAAACCACTGCGATGAGAGCTTTCAGTACAGGGGAGCGTTACCTGCAAATGTAGAGAAAAAAAATAGGAAAGTTAGGAAAGTTAGGAAAATAATAATGGGCATTCATTTCTTCTGTTTTGGAATTTTTCTGTTTTTTTTTTTTTTTT	310	hypothetical	XM_001613335.1| Plasmodium vivax SaI-1 hypothetical protein partial mRNA	2409	129	0.416129	0.0535492
C172_comp35428_c0_seq1	CGTGTGCTCTTCCGATCTACTTACCTGTACTGGAAAGTCAGGGACAAGAGAAAGTATGAGTCCCTCAACATGGGCTACAGCAACAACTGTGCGGGTGCCAGCAGCAGAATGGGCAACGGGGATGTGCCCTTCGGATTCGAAAGCAAAGGTTTGAAGAAGTTGAATCGGAGCAGTAACAATGGCAGCAGTACGCACGGCAGTAGTAACCATGGGGGAAGCAACCATGGCAGTAGTAACCGTGGGGGAAGCAACCACGGCGGCAGCATCCACGGCGGCAGCATCCACGGCAGTAGCAATCATGGAAGTAGCAACCACGGCAGTAGCAACAACGATGGAAGTAACAATGACGCCACCAACAACAGTAGCGGAAACAACAACGGTAGCGGTAACGGTAACAGT…	551	hypothetical	XM_008818002.1| Plasmodium inui San Antonio 1 hypothetical protein partial mRNA	7347	413	0.749546	0.0562134
C1738_comp4901_c0_seq2	AAAAAAAAAAAAAAAAAACAAAGCCTTCCTGAACAAGAACTACATGATGCCGTTTAACCAGGAGCAACAGAGCCATGCCAACAAACATAGCTACGACTTTTTGAATGCAGGAAATGTGAAGAGCAGCAACAAAGTGTATAATGTGCACTCTTTGCACGCGTCCTATGTGAAAGGCGCGAACTACAACGGCTGCAACCTGCACGGGAGCGGCAGCGGGAAGAACGTCAAAATGGAAAAGTATTTTCACAACAAGAGGTACAAAGTTAAGGCGTACCTGAGCGACAACAACCAGAGGAGCAAAAATTTGAACCCCCTCAAGGAGGTGAAGATTGCAGTGTACTGACGGGGTGTAGCGGGGAGAGAGAAGAAGAGGGACCGACCTCTCCGTGCGCAGTTGTG…	541	hypothetical	XM_001615043.1| Plasmodium vivax SaI-1 hypothetical protein PVX_090005 partial mRNA	2900	425	0.785582	0.146552
C1765_comp3624_c0_seq1	GCTCTTCCGATCTAAAAATTATTCTGCTATATTTTTTACCATTTTTAAAAGCCTTAACTATTTAATCTTTATTTTACCTATTAATTCAAAATGGAAGATAAATACAGTACTTTTGAAGTAACTTTTGACGAGAAAACCAAAAATGTTGATGATGTTATCCCAGCACCTGATGATGATGCATCATCTGTACAAAGCTCAGTCCCATCCATCATTAAGGATGCAGATAACTATGTGAGAGGATTATTCAGTGGCTTAATGGGATCCTCTAGTGATGATGATTCTAGCGTAGCTGAGGAAAAGAAAGAAAAGAAAGAAGACGAAGAAGAGGAAGAGAAACCACTCTTAGTTCAATTGAAAGATGCCTTTAAGAGCACTTTTGACAAAAGAGGTGTAGCTCTT…	929	hypothetical	XM_001616430.1| Plasmodium vivax SaI-1 hypothetical protein partial mRNA	2811	900	0.968784	0.320171
C1768_comp94196_c0_seq1	GCTCTTCCGATCTCTTTGAGGAAATCCCGTCGGTTGACAGCATTGATGGGAGCAAGATAATCACACAGAATGAAAAGGGAGTGAGGTCCAAGCTTTGGGAAGACAACGAATTTTACTCCAAGCTGAAAAACTCGGACTACATCAGGAGCTTTTACTTTTACGACAATTCGTGGACAAGGCCATACATGTCCCTCCTCGTGCATAAAGTTTTAGACGACAACATAAATTTGCTCCCCTTTTATTACCACGATGATATGGAATATGAAAATGACACGAATGAAGATTACTACGAGAAGTTTGAAACGATCGACCTTACGACGGAGAATGAGGAAAACGAAACGGAAAGCGACGAGATCGGAAGAGC	364	hypothetical	XM_001617070.1| Plasmodium vivax SaI-1 hypothetical protein partial mRNA	3207	339	0.931319	0.105706
C1771_comp47887_c0_seq1	GCTCTTCCGATCTGTCGAAGAAGCACACCTGGGGGTTGTCGTACTTTACATTCTTCGTCATTAAAACATCTTCCTTCGTTGCGTATTTAACTTTTTGCGCCTCGCAGTTGTTGCTCGTGTTGCTGCCTCCGTTGTTCGCCTTCCTGCCGCTGCACAACTCTGCGTGGTTTTTTTTCTCCTTCTTTTTCTTCCCGTTGCTGTGCTTCTTGTGCGCGCAGTGGTTGCCGCTAGGGGGGTTTGCACTATGCGGGTCGTTTCCGCTGCCACTTCCGATGCCGCTCCCACCCCCCTTGGTCAAGCTCTGCACCTTCTCGTTAAAGGTCACCTCGTTTACGGCATTCAAATTCAGCAGCTTCCTCTTCAAGTTGTATTTGTGCCACTCGGACTTAAAGTGGTACC…	405	hypothetical	XM_008820147.1| Plasmodium inui San Antonio 1 hypothetical protein partial mRNA	1548	342	0.844444	0.22093
C1778_comp4623_c0_seq2	GCTCTTCCGATCTCTCGTGGAGGAGGTTCTCAAAGTAGCCGAAGAGGAGGTAGCAACAGAAGCAGTAGAGAAGGACGGAGAAGAAGCGGAAGAGCAGGTGACTGAAGAATCGGTAGAGGAAGATGAAGAAGAATCGGGCGAAGAGGAAGGCGAGGAATCTGAAGAGGAGGAAACTGAAGAATCAGCAGAGGAGGAGGTAGCAAAAGAATCAGTAGAGGAGGAGGTAGCAAAAGAAGCAGTGGAGGAGGCTGGCGAAGAATCTGAGGAGGCCGAGGAGGAAGAGTCCGAGGAAGCTGATGAGGAAGAGTCCGAAGAAGCCGGGGAGGAAGAATCTGAGGAGGAGTCCGGCGAAGAGTCCGCAGAGGAGGAAAAGGAAAAGGCAGAAGAACCTGTGGCCCC…	1199	hypothetical	XM_001612799.1| Plasmodium vivax SaI-1 hypothetical protein partial mRNA	8358	606	0.505421	0.0725054
C178_comp131799_c0_seq1	GACGCTCTTCCGATCTGAAGCTCATCAAGTTCGTGTACATAAACAGGAGGGTGATCAACAGCCTGATCAAGCAAACGCCAATTCTGCTGCACCACAACTTCAAGTCGCTCAAGCTGACTTCCTCCTGCATCAACTTCGAAAACAAGAGGCACTATTTGAGGAAGAAACTGAAACACCTCAAGTCCGGGGTGAGGAGCGAGCCAATACGTTTGAACATCAGGAGAGAAAAGGTGTTCACCGATTCGTATTACCAGCTGAGGAACAAATCTGGAAATGATTTAAAAGGAAAATTAGTAGTCACCTTCAAAAATGAGGAGGGAGTAGATGCAGGAGGGTTGACTCGAGAGTGGTACTCTATACTAGCCAAAGAAATATTTAACCCCAATTATGCTTTGTTCT…	512	hypothetical	XM_001614852.1| Plasmodium vivax SaI-1 hypothetical protein partial mRNA	26133	487	0.951172	0.0186354
C1788_comp76004_c0_seq1	TGTGCTCTTCCGATCTCTCATGTGATGCATATATATTTATGTAAATCCCTTTTATCGTAATCGCTTAAGGATGGATACGTTATGCTAAAGCGTGACACTGCAATCGCTTGAGGGAAAGCAAGAAAAAATAGAGTTACGCACGAACAGTTTTCGCAAAAATAAATGTTTACTGGAGATGATGCTTAAGTGTGAGTCATGGCATGGCCTGTTTTATGTAATGTCATGTAATGTAATGCAATGCATCAGCGTTTGTGTTAACTTTTGAACTTCTGCGAGTACTCTTTGAAATTGTGTCAACTCAACACATATACGCATGTGAGCGTTTAAAGGAAAATATGCCTCTTCACGAGTTAGAAAATAGATCGGAAGAG	371	hypothetical	XM_001608347.1| Plasmodium vivax SaI-1 hypothetical protein PVX_110860 partial mRNA	1494	343	0.924528	0.229585
C1793_comp1554_c0_seq1	GACGCTCTTCCGATCTGTTAGAATGCTTACGAGGAAAAATACGCTGAAAAATTCGCTAGCTAACGGATTTGGAAAAAAGAAAAAAAAAAATTCTTTGGATGAAGATGACGAAACGAATGTAGGAAATAACGATGATGAGGATGATGAGGATGATGATGACGAGGAGGATGACGATGAGGATGATGAAGAGGACGAAGAGGATGATGATGATGATGAAGACGATGATGATGGGACCAAAAACAAAGGAGACAAAAAAAAAAACGGACCAAAAAAAAACAAAAATAAGAGAGCGCTCGATAACAAAAATGATGGCCCAT	317	hypothetical	XM_002262120.1| Plasmodium knowlesi strain H hypothetical protein mRNA, complete cds	1041	196	0.618297	0.18828
C1801_comp2889_c0_seq1	TGTGCTCTTCCGATCTCTCGGAAGAAGCGTTCGTTCAGGTTGCTGCTGCTGCTCTCCTCTTCCTGGAAGGGGTAGCCGGGCTTGGCGTTCTTACTCGGGTCATATAAGTTCCGCTTGTCCGTTTTTCCGATGAGGGTGCCGTGCGTCGGGAGGAGGCCGCCATAGGAGTGCTGCTGCGGTTGCGATTGCTGCGATTGCTGCGATTGCTGCGGTTGCTGTGGTTGCTGCGGTTGGAGGTGCCGTTGCTGTTGCTGCTGTTGCTGCCGTTGCCGTTGCTGCTGCTGGTGCGCGGAGGAGGCGCCACCCAAGGTGCGGTAGGGCTGCTGACTGGGCTCTCTGCACAGGTCGTGCTCGTCGCTTTTCTGAGATCGGAAGA	376	hypothetical	XM_001616020.1| Plasmodium vivax SaI-1 hypothetical protein partial mRNA	8586	346	0.920213	0.0402982
C1802_comp2133_c0_seq1	TGTGCTCTTCCGATCTTTTTGTTTAATACTTTTTGGGTACTTGGTTTTGCACAATTCGCAACATATATCTTTGATGAAAACTGAACCGGAAAATAATTGATCGTTGAGATTTAGTCTGCCGTTTATCCATTTTCTTAAGCACATGAGGTGGGCATATTTTATGGACCCTTTGCAATCACATGGGCATATCAGGGGGTCATTTTCTTGGTTGCCTTCTATCAAACAAATTCTACACTGAATATTTGAGGAGTCTAAAATTGATTCGCATTTCTTCGAGGGGCAGTCGTCTAACTTTAACGAGTTTAATGTATCCACGGAATCGATAAATTGCCTCACCTTCAATCTGAATCTTCCCAGTTTTATGATGTCATTTTCGTGTAGTGCGTATGACTTGTCGGG…	483	hypothetical	XM_001614171.1| Plasmodium vivax SaI-1 hypothetical protein partial mRNA	5331	460	0.952381	0.0862878
C1817_comp1726_c0_seq1	CGTGTGCTCTTCCGATCTCGGAGAAGTGCGTGTACCTTCAGAAGGCGGGCAACGATAGCCAAACCCACTACAAGCAGACCACCACCCTGGACATTAACGGCTTCGGTTACATGAAGAGCCTCGTGGAGCGGGCCATAATCAACACGGTGCGAGAGAAGAGCAAACAAGGAATCAACATAATGAACGAGACCATCAAGCGAGTGACGAATGAGAATGTTAACGTGAAGGGCAGCGACGTGTACGCGGGTGCAGTGGAGAAGGGGAAGAAGTAGAGCCACCCCGCAGTGCTGCAGTGGTGCAATGGTGCAGGGACCCCCTGTGGCTGTCTTCTTCTTTTTTTGACCGCCGTTGAAAGGAGGAGAAAAGGAGTTCCTCCTACGTTCTTGTTGCTAGTGGCGC…	469	hypothetical	XM_008815632.1| Plasmodium inui San Antonio 1 hypothetical protein partial mRNA	573	219	0.466951	0.382199
C1818_comp4557_c0_seq2	ACGCTCTTCCGATCTCTCCGGCTTCATGGTGTATCCATTAACAACCAAAATTCCGAGGAAGTCAAACCAGCCTCCGTACACCTTATGCATGGAGACCTTCTTCTTCTTCTCCTCATCCACGTAAATCGTTTGCGTAACTTGGGAGATCTCTCCGAGGAGCTCCATGTCTAGAAGTCTCTTCGTCTGGTCATAGGCAAAGGGGTCCTCCTTATACAAATACTGGTACTCATAATTTTTAAAAAAATATTTTTTCTTCAAACTGCCAATCATAGAGTTCATAAGGAAAGAAAACTTCTTCTTAATAGCATTGTACTTGTTTCTGGAATAGACTAAATCTTGGAAGAAGAACTTATTTCCGGTGACCACCAGGACCATTGTGTCGTCTGGCAGCTTTATGTA…	992	hypothetical	XM_001608469.1| Plasmodium vivax SaI-1 hypothetical protein partial mRNA	3399	966	0.97379	0.284201
C1822_comp3223_c0_seq2	TTCCGATCTCTAAGATGTGTTATATAGGAAAATATTATTATAAAAAAATAAAAAATGGAGGTTATTTATAAGGGGTATAAAATATTCAGTATATAATTACATGCACAACAACCTTTTAACGGGAACACTTTTGCGCTCATTAAAGTTCGTAAAATAGGCATCGTTTTATGAACTCCGGTCTTTAATCCGCAATAAATTTTAAGGCGTCATTCCCATGTTCATAATAAAAATTTTAAGTTTCTTTCTTCTTATAAATATATGCCAATCTTAATGAGAGTTGTGGTTGGCAAACAACAACACTCCTATAATAGCAGCTACCAATAAAAATGTTTGAGTTCCTAAAGTATTCCATGCATAATAACCTGCTATCATACCTGGTACGATATATACAGCATTTTT…	914	hypothetical	XM_001616890.1| Plasmodium vivax SaI-1 hypothetical protein partial mRNA	1766	887	0.97046	0.502265
C1859_comp329_c0_seq1	CGATCTAAAAAATAGAATAACTTCTTTTTACGCGAGGCTGTTTTTGAAATGTAACTCCAACTTAGGCTCCCTACGGAACGGCAAAAGTTGCGCGGGCCCAGTTCAATCAGCTTCGACGCAACGTAACGTAACGTAACGCATGTTTCGCCAGTCATCATGCCCCTGCGTTCCTCGGAGTGTTAAATGGCAGATATGAGATGACGTGAGGAGAAAATTGGAAGTTTCCCCCGAAGAAGCACGTCAGCAGTCGAGCGTTTAGCATCTACCCCGCAAGAGTATACCCCACAAGAGTATACCCTGCAAGAATATACCGCAGCATCTATCAGAAGCATCTACCCGAAGCGGCTTCCCATTTTTTATGGCCTAAACCAAGCGCGTATAGGTATATGTACGCTTATA…	436	hypothetical	XM_001613462.1| Plasmodium vivax SaI-1 hypothetical protein partial mRNA	2212	418	0.958716	0.188969
C1867_comp3053_c0_seq1	ACGACGCTCTTCCGATCTGTGGAGTTTTACTCAAATCGTTCAGCTTTACTTGAATGGTGTTATGTACATGTTCTAAGTATTTGGCCCATTTATTATTCCATATTCCTTCCCTCCATGATTTTTCTACTTGTTGTGTTTTTTCATTATACTCCTTTTCCATATCTTCAACTGATTCTTTCCATATTGATGATATTTTGGTACACAATTGTTTCAGTTCTTCACTATGTGCACTGGTATCATCCGATTCAGTGTTATATGCACTGTTATGTTTAATTCTGGTGCCTATAGCAAAATCTTCCTTATATGGTTGATGTACAAGCGTTTCTGCCATTATCCTTTCAAATCGTTGCTTTGGTAAATCTTGAGACATATTTTGCGTTCCCACTGAGCTGTTCATAG…	621	hypothetical	XM_004224581.1| Plasmodium cynomolgi strain B hypothetical protein (PCYB_141100) mRNA, complete cds	567	436	0.702093	0.768959
C1868_comp41799_c0_seq1	AAAGGAAAAAAAAAAAAAAAAAGGAAAAAAAGCGGAAAAAAAGTGGAAAAAAAAGAGGAATAATAAGAGCAAAAAAGGAGGAAACAAAAACGGGTAAAAAAACGGGTAAAAAACGGGAAAAAAACGGGTAAAAAAGGGATGCAAAGGGAAACATCCAGCAAAGGGAAACATCCAGCAAAGCGAAGTAACAGCAACGTAAAGGGAAAAGAAAACGGCCTACGAGGTAACCAAACGAATTTTTAAGTTAATCAACGAAAGATCGGAAGAGCGTCG	273	hypothetical	XM_001616119.1| Plasmodium vivax SaI-1 hypothetical protein partial mRNA	8616	204	0.747253	0.0236769
C187_comp4299_c0_seq1	ATTACTCAAGGCAATTAGTTAATTTATCACTATTTAATATTTATACAATAACATTATAAACATTATCATTGTTGGCGTTATTATAATATTGTAAGGAAATACAAATATATATACAGTCTTCATTTATAAGACTTAATATATTTTCCCCACATTAACTATGTTACTTATAGTATGTGTCTTACTGTTAATGGTTTTTTATATTATGTTATTTTCAAAGTATTACTACTTCGTATATAACTCATTATTTATTTTATTGTATTTAGTTTATTTATAAATTATAGAAGAATTATGTTTCTTTTTGTGTGTTTATTTAGATAATGAATTATAGAGTAGTTCATCTATGGGGAGCTTAATATTAATTATGCCGAAAAATTGTCATCAATTTTTTTATTCAAATTA…	1538	hypothetical	XM_004227842.1| Plasmodium cynomolgi strain B hypothetical protein (PCYB_004210) mRNA, complete cds	1053	899	0.584525	0.853751
C1870_comp2201_c0_seq1	GCTCTTCCGATCTATGTATTCAAAATTATACAATGAACATATATCAAATTTTCGTCATCTTGTTGAATGCTTGAAGACGGCAACTGATATGTTAGGAACTAATTATAAACAAGACCCAAGTTTTCAAAAAAAATGCTGGTTTCATCAATATAATAAACTTGGAAGAGATCTTATAAGACTATCAGATAATGATGATGATGGAGGCTTAAAAGTTTTTTTACAAGAAAAAAAGACCTGCAAAACAAGTGATTTCACCAAATTTTTAAATGATAGGATGAAGACGTGGAACGCCTTTATTAAGGAAAAAAAAAAAAGTAGCCTACGCCGAATTGAAGGAAGCTTTACAAAGTGGTACATTGAAGAAAAGTAAAGGCAAAAAAATGAAATTTGTGAGAGAAC…	669	hypothetical	XM_001608343.1| Plasmodium vivax SaI-1 hypothetical protein PVX_110840 partial mRNA	558	369	0.55157	0.66129
C1874_comp4443_c0_seq2	ATCCGCCGCTGCCCCCCTCAGGTGAAGATCTCCTCCTCGTAGCTGGTATTGTCCACGACGTTCGTGAGGAAGGAGTAGGTGATCGTGTCGCAGATGAAGTTCTTGTTATTGCTGTTGCGCAGCAGCTGGAACATTTGCCGGTTGATGATTTCGTTCCTGAGCAGGTCCTTCGAAATGGAGAGAAGCGCCGACTTGGGCTGCAGCGAGCAGTTGCTGTTCTTCAGGAAGAGCATGTAGTTGTAGTCCAGGAAGCAGGTGTCCTTACCGTCAATGTTAACGTAGGTGCACTTCTTATAGCTGTTGCATTTGCTCTCGTCATCTGACATGGTGTAGCACTCGACCTTATCCTCGCTGTTCATTTTGATATCGTCTAGGATTTTCTTGGACAGCTCCTCCTCA…	734	hypothetical	XM_001613245.1| Plasmodium vivax SaI-1 hypothetical protein partial mRNA	1821	708	0.964578	0.388797
C1876_comp76821_c0_seq1	TGTGCTCTTCCGATCTCGACAGGTCGTTTCTACTGCTAATCGCGCTTAGCTCGCTGCTCGCGTGGATCACTCCGGGCTGGTTGCCCATGCTGTCGAAGCTGTTCACGCTGCCATACCCGTTGGTGCTGCCATACCCGCTGGTGTTGCCAAACCCGTTGGTGCTGCCAAACCCGCTGATGCCATCCACTCCTTGCATGTTGCTCAATCCTGGGAAGCCACTCTGTCGATCACAGCTGTTTAAGCCTCCCCTGCTTTGGGTCGTGTTCGCGAGATCGGAAGAGCGTCG	286	hypothetical	XM_001612874.1| Plasmodium vivax SaI-1 hypothetical protein partial mRNA	4806	126	0.440559	0.0262172
C1886_comp1669_c0_seq1	CTTCCGATCTCATGAGAGGCGCCAAGAGAAGGAGACGGGCAAGCCCCACGACAGGAACAAATTCGGGAGGGACGAAAAGGAGGACGGGCAGCATGACAAGGGGGACAAGGACCACCGAAGGGGAGGCGCGCACAACGATAAGAGAAGGGGCAGCTCACAAGAGAGAGAAAGAGCCAATGGAGAGGACGCTGCAAATAGGGAGGGCAGAGACGACGGTAACGATATGGACAGGCACAGTCAGCTCAGCGGCAGAGGAGGGAACAACAAGGTTAAGGAGGAAAACTTGGGAGAGGCCGATAGGTTGTCAGAAAAAAGCGGGAGTAGTGGCCGAAGCGGAGGAGCGGGGAACATGGGCGGCACGAAACAAAGAAGGAACAACAAAAATGGGAGAAGCGAAAG…	631	hypothetical	XM_001614301.1| Plasmodium vivax SaI-1 hypothetical protein partial mRNA	2806	608	0.96355	0.216679
C1887_comp3831_c0_seq1	GTGTGCTCTTCCGATCTATATATGAATGGCTTGTTACACATAGGGCACGCCTTCACGTTGAGCAAGTTGGAGTTCCTCGTGCGCTACAAAAATATGACGTGTCAGAATGTGCTGCTTCCATTTGCTTTCCACTGCACGGGCACCCCGATCGTTGTGTGTGCCGATAAGTTAAAGAACGAGTTGAAGGGCAAAGTGCTGGGGAACTCCCCAGAGGGTAGTAAAAAGGAGGTCAGCGATGGTAGCCCAGTGGGGGAGGCAAATGCGGTTGCCACTCCCCAGCCGGAGGAAGAAGCAGGCCAAACGAAGCAGACAGACAAGGCAAAACCCGCAGACGCGACGAAGCAGACAGACGCAACAAAACCC	363	hypothetical	XM_001616189.1| Plasmodium vivax SaI-1 hypothetical protein partial mRNA	4089	346	0.953168	0.0846173
C1917_comp61872_c0_seq1	CTTCCGATCTCCACCGGATTCCATCCACGGTGTTTACTATTTCGATCGACTTATATATTTTGATGGACTTTCTTCTCAAATTATATATGCGTACTAGATTTGAAATAATTGTGTTGATGCATACGGTGTGTCCTAGGGCTTGTCTACACAGAGGGCAATTCTTTCCATTCAGTTTGTTGTGGCCTATGCAGTAGCGGCAAAAGGTGTGCCCACAGTTCATCGTTACGGGGAGGTAGAAATAGTCTAGACATATGGGGCATGTGAGTTCTCTCTTCAGACACTGTATGAAACTTTCGACTGTTAGTCCTCCTGTAGGGAGAGCTACTGCTGATCCTTGGGCTCCTACCCCCTGGAGGGAAGAATCCCCCGTCGGTACTCCTCCTACTGCACTACTTAATG…	482	hypothetical	XM_001616478.1| Plasmodium vivax SaI-1 hypothetical protein partial mRNA	5987	470	0.975104	0.0785034
C1922_comp3778_c0_seq1	TGTGCTCTTCCGATCTCCTCTTCTACAAGTACCACATCATCAACACGCAAGACTATTTGAGGCTGCCAAATGATGAGAAGAACATCGACGAGAAGTTCTCCGCCCAGTTGGATAGAAACGAGAAAATGTTTGCGGAAAAGTTGGAGAGCTTCCGAAAGGAACTCAAATCGTACAAGCAGCTGGTGAAAAAGCAAGGGGGTGGAAAGCAGCCTGGTGCTCTCACCTACCTCAAGAGGAACATTGCCCATTTGAAGAACATGATACATTCTCTGCGGAATGGAGTTCATATAGTAGACTTCAGCTACATTTTGACAAACCCAGATTTTTTCCAAAGTGGGGGTATTAAAAATGAGGATAGAGAAAGCGAACTGGCACATACTGCACTGCTGAAGAGATACT…	652	hypothetical	XM_001613977.1| Plasmodium vivax SaI-1 hypothetical protein partial mRNA	7989	620	0.95092	0.0776067
C1929_comp2968_c0_seq1	GCTCTTCCGATCTCGCGAGTGAAAGCGTCTTTACGTGTGGCAAAGGTAAAGGCCCACATAGGAGAAATGACCTGGATGATGAAGTTAGTTCTGCTTTGCACACAGATGGAGGGGAGCACATGGGGAAGAAGCGCTCCGAAGTTATTCCAACGGGATGACCAGAAAAGGCGCAGAGTTGGTGGGCAGCAAAGGCGGGATAGTACTTCCCAATTGTTTAAGCGGAAAAAGCAGTACGAACAAGCAAGGGGTCTCGGATAGCACCTTGGAGGACGGCGCCAAAAGGGGGGGCAGCAACGCCAAGGGAAATGAAGAGACCAGCCTGGATGACCACAACAGCGGCGATGCTACAGCCGAGTCGTTAACGGGGAAGTGCGGAAAGAGTTGCAATAAGGGAGGCAG…	703	hypothetical	XM_001616330.1| Plasmodium vivax SaI-1 hypothetical protein partial mRNA	6015	678	0.964438	0.112718
C1931_comp603_c0_seq1	CAACAAAGTCCGTCCATATGGCAGCCACTTCGAAGATGTGTACCTAGATATGGAGGACGGAAGCAGATTTAAGTGCTGGTTTGTAAAAGCGGAAGACCACGAAAACAAGCCTGTGTTCCTCTACTACCTCGGAAAGGGTGGCTATGTCGAGAAGTACGTCAAGCTGTTCGACATGATTGTGCAGAGGGTGGACGTCAGCATCTTCTCCTGCTCCAACAGGGGCTGCGGAACGAACAAAGGAAATCCATCGGAGGAACAACTGTACAAGGATGCCCTGGTGCCCCTCAACTACTTGAAGCAGAAAAACACCAAGCAGCTGTTCATCTTCGGAAACTCCATGGGAGGTGCAGTGGCCCTCGAAACGGCATCCAAGAGATCGGAAGAGCGT	388	hypothetical	XM_001614936.1| Plasmodium vivax SaI-1 hypothetical protein partial mRNA	1947	372	0.958763	0.191063
C1940_comp69353_c0_seq1	CGACGCTCTTCCGATCTCGCGTTTCGGACCTCCCCCTGTCTACGGTTGCCGTTTGTTCCAAGCTGACGCATTTTTTAAATGACTAACTGGGGGGGGATGCGCTCCGTCCCCCCGCTGTCCTCCCGCTGTCCTATTTGTGCCCTCCTTCCGCTTGCTTCCCCCTGACCGCCGCTCAACCATCCCGTCAGTTAAAACTCTTCCGCTTCAGCTCCTCGAAGGGAGTTACCCGATTGGCGATGTTGACCCCGAAGAGGTGGAAGTCCTCCCCCGATTCCTCCCCCGAGCTGTCCGCCGGCGGGTTGTCCACGTAGGCTTGGTCCCTCTGCAGACAGCCGAGCAAAAAGTGGCTGACTATCTTGTTGTGCACGTCGAGGGGCAAGTCTGCAAACTTCCCCGTAA…	439	hypothetical	XM_001617294.1| Plasmodium vivax SaI-1 hypothetical protein partial mRNA	3104	243	0.553531	0.0782861
C1960_comp59223_c0_seq1	CGTGTGCTCTTCCTATCTTTTGCTTAACTTTTTTTGTGCTATGCGTCCCCGTAACGGTAATCTTTTCATCATTAGGAAAGGACCAAATGATTGAGTATTTTATTTTGTCATTTTCGGTTACAAATTCTTCGCGCGACTCTGCCTTTAGGTAATTCTTTCGTATGTAGAAAAGGGTTAAAATGTTTTCATCCTTATACATGTACGTCACGAATTCGTTGAAGTCGTGGAACAGAAATGCGTCTGCATCCATGTTGGGGAAGGGCGTGGAGCCGCTCACGTTGCCGCTTTGCTTGTTTTGCTGGCTTCCGCTGTAGTGGTCGTCCATAAGGTTGTTCGCGCCGCTCATCTGGTTTGCTCCACTCATGCTGCCCGCGCTGTTCACGCTATTCATGCTGTTCA…	663	hypothetical	XM_001613354.1| Plasmodium vivax SaI-1 hypothetical protein partial mRNA	6945	645	0.972851	0.0928726
C1961_comp1622_c0_seq1	ACTCTCCTCATTGCTCCTCCTGCACTGCCCGTTCTGCCCTTTCTGCCCTCTCTGCTCCGTTTGGCCGCTGGGGCCACTACTCTCCTCATTGCTCCTCCTGCCGCTACTACTACTACTACTACTGCAATGCGCAAACTTGTTCAGGCCCCTACTACTCCCCTTGCTCTCCGAGTCATTTTTACCACCATAGGGAAAGTCCTTTTTGATACTCTGATTTTCCATAGTTTTTAAGCAAAATTTATTAGTCGTATTTCCTGGCAATTTTCGCTCATCAATATTTCTGCATACTTTCACCGAATTCGCATTAAGTGTTTTCGTTATCTCTCTGTGTATGTACTTTCTCGACTCCTCGAAATTTTCATGATCACTATTATTAGATCGGAA	384	hypothetical	XM_001615454.1| Plasmodium vivax SaI-1 hypothetical protein partial mRNA	5511	360	0.9375	0.0653239
C1963_comp26522_c0_seq1	ACGCTCTTCCGATCTCCTTCTCCCCGACATAGTACATTTGCTCATCGCCGTGCTTCTTTGGGTGCAGCTTATCACCTGAATATACCTCGGCGTATTCGTAGCTGTCCTTATGAAAGGGCAATAGAGGTGCACCGTATGGGGTGTTGATGTAATTCACGTAGTTCGTGTAGAAATTTACTTTAAATTCTCCAGTGGAGTTGTTATTCAGTTTGATGTTTTTCATGGCTAGCAAGTTTTTCAGCTTTTTCCCCACGTATTTTATTTTCTTCTTGTCTTCCTCATGGTAGGGCTCGTCATGTTCGCCATGCTCATCATGCTCGTCATGCTCGTCGAATTCGTAGTGCTCATCGTGGTCGTCCGGATCCCCCTGCGCATCGTATTCTTCGCCATTTTCGTAAT…	615	hypothetical	XM_001614402.1| Plasmodium vivax SaI-1 hypothetical protein partial mRNA	4812	585	0.95122	0.121571
C1964_comp4542_c0_seq1	CGATCTGTCGCAAGACGAAGGGAAGGTGGAAGAAGCAGCTCTGAATGGACCAACCGCACAGACTGATCGGGAAGAGGGCGAAGAAGGAGAGCCATCAGAGGACGAAGCAGCGGTGGGCTACAAAGCGGAATCCGAAGCGGATAACGAAACGGAAGAGCACGACGAACATGATGAGCACGACGAACATGATGACGACGACGACGACGATGATGATGATTATAGGGACAGTGAAGACGCATTCTATGATAGTGATGTCTTTGACGAATTCGATTCAGATGACGATGATAAATACCGTTATGCCTATGATAGAGCCCATGGTGCATTAAAGAACTCTGATTCGTACAAAAAAAGACACCACCCATCAAAACATGAGAACATGCATGGCAAAGAATTATATAA…	625	hypothetical	XM_001613157.1| Plasmodium vivax SaI-1 hypothetical protein PVX_097735 partial mRNA	900	217	0.3472	0.241111
C1976_comp718_c0_seq1	GTGCTCTTCCGATCTGTTCCCGTTAGACTCGTTTTTACTCTTCCCCATTTTGTTTCCACTTTGGAGGTAGGCGGCGTTACTGCTGCTGAAGTTGCTACCGCTATTGTTGTGATGACCCACTTGGTATTTATGCTCTCCTGCCCCACTAGAATACTTCTGTTGCGATTTTATCATCTCGATGGGGTTGCCTGTACTGTTAACCCCATAACTGCAGTAGTCGTAGTTATTCATGGATGGGCTCCCTTTCATTATGCATTCGACATGCTTCTGCAGATTGGCTTCTTTAGAGGTACTAGAGCCTGACACTTGGTTGCCACTCTGGATGCGATCTGATGGGCTTATTTTATTACTGTTTGGTGCCTCCTTTGGGGAGTTACTTTCATGTATGATGTACATCCC…	428	hypothetical	XM_001613878.1| Plasmodium vivax SaI-1 hypothetical protein partial mRNA	7368	404	0.943925	0.0548317
C1979_comp64821_c0_seq1	GTTACTTTGAGTAAATTAGAGTGCACAAAGCAGAGCATACCACTCATACGCTGCAACCCACAAATAGAGGCCACCCCCCCAGCACACTGCATGAAAGAATTAGTGGGAAGATCGCGAAATGAAAGAAAGCTCGACGGAATCTACAACAAGCAAAGGGACGCACTCCTGCACCAGTACAAAAATGAAAGAGAAAGAAACAAGGACATATATGCCAATTTGAACAAAAGGAAGGCCAATGAGACTATTCCCTTTCCAGAAATATACGAGAAAAAAAGAAAAGCGGACAAACCCAAGGTGGTGGACTCCTCCAAAGAGGGCACCCAAAAAGGAGAAAGCAGCGTGAAAGGGGAAGAACAACCCAACCGAGTGGACGACTCAAATGCAAAAAACAAACGAAGT…	488	hypothetical	XM_001613311.1| Plasmodium vivax SaI-1 hypothetical protein partial mRNA	2034	469	0.961066	0.23058
C1982_comp54870_c0_seq1	TTCCCGCGCCATCGGTGAAATCCTGGTGCGCCGCGCCGCCACCCCCGCCAATGCCGCTTCCACCTCCGCTCGTCAGGGCCAGCGGGCTGGACTCGTTCTTCGAGAAGGCATAGTCCCAGTAGCTCTTGAAGTCCTCGCACAGGATGTCTTGGTTCATGCCGCCGATCGCGTCGATACCGCTCATCCCGCCGATACCGCTCATGCCGCTCACGCCGCTTAAACCGCTTAACCCGCTTAAGCTGCCCACCCGGTTGAGGCCCGCCAGCAGGCAGTCCAAGCGCTCATAACACCGCAGGATTTTG	302	hypothetical	XM_001613498.1| Plasmodium vivax SaI-1 hypothetical protein partial mRNA	6300	206	0.682119	0.0326984
C1993_comp4928_c0_seq2	ATAAGAAAGGCAGAAGAGGATACCACTCCAGAGATTATTGCAAAAATTAGCATATATAATTTATATCCAGACATTTCATTTGGAGGGGTTAGGACTGGTTCCACCAGTTCAACAGGGATCTGGTTTGCCTTGGGACTAGAACGGAATTCAGGAAGTGGAAGAAACATTTCGTGATCGTTATCGAAGAAATCAAGAGGTGGATATTCTTTTGGTGTTAAATTTTCCTGGTGTGGTAATAGTTTTGGAGGAAGTAAATATTCTAGAGGAGGTAATGTTTTTTCAAAAATTTGAGGAATAGGAAAACCAGTTATCGTTGGTTCTGGAATTTTGTAATAGCGTTCGTATCTTGGTGTTTCGGAATTAATACTATTACCAAATTGTAAAGGGTTTCCTGTTTGA…	1260	hypothetical	XM_004227840.1| Plasmodium cynomolgi strain B hypothetical protein (PCYB_004190) mRNA, partial cds	414	340	0.269841	0.821256
C2021_comp4673_c0_seq9	GACGCTCTTCCGATCTATAAGCTTATAGGATTTGATTTAGTAGGTTTTTTATGCGCAACATGTGAAGAGCTTAATTTTGGGACCCCTATGCTCACGAGTGACGAAATAAACTAAATACGATCTTCATTTAATGGATGACATGTGCTATTATAACCCTTTTGAAATGTAGAGAATTGCGTAGAACGTCCAGATGTAATTACCATTTTCATGTTTTGAATTAAGATCAAAAAGGAGGGGTTCGTATTTTTTATGAAGATATATGTACCCCTAATTGATCTTCATTAGGGGCACACATTTCTTTATACGATTTATGAAGCGTTCCTTTTGAGAGAATTACACTGTGCTGAATTAATTTACATTTTTCATTTTCGCTCCTGTCGTAAATTCTGTGCATCTCTG…	494	hypothetical	XM_001616900.1| Plasmodium vivax SaI-1 hypothetical protein PVX_121935 partial mRNA	2295	462	0.935223	0.201307
C2023_comp90348_c0_seq1	CTCTTCCGATCTGCTGCATTTGGAGCCGCACTTTGAACCGCATTTGGAGCCACTCTTGGAGCCGCACTTCGATCCACCTTTTACACCCCCCTGCTGAGCCGCCAGCACCTCCACGTAGTCCACCTGGTGCAACTCGTCCTGCACGGCATCCACCTCCTCTTCATGCAACAACCGCATGCTGCCATTCTTTTCTGCAAAGAGGGAGTTCTCTATCGTATTCAGTAGCTTCTTCTTCGTCAGCTCATCCATTTTGGAGTTATTTTTTATGTTAAAAAGGGCCTTGCTTATTTCTTCATAATGATTCATGTAGAAATTATTTTTGTTCTTCGTGAAACTCTCCATCTCGAGCTCTACATCGCTTATGTCTTTCGTGGGTGCAGAGGGGGAGCCACTCTTCAA…	496	hypothetical	XM_001613878.1| Plasmodium vivax SaI-1 hypothetical protein partial mRNA	7368	484	0.975806	0.0656895
C2035_comp1316_c0_seq1	AAAAAAAAAAAAAAAAAAAAAGACTTACATTTTGAAGAAGCCAGAAATGAATGATCAAAAGAACAATTCGACTTCAACCTTGCATTTCCAAAAAGATGACAAATGTAAGAAGTTTCTCTCATTGCGCTAACGATTGGGCAACTTTGAGGACATTCCGAATGAAAAGTTTTTCCTTTTTTAGCACTTTTTTTACGCACGCCCTTATATTATGCTGCTGGAAATACCTTTATACGAATAACTCCAAAGAAGCGTACTGTAGAAAAGGCACCATTGTCACATTAGGCGTGCGAAATAGGAGATTGTTAACGGAAGAAGCAGACGAACATTTTCAAGAAAGAAACAG	343	hypothetical	XM_001612710.1| Plasmodium vivax SaI-1 hypothetical protein PVX_096010 partial mRNA	987	115	0.335277	0.116515
C204_comp1282_c0_seq1	ACGCTCTTCCGATCTCTTTTCGATGAATTTCCCCACTTTCACCTTATCAGCACACAAATCCATCTGCTTCGTCTCATAGAAGCTGTTCGTTCTGTTGTCCCGTTTCACAGTGGGCGTTTTCCCTTTGGTAGCTTCCCCATAGTACTTATTACTGTAGTTAAAAACTTTGGAGTTTTTCCCCCTGTTATTATCATAGTAGTAATTATCCTTGCTATTATTTTTATAGGCCATTGAGTAGCCATTCTTTTCATGTTTACTGTTTTTGGCCCCATAATACCTATTAGATCGGAAGAGCGT	297	hypothetical	XM_001616749.1| Plasmodium vivax SaI-1 hypothetical protein partial mRNA	5611	268	0.902357	0.0477633
C2067_comp4007_c0_seq2	GTGTGCTCTTCCGATCTCTTTCTCTTTTCCTTCTCGGCTGTGACTCCTCTGTGTATCGGCGCCTGATCTCGGCTGCGCTCTCCTATTCGGTTCCACAGGCTGTAGTCGATGTTTCGCATGCAGGAGCTGTCCCTCAGCCCGATGTTCTCACGTGAGTTGGCGGTCTCAAGTTGGTTGCTACCCTCAACTTGGATGCTACCCTCAAACACAATTCTGCCGCTGCTCTCCCGTAGGGCACTATTATCACATAGAGCGTTACTCCCCTCCGCGTAGGGTTCGATTTTCTTCTCCCTCCTCTTGTTATACTTCCTGACGTAAATGGATTCCTCCTGGTCGTCCTCTGCCGCCTGTTGCCTCTGCTGTCGTTGCTGCCGTATCTGTCTCTTCTGCTTCTGCTTC…	600	hypothetical	XM_001613709.1| Plasmodium vivax SaI-1 hypothetical protein partial mRNA	4137	455	0.758333	0.109983
C2078_comp81817_c0_seq1	AGAATATCGAAGTTGTCCCGGGCGCCCATTTACCCGAACATTTCGTACACACAGGAAATGTGCCCAACGCGCAAAATGATGAAAATGGCATGAACAAGTACGACGTAAATGGGGATGTAAAAAATATTTACAAGTTGAACAACAATTCACTGATTAGCTGTTCCAACTTTTGGAATTACCCAGAGGATGAGCTGAACACGACGGCTTCGAAAATTGTGCAAAATGTGGAAATCTTCGACTACTAGGAGGGCGAGGCGGAAAGGGAAAGGGAAAGAAGTGAGGAACGAGGGAGGAAAAAGCACATTTTATCGAAAATGTGTTGAAGGATGCCCCCTGCGAGAGCGCCCCCATGTGTTGCAAGATCGGAAGAG	371	hypothetical	XM_001613657.1| Plasmodium vivax SaI-1 hypothetical protein partial mRNA	3882	359	0.967655	0.0924781
C2084_comp87742_c0_seq1	ACGCTCTTCCGATCTCGGTCCACAATCTGTGTGTATGGGATATCTTTCTTCACCACCTCTGGGATGTACTCTGGGATTTCCTGAACCTTTTCAATGTTTATATTTTTTAATTCTATTTGTGGAATTTCTACGATTTTTTCTTGAATGACTTTTTTGGGCACTGGAATGATCCTCTCCTGCACCATGATTTTTGGCACTTGGATGATTTTCTCCTGGTATACGTATTGAGGGACTTCCACTATTTTGTCTACCACTTTGATTTGAGGGACCTCCACTATCTTTTCCTGGAAAATTGTCTTTGGGCATTTTTTGATTCTCTCGTGGATGACTGGCTTGGGCACGTGAATTAATTTTTCTTGCAGAATGACGTGCGGGACTTCTACGAGTTTTTCTATGTAC…	439	hypothetical	XM_001613013.1| Plasmodium vivax SaI-1 hypothetical protein partial mRNA	2060	414	0.943052	0.200971
C2093_comp1287_c0_seq1	GGGGTTAAAAAAGAAGCTCCCTCCCTTTGTAGCTTCCTCCGAACTGTCTCCTTTGATCACCTGACTGGAGTTGCTCCCTACACCCGTTTCCGCTTCACCTTGGGGTTTTTCTGCATTCTCTTTATGTGTTCCCTTCCACATGTTGAGGAGGGAGAAGGAGTGGTTTTTACCCTGCTCCTCATCCTCCGCTTCGCCATCTTGGGACCCTTTAACCGAGTCCTTCGTCGTTCCCCCCGATTGTTCCTTCTGAGGTAGGTGCCCATCATTGTTTACCTCCTTAGGGGGGGGATTGAACCACTGGAAGAGGCTTCCTTTTTCGCTTGGGTGTGAGTCGCTCTGCTGGTTATCCGAGGGGGGCTGCTCCTGACTGCTGTCCTTCCCTTTGAAGAAGTTAAACGT…	540	hypothetical	XM_001617330.1| Plasmodium vivax SaI-1 hypothetical protein partial mRNA	2943	521	0.964815	0.17703
C2106_comp2247_c0_seq1	GAGAAAAAAAGTAAAGCGGGGAGAGAGAAAAAAGTAGGATGAAAGAAATACTAGGGTTCATGACTCTGGGCACTTTATCTGCATACACTATCCTCAGCGCAATGGATATATCTCAGCACGCTACTGACATCGGAATGGGACCTGCCACCAGTTGTTACACATCTACTATCCCTCCACCTAAGCAAGTATGCATCCAACAAGCCGTTAAAGCAACGTTAACTAGCTCCACACAAGCTTGCATGAAGAGTGTTTTCTCCGTTGGACTCTTCGCATCCATTGGGCCCTACCTATTCGCACCCATGGCCGGTCTAGCCGTATGGAACGTTTTAAAATCAGAGTTTAAAGTTTTGCAAAGAGTTGATATGGCCCTCAAGAGTGTCTTTAAAAACATGTGGAGGA…	596	hypothetical	XM_001615819.1| Plasmodium vivax SaI-1 hypothetical protein partial mRNA	7175	561	0.941275	0.0781882
C2115_comp3601_c0_seq2	GTGTGCTCTTCCGATCTCACAGCGGCAGCAACGATCCAGCCACCACCTCCGAAGGAAAAGAGCTTATCCTGAAAAATAAAACGAAAAAAGGAAATGCGCAGAAGAAAAATGCTATCCTAGATACCCTAGACAAAAAAAATGCACGTAATAAGAAGTTGAAAAGGTCGGTAAATAGCACCCACGTGGAGACCATTCCACAGCAGCATGTGGAATATAGCAGTAGGAATAACAATTTCGGGGACCCATGCAATGATGGGAGTGTAGACGGAGGGAGCGTCCAGGCGGAAGGCACTTTCCATGACGAACAATTCGCCGTGTCAAAATATGTGAAAAAAGACTTTTTGAAAAATGGCTCACCGTCTCGGGGCACCTCTGGGCAACTGTCATTCAGCGCAACTT…	487	hypothetical	XM_001614171.1| Plasmodium vivax SaI-1 hypothetical protein partial mRNA	5331	454	0.932238	0.0851623
C2124_comp4733_c0_seq1	TCGTTCGTCTCCTCATTTTCGTTCGTCTCCTCATTCTCGTTCGTCTCCTCATTCTCATGACTGTCGTCGTTCTCGTTACTATCGTCATTCTCATTGCAGTCATCGTTATCCTCATTATCGTCACTACCGTTGTTATTGTTTCCTCCGTTGTTAATGTTTCCTCCGTTGTTGTTATTTCCCCCGTTGTTACCGCCACTGTTGTTGTCTCCGTTGTTGCTACTTCCATTGTTGCTGCTTCCGTTATTGTAATAGTTGTGGTTGTAGTCTCCGTTGTTGTCGCTATTGCTGTTGTAGTCGTTGCTGTTATAGTCGTTGCTGTTGTACCCGTTGGAGTTGTACCCATTGTGGTTGTACCCGTTGTGGC	364	hypothetical	XM_001613588.1| Plasmodium vivax SaI-1 hypothetical protein partial mRNA	4283	344	0.945055	0.0803175
C2126_comp3435_c0_seq1	TCTTCCGATCTCTGAACTCCAAGAACATCGTGAACATGTCGATTTTCGCGTCGATAAACGCGCTGTACATTTTGCTGTACATTTTCAACCAGACATTTCTGCAAGTGATATGCACGCTATGCATTTTGCTCCTCCTGTTGAGTGGGCTACTTGTATTTTTGCAAGTACATAAGGTGTCAGATTATAAGGAGAGTGACAAGCTGGAAATTGTCTCCAAGGAAATCATCGAGAGCTGTATCATGTACATATATGAATTGATAAATGACAAGTTAACTTTGGTAAGAAAATATTTACTATGGAACAACCGCATGGAAAATGTGACTGTAATTATTGTGATTTACTCTGTGGGCAATTTCCTCTCCTTTGTAAATTTCAGCGTCCTTTTTTACATGGTCACTT…	663	hypothetical	XM_001616371.1| Plasmodium vivax SaI-1 hypothetical protein PVX_115155 partial mRNA	1806	635	0.957768	0.351606
C213_comp3038_c0_seq1	AGACATTGACCTTAAGGGGGACGTGGGAAACTACATGAACGCGCTAGCCAATTTGCACATTTTGGAAAAAAAGAAAAAAAATTCCAAATTGGTGGTGAGCTCGGAGGAACTGAGAAGCTGCGCCAACAAAAAGGGCCGAAGGAGATCGAGAAACAGCGTCTCGTCGAGCATGGGCGGGCGCGGAAGGAGCAGCGAAAATGGGAATAGCAACTCGAACGGTAGCGGCGGGGGAAGCCGAGGAAGTGGTGGAGGAAGCGGTGGAAGCGGCGGGTACAGCGGAGGGAACGGCGACGACCCTGACGATCACGATGACGAGGAAAAGGGAACTCCCCAGAGTAACGACGACCAAGACAGTGACAAACCCAAGAAGGAGAAAAAGGAGAAGAAGAAAACGGAAGG…	558	hypothetical	XM_001614883.1| Plasmodium vivax SaI-1 hypothetical protein partial mRNA	3162	558	1	0.176471
C2132_comp46760_c0_seq1	TGTGCTCTTCCGATCTTAGAAAATGAACCCAGTGATAACTACTCCTATGAAGCTTCCACGGCATTTTCCGAAAGTGATGACACGGAGATTAATAAAATTATAATGGACCAGTTACAGAATGAAGAAGATTTAAGTGAAGATATTTTGGAGCACCTGCGGAAGCGACTGCAAGGTGGGAACGGAGAGGAAGGAAGCGGTGAGGGAGGCGAGGAAAGCGTCGAAGGGGAAGAAGCAACTGGTGACCTTGTTAGCAATGTAGAACAAATCGAACCGGTGAATAACAACTTTTTCGATAACACTGCAGGTAGCGAAGGAGGGGAAGAAGTGGTGGAAGAATCAACGGCCACCTCTTCAGATAATGCGCAGGAGAATGTGGAAGAGACAGAGGAGATCGGAAGA	399	hypothetical	XM_001612799.1| Plasmodium vivax SaI-1 hypothetical protein partial mRNA	8358	375	0.93985	0.0448672
C2140_comp3183_c0_seq1	GTGTGCTCTTCCGATCTAGGTGCTCTTGAAAGCGGACTCGTAGGTCTCTCCCCCTTGTCCTTCTTTCTCTTTTTTTTTTAAATTGTTCACGAGGTCCTTTAGCTCCTGTATTTTCTCCTTTTCGAAATCGTCCAGTTCTTTGCCACAGAAAATGTACCTCAGGCTTTTCAGCTGATTCTTGTGCTGAAATTTAATTTCCTCCTGGGTGGGCTCATACATCAAGGCCTTCTGCGAAATGTACTCGGTCACCACCGTGTTGTTCCTCATCGTTTCTGCGGCTTGTGAAGTAGACGTGGGTGTGGTGCTCTGCAACGGTTGGGGGCCCCTGGTCCGTCCAGCTTTCGAACACTTAACGTTTCGGTTAACCAAATGCGGTTGCAGCAGAACGGGTGTGTAGAT…	425	hypothetical	XM_001615341.1| Plasmodium vivax SaI-1 hypothetical protein PVX_091992 partial mRNA	1221	249	0.585882	0.203931
C2163_comp3852_c0_seq2	ACGAGTGTTCACCTTCAAAATGGGCAACGGGTTAATGGGGATGATGGCGTAGTGCTGTACGACAATATCGGCGGAGGAAACAACTTAGATCACGAGCACTGCAATAGTGATAATGTGTATAACAACATTAGCAGTTATATGGAGAGCTACATGGATAATAACAAGGTACATGTGATAAATGCTTGTAAAAGAGACTCATGCAGCACCAATGAAGAGCAGATTTCCAACAACTCTCTGAATGATAGCACAAAAATGAAGGATGAAATTTTGTACAACACGAACGACTTGGTGTACCATGGGGAGGGACTGAACGTGAAGGACGAAATGAACGAAGCGTACGAACCGAACTTCCTCTCCCTTAAGAGGAACAACCTAGATGTTGATCACAAACATTTGGAC…	483	hypothetical	XM_001613588.1| Plasmodium vivax SaI-1 hypothetical protein partial mRNA	4283	468	0.968944	0.109269
C2172_comp58533_c0_seq1	GTGTGCTCTTCCGATCTGTTGAAATCATTTGCACACGTCAACACGGATTGGATAATCGTGTCGATCATTTCCTTGTCCATGCTGATATTGTACCAGCCTCCCAGCTTGGCATTGAACAGCTCTTCTTCCTCTTCTGGATACTCATTCGTTACGCCCTCCACATTCTGCGTGTAGTAGAGAATGCAGAGCAACACACGTAACGCCTCCAACATCACGATGGACTTCTTCACCGATTTGCATATCAAATTGGCTATCGACGAGATCGGAAGAGCACAC	276	hypothetical	XM_001616350.1| Plasmodium vivax SaI-1 hypothetical protein partial mRNA	7734	251	0.90942	0.0324541
C2193_comp2691_c0_seq1	AGAGTAGCGACCAGTTCAATGATGATGTAAAAAAAAATGTAAAAAGTAATAATATGCTCTTCGTGAATAATAGCAATTTAAACATAAGTTGGGGGAATGTCCTTTCTGGGAAAATCGAAAAGTGCGCAAATGAGGAAAGCGCATGCGGAAGGAATAACGACACGATTAGTAGCAACTTAATTAGCGAGGAAAATAACGGCTTTAATAATGACCACACACTGATGGATGACAATCATTTGGGGCTGACTCATAATGATCATTCACTTGAGAATAATGCCCCCAGCGTGGGCAGCAACAAGAACTTAATGCACACCGTTTGCATGAATACGACTTGTACTAGCGCGAGAGATCGGA	354	hypothetical	XM_001616330.1| Plasmodium vivax SaI-1 hypothetical protein partial mRNA	6015	345	0.974576	0.0573566
C2210_comp1990_c0_seq1	GTGCTCTTCCGATCTGGGAGGTTTAGGCAATGCCCAGGGGGACGACTTAGACGACGTCAAAAGCGCCAACGAAGGGGATGTCGAGCAGGTTGCGGCAAACGGGGGTATCTTCCAGGGTGGCGATATCTTCCATAGTGGCGGCGTCTTCCAAAGTGGCGATATCTTCCAACGTGGCAGCACCTTCCAACGTGGCGATCACCAACAGGGCGACTACGAAGGAGATGCCGACCCGCATGACGAAGACCAACCAGGGGAGGGCCCCGACGGAGAGAGTCACCTCCTCCAAGACCCGCAAAAAAGCGGTCTCAAAGAAGACACACACAAGAAGGAGGACGACTACTCTCACACGCTGAATGAACCAGATCGGAAGAGCGTCG	377	hypothetical	XM_001616059.1| Plasmodium vivax SaI-1 hypothetical protein partial mRNA	1600	344	0.912467	0.215
C2212_comp4016_c0_seq1	AGAAGAAGAAGAAGAAGAAGAAGATATAGATGAGGAGGACGAGGACGTCGAAGAAGACGTCGAGGAGGAGGATGAAGACGTCGAAGAGGAGGAGGAGGAGGAGGACGACGACGACATGGAGGACGACGATGACGATATGGAGGATGACGACGATATGGAAGACGACGAGGAGGACGACGATGAAGCCATGGAGGAGGAGGAAGAATACGACGAAATCGACATGGAGGAGGAAGAGGATGACGGAGGCAGAAACGGAAACGAACATGATGCTAATAGAGGCCTGCATGTACACGCCTACCTCGTGCAAGATAGAAACGTCATCGACGAAGATAACCTGTATGATCACTCCAATAATTTATTGCTCCCCCATGAGGTGGACGAAAATGAGGAGAACATGTC…	458	hypothetical	XM_001614852.1| Plasmodium vivax SaI-1 hypothetical protein partial mRNA	26133	437	0.954148	0.0167222
C2227_comp1631_c0_seq1	TTTTTTTTTTTTTTTTTTTGCCTCTCACCATTGGTGCTATTTCTGATTGCTTATAGCTCCCATGACCGTTTTCCCACGCATAGAAGCAAATAACTATATACGCACCCGTTTCAGCTCCGTCACCTGTAACATATTCACTATACTTAAGTCCCATCACTACATGTAGGCATAACGCAGTCATTCCTGGTCCTTTAAGTACGAGTGGACATCTTTAATAATCAGGTGTTGCAGCGGGTTGGGTAGGAACGCGTGGAGAGGCTCGAACGCCGAGGCAACAATATCCCTGCGTGCATGAATTCTCTTTTTATGAACCTTCAACAGCCTCTGCTTGTCGCTCATGAACTCTTCTTCGTCGACTTTTCTTTGCATTTCTTCCACCCTCATCAGGGAATCCAAAGA…	469	hypothetical	XM_001616260.1| Plasmodium vivax SaI-1 hypothetical protein partial mRNA	1002	457	0.974414	0.456088
C2229_comp3980_c0_seq3	AAAAAAAAAAAAAAAAAAAAAAAGAAAGAAAAAAACTGTGCATCATTTTAAAAGGGGATTTTTTTCTTTCTTTTTGTTTCTACACTGCATTGATAATTTGAGTGGGAAATAAAAGTACATGGTTCGCTTGTTCGTTCGGGGAACCCAAATGAAGCATCTCTGTGCGGGGGACTTTCTACTCGGCTAATTGAGGACGGAGCGGCGTAGAACTACGTGCCGGGGGAAAAAATTACACAACCAGGAGGGGGGTTAAAGGTATTCGTATAAGCGCACACACATATTTATATAAGCGCGCACATATATTTGTATAAGCGCGCACACATATTTATATAAGCGCATACACATATTTTTATAAGCACATACACATATTTTTATAGGCGCACGTATGGGAGCAGGCCC…	635	hypothetical	XM_001608275.1| Plasmodium vivax SaI-1 hypothetical protein PVX_086905 partial mRNA	1750	127	0.2	0.0725714
C2250_comp1051_c0_seq1	GTGTGCTCTTCCGATCTCAATGAATGACGAAAATCAGAGAAAAGAAAAAATGACCATTAAGCTGAGATGCGAATATTACGCAGTCCTCTTCTCACAGGCGTCTAAGCTTTTAAACGAATACATAAACTTTAGAAACAGACTTATACTCGAACTGGCCATCAATGTGAACGGATTAATTAACTCCATACACCCCAACATAATACAAAGACTTAACGAGGACGAGAAAAGGGAATTGCAAAGATGCTGCGAAAATATCCGGAGCGAAAGGATCAAGTCGAAGCTAGAAATAAATTTACCGTATGCTTCTTGAACGACTTAATTATAGAAGACTTAAATTACGAAGGAAATGAAAACGAAAGCGCAGCTCGAAATGTTTTTTACGCAGCGGGATTGAAAGTT…	544	hypothetical	XM_001613672.1| Plasmodium vivax SaI-1 hypothetical protein partial mRNA	1843	524	0.963235	0.284319
C2280_comp76466_c0_seq1	GTGCTCTTCCGATCTCCTGGTGCTGCACTCCTTGACGCTGCACATGGAGGTTGAGTAGCTCCTAAACGGTTTGTTGAAAATGGGCACTTCTTCCCTATTGGGGGGGTTACTCGTGGGGTTATTCGAGGGGGTATTCGTGGGGTTACTCGTGGGGGCATTCGTAGGATTACTCGCGGGGTTATTCGTGGAGCTACTCGTGGGGGGCCTCGCTTCAATCACGTTCGCTAATTCGGTGCCTGCCTCTGATTTCTCCGGTGGGGTGGCTTTTTCAGTCAAGTTGGCACCTTCCTGGGGGGAGCTGGCCTCACCAGTGTGGGGGGCAATCTCCTAGATCGGAAGAGC	342	hypothetical	XM_001614337.1| Plasmodium vivax SaI-1 hypothetical protein partial mRNA	6621	196	0.573099	0.0296028
C2289_comp75512_c0_seq1	TATGTTTCTCGATTAAATGTTTGATAATCATCATTCTCATGATAGAATTTAGAATATTCGTTAATTTTAGGGTACTTATTAATATAGACCTGCCCTTGTTCTACTAATGCGCGGGACTTAACACTGGGTTTGTTCGCTTGGTTGTGTTGGGTGTTCCATGGTTTGGGAAAAGTGCCATGGTTGGAGTAGTATAGGGAGCAAATGAAAAGGGCGTAGATACTAATTTTAATAAAAAGGATGAATGTATTTATTTTGATATGCAGTGGATGCTTTCTTCCAATTCCCTTATGTTCACGTGCAGTAGACAAACTTTTCTCTAGCTGCTCATGATTGTCTTCCATCTAGTTTTCTGATTGTTGCTATATTATAATTTTTGTTCATGGTTATGTCCATTTTGTT…	424	hypothetical	XM_001616896.1| Plasmodium vivax SaI-1 hypothetical protein PVX_121915 partial mRNA	1124	341	0.804245	0.303381
C2290_comp1140_c0_seq1	TCTGCGCAGAGTGCGATATAATAAAAAAGCTTATATATAAAAAAAAAAATGAATTATATAGTTATTGCGATAATAAGTCATTCCCAGATAAATTAATTGAAACTAATGATAAAATTAAGGCTTTTATAGAGCAGTGTCCCGATTTGTCTAAATGCAGTGATAATCACGCACCTAATGCTAGAAAATCTTTTGCAGCAGGAAAACCACAATTATATTCGTGTAATAATGGGGGATGTGTAACAGGAAGAGAAACACAAGGACAAAAAGGCGGCAAAGCCAAACCAGAAATTCAGAGAGCATCCTCTGAAATAAGAGATTCAGAAGGACCAAAAGCGCTTGAGAAAAATCGAAATCCTGATGCGACAGCAGAATTACAAAAGAAAAATGTTATTAAACCTG…	1326	hypothetical	XM_001608507.1| Plasmodium vivax SaI-1 hypothetical protein PVX_106215 partial mRNA	987	494	0.372549	0.500507
C2292_comp93505_c0_seq1	GTGCTCTTCCGATCTCCTCTTCGGTAGACTGCATACTCTCCTCATTGGAAAACAAATTTTGAATAAGGGGTTTCTCTGGAATGATAAAGCAGGCATTAATTTTAAATGTGCTGATGTCTTCATTTTTGTTGTGAAAGACAGCTGCCAGGGAGTCATTGCTGATGGAGAGTATATCCGTTTCGTGCATTTCTCTCTCGATGGCATCCCTCATGCTAGTCATTCTTTTTTTCTCCCGTTCGTGTAAAGAGGACAGGGTAACACTTAAATCGGTCTCGAAAAAGGTTTTAAGGAGCCCCAAATTTTCGCACAATTTCAGGTGTCTGTATTTTGGGTAGTTACACTGTTTTGGGGATTTCAAAACGTACAGATTTCGAGAGGTATATAATTTCTTTATGTGGA…	575	hypothetical	XM_001617151.1| Plasmodium vivax SaI-1 hypothetical protein partial mRNA	4275	554	0.963478	0.129591
C2304_comp93608_c0_seq1	TCTTCCGATCTGCCAAATTTGACATGCGGGCCCTCCACAGGAAGATCATCTGCCTCTGCTACTCGGCCAACATCTACTACTCCCACTTGTCATTCCTCAAGCGCAAGTACTCCTCCGTCCTCGTGCCGAATTATTTCACCCTGCATGGGAAGGACTCCATCGTGCACACGCCGACGAACTCGGACGCCGAGGTGGAAAGCTTCTCGCTGAGGAGGAGGGCTAACCGTAAGAGGAAGAGTGTGACGGGTGAAGCGTCTGGGGAATGCACCCAGGGGGGGGCCGACACGGCGGCGGTCGCGGTCGCGGTAGCAGACGAAGACGTGGCAGCCCCCTCTCATAGTAACCACCATGCAGGGGAGAGGCAAACCAAGTGGGAGAACGACGACGCTGCGGGGGGGA…	554	hypothetical	XM_001608421.1| Plasmodium vivax SaI-1 hypothetical protein partial mRNA	5122	532	0.960289	0.103866
C2313_comp4893_c0_seq5	AGCATTAAACCACAAAATAAGGATGAATGTAGCAAATATTTTACATATCTTACTAATATGAAATCGTTGTACGATAAATTAAAGAGTGATCATTGTAAGCCTAGTTTTTGGCTTTTTTCACCTGCCGTACCTGATTACTTTAATTGCACACAGAGCTTTGACCCAAAGGATCTTTTGTCCAAAGTGCAAGAATGCAAGCCTAACAAACCTGCAAGTAGTGGATTCACATTTTTCGGTTTCCTATCAGGGGGATCACCCTCCAGAACATCAGGTACTGGAAGTGCTGCGGTGACTAAAGAAACCACAAGGGCCACAGGTCCAGAAGCAAAAATTGCCGGAAGTGCTAAAAATCCATCCTCTGATGTTTTACCAAAGGATAAAGGAGCAAAAGGGGGGACA…	654	hypothetical	XM_001612498.1| Plasmodium vivax SaI-1 hypothetical protein PVX_020170 partial mRNA	1002	597	0.912844	0.595808
C2315_comp82419_c0_seq1	AGGGCACCTACCTTCGTCTTTCTCTCGTCCAGCAACTTTTTATACCGTTCGATGTCGTTCAGAAGGAGCTTGTACTTGCTCTTGAAAAACAAATCCACGTCTTTGTACTTATCCTGCAGCAACTTGATCTCCTTCATCAGGTGTTCGTTCGTCTTGAGTAGCTCGTTTTCGTCTTTGAACCGCTTCACGGTGTCGAGCTGCGCCTGAAAGGCCTCAATCGTGTTTTTTAGGTCCTCCTCCAGCATATTTTTCTCGCCGCGCAGCTTCTTTATCTTCTGCAGGTACTTCTGATTGAGCTTCCTGTTCGTGAGGAGCTCTCTGTTGACGTTTTCTAAAATAGAATTCACATCTACGTTCTCGAATACGTTTCTGGCTGTCTCATTTTGGAAGCTCTAGATC…	402	hypothetical	XM_001613233.1| Plasmodium vivax SaI-1 hypothetical protein partial mRNA	2907	382	0.950249	0.131407
C2316_comp2706_c0_seq1	GCTCTTCCGATCTGTTGTACAGGGCGTCGCCACCGTGTTGGTGGTTTGACTGTTGGTTGTGCTGTTGGTGGTTGCTATGTTGGTGGTGGCTGCCATGCTGGTGATGACCGCCATGCTGGTGGTGACTGCCATGCTGCTGATGATTGCTATGCTGGTGGTGCCCCCCATGCTGCTGGTGCCCGCCATGCACATGGTGGTTGACGCTTTTCTGCCTACTCGTGCACCCCAGTTTGTTATTCTTCATGAGTTCACTGTTGGGGCTGGCCGACCCGTGCGCGTTGCCGGCTCCCACCACCCCCGATGCGCCCCAATTGGCAGATCG	322	hypothetical	XM_001615657.1| Plasmodium vivax SaI-1 hypothetical protein partial mRNA	9198	287	0.891304	0.0312024
C2319_comp4976_c0_seq2	TTTTTTTTTTTTTTTTTTTTTCTCTTTTTGGGGGGAATGGACACCCACGCGGAGGTGGGAGTGGTATTGGACGGCAGGTTGGCAACTCAATAAATTTATTTTGCGCTATATACAATAGGGGGATGTATAACATAGTGCAGTAATAAGCTTGGCTTCACATGTATCGGTCGGTTGGTCGGTTTGTCGGTTTGTCGGTTTGTCGGTCGGCCGGTCAGTCGGTTGGGTAATCGGTTGACCGCTTCAACCGGCGCACCTCAATCAGCGTTGGAAAAAATGGACAAGATGGAGAGAAACAAATTAATTATGTCCATGTACAGGGCCAAGGTGGCGAAAATGTAGTCATCAACGGAGAACTCATACTTCTTGTGCTTTCCACCAATAATGAGTTGCGTGTCCACG…	1493	hypothetical	XM_001613960.1| Plasmodium vivax SaI-1 hypothetical protein partial mRNA	1236	1217	0.815137	0.984628
C233_comp4281_c0_seq4	CGATCTCAAAAAGTCGATACTACAAATAAAGTTAATGTTAAAAAAATACATGAAGGAGGGCAAAAGATTAATGCCGCAAAAAAAAGTGGTTTAAAAGGAGAAAGTAACTTACTGAAAACATTAGAATCCATGAAAAAAAAGGAAGAAACGGCTAGATCGGAAATGCTAAAGAAAAATACTATTATAAATAAAATCGACGCCCAAAAAATGAATGAGGTGGGACAGAAAATTGATGCTCTAAATAAAGCAGGTGTAAAATTTGAAAGTGGTTTATTTAAATTATACGAATCTATAAAGAGAGATGCAGAAGCCGGCAAAACAAAAGTGCCAGGAAAAGTTGATGCTTCGAAGAAAGCTGGATTATCTCGAGATAGTGGATTATATAAGTTATACGAATCT…	1326	hypothetical	XM_004222973.1| Plasmodium cynomolgi strain B hypothetical protein (PCYB_104240) mRNA, complete cds	4236	1138	0.85822	0.26865
C2334_comp71790_c0_seq1	CTTCCGATCTGGATGATAATGATACACTTTTTATAAACATACACATGTGCCACTTATATGAAAACTTCTCATGGTGCGCCCATGCATACGGAGAGAAAGACATATATATATTGGGACTATATATATTTATTTGTTCATTCATTCATTCACGTGTATCGCTACGCTTGTGTATTAAAACCCTTTTTTTTTATCTCATTTCAATGCAAGTGTAAAAAAAAACGCGGCTTTAACTAAGGGGCATTTTTTTTCTTCGCCGCTAATCAGCCATGTCGTCCTTATGTGGGATTATTTATTTTCAAAATCATCGGTGCACATAGAAGAAAAATAAATATAAATAAACATAAGAGATCGGAAG	355	hypothetical	XM_001615991.1| Plasmodium vivax SaI-1 hypothetical protein PVX_113245 partial mRNA	1736	337	0.949296	0.194124
C234_comp1026_c0_seq1	GGTTTAGCTTGTCTCTAAAGGAATCTGCAAAACCCATATTCATAAATTCTGTTCCTTCAGAATATATCATGGAATCCCCTTGTCTAATTTCTTGTGAATTATACGTTTGTGCCACTTTTACACAGTTTGTTTTATCCTTATCTGAAGAAGAATTTGAACAAATGACCTTCGGTTTTTCGAAATAATCTTTAAGTTCATCTTCTTTAAATTCATGATACACGGTAGTTAAAAAATCGTATTTTCCCTTCTTAGAATTCGTTTGTGTTTCAGTATTTTCATTTTCATATTTAAATTCGGATACACTTCGGTTTGATGCTAATAATGTAACTCCTGGATACATATTATATCTATCTAAATGATCATTTTTACCTATATTTTTATAAGCATCTTCTCCATATA…	447	hypothetical	XM_004227704.1| Plasmodium cynomolgi strain B hypothetical protein (PCYB_002830) mRNA, partial cds	1228	391	0.87472	0.318404
C2341_comp61306_c0_seq1	GTGTGCTCTTCCGATCTGCCGCTGTTCGGCTAAACCCCGTAGAGGTCGAGGCCGAAGTTCTTGAGGGTGTCGACGAAGAGCTGGATGACGCGCTGCGTGGTGACGCGCTCGGTGAAGTTGGGGTGGGTGATCGCGTTGATGATGTTGACGTGCCTGTCCACGAAGACGTACAGCTCGGAGAGGGACGGGAAGAAGGTCTTGAACTTGTCAATGTTTTTGATGAACTCCAGGAAGTACTTAAAGGACATGTTATTCTGCAGGAAGAGCTGCGTTACATGACTGTTCAGGTAAAACTTGATGTTTTGAAAGCGGAAGGAAGCGGCTTCTTCATTATTGGCGTCCATAAAGTTGGCAATAGTACCACTGATGACCGCGTAGGGGGAATTGACCTGATCGGAT…	607	hypothetical	XM_001613977.1| Plasmodium vivax SaI-1 hypothetical protein partial mRNA	7989	579	0.953871	0.0724747
C2343_comp930_c0_seq1	AACGACCTGCCGCTCAACATGAACGGCCTGAACGACTTGCCCCTGAACATGGACAGCATCAACGACTTACCTCTCAACATGGGCAACATCAACGACATGAGCTTGAACATGAACATGGGCAGCATGAACAGTAGCGGCGTGCACATGAGCAACGGCGGAGATTGTAACAGCAGGACGCAACGCATGCTGTGCAAGTACCTGATGCTTAACAAAGAACAGAAGAACAACGGAGCGGCAAGGCCTGATTTTTCAGGCAACAACAGGAACATAATGAACGGCAATAACATGATGGACGTTGGAGTAGACTGTGAACAGCAGGCTAACATGGGCAGCAAAATGATGAAGGAAAAGGAAAACCCCGACAATCTTGTTAGCTGGGAAAATTTCTCTCTATTCGGA…	609	hypothetical	XM_001614555.1| Plasmodium vivax SaI-1 hypothetical protein PVX_098775 partial mRNA	3654	608	0.998358	0.166393
C2349_comp4099_c1_seq4	CGACGCTCTTCCGATCTGTCTTGTTCGTAGTATTTATCATCAAGGGTTATTGATTCCCTGGTTTCTTTGTCGCTTAGGTCATCTTCAAATTCTTTTTCCAGATAGTCATCGAGTTGGAGAGAATCCAAAGAGTTTGTGGAGCCATCCTTGATGCTCTTGAGGTTTAGAGAATTTGTAGAAGCATCATCATCGCTTTGTAAGTTCAGCGAATTTGTAGAAGCATCATCATCACTTCGTACGCTTAGAGTCTCAGAAGAACCTTCATTGTCCAATGCTCCATTTATCGATCCTGTGGAACTGTCAGTTTCGCTTGTAAAACTTAGCGAGTCTGTTGAGCCATCAGTACCGCTTGATAAACTTAGCAAATCTATGGAACCGTCAGATCCGCTTGATAGGCTT…	1008	hypothetical	XM_001608275.1| Plasmodium vivax SaI-1 hypothetical protein PVX_086905 partial mRNA	1750	840	0.833333	0.48
C2352_comp5032_c0_seq3	GCTCTTCCGATCTATATAACCGCTTTTACGCACCCACCATGGCCAAGCGAAAGTACATGTCCAAAGTTGACGGCAAGATAAACGTCGGAGAGAAGCACCAGGCGAAAATCCCAGACCTCGTGGTGACGGACGAAAATGGGAACGACGTGGTGAACGCAGAGGTGGAGGAGCAAGTGGGGGGAGACATCGTGAGTGACGTCCGAACGAATAAGAGGGCCCGCGTGGAAGACGAGGTGGGTTCTAACGCCGGAGAAGGGGAAGCTAACGCCGGTGAGCAGTTAGAACCCGAAATTGCAGATGCACTAGTTGGGTCCAGTCCAAACGGGGATAGCAACAATAACAATGCGGCTGCCTCGAATGAAGGAGCCGCCGCTGACACTGCCGCTGACGCGAACGAGG…	1302	hypothetical	XM_001613495.1| Plasmodium vivax SaI-1 hypothetical protein partial mRNA	1678	939	0.721198	0.559595
C2376_comp3708_c0_seq1	GACGCTCTTCCGATCTATTTTTACAAGATATATATGCATGATGCTTCAAATGTATATTCTTTAAAAAGCTAAGCTTGCAACATGGATAATAATATAGGTATTCACGGCACATAGTATTATATTGAATATTGATTACTATATATGTGTACATGCAAATTACGTTTTGAATGATTAAGTTGTATTTACATTTCACCATTTTATGACACTTACTGGAACCGACGAACTGCCATGAAAAACAGACGCTTAATCTAATTATGCCAAGTCGTGAAAAAAAAAAAAAAAAAAAAAA	289	hypothetical	XM_001614260.1| Plasmodium vivax SaI-1 hypothetical protein partial mRNA	2132	252	0.871972	0.118199
C2390_comp85968_c0_seq1	TGGCAACATGAACATGATGGGAACCGGGTTAAGTGGCCACGAAATGAACAACAACGCCCCGTTACTTTTTGTAGATGGAGCTCCCTACTGTGCAGACGACGCCGGACAGGGAATCGACCCCGGACAGGGAATCGACCCCGGAGTGGTGGCTGTTTCCAATGCTCTCTTCGCATACAACAGCGCGTTTCAGTCCATTCCCATAAAGACCTCTCCGAATGTGTTTCGACGAAGGACAAAGGGGGAAGGTAACTCTGAGTGGTGCAATGCCTTCGTCACGAGAGTGGACCCCTGCGAGTGTGGAGACCCCGATGAGCAGTTCAAGCCATATGAGGTTACCAAGTATTATGATGCCGGCCAGGTGAAGACCGAGATCGGAAG	378	hypothetical	XM_004220503.1| Plasmodium cynomolgi strain B hypothetical protein (PCYB_021530) mRNA, complete cds	750	310	0.820106	0.413333
C2417_comp41667_c0_seq1	GTGTGCTCTTCCGATCTGGGGAAGCGGCAGAGAAGGGGAAAGACACCAAAGAGGAGGAGACAGCAGATAAGGGGAAGGAACCCAAAGAGGGAGAGCCCAGCGAAAAGAACAAGCCCATGGAGAAGATAACTCCGAAGAGCATCCCCAAGAGCAAAGTTGCTATTCCGAAGGTGCTTCCCCCGAAAGGAGTCCCGTCAAAGGGTAATGCCATTTTGAAGGCAAAGGAAAAGGCAGGCAAGGTCCCGGGTGCGAAGGGAAGCGGCGAGAGGTTGGTTCTGAAGAGAAGCCTGTCCCTCAAGGGGGAAGCGGC	310	hypothetical	XM_001608452.1| Plasmodium vivax SaI-1 hypothetical protein PVX_111385 partial mRNA	5644	283	0.912903	0.0501417
C2421_comp1709_c0_seq1	CGTGTGCTCTTCCGATCTCACTTAACGACAGCACGACGGACAACTCCTACGACTGCAGCAAGAAGGGAGGCGCAAAAAACGCCGTCAAGAGTGGAAGCACGAGCGGAAGCCACAGCGGAAATGGCAACCAGCACGGCGTAAACCATAGCGGAAGTCACGGCGGAAGCCATAGCGGAAATCACGGCCAAAACCACAGCGGAAGCCACAACGGAAATCACGGCCCAAACCACGTTGCTCACCACAGCTCGAACCACAACGGCAACAAGATTGGCAGGAAGAACGATGCGCACGACTACCACAAGAAGGGCCACAAGAACCACAAGTACAAGAACGCAGAAATTATGAACAACAGCAGCAGCAGTAGGTGTGACGGAAGGAACAGGAATGCCACTCCATCGT…	547	hypothetical	XM_001614555.1| Plasmodium vivax SaI-1 hypothetical protein PVX_098775 partial mRNA	3654	520	0.95064	0.14231
C2425_comp80632_c0_seq1	ACGCTCTTCCGATCTGGAAAAGTGAAGACTCAGCATTGGGCGCTGAGTTGAAAGCGGTGAAAAACGAACTGCAGTCTCTCCAGGAAAACTACGAGCAAGTAAAAAACAGCGTTTTGAGTGAAAAAAATAAAAAAAGGGATTATGAAGAAGAAATTATAGAAAACCAAAATATGCTAAACGCACAGCAGAGCACTATCATTTCGTTGAGGGCAGCAAAGGACAAAATTGTGAATGAGACGAATGAAATTATCTTCCAGTTTTCGCGATTCAGGCAGATCGGAAGAGCACA	289	hypothetical	XM_001614498.1| Plasmodium vivax SaI-1 hypothetical protein partial mRNA	1475	259	0.896194	0.175593
C2432_comp74060_c0_seq1	GACGCTCTTCCGATCTCCTCTCTCAGTGGTCTTAAGCTTCTGCACTTGAATGATAAATTTCTCCTTCAACAGTTTGGAGAGGATGCTCCGTATCTTCTGCTCGTGCATGTTAATGCTGTTGATGATATCCTTTTCTAGGTACAGGCATTCGTTGTGCACAAACAAATCAAAAATTACAATCTCCTCGTCGTTTAGAAAAAATCTGCTCACGTACATCATCAGGTGCAGGAAGAACCGCTTCTCCTTGTCGTAGAAAATCTCCTTGGACTTCTCCATTTTGCGATCGGTCACGTGGCGGCGGGAGTGGCGGGAAGCGGCGGGAGCGGCGGCGGACTAACCTGAGTGGACCTTCCCCTGGTTGCTGCTCACTGGTGGGGTGACTTCCTCTTCAGCGTGCTG…	483	hypothetical	XM_001613236.1| Plasmodium vivax SaI-1 hypothetical protein partial mRNA	1685	459	0.950311	0.272404
C2438_comp2654_c0_seq1	ATTTTTTTTTTTTTTTTTCCCCCACCAAGGTGGTACCCCTGGGGAACGACCTCCAGTGGGGAGTGGGAAGGAAGAAAAGGACGGGATCGACGCGAAAGAGGGGGGCCCTAAAATAATGACTCGTCTGGCCGTCCCCTTTGAGGCGCACGCGTAGTGGCAGACAGAGGCGCAGCCAAGGGGAGCAGCCCATAGGAGCACCCACCCACAGAGGCAGTCGCTCAAAAAGGCATCCACCCACAAAGTCGCTCGCACTCCCACTCACCCCCAGAGGCAGTCGCTCCCCCCCCACGACGAAATGGCCGCGCTGGGTCCACTGCTCGGCCTCCTGCTGTGGGTGTGCACTGCATGGCGCGGCGCGCGGGGGTTCTACTTCAACGTGGAAAATGAGCTGATCTCGAA…	1268	hypothetical	XM_001613769.1| Plasmodium vivax SaI-1 hypothetical protein partial mRNA	2754	1228	0.968454	0.445897
C2440_comp4114_c0_seq5	GACGCTCTTCCGATCTAAGGATTTTACGAAATGATAAATGGTTTGTTCGAATATTACGAAGAGTTAAAGGAAAAACATCAAGTAGAGGAAGAACATGCTAGCACCCAATGGGGTAACGTCATTTCTATTTTTTATAACATCCTAACGGAGAGAGAGGAATATTATATTAAACTTTTCTACGACCTTATATTGAAAGACCATTTGACCAAAGAGGAATTTGTGAATTTCTTGAACAAGTGTAAGAAGGAGGCTGCTGAATTGAGAGAAACTTTACAAACCTTGGGAAAAGGCGAATTGGATGCAGAAATGGTTCCAAAAAAATGAGGAAATTAAAAATATGGGATTTGTCAACTGAAAAAAGTTACGAAAGAAAGTGGGAAAAACGCACGATTGTGCTGT…	801	hypothetical	XM_001614262.1| Plasmodium vivax SaI-1 hypothetical protein partial mRNA	1732	768	0.958801	0.443418
C2471_comp65225_c0_seq1	CATTTGGAGGCTATCCGGTTTGGGCGCGGCACCGGGGCGGGCCTCAACGTGGCCATCACCTTCGATTGCTTCCACCACTTCTACCGCTTCTTCCTCCTCCACAGTTGCATTCTCCCTGCTCACTTCGTCTACCTCGCCCTTTTCCTCCTCCATAAGGCCGTCCCTCAATCCGCTCTTGACCTCCCCGCCTCTGCGCTTGTGATAGGCGTCGTCCGACCCTTCTGCCTCCGACAGAGTGCCATTCTGATCAGCCATCACATGGTCCATCATATCTTTCTCTTCCCTCCTGTTATGGTAACCTTTTAGCGGCGCATCTGCTGCGACCCCCCCGCGTCGCCTGGAGTCCCTCATGTTGGGTGCTGCACTTCCGCCATCATATCCTTTCTTCGCGTGCTCTTT…	459	hypothetical	XM_001615152.1| Plasmodium vivax SaI-1 hypothetical protein partial mRNA	12020	375	0.816993	0.031198
C2472_comp3727_c0_seq1	AAAAAAAAAAAAAAAAAGAAAAAAGGAGATAAAAAGAAAAAGGAAGGTAAAAAAGAAAAAAAACAGAAAAGCATAGCGGGCGAATTGAAAAGTGTAGATTTTAAAGAAGAAGACGTTTTTGGCGATGAGGAAGATGACATAGATGAAAAGGATTTCTTTGATGGCGACGAGGATGATGATGATTATGAGAGTGATTCTGATGAGGAATCCAAAGAGCCAGAAATCCCAGTTATGACGGATGAACAAAGTGTTGAGCAGGGATGGAAAAAGCCCACGACGTTAAGCGAGATCGGAAGA	297	hypothetical	XM_001616807.1| Plasmodium vivax SaI-1 hypothetical protein PVX_085970 partial mRNA	3798	283	0.952862	0.0745129
C2486_comp86258_c0_seq1	GACGCTCTTCCGATCTCTCTGACCACAGGGTCGCAGAGGAACAACTTCATCAGGATAACATACAACGAAAATAACAACCCCATAATTATGATTAATACTGGGCATGAAAACTATGACAGTTTGACCGTTTCTCGTTTTTTGGATCACTTTCTTGGTGGCCGATCGTTCAACGGGGCCATTTCTAACCTGCCGCTCTCTGACAGTGGGACCATCAGCGCCAGTTTTTCGCTCATTCCGACGAACCCGGGTGGAGAAGGCGGCCACGGGGGCGCCAGCAGTGGTAATCTCAATGGAGGGATGAGCGGCCACAGCG	313	hypothetical	XM_001614852.1| Plasmodium vivax SaI-1 hypothetical protein partial mRNA	26133	297	0.948882	0.0113649
C2513_comp3618_c0_seq1	AGTTTGAGTCAACCTTATCAGATGAACTTTCCAAAGTACTAGAAGAATCGGTTATTATCCCATGCTCCGTATCGCCTTTAATTTGTAAAGTAGAAGGCAATACTCCATGAGCACCTCTCCCCTGGATATCTTCTTTTTTGAGAGTCAAAGTTGCTGCATGCTGCAAAGGGGCTGGCGCTTGCTGCAGAGCCTCATTACGCACTCCTCCTGCATTTCCTCTACTTGCTAAACCTGGTGAATCCTTTGCACTTAATGAACGGTCTGAAGCTCCCGTTACTCCTCTATCCCTTGAAGAAGCTGCAGCTGCAGCCTGTAAATGCTTACCATTGGGGGCTTCTTTATCACCTCCACCTTTACCAGTTACGAGTGCTTTAGCTTCCGGACCAACAGCTGTGGCTG…	924	hypothetical	XM_004227992.1| Plasmodium cynomolgi strain B hypothetical protein (PCYB_005710) mRNA, complete cds	1134	684	0.74026	0.603175
C2516_comp3852_c0_seq1	ACGAGTGTTCACCTTCAAAATGGGCAACGGGTTAATGGGGATGATGGCGTAGTGCTGTACGACAATATCGGCGGAGGAAACAACTTAGATCACGAGCACTGCAATAGTGATAATGTGTATAACAACATTAGCAGTTATATGGAGAGCTACATGGATAATAACAAGGTACATGTGATAAATGCTTGTAAAAGAGACTCATGCAGCACCAATGAAGAGCAGATTTCCAACAACTCTCTGAATGATAGCACAAAAATGAAGGATGAAATTTTGTACAACACGAACGACTTGGTGTACCATGGGGAGGGACTGAACGTGAAGGACGAAATGAACGAAGCGTACGAACCGAACTTCCTCTCCCTTAAGAGGAACAACCTAGATGTTGATCACAAACATTTGGAC…	621	hypothetical	XM_001613588.1| Plasmodium vivax SaI-1 hypothetical protein partial mRNA	4283	612	0.985507	0.14289
C2518_comp4106_c0_seq6	GACGCTCTTCCGATCTCTTCGTATTTCTTATGAATGGACCATTCAGAGTCATCTAATTGATCAAGAACATCATCAGCAACGTCATCAACAGTTGGAAGATCAGATTCCTCATTGAAATTTAATTCGATATCGATTATGTTGTTGCTGCCACTTGGTTGTTCCTCATCTGCACCTAATTCTGCGAGATCCTTTTCAAATTCCTTTAGTCTATCTTTTAAACTATCTAATGTTGGCTTTAAACCTTCTTCGTAATTCTTCTTAATTTTTTTCTTAATTCCTTCAATCTTTGGTTTCATATCTTTCTCGAAATTTTCCTTAATGGAAGTGGCGATTTCATCATACTTTGGTTTCACTTCCTTCTCGTATTGTTCACATGCAGTACCTACAAAGTTGCCTATC…	673	hypothetical	XM_001613592.1| Plasmodium vivax SaI-1 hypothetical protein PVX_081830 partial mRNA	3315	647	0.961367	0.195173
C2525_comp5075_c0_seq5	CGACGCTCTTCCGATCTGCTTCTCTGCTTTTTCCCCTCCTCCATGGTGCCTACTCGGCCACCTTGTTGAACCCCTTATTTCCATCCACCTGCAACATTTCGTTGTTTTTAAAATAGGACTCTAAGTCGTTGTCTAGTCGGGACTTCACATTGCTCGAGCCCATGTAGCTGTCCAATTCGTCGTCCAGATCCTTGGACGTGAGCTTCCCTATCTTGTCATGCAAATTCTGCGTCTTCTTAAAGAAGTGATTTCTCCTCTTGGTGGTTGTTCGGTACTTTATCGTTCGTCTTTTCCTGAAGTTGCTCGCCTTGGCACTTCTAACCAAAGCCCCGTGCCCACTGGCAAAAGGCCTGTCCTGAAACTTCCCTCCGATTCGTTTCTTCCCCTTGGTGTAGAAGG…	901	hypothetical	XM_001613710.1| Plasmodium vivax SaI-1 hypothetical protein partial mRNA	1045	426	0.472808	0.407656
C253_comp4464_c0_seq5	TCTTCTTCGAACGTTTCGTGTGATTCACTCTCGGTCGTTTCCTCAGGAGCCTCTGTACTTACCTCTAGAGATTCTTCTGCACTAACTTCGGTGGTAGCATTTGCGGCTTCTTCCTCAACAGTTTCAACTACATCAGCTTCGGTGGTAGTGTCTACAGCTTCTTCAGCAACCTCCTCGGCCGCTTCTTCTGCGCTTTCTAATAGGTCTTCGTTTCCTTCCTCACTTGCCTCCTCATTGGCTTCCAATTTGTCTACTATGCTTTCCTTTATTTCTTCTACTATGTTCAATATGTTTTCATTCACCTCTTCCTTTTCTACTAGTACTTCTTCAGCAGCTACTTGTACGGGTTCTTCTGCGACTATCTCGAGGGGTTCTTCTGCGACTATCTCAAGGGGTTCT…	602	hypothetical	XM_001612799.1| Plasmodium vivax SaI-1 hypothetical protein partial mRNA	8358	598	0.993355	0.0715482
C2535_comp41181_c0_seq1	ACGCTCTTCCGATCTCCCCCATCTGTCTGTAGTTCTTTCTTTTTATTTGGAGTCAACTGCTCCCATGCCACCCCGCCGACGGAGGCGAGTCGCTTCTTCCCGGTGAAGTCCTCCGTTTGGGAGAGCTCCTTCTTGGTGCTGCTGGGGGGGGCGCGGTCCCGCTGCTCATCGGCATCAGCAGCGGTATCTGTTCTTCCGTCACGCTGGGCGCCCCCGTCCATGCCGTCCATGCCGTCCACTTCTTCTCCTTCTTCTCCTGCTCCCCCCGCCACCCGGTACACATAGGGGTGATACCTCAGCGGCAGGAACAGGTAGGCCTCCAGCAGGATGCTCAAAACGTTGTCCCGCACCAGCGCTTCATTCAGATCGGAAGAGCACA	379	hypothetical	XM_001615262.1| Plasmodium vivax SaI-1 hypothetical protein partial mRNA	5976	338	0.891821	0.0565596
C2537_comp3350_c0_seq1	GACGCTCTTCCGATCTGTCATTTCAAAACGTTTAATAATAATAGTACAGATTGTTGTAGTATTCATAGCAGGAAGGGTCCTGCTTGTAATAATGATCAAAGTCTTCATAATATCCATCGTCGTAACGGTTAAAATAATAGTCCTCATCATCTTCATGTTCGTAATCTTCATATTCATTAGAATTGCTATCTTCTTCATAGTCTTCATCTTCTTCGTATTCTTCTTCTTCCTCGTATTCTTCTTCTTCCTCTTCTTCCTCTTCACACTCTTCGTTCTCTTCGGTCTCTTCGTTTTCTTTGCCCTTTTCAGCCTCTTTAGCCGCTTCCGCTTCTGCTTCTTCCTTCGCTTTTGCCTCTTCCTTCGCCTTCTCTTCCTCTTCTTTTTTCAACTGTTCATTCG…	524	hypothetical	XM_001615111.1| Plasmodium vivax SaI-1 hypothetical protein PVX_090840 partial mRNA	894	434	0.828244	0.485459
C2541_comp81640_c0_seq1	TGTGCTCTTCCGATCTCTCTTTTCGAAATAACTCGCATTTCCAACGTCGTCGTCCTTCCCGTTCGAGTGCTTCACATCCAGGTGCTTCCCAATCAGGTGCGGCGTGTTCTTACTGAAGAGGTCATCGCCATAGTTCAGTTGCAGGTCGTCCTCATAGTTGAGATGCATCTCCTCATCGTACTTGTAAGGCCCGATGACACTTTCACAGTTTTTATGCGCTTCACTTTCGAAGTTAAACGGCTCAGTAGCTCCATCCCCGCAGCGGCGACTCACCTCATCCCCATTTTCAAAGTAATGGCCGTTCTCGTCCAAGTCATCATCCTCTTCCCCTCCATTTTTGTTCTTACTTACGGCGTTATTGGCCGTGTATATGGTGCTGTCGGTGGTCATGTAGCCAGG…	467	hypothetical	XM_001616330.1| Plasmodium vivax SaI-1 hypothetical protein partial mRNA	6015	451	0.965739	0.0749792
C2542_comp66527_c0_seq1	GCCTATAAACGGTTGAGGCGCCGTTTTGACTTTCGCCTCCGCTTTCGCCTTCGCTTTCGCCTTCGCCTTCCCCTTCGCCGTCGCCTGCCTTTTCGCTTTCTTCGGAATTATCACCTTCACCATCGGGCCCGTTATGCTCCTTCTTCTTCGGGGCCACCTGCCCGCTGCTGCTCCGACTGCTGCCCTGACTGCCGCCCTGATTGCCACCCCGCTGAGGCAGAAAATGGTCCGTGATGCTGTTCCCCCGGTCGTGGAAGGTCCGGTGGTCCTTCACTTCCTCGCACGCGCTGTAGCCCTTCACCTTAACGTCGTTAATAAAGTTGGTAATTAACTCAAAGTTATCTTTATTCATTATGAAGTCGGTTTGTTTTTC	373	hypothetical	XM_001616190.1| Plasmodium vivax SaI-1 hypothetical protein partial mRNA	9411	373	1	0.0396345
C2547_comp3296_c0_seq1	GGAAGAAGAGGAGGAGGAAGAAGAGGAGGAAGCCGCCGAGAATGACGCGCCAGCCGAGGGGGAAGAAGCGGCGGAGGAGGAAGCGGCCGAGGAGGTAGAAGAGGAGGAAGCGGCGGAGGAGGTAGAAGAGGAGGAAGAAGAGGGCGAAGACGATGAGGAGTACGTGCCGGAGGAGGACGAAGAGCAGAGGGACGCCGATGCGGAGGAGGAGGACAACGAAGAGGAGGATCAAAATGATGAGGAGGAGGAGGAGGAGAACGCCGAGGAGGACCAAAATGACGAAGTAGAGTACGTCGAGGAGGAGGAAGGCAAGGCGAGGAAAAAGCAAAAAGTGAGCCACGAAGATGTGGACGACGAGGAGGAAGAAGATGAGGAAGTGGAGGAGGAGGAAGAAGAGGA…	613	hypothetical	XM_001615657.1| Plasmodium vivax SaI-1 hypothetical protein partial mRNA	9198	576	0.939641	0.0626223
C2550_comp81811_c0_seq1	CGACGCTCTTCCGATCTCCGTTGGTAGGATAATGTTATTGTCGTCGAGGATGAGGATGTCCAGCTCGAAGCACTGGTTGGCTCCTCCTCCCTTGGTCTTCCTGGGCTTGGTCACGACGTTTTCCTCGTAGTACTTCAGCTCGTCGTTGACGAAGTCCGTGGCCTTCTTGATCAGCTCCTGATTGTACAGCGTCAGCGTTCGGTCCAGCAGCGCCTGCTCGTTGTTGCTCTCCATGTTCAGGATCCGCGCGTCGAAGAAGTCGTTACGAACTGAGTTATAGTAGTGCAACTCTGGGATGCCCAGTCTCCACATGACTTCCTTCCAGCAGTTGATGTTCCTCTGGTAGTGCTCCGTGGCGA	359	hypothetical	XM_001614035.1| Plasmodium vivax SaI-1 hypothetical protein partial mRNA	7485	339	0.94429	0.0452906
C2556_comp721_c0_seq1	GTGCTCTTCCGATCTAACCGCACCTCCCTTTCGCTCATTCACCATTTCCATCTTCTTCACTCCTGCGCTTCCTCCATTGTCGTATTTCATTTTGCCTCCCCTCTCCTTAACGCTCTCCTTCTCGTGGTAGCTACTATTCTTTCCGCTTCCGTAGGAGGTTAGCTTCTTATTCTTCGCATTACTACTCATCATGTTATCGCTTTTATCTTCGCTTCCTTTCTTGCTGGACTTTCCATAATGAACGACACTACTGTTGTTATTCATTCCGGTCATATCTTTGTTAATCATTCCTTTGTGTCTCTCTGCTCTTTGTTCTTCCTCATCCTTTCGCTTCTTTCCATCCCTGCTACTTTGGGCATTGCTTGGGGGTCCGTTTTCATGCCCCATATGCAACGCTCC…	667	hypothetical	XM_001615152.1| Plasmodium vivax SaI-1 hypothetical protein partial mRNA	12020	642	0.962519	0.053411
C2559_comp64359_c0_seq1	ACACGGAGTAACTCCTCATAACGTCGCTTCTTTGTGGTAGGCCGCGAAGAAGACAACCCGCTGCATAGGGAGCACCGCGCGCACCGGATAAAGAGGCCCCCCAAAAAAACATCTTCCATAAAGGGCTAAAACACCATGGGAGGATTTGGAAGCAAAAATATGGAATATTACAACTACGCCAGTATGAAGCTTCTGGAAAGAGACAAATACACAAATGAAAAGGAAGAGGAAGAGGACGACCAATACTGCAAGGAAACTGACATCCGAGAAGCAGTCAAAAAAGCGAGAGAAATACGAAACTGTAACTACAAAGAGTCGATGGATTTATATATAA	334	hypothetical	XM_001616268.1| Plasmodium vivax SaI-1 hypothetical protein partial mRNA	1530	296	0.886228	0.193464
C2566_comp3672_c0_seq5	ACGCTCTTCCGATCTAAAGAATTGTCGATGAAAAATACAATGATGAAGGAAAATCGTACGATGATAGTTACTACAGTGAATTAAAGCGACTCGCTGACGATTGTAGCACTGAAAGATACAAAGAAGAAAAAAAAAATATCAATGATAAGTACAAAGAATTAGGGCAGCCTCAAGTTAATGAATTTTACTATGGTGAATTAATGGATATATTTAATTGGTTCAACCATAGACAATGTTTAAGTGAAATGTGGGTTTTACATCTAAGATATCAAAATGAAGGAAAGTCGCGGGATGAAAATTTTCATAGTCAGTTGCAAATTATAGGTGAAAAATATGATGAGAAAAAAGAAAAGTATGCTAAAAAACTTGAAGAACATTATAATAAACACAGAGGAAGAC…	3506	hypothetical	XM_001613996.1| Plasmodium vivax SaI-1 hypothetical protein PVX_101500 partial mRNA	9321	3479	0.992299	0.373243
C2572_comp4822_c0_seq3	GCTCTTCCGATCTGCGCAAGTTGGGCGACTTGATAAATGGGCGAGCAATTAAAAAGTGACGCGTTGTGGACGGTGCGACAATGGGTATGCAACTAACGCGCTGCTCTCCCCGTTGCACTTGTCATTTCGATTGTGAATGGCTAACTTTCTAGTATGTACCATAATGGTTCGGCTCTCTTGATCTTTGTTTCATGAAGTAATAATCAGCATCTTCTGCATTTTTGTTCTGCATATTCTTTACGTTACCCGCATTATAATCGCATTGATCTAGGTCGTAGTCATCGTTACACGCATTGACGTTGTTCATATTGTTATCATCGTCTGATTTGTAGTTGTCCTTCATGTTGTAGTTGTCGTAGCTCTTCTCCATATTGTCGCAGTTGTACATGTCGTTTTTTC…	831	hypothetical	XM_001617134.1| Plasmodium vivax SaI-1 hypothetical protein partial mRNA	2302	780	0.938628	0.338836
C2577_comp2917_c0_seq1	GTGTGCTCTTCCGATCTCCTCACTCTCGGGAACCGCGCAGCTGTCACACAAACTTATGGGCTCCGAAAACTTCTTCATTCGGTACATGGCCTTGTCCAGATCCAGCGTAATAACCTTCGTGTTCAAAACGCCAATGTACAGACTCACCCTCAGCAGAACCAACTTGAACAAATTGAAGATGCACTTCTCGGTAAATAAACTTGCCTGGTAATACTCGTGCAAAACACACAACACATTGTCAATAACCTTATTCTCGTAGTCCACCAGATACTTCAGCGTTTTTTCATTCGAATCCTTCTGTAAGGCCAGGGAGTAATTATACTTCTGCTGATTCTTCCATTCCCGGCCTTTACCTTTAGGCTTCCCCTCCATAATTTTACACACATAATATTCGTACGC…	510	hypothetical	XM_001615064.1| Plasmodium vivax SaI-1 hypothetical protein partial mRNA	10068	479	0.939216	0.0475765
C258_comp2712_c0_seq1	CGCTCTTCCGATCTCTCTCATTTTCAGGTCAACTGCTACGCATTTCCTTACACGTATTTTTTGTGTACAAATCGGAGTACCAATAATACTACATATACTACTATCACTCCTATTGCTACTTCTTTTCCGATTGTTATTCCAAAAATAATGGCCAAAACAGCTGGAAGAGTGTAGTGGTGTTTCTTGAGGAATCTTAACACTCTTTTGTGAAACTTTCCTTTTCTCTTTTCATTTCTGCACTCCTTCATGAAATTCTCTTCATATTCCATATCGGCCATGGTGGTCTCTCCCATTAATTTGTGTACGTGGACGTTTTCTTTGGATGATTTTCTTTTCTTTTCAGGCACATCTTCTTCGGGTACTTGGACTTCACCATCAAGGGTACTGCATAAGGAGAGG…	796	hypothetical	XM_001615992.1| Plasmodium vivax SaI-1 hypothetical protein PVX_113250 partial mRNA	938	747	0.938442	0.796375
C2580_comp48082_c0_seq1	TTCCGATCTTTCCTCCCAGCCAATCTGCAGACGTGCCAAGATGAACGTCGTGATGTTGCTTCTGAACGTCGTTGCGCTGGTCCTGGTGTTTTGGCAGCCCCTCTGCTCCCACGACTTGAAACGGCCCGTGAGCCGCCCCTCGGACAGGTGCAAACAAGCCGGGAAAAGAGCCGAGCGCGTCCTGGAAGCGGAGCACGCCAGCCCATTCGAAGAGTGCGGACAGCTCTTTGGGCAAGAAGACGAAGAAATGGACAATTACGTAACGCTCATTTCAACCTACCCAGTACACAACGTAGATTATGATGAGCAACAAATAGAACAGCAGAATAATCTGAACGATATAGAATTTGAGGAGCTATTCAACCGAGTAAATACCCTCTGGAATGAGACGGTAGAAAA…	692	hypothetical	XM_001612627.1| Plasmodium vivax SaI-1 hypothetical protein partial mRNA	642	633	0.91474	0.985981
C2584_comp76558_c0_seq1	AATTTGGTATACCCCCCCATGCTGACCGCCACATGCGAACAGCGCAAGTGTGAAGGAGTAGAGGGAACGATCATAGCACACTGGCGAGTTGGCGAGTTGGCGAGTGCCCCCTGGCGGAGAAGTATGCCATTTTGAACCCCCCCCCCCCCCTCTGCGGTTAAAAAAAAAACTCGTGCCAACCATGTTTATATTCGAGAGCGCGCAACACTACTTTAACTTCTTCCGGAACTTTAATGGATGCTACACAGATAACAAGCTGCTGAAATATTTTTTTAAAAAAAGTTACAACAACTGGTTTAACGATCCGACTCAGTACAACTACTACTTTATTTCCTACTATGCAGTGAGATCGGAAGAGCA	360	hypothetical	XM_001615945.1| Plasmodium vivax SaI-1 hypothetical protein partial mRNA	1141	335	0.930556	0.293602
C2591_comp70564_c0_seq1	GTGCTCTTCCGATCTGATAATGGCAAAATGGGCACGCTCCGAGACCAAAGGAAGTATAAAAATTTCGAACCGAGTAAAAAGTATAGCAAAGAGGATAGGAGGAAAAAGGGGATATTCGAGCAGTGGAGGCAGAAATCCGCCAAAAGTATGCAATGGCCTGTCATACTGGACCTGCTCGTGCCGTCCTCCAGCAGAGGTACATACAACGAAGAGAGCAAAGCCATTTCCAACATCGAGCCGTCTCTCTTTTCTGTGCAAAATTACGGCTGGATGCTGCTGAAACTGTTGCACATTATCACAATAAAGTTTAGGAACGTGTCTCCGCTGAAGAACGTGATTACGCAGATGAATGAGGGGGGCAGCCACACTGGGGGTAGTAGTTCCTCTGGCGGCCAAAAT…	596	hypothetical	XM_001616240.1| Plasmodium vivax SaI-1 hypothetical protein partial mRNA	28537	580	0.973154	0.0203245
C2596_comp2417_c0_seq1	TCTTCCGATCTCGCCACATGGGGAAACGAATTGTCAATCGCTTTTGCCCGTGTCCTACGCAACGCACCAGTTGTACTCGTTTGACAAGTTGACGCCCGTGGAGGTAAAAAGCGACTTGAAGAAGACCTTAGGGAGTTTTATAGCTAGCAAGTTAAAGGACTTACAAAGGAAGTTTTACGACTACAAGGGTTATGGCACCCATGGGCGAGGCAGTAGTGATGGGCAGGGAGAAGTTCTAAAAAGCGACTACGACGCCTCACTCGAAGAAGAAGTGAAAGCACTGCTGGGGCAGGCAAAAAACAAGAGATACCTATCCAAACGAATAAAGGACTCGCATGATCGTGCTTTGAAAAATTTAAAAAGGAGTAGCAATGGAGAAGGGAGCGATGAAGAGAAAAC…	580	hypothetical	XM_001614855.1| Plasmodium vivax SaI-1 hypothetical protein partial mRNA	1776	553	0.953448	0.311374
C2613_comp62189_c0_seq1	TCTTCCGATCTCAGCACTTATAATAAAATCACCAACCTGCATAGGCCCACTCATTTTGAAAACAACTTAACTTTTTTGCAAAACGTGGAGCAGAATCTGAAGGAAATCTTAACCCAAGTGGAGAGCAGTCTAACAGCCGAGCATACCAACCACGTAGAATTCCAGAGGAAGTTCCTAAACGTAGGAATTAACCAAGAATCGGTCAATTCGTATAACTCCTTTTTGTACCATTTGAATGTTTTTAAAAAATCATTAGAGGAAATTCACTCCGGTGTAGAGTCCTTTCGACTGTTCCTTCAGGACAATCACATGCATTTCCAGATCTGTCAAATGGATGTCTCTACCTTTGCCAAGTACATCGTGGACGACTTGAATACCTGTACGAGCGTCAACATAGAA…	467	hypothetical	XM_001617280.1| Plasmodium vivax SaI-1 hypothetical protein partial mRNA	2502	460	0.985011	0.183853
C2614_comp4338_c0_seq1	GAAGAAAAAGAAAATAAAGAAATTGTTTTTGCAAAAAATAGTACATTGCAAAAGTATAAAAAGCATATATATGCAATATATGTACTTACGTGGGCATACCTCACAAAAGAGGATTATCTCATCTGAATTGCGCTTAAATAGCATTCCTTAGGGACATCCAAAAAGTACAAAAAAAATATTACGCAAGAATTGCTGAAATTGCAGGAATTGCAAGAATTGCAAAACACTGCAAATAAATAAGCATTACCCGAAGAGCATTACCATTAGAAGCTAACCTTTGGGGGGATATTTCTAATCTCTCGTGGGAGCTCCTACGCATACCATTTAGTTTAGCGACAAGATGAAGCTCAAATTAAACTTCGGGAAAAAGAAAAAAGGGTTTGACTGCTCCATAGTCGA…	840	hypothetical	XM_001614364.1| Plasmodium vivax SaI-1 hypothetical protein partial mRNA	918	835	0.994048	0.909586
C2618_comp3113_c0_seq1	TGCTCTTCCGATCTAGAGGGCCGTCTGCCCCCCAGGGGGGTCCCAAAAGAGGGGCGAAAAGGCAGAAAAGGGGGAGAAGGGTGAAAAGGCGGAAAAAGGAGAAAAGACCGAAAAAGCCGAAAAAGCGGAGAAGGCGGAGGGGGGGGAGAGCGCCCTGCATGGCGAGCGAAGGAAAGGCGGGACACGCTCGGGGGCAGCCGCCAAAGGTGAAAGGAGTGCCAACCACAGCCACAACGGAGGTGTGGGAAGCATGGGGACCATGGGGAGCATTCGAAGCCTTGGCAGTATTGGCAGCTTTGGAAGCCTCGGAAGTAATGCCATAAATAATAGGAAGAGCAGCCACCACGCGGGAGGTGGCGAGAGCTCAGAGTGCGCCTCGTCTAATGAAAATAAAAGCTT…	486	hypothetical	XM_001608479.1| Plasmodium vivax SaI-1 hypothetical protein partial mRNA	9726	466	0.958848	0.0479128
C2630_comp38734_c0_seq1	TGCTCTTCCGATCTTTCTTATTTTCGCCTTTTTTCTCTCCGTTTTTCCTTGCGCCGTTTTTTTTATTGTAATAATTTTTGCCACTCTTCTTGTCAAGCGCTTTGCTTTCACCCTTCCCCAGCACGCTGTTACTACCGTTGCTGTCGTACCTCACGAGGGAGTCCTTTTTGCTGAGCTTGTTGCTGCCGCTCTTGCTGTACTCGCCGTTCGTCTTCATGGCGCTCTTATTATTACTGCTGCAGTTGTTGCCGCTGCCGCCGCCGCTTCCGGTGCTGCCTCCATTTGCGCTGCTGCCGCCGCCGTTCCCGCCGCTTGCACCGCTCGCGCCGCTCCCATGACTGGTGGTGTTCGCCGCGCCGTTGCCGCCACCCCCATTGGTGCCATTTCTATTGTTGCCAC…	560	hypothetical	XM_001613384.1| Plasmodium vivax SaI-1 hypothetical protein partial mRNA	6171	540	0.964286	0.0875061
C2634_comp1010_c0_seq1	GACGCCGAGCCTGGGATGTGCAAGTTGGAGCACAGCGACTATTTGTTGAGCTCCGATTATGCGGCCCAGGAGGGGGTAGTGAAGCAGGAGGTGTTGGAGGGGGAGGCGAATTGCGCCATTGGTAGCGGTGGTAGCGGTGGTAGCGGCGGTGGCAGCGTTGGCGGCGGCGAAACGGCGAAGCGCAACCTGGCGGAGGAGATGGAGAAGAAGTGCAGCGCGCTAGGAATCATCCACGCTGAGAGGGCATCTCCAGAAAGTAGCGAGCGAAAGGCAGCCCCGGAAAGTGGCGAGCGAAAGGCAAAACAAATGACCCTCAACTGTAGGAGAAAAATCATCCAATTTATACGAAACAGATCGGAAGAGCA	365	hypothetical	XM_001615064.1| Plasmodium vivax SaI-1 hypothetical protein partial mRNA	10068	343	0.939726	0.0340683
C2649_comp4335_c0_seq1	GACGCTCTTCCGATCTGCGTTATAATTCGATGCTGATGGTAACGAGTCACTCAGCTGGGTGCTTTTCTTAAACGGGTAATTATTTTCACTACAGTACGTCAGGTGGTTTACATTCTTTACGCTCGAGTGTGTGTTTTTCGTTTCGCTGTAATGTAACTCCTTCGATATTAAGCATTTTATTTTTTTGAGAAAATCTGACTTGTCATTGCTGAAGGGGTAATTTCTGTCGACGTTCATACCGCTGTCTAGTTCAGCGCCTTCCCTCAAATTCAGCTTCGCATTTTTTTCCTTCCCCATTGGGCCGCTGCTCGCTGGTTTTTTCTGCACCTGGTGCGGGCTTGCCACGTTGGAAGAGGTCACATTCGGGATGGCCATACTCGAAGTGGCTACGCCTGT	396	hypothetical	XM_001616525.1| Plasmodium vivax SaI-1 hypothetical protein partial mRNA	4122	380	0.959596	0.0921883
C2657_comp2688_c0_seq1	GACGCTCTTCCGATCTGTTAGCAATTTCTTCTTTAGGAGTCCCTTTTTCATGGTCACCACGAGCTTTCTGAGTTTATGTGGTATTAACGCCGATGTGGATGTTGCGAATTTCTCAGCCCTGGTTGCAGTTAGCATTTTCTTCTTCTCACTGTAGTAGCTCTTGACTGGGTCTTTTCTCGAAAGGGACGACATGATGAACAAGTTCACGTAGAATAAGTTTTCAAATTTAGCTACGTTGTTTAAAAATTTTAAGTTATTTCCTCGTACGATGAATTTTAGCGGGGCGTTCGTCAACGACTGCAACTCTTCAAGCGTCTTCTTCATGGAGTCCAAATTAGACTTGGGCGATTTGGTCAGGACGCTGTTCAAGTACAAATGATGGCGAGATCGGAAGAGCACA	400	hypothetical	XM_001615819.1| Plasmodium vivax SaI-1 hypothetical protein partial mRNA	7175	368	0.92	0.0512892
C266_comp57977_c0_seq1	GTGTGCTCTTCCGATCTCTCAGATCGCTAATAATATTTTCGTATTTGATAAAAACATAACTCAGATTGGTCTTCGTGTATTCAAAATAATTTTTTATTAACTCTTCTTCCACTTTCAACTCCCTGTTCCCTTCCTTTATTAACCTCTCCAACTCCTCCGTCATGCATTTTAAATAGGAAAACTTTTTTTTTACATTATTCAATTCGAATTCCGTTTTCGATCGCTTCTTCAGTTGCTCGCTTATAATAATGCTGATGTCCGTTTTGATATTTTCAAATAATTTTATTTCCTTTTCCTTCTGTCTGTTGTTGTATCGAGTGTCCAGTAGGATTGTTAGGGACCCTCGCGACCTCTTTGTCGTCTTTTCCATGGTGCGCGCGATGGGTGAAAGTGACCCCT…	493	hypothetical	XM_001613980.1| Plasmodium vivax SaI-1 hypothetical protein partial mRNA	2780	459	0.931034	0.165108
C2668_comp75983_c0_seq1	AATTCGCGAATTAGAGAAAACACAGGAAAAAAGTCACATTCACCCAAAATGTCAAGAGATACATAAATATTTACAAGAACAAAAAAATAGTCATAATGAATGTTATCAAGGTTCATTCAAAAGTTATGTCACAGATATTGAGAAAGAAGCTAACACCTTATTATCAAAATCTAGCGTATATTCTGAATATTGTATGAGTTCAACATCTAAGGATGAAGAACGTACTAAACTAAAAGGTAAAACAGTGGAATTAGGAAAAGAAAAAGGAAATACTGTACCAGAAAATCTTCCTGCCGAAAGATCCAGTCAAACAACAGCACATTGTACGGGTAAACCATGTAAAGGCGAATCTTCAGAAAATCAAGCCTTGTCCATCGCAAATCCAACAGATAGCCATGA…	762	hypothetical	XM_001608565.1| Plasmodium vivax SaI-1 hypothetical protein PVX_093730 partial mRNA	1536	503	0.660105	0.327474
C2670_comp319_c0_seq1	TTCCGATCTCTCTTCCAGAGGATGAACCGCTTGCGCTCAGCCAGCATGCTGTTCACCTTCTCCTGCACGCGCTCCTGCACATCGTCCAGCTGAATGTCCACATTTTCAATTATATCATTGTGCTTTATCACTTCAATTTTTGTGATTTTTAAATCCTTCACAACAATGTCTGTGATATAGTTGGGGGGCTTCCTATCATTGCAGTGGGCAGACATGGTGATGGAGAAGGTGGGTTTGCTTCCAATAAGGAAGGCGTAGGTGCTGATGGGGCAGAAGTTCGTTCCGATGCACAGCTTCAAGAAGAGGAGATCGGAAGAGC	319	hypothetical	XM_001612848.1| Plasmodium vivax SaI-1 hypothetical protein partial mRNA	4665	297	0.931034	0.0636656
C2685_comp3755_c0_seq2	GCTCTTCCGATCTCTTCGACGTCAAATGGGATGCTCCGCTAAAATCGCTGGCATTCGAGTAGTACTCCTTGTGGTTATTCGCACTCCCCACCTTGTTGTTGTCCGCCGACGAGCTGTAGTACTTTATGCTGAAGGGTTCCCCCCCGGCCACGCTTCCCCCGACTTCGTTGCTGCCAGGAGCGGCACCGCCAGCACCGGAACCACCCACTGCCATTCCAACTCCGCCCTTCTCCAAGGCAAAGTTCTTTCTCTTCTGCCGAGTCCTCAACGCTAGGGAGGTGTTATCCAAGTTGTAACTCACCTTCTTTTTATTCCTCAACTTGCTCTGCAGGTAGCCCTCATTTTCGTACTTCTCCTTCTTGATGAACAAATCGTTGTAGGGGTCGTACACCTGCAGGT…	481	hypothetical	XM_001615064.1| Plasmodium vivax SaI-1 hypothetical protein partial mRNA	10068	457	0.950104	0.0453913
C2686_comp4216_c0_seq2	AAAAAAAAAAAAAAAAAAAATATAATGGAATAGAATAAAATAGAATAATGCGATGCGGATATGTGTATGCAGGAAAAACATTAGGGGGACCTCAAGTGAATTGCAGTAGCGCTTTCTCTGAGCCTGTCATCTTTGGGGGGTGTTATTTAATTCTGTTTTCTATCAACTGCGCTAAAATTAATGTACAACTATATATGACTACGTCATGTTAATATATTACGTTGTGCTGATAAGATGCTATGTTGCAGCACACTGCTCTCCTAAGGCTCTGCGCGTCCCACGTTTTGTGGCTCTTTTATAATGTGGACCGGTTTCCCATGTCTACTTTGATCGCTTAGGCCATCTTACCATCATTCATGTGTGATTGGTATCTTACAATTCTTAATAATAAATCTTTGT…	438	hypothetical	XM_001613345.1| Plasmodium vivax SaI-1 hypothetical protein partial mRNA	1334	425	0.97032	0.318591
C2689_comp1389_c0_seq1	CGACGCTCTTCCGATCTCTTAGGATCTATATACTCCGTTTTCAAAGTGACTTCATCCTTTACCGTTCCAAAGTCAAATTTGATGAGCAAATTGGACTCGATATTTTCGCAATATGAGGGGATGTTATCTTCGCTCCCGTTGTTGGCGGGGTCCGTTGCATCTGCCGCTCGGTCGGCGGCTTGTTCGGGGATCCTTTCTTGGGGACGTTCCGCAGTGGGGTCGGCTCCCGCTTCTTCCCTCTGTTCCGCGTCGACTTCATTTTCTCTAGCGTTGACTGCCCTCTCCCTGTCTGCGTCCTCGCCTCCTTCCTTGCCCTTCTCCTTCATCAGCTCGTTTAGCTCATGCCTGTCAAGCACCTTATTGGACTTCTTATCCCACACGTACCCTTTGTAGGGCATA…	560	hypothetical	XM_001616478.1| Plasmodium vivax SaI-1 hypothetical protein partial mRNA	5987	531	0.948214	0.0886922
C269_comp59540_c0_seq1	AGTAGGTTTCTACATTTTCAAAAGTATTTACTTGTAATTTATTTAATATGGCAGATGCAATTGTTGATGATCCCATTGAACTGTTAAAGAAAGATGATAAAATTTCGACCCAAAAGAAGTTACATCTAGTGTACAAGAAATTTGAAGAGAATGCTATACCTAATTCATCAGAAATATGTAAAAGAGTAGATAATGACCATAGTACTATAGATAATGATGACGATGCTATTGTTAAACTTTGTAGAAGGGTAGAAAATATTTTAAAAAATTGGAAAACTATTTTTTCACAGGATAATGATCTTAGTGATTATAATAGTTGTGATTATTTGATACATTGGATATATGGCGAATTAATAAAAAACAAAAAATATACTCCATATAAAGCTCACTGGCTTTACA…	1043	hypothetical	XM_004227948.1| Plasmodium cynomolgi strain B hypothetical protein (PCYB_005270) mRNA, partial cds	559	448	0.42953	0.801431
C2703_comp50290_c0_seq1	GCTCTTCCGATCTGCAATTTCCCCAGTGGCCTACATGGTTCCGCGCAGGTCCCCCAAAAGATAGGAAACTTCACCAGGGGGAATGCCAACGACCCGACCAGCGGTAGCAGCGGTGGTGGGCACGCCAGCGACAACCATGCGAGTTACGCGAATCATGCGAATCATGCGAATTTCGCGAATGGAAATGTGATGAGCAGTTACCACAGCCACGTCCACGGCAACTTGAGCAGCACTTTTGCGAGGGACAATGCTGAGTTGGTAATGAACGCAAGGAACGACGATAAGAGCGGTGAGAGATCGGAAG	304	hypothetical	XM_001616085.1| Plasmodium vivax SaI-1 hypothetical protein PVX_113731 partial mRNA	8934	272	0.894737	0.0304455
C2705_comp4098_c0_seq1	GACGCTCTTCCGATCTGTGGGTTTTTCCTGTACCGGGGGGTCCTTGCACAAGGGTTAATCTTCTGGTTAGAGCACTCAGGCACGCCAATTTTTGCGAATCGTTTAGGGGCAAATTGGTTGGCAAATTGATCGATTCGATTAAATACTGATCAATATCATCTGTGTGAGTTTTTCCAATTTGTCTGTTCAAAGCATCGTTGAGTAGGTCTCCATAGGGGTTCTTTGCCTGCCCACTGTACTGGGTTAGTAAATCTTCTTGCCCACTATTTTTGGACGACTCATGGCTGTGGAAATCCATCTTAATCTTTTCATACTCTGCAATTTCGTGGTTCAATTTCCCCGTCTGCGCAATGTGCTTTGAATATTTGTTATACGAGTGCAGAATGAGGAAGCGGATTT…	669	hypothetical	XM_001613354.1| Plasmodium vivax SaI-1 hypothetical protein partial mRNA	6945	653	0.976084	0.0940245
C271_comp4815_c0_seq1	GTGCAAACTTATACAATATAAGAAAAATAAAAAAATATTCCCAACATGAAAATAATAACGGCCGTTACAATATCTGAAGTTAAATAACGGGCTCTTCCTATTTTAGATAACATATTAACAGAAGAAATGTATACTACATTAAGTATATTTTCAAATTTTTTTTTTTGATGTTTCTTGTTCGTTTTATGTGAGTTGTGCTATTTTTCCTCTGATTTGGTCTAAGATATACCCAGGTTTTCCAATGGCGTCTTCAAGAACGTTAAGAAATTGTGGAGATTCTTCAACATTCAGATCAAGTTCTTTAATGATAGATGCCGATGGATCAACAGTTTTTCTTTATTTTATTTTGTCGTATAAGTGTTTATTTATGCTTTCACAGGAGCCTTTTTAAAATCGCTA…	1268	hypothetical	XM_004227795.1| Plasmodium cynomolgi strain B hypothetical protein (PCYB_003740) mRNA, partial cds	630	399	0.314669	0.633333
C2750_comp96215_c0_seq1	TCTTCCGATCTGCCTGTACTCCTTCTCCCACTCGGTTCTCTTCAAAATAGATAACTTCCTAGCTTCGTTATAGCCGTACTTGCTCACACTGAAGCTGGTAAACAGCCTCTTATTATTGGCAATTTGAAAATAGGCGTTCCACTTGCCAACTCCTCTAGGGGACTTAGAAAAATAAACTCCCTTCACTTTATCATCATTTGGATTTACACCAACAGGCATTTCATATTTCAACTTCCCAATTCCGTAGTTTGCTGATGGCACTGGTGTGATGTTGGATGAGCTTTTTAAATTTTTAACATTCTTACTCCCACCATTTGGGGTGGT	324	hypothetical	XM_001615157.1| Plasmodium vivax SaI-1 hypothetical protein partial mRNA	6090	311	0.959877	0.0510673
C2760_comp37100_c0_seq1	TTTGAAGACTGAAGTGGAGAAGGCGGAGAAAATGGAGAAGGGGGCCAACGTGACCACCGCGGCGACGGAGGCGAAGAAGGCCAAGAAGAGCAAAAGCGACGGAAGCAGCAACGCCTGGAAGGTAGACAGCGAGGAGAAGTGCCCCAAGATGGAGACCATCCTCCAGGAGGAAAAAACGCTCAGCGAAAATGCGAAGAAAAAGAAAAAGGAGAAGGAGAAGGAGAAGAGCAGCAAAGTAGACCCCAACAGCTGGGTCTTCCGAGTGATGCGCAATAGCAAAG	281	hypothetical	XM_001616674.1| Plasmodium vivax SaI-1 hypothetical protein partial mRNA	4455	265	0.94306	0.0594837
C2773_comp4128_c0_seq1	GTGTGCTCTTCCGATCTCTAAAATGGAATAATTAAATTCTTCTTGATTTCTTAGATCTCTTATGTTTGTGGCCTTTTGAGAAATTTTTGAATTTCAAAATTTTGTTGGATATTTGCATTCCTTTTTTTAGGTAGTAGCCTCCCAAGAGCATGCTCAAAAAGGCAAATCCTATGGCTGCTGGAACTGCCATGGGGTACATGGTCCACGTAGAAAGGTAACCAAAATATTGAGCGACATTCAGGCCAATGTAATACAAAACTAATGGATAAGCAACTGAAAGGGCCAATACGAGGGGTAAAAATGCTTTGTTTCTATACATAGAAAATACAAATTTATTGAAAAATCCTTTGGGTTTGATTCCCATTCTTTCTTCTTGTGCCCTATTTTTTATGAATCGTA…	553	hypothetical	XM_001612572.1| Plasmodium vivax SaI-1 hypothetical protein PVX_000010 partial mRNA	1828	518	0.936709	0.28337
C2786_comp93677_c0_seq1	GATAACATATTGAGTGATAAGCTACAAGATATTTCTTCAGATGAATGGGAAAAAAATGTATGTCTTATATAATTTGCATTATAATTATAATAAAATTAAAAACGAAACATTTAATGCAGGGAGTAAGAAAGATGAATGCGAGAAGTATGCACAAATTTGTGTTGAGAAAATTAAAGATGCAACAAATAAATATCAAGAAAAAGATGATACAGAATTTTACAACGCATTAAGAGAATTTAGTCATTTATACACATATGATCAATATAATTCTGTATCATGTAGAAATGTAAATTTACCGCCACTACCAAAACTCAATCCACCACAAACAGAATCACAGAATGCTGAACCTGATGGAAAAGGGCTTAAAGGGACTGAAAAGGAGGCTACAACAGAAGAAGC…	490	hypothetical	XM_001608271.1| Plasmodium vivax SaI-1 hypothetical protein PVX_086885 partial mRNA	801	391	0.797959	0.48814
C280_comp3893_c0_seq1	TATATTTATTCATGTCACACATTAACTTTTCCAAGAATTAATTTGTTAGGAAACAAATATAGATTGTGTGTGAATGGAATTTAAAAAAAAAAATATAAAATTTGAGCAGAACAATATGTCTTACACCAGATGTGGTACATATTTTGCATCGTTTAATTTGTTATGTAATTAAAAGTATTTGCCCGCGATTGAGTACCCGTGTTACATCTTTTACTGTGCAGGGTTATCTGAGGAACAATTTTTAGTGAAAAATATTTGCAGAAAAATTAAATTAAAAAAATATATGTGCAGACTGTGCATTTGACTAGTGCATTGCTTTCGCGTGCATGTATGAATGTTTATGTAGATGTATTCGTTCAGTTCGGTTTAATTGTTTAACACGTTTAACAAACGCACCCC…	2417	hypothetical	XM_004227559.1| Plasmodium cynomolgi strain B hypothetical protein (PCYB_001320) mRNA, partial cds	951	878	0.36326	0.923239
C2803_comp2554_c0_seq1	GACGCTCTTCCGATCTCGCGGAGCGACACAGTGCAGAGCGGCACACCGTTGAGAGGTACACCTCCGACAGGCAAACCGCTGAGCGGCACACTGCTGACAGGCAAACCGCCGACCGGCACACCGCTGAGAGATACACCGCCGAGGCGGACCCCGCGAGCGGAGTCGAGAGAGAAAGCAGCGCCAGGTGCGCGGCGAGGAGCGCGCGAATCAACGTCCTGAACGATATCCAGAAATCAAAGGGGAAGTGCCACATCAAGAAGGACTACCGAAACAGCCACTTTGTAAATTACCAAATAAACAACGGAATGATCAACGCGAATAACATCAGCTACATCAAGTGCTTCATGCAGTTGCAAAATCTTTTCAAAAATATGAATCTCAATAACAAAGATCGGAAGA…	401	hypothetical	XM_001613790.1| Plasmodium vivax SaI-1 hypothetical protein partial mRNA	34290	375	0.935162	0.0109361
C2821_comp55148_c0_seq1	AATAAGCATACAGGATATACTTCTGCCAATAGAAACATTGTCCAGCAAATGCATTAACATACGACAGGGAAAAAAAAAGGATGATTCTACCATTCTGTGTTTGGCTAGTAAAGTCCTGAGGAACTTCTGGGTCAACTCTATCACTGATGCGGTTTTGTGCAAAATGACCAAAAATAGGGGAAAGCTGCCTGAGTATAACTACGCCCAGGGGGGCAATGGCAAAGAGGATGAAGCGGATGAAGAGGGTGAAGCGGATGAAGAGGATAAAACGGACGAAGAGGGTAAAACGGATGAAGAGGGTAAAACGGACGAACCAAGCGAACCACTAAAAAAGAAGGCAAACACCCAACAGAAGGAACAAAACCTAGCTAAGAAAAAAATGATCAACGAAGAATTCGA…	414	hypothetical	XM_001614531.1| Plasmodium vivax SaI-1 hypothetical protein partial mRNA	1559	413	0.997585	0.264913
C2825_comp126774_c0_seq1	TCGAATGCAAATACACTTACATCACGAAGGCATTTATGGGCTTGGGATGCATTGGGACCATTTAAAACATCGCTTAAAATCATCTGATATTCAGCATAAGTAGGAAGAATTGCGTGAAACCCACTTTTAATTTTTTTATCCAACTGTTCATATATCCAATAGCTCAAAAGGTTACAATGATGATCCTTCAAATCACCTTTATTTTCTTCTTCATAATTAGTTTTTAGATATTTTACAAGCTTTTCACAAATTTTTATAATTTTTGAATCTGTGTTGGGTAGAGAATCCAGTGATTTACATTCTTCATAATG	311	hypothetical	XM_004227725.1| Plasmodium cynomolgi strain B hypothetical protein (PCYB_003040) mRNA, complete cds	1068	246	0.790997	0.230337
C283_comp3308_c0_seq1	TCTTCCGATCTGTGCAACCATCCCTTTCTCTGTTGTGAGCCGGTGGACAAGGATGAGTATAAAGAACGGTTAGTCTACTCAAGTGGAAAGATCTGCCTGCTGGAGAAGCTCCTCATCCGGCTGAAGGAGAGGGGAAACCGAGTGCTCATCTTCTCCCAAATGGTGAAGATGCTAAACATTCTGAGTGAGTATTTAACCCTACGAGGGTTCAAACATCAGCGGCTGGATGGGACCATGTCCAAGGAAATGAGAAAGAAAGCCATGAACCATTTTAACAGTAAAAATTCCGACGATTTTGTATTCCTCTTGTCGACCAAAGCGGGTGGGTTGGGAATTAACCTCACGTCAGCTGATACGGTTATTATTTACGATTCGGATTGGAATCCACAGAATGACTTG…	1330	hypothetical	XM_001608479.1| Plasmodium vivax SaI-1 hypothetical protein partial mRNA	9726	1303	0.979699	0.133971
C2837_comp2848_c0_seq1	TGCAAAGCTTTTTACGAATATTCTTAGATCCCACTAGGGGAAGACAAAAAAAAAAGGAAATTCCCTTTTTCGTAAAACTATTATTTTTCACCATTTTGCAATTGCTCAAACAGGGGACGGTTTCAATTAGGGGGACCCAGGAGCACTCCCCCGCCGATGCTCCCACATTGGCGTTTGCCACTGCTAATTGGTCACCCGGGCAGTGACAAGGGCATATTTGCTACAGCATTCTTGGGTGAAAAATAGAGTACCCACTTTTTTTTGCGAAATTGCCCCTCACGGCATCCATAGATGTGACTGATTTGGAGGAAGACCCTATGCGTATGACATGCACGCACCCCCATCCTCAGTAATAACCTTATTTTGACGCGCACAATTAAATGAGACGACACAATGAAA…	615	hypothetical	XM_001616990.1| Plasmodium vivax SaI-1 hypothetical protein partial mRNA	1967	600	0.97561	0.305033
C2846_comp121817_c0_seq1	TGTGCTCTTCCGATCTGCAAAGTCAAAGCTGTATTATCTGTCAAAAAATTGAACAATTTTTTTTTTTCACAATTGTAGGTATAATTGGCACAGACGGAGAGTAGGTGCTCCTCCGTTAGGGACCTATTACCGAAGCTTATTTTGTCGTTGAACTTTTCCACCACTTCTTTTATCTTCTGTTTGTAATTGTATAAGCCTCTATAATTTCCAAAATAAACTACCTCAAAAAATAATAGCCTTATATCAATAGATCGGAA	257	hypothetical	XM_001613365.1| Plasmodium vivax SaI-1 hypothetical protein PVX_087775 partial mRNA	11562	232	0.902724	0.0200657
C2850_comp21256_c0_seq1	ACGACGCTCTTCCGATCTGTTCCGATTTGCTGCACTCCTCCTTGGCTTCACTGCTATCCACATTATTTGCAGATTCGTCATCCTTATGTTCGTTGTGCACCTTCTTCGACTCTGCGTCGGTCAGTTCCAAGCTATTGGTGTTGTTGTCAAATTTGTATTTTTCCTTCGCCAAGTTGTCCAGGCTTTTATTCACACCATCGTGTTCAATTTTGTTCGGGGCATTTGCCTCTTCCTTTGGGTCCATCGTTAGAGGGGCACCATCTGTGATGTGTTTTTTTTTTTTCTTCTTCTTCTTCTTCTTTTTGCCCTTTTTCTTCTTGGCAGGGTCGGCCGCGTTGGGGGACTCCTCCCCCTCTTCCGCTTCTTCATCGTAGTCCTCCTCATCCCGCCCGTTCGTCT…	489	hypothetical	XM_001614338.1| Plasmodium vivax SaI-1 hypothetical protein partial mRNA	11115	283	0.578732	0.0254611
C2853_comp2537_c0_seq2	AAATTCAAATATTGATGTAAAGAAATAATATAAAATTATCTACGTATTCATGGTTTCTTACTTTTTTATTATATGCAAAGATATAAAATTTTACATACATCATTGATTAGTTAATTAATACATATTATAACCGTAGTTTTAGTGGAACAATGGCTACTACTGAATGGGATCATAGATTTAGTGATCTTCCTGCATACAAAAAATATGGAGCATTTAATTTGTATAGTACTGATTACAACGATGGAATTTGTGAGAAATTTGGAATAACTGAGGGGGAAGCTAATAAATTTTGTAAACGAGCTGTATCTATTTTGAAAGATTTAAGTAGCACTCACAACGACGATGAACGTAATGATAAATGCGTTTATTTCCAGCATTGGTTCAGTGATCAGGTAAGGA…	710	hypothetical	XM_001608514.1| Plasmodium vivax SaI-1 hypothetical protein PVX_107735 partial mRNA	1343	527	0.742254	0.392405
C2870_comp41765_c0_seq1	ACGACGCTCTTCCGATCTCAACGAGAAGAAATACCCAGCGAACAAGCAGAAAAAAATAAATTTCACGATCTCTGCAACTGGGGAAGACGTTGAAAGCAGTGAGAAAAACAATGACTCATCAAAGAAGGAAGACGGGAAAAGCGCGGACTTTACCGGAATCAACGCCCTAAATTTGGAACCAGCGTTGCCAAGACTGGATGAAAAAACCCGAACGGAATGGATCATGTTCAAGAATAAAGCGAAAAATAAAATCGCCAACAAAAAGGACAAATCAACGGAGAAACAGGAATTTATAACAGCGGCAAAAGAGTTTAATGAAAAATTAGCCAACAAAATGAGTACACACTCGCAGGAATCGAAGAACGAAGGAAACTCTGACCAGCTGGAGATCAACAACCC…	610	hypothetical	XM_001616567.1| Plasmodium vivax SaI-1 hypothetical protein partial mRNA	2601	589	0.965574	0.226451
C2881_comp75226_c0_seq1	CGACGCTCTTCCGATCTCTTCAACGTCCCGATGGGGATGTTCAAAACTCCACAGGAGGACAAGTCAATTATGACCCTCCACTGCTCGATTTTCCCTTCGATGAAGAGCTCCGAAATGATGAATTCCATCCAGTAGTAGGCCACCTTCAAAACGTCCTTCGCACTCGCAGAAATGAAGTTTTTGCAGTTGATAATAATTATGGGGTGCATTTGTTTGTCCCGCCCGTGCACGTAAATGTATCCCTTTTTCAACATGTCCTCCACATCTTCGTACTTCACCGGAAGGTTCTCATCCCGCCACTCCAGGTGCCTCAGCATGTCATAGTAACACTTTTCAAAATTAAATTCGTTTCCTTGCAGGAAACGGAGCACATAATTGTCATCTGCAAAAATGGTGCTC…	410	hypothetical	XM_001615341.1| Plasmodium vivax SaI-1 hypothetical protein PVX_091992 partial mRNA	1221	383	0.934146	0.313677
C2890_comp69370_c0_seq1	CGACGCTCTTCCGATCTCACCCCTCCGTGGCGGCCTCTTCCGCGCACTCCCCCGGGTTGCCCATCTCCGGCCACTCCTGGCACACGACCGTCTCATTGTTCACGATGCTGTCGTTGTAGACCGCGCTGTTGTTTAAGTACTGCGTGCTTCTGTAGAGAGTCCCCCCCAAATCGCCTACCTTTCTGCTTTTCCATTCGGATCCACTCGTGGGGCACTTATCCATCGGCTGGTTGGGTCTCTTGCGTGAGGAAGTCACTTGGGGTTCCTTCGCCAGATGCGCGCTGCTCACTTTGCGCCAAGTTTTATTTCTTTCATTTCCTCCATCGTCATTCCGGTTGGTAGCAGCGCTTGTTTTGTCTCTCCAGTGGTCTCCCCCGAAGAGGTCGCCTCCTCCGGGCA…	491	hypothetical	XM_001615275.1| Plasmodium vivax SaI-1 hypothetical protein partial mRNA	3905	465	0.947047	0.119078
C290_comp1944_c0_seq1	TGCTCTTCCGATCTAAAATATGCTCTCAACCAGTTTGCCCCGCAAGATATGAAATACTTTGACGAGGTGCACAACGACGAGAGGGGCAATGGCAATGAGGCGATTAGCTCCGGAGAGTATGCCGATGGGTCAGTCGTGGGGAAGAGCGGCAAAAGCGATGTGAGGAGCATGGCCAACATAAAAGACGAAGACGATGAGGAGGAAGCAGAAGAGGAAGAAGACGAAGAAGAAATACTCGAATACGTCCGAAACGTTTTCAACCAAAACGGGTCCTGTGCTAGCCGAAGCGCAAGTGTTAGCGGCAGCGTGCATGACAAAAAGGAGAGTTCAAACGGATA	338	hypothetical	XM_001615468.1| Plasmodium vivax SaI-1 hypothetical protein partial mRNA	8139	323	0.955621	0.0396855
C2901_comp4644_c0_seq2	CGACGCTCTTCCGATCTGTACGCATAAATATATATCTGCGCGCGACGGCGAAGTGCACACATTTGCCACGGTTCATAAAAGGAGCGGTCGAACAAATTTAGCCATTTCGCTGGAGGCAAGAGGATTATTCTTCTTCCCTTCCCCCCACGCAGCACACACCTGCTACTGTGGTGTGTACCCCCAAGACACGCCTCTTTCATGGGTGGTAAACCTAAAAGATCACCGCACACCTACTCCACCTTTGTCTTTTTGACATCCGTCTCGTTGGCAGTCTCCACGGCGTCCTGCTTCCTCTTATTCGTTTTTTCTTCCTTCTGGGGGTTGTCAGTATCCTTTGTCTCCACATCTAAATCCTCCTTATCTAAATCTTCTTTCCCTAAGTCGTCGAGCTCCTCCTCC…	525	hypothetical	XM_001616645.1| Plasmodium vivax SaI-1 hypothetical protein partial mRNA	1648	508	0.967619	0.308252
C2904_comp3945_c0_seq3	TGTGCTCTTCCGATCTCTCCTTCAAAAAGGGTGAAGATATACATATGTGGCAGTCATCGCGCACGCACAGGGATGTACTCTTGTCGGTAGTGGCGTGGAAGGAACGGGCGCGCGTTCACCTTACGCATTCGGTGTGGTGTGGGAATATACACGGCGTTTTGCCCCACTCTCCTTCGCGCCTCCATTTTTTGGTAGCTTTCTGGACGCTTCTCACTCGCGCCAACCGCCCCTCAATCACAGAAGGTCTGGTCGGTCTGGATGATAAATGGCCAGCTGAGGAGGGATGGCTCGTATCCAGCCAAGTAGAGAGAATTCAACAGCTTGTTGTAGGTCTCGAGGAGGATTGTTCTGTATTTGGACATGACGATCATTGGCTCGGTGGATTTCTGTCCAGCGATG…	1203	hypothetical	XM_001614742.1| Plasmodium vivax SaI-1 hypothetical protein partial mRNA	1310	1069	0.888612	0.816031
C2906_comp3676_c0_seq2	CGTGTGCTCTTCCGATCTAGATACATACGTATCGCAGCGTATAACATACGCGTATATACTTACATATATTTTTGTACATTTGTGTACGTTCACGCCGGTCGTTTGCCCCCCCATTGCCGCGAAAATGATGAAGAAGGCCGCGCTCTCGATCCTCCTGCTGCTCCTGCCCGTGTACTCCCTAAACCTCGACAATGAAAACCAGGAACCAGAAGAAATAAACACCATCACGGGAAAATTGCAAGTGCAGAACAGCGAGCACGAGAAAATCCTCAGCATCATTAATGAAATTTTTACCAAGAAGGAAGAGAGCTGCAAGTTCTCTTTTTCCAATAATGGATTTAGATGTGCCTTCAGCCGATTCGACGTTAATTTTAATAACTCATCCAAGGCAGTCAACGC…	1581	hypothetical	XM_001615357.1| Plasmodium vivax SaI-1 hypothetical protein partial mRNA	2477	1547	0.978495	0.624546
C2911_comp586_c0_seq1	TGTGCTCTTCCGATCTGGGAAGTAGGGCTCCCAATGGAGGCGGCGCGAGCGCCGTTGGAGGAAGTAACAGCAGCAGCGGTGGGAACAACCCCGGCGCGAAGGGCATGAACAAGGGGGGAGCCGGCGGTGGAGGAGCTGGGCCAACCGGCGTGGACTCCGCGGGGATGCCAAACAGTGTTATGATGAATATGGTCAACAACAAGGTGATGAATAGCATGATGATGGGTGGTGGTGCTGCCGGTTCTGGGGGGGCGAAGAATGCCATTGGAGCAGGAGGTCTCCCGGGTATGAACATGAGCGGCATGAGTATGAGCGGTATGAACATGGGAGGAATGAGCATGGGCGGCATGAGTATGAGCGGAATGAACATGGGCAGTATGAACATGCCCGGCATGCACA…	519	hypothetical	XM_001608479.1| Plasmodium vivax SaI-1 hypothetical protein partial mRNA	9726	494	0.95183	0.0507917
C2927_comp121447_c0_seq1	GAGCGTATTGCCCGTGGAGCGTATGCGCATTTGTTTGTGTTTTCCCAGTGGCATCGGGTGAGCGGCATCGGATCAGCAGTACCCCCAAGCAGCATTCGCCTGGGCGGACTCACCCCCTCATGCGCATCCGCTTGACGCCGCTGGCACGTTATCTGCTACTCCCACGCTGGTACTATACCTGCCGCGCTACTTGCCGGCTAGCTGCCCCCCCCCTACGCACGAACCCGGGCTTTCTTTGTTTTACCAAACATAAAGCTGCGAATCGATGAGGTTCCCGCGCCTACAATGAAACACACAAAAAAAAAAAGAGGCGGAAGTCCACAGACGCAAATGTGCCACGCATCGCATGCCGCAAATCGCTTGCACACGAAAAACCTGCTCCCCCCAAAACAGTCAGATC	400	hypothetical	XM_001612848.1| Plasmodium vivax SaI-1 hypothetical protein partial mRNA	4665	356	0.89	0.076313
C2949_comp92414_c0_seq1	GTGTGCTCTTCCGATCTCTCATGGAGGTGAGGAACATAATGAGCCGGTCCACGCCAAGCCCAAACCCCGCGTGAGGCACATTACCCTGGCGACGGAGCTGCAGGTAGGGCTCATACAGCCGCAGATCCAGACGCTTCTCCTTCATCCGCCGCTCCAGTGTGTGTATTCTTATCTCTCGTTCTGACCCCCCAACCACCTCTCCGACGTGCGGAAGGAGCACGTCCATGCAAGCAACTGTTTTTCCATCCGCGTTAAGAGCCATGTAAAAGGGTTTAATCTCCTGAGATCGGAAGAGC	296	hypothetical	XM_001613219.1| Plasmodium vivax SaI-1 hypothetical protein partial mRNA	1824	266	0.898649	0.145833
C2967_comp3088_c0_seq1	ATCTCACCCCTCCACGCAAAGGCACATTTTGGCCACATTGCAGCTTACCCAAAGGGCAGAAACGGAAAGGGGAAAAAGGGGGGCCCATTTTTATAACCGACCTGCTGCCTGGTGGAAGGGCTATACCACCGCGAGGCATTCGCGAGAGAGAGGCGCACAAGATAGCGGCGCACGAGAGAGCGACGCGGGAGCACTTGTTGGCAGTGGTGTTAGCGCGCGAACAGGGATGGTCACTAAGTTGATCAAGTTCATTGTCCTGAGGCCCAGGGGGATCCCCCAGAATTTGGAACTGGAAGTGAATTGCAGCGAAGTTATAAAAAATGTGAAGGAGAAATTATTTTGGGAAGACCTGAAAAAGGAGCTGAACGTTCGACTGATCTACATGGGGAAAATCCTGGA…	457	hypothetical	XM_001615318.1| Plasmodium vivax SaI-1 hypothetical protein partial mRNA	741	214	0.468271	0.288799
C2973_comp2789_c0_seq2	GCATACTGTTGATAGCGTTTTTTCCTTCTTTATCATATCTTCTTCTTCTCTCTATGTCACCAAGTACTTGGTATGCTTCTCCAATTTTTTGGAACTGCTCTTTGGCCTTCGAATCTGAGCATTTATCTGGGTGGTATTCTTTGGCTAGCTTATAGTACTGTCTCTTAATTTCATTTTGGCTAGCATTTGTCGGCACTTGTAAAATTCTGTAAAATTCATCATTCTTAACTTTTATATTTCCATTCTTATTATAATACTCATCGTCATTTACATCATTCTTCCTCTCATACGTGGCGTTCCCACTGCTGCTACTGTTTCCGCCATTTCCACCGTTGTCGTTAATTTCGTTTAACACTTTATTCGCTTCTTCATCCAAATTGTAGTAAAAATCATACCACT…	488	hypothetical	XM_001613674.1| Plasmodium vivax SaI-1 hypothetical protein partial mRNA	1890	471	0.965164	0.249206
C298_comp32202_c0_seq1	GTGCTCTTCCGATCTCTTCACTCGGGAGAAGGAAAAAAGCAGTCGCTCTCCGCGCAGTGTCTTCAGCTGAAAAAAAAACAAACGGAAATAAACGGAAGCAAAGATAAAACAAACGAATACGAATACGAATCCAAACGCCAACGCACAGAGAAGCGCAAAAATGGGAGAGTGTGCGCAGCGGGCGGAAATCAACTCCACCGTGCGTGCGTAGCTGCATACGCGAGTAGCCATCACGCGCACGCACGCGTCTACACACGCGCCATTTTTCAGAAGGCCCAAGATCGGAAG	288	hypothetical	XM_001615375.1| Plasmodium vivax SaI-1 hypothetical protein partial mRNA	2877	265	0.920139	0.0921098
C2981_comp1571_c0_seq1	CGACGCTCTTCCGATCTGCTGAAGCAGCGCCTGGACGCGGAGGGGCTGCTGAGCGCCAAGTGCTTCGACGAAAGCTACGACATCCTGGGGGAGGCCTACAAAAATTACGTTAACAGGTACATCCAGGAGGTGAAGAAGTCCCTGCGGGAGAAGAAGGAGCAGTACGCGCTGAACCCCAACTGCAACGCGCAGCTGATGAACAACGGCTTCGTCAAACTGGCCGCAAAGAACATTCGCAATTTAGGAAGAGTCTACTCCAAAAGTAAAAACCATTTGCACTGGAACAAGCATAAGAGGTACATCGTATTCAACCATAGGAAGTACGTAGGGCTGTTAGATACGTGCTACAAGAAAAGGGTTCAGTCGGTAAAGAAAAAAATAGAAGTGAATAAGGAGTTC…	508	hypothetical	XM_001614883.1| Plasmodium vivax SaI-1 hypothetical protein partial mRNA	3162	483	0.950787	0.152751
C2983_comp84039_c0_seq1	AAAATAATCAAGCAAATATTTCTCTTCTCTAGACAATTTAAAATCAAAATCTGAGTTAAAGAATAGGCGTTTTTTTAATTCCGATTTAAGGGAAAATTCATTTAGTTTAATGATTAGCTCATCAATTATGCCTTTATCAATATCTTTCTTATTAACTATAAAGTAATTCCTCAATTCATCAATGATCCAATAGCTTAAAGAAGAAGAACTAACCTTAAGTTTTGACAAATCACTCTTATATTCCTCCAACTTTTTTATATTCTTCATAAATTTTTCACAAAGTTTCTTAAATTGATCATCTGTCGTCCCTAAATCACTGCATTTATCTTTGTATGAAGTGGAGTCCTTTATTGTATTAAATTCCTTATATATTTCAAAAGAAGGCAACTTCTTTATTAT…	457	hypothetical	XM_004227557.1| Plasmodium cynomolgi strain B hypothetical protein (PCYB_001300) mRNA, complete cds	954	357	0.781182	0.374214
C2990_comp112560_c0_seq1	GACGCTCTTCCGATCTTAGCATAACAATCCGCACCGGCCCAACGCTCGCGCAGACCGTTCACACACGGGGAGAAGAAGCAGCTCTGCTGAGCGGCCGGGTGAACCAAAATGAAGAGGACGGTGCTGCTGGCGCTTGCCATCCTGGCCCTGCTGAACCAGGCATTCCTGGTAAAAGGCGCATCCGTTCTGGGCATCGATTTCGGAAACGAATACATAAAGGTATCCATAGTGTCGCCCGGAAAAGGTTTCAACATTCTGCTGAACAACCAGAGTAAGCGAAAAATAACAAATGCAATTTCGTTCGGCAGCAAAGTGAGGACCTTCGACGAGGAAGCCAAAATATACAGCGCAAAGCATCCACACCTAACGATCCAAAATGGGAACAACTATTTAGCGTAT…	579	hypothetical	XM_001614170.1| Plasmodium vivax SaI-1 hypothetical protein partial mRNA	2936	457	0.789292	0.155654
C3005_comp3927_c0_seq1	TTTTTTTTTTTTTTCCTTTTTTTGACCCTTCTGTTCAGCCCTTTTTCTTCCGTTCTGCTGATACTTCATGGTGCACGTCTCACCATATACATGCTTGGCTAGTTCCCAAACGGCACATGCATTATTCTTTTGGCACGTCTATTATCCGCTACATGTTTCGTCAACGTCCTCCTCTTAGCTTGCGACAAAATCTGGGTGCTTCTTCAGAACGATGGTTATTTTGGGTATCCTCCTGTTGATTCGATCCGAGCTGAAGTAGGCCGTTTGAATTTTGGTGATTTGCCCTATGTCCTCCTTTTCCATAATGGACGCTGCACCAATTGCAATTTTGGTGGCGCTGCCCAAGCCGGTTATTATAACTTCGTCGAATGGGCTCTTTTCCTCATTTCCGGTGAACAT…	656	hypothetical	XM_001614319.1| Plasmodium vivax SaI-1 hypothetical protein partial mRNA	1038	588	0.896341	0.566474
C3015_comp81591_c0_seq1	GTGTGCTCTTCCGATCTCGACTCGTGCTCTGGATCCCATCTGCAATGTCCCTGCAAAGTGGATGACAAAAATGAGGATGTGCTTAGCGTACGGGAAGGAAAAAGGAACGGTTTTAGGAAACGAAACAACAATGGTGAGTTGATGCACCAGAGTGGAAGTGCCGAACCTGATGAAGAAATGAGCCATAGTAGTAGCCGCGTGAATTGTAAAAAGGGCGCTCAAGTGTGTAGCAAGAATGGTGACGTTGCGGAAGATGCAGGCTGTGGCATCAGCGTGTTGTTTAGCGGCAAGTCTAACAGATCGGAAGAGCGTCG	314	hypothetical	XM_001617049.1| Plasmodium vivax SaI-1 hypothetical protein partial mRNA	7965	282	0.898089	0.0354049
C3023_comp91927_c0_seq1	GACGCTCTTCCGATCTAGAAAAACAAAAAAAAAACAAATAAGGGCTGCTTCATTTTGCACCTTTCGTGATGACAAGTTCCGTTCGGAATAGCCAAACGGAGGAACAAACATTTAGCGCAGTTTCGCGGGCAGGTGTATTTAACAGGTATCTAGAGAAACAACTCGTTTGGCACCCTACTGCATGTGACGTACATTGGGCTATTTTTGCATGCGAGCCGGACACGCCAATGGGGAGATCGGAAG	243	hypothetical	XM_001614531.1| Plasmodium vivax SaI-1 hypothetical protein partial mRNA	1559	217	0.893004	0.139192
C3033_comp59126_c0_seq1	GCTCTTCCGATCTAGGAAATCCCCCAGCCGGATTTCAATTCCAGTATGGTCTACTTAAATATATATGACTTGGATGCCGTTTCCAAGGTTGTCAACACGGTGGCTAGATCGATGGGCGCGGGCGCCTTTCACGCCGGCGTAGAAGTCTACGGCTATGAGTACTCATTCGGTTACATAGTAGACGGAGAAACGGGGGTGACCAAAACGAGCGCCCGCTATCATCCCTACCACGTGTATCGTGAAAGCATCCCTATGGGTAAAACTCCACTGACGAAGGAAGAAGTAGACCTCTTGGTTGAGGTGATGAAGCTGCAGTGGATCGGAGACACCTACGACATATTGTCAAGGAACTGCCTTAACTATGCCGACTACTTCTGCAACTTGCTGGATGTCGGCAGC…	475	hypothetical	XM_001614326.1| Plasmodium vivax SaI-1 hypothetical protein partial mRNA	621	428	0.901053	0.689211
C3042_comp3653_c0_seq10	GACGCTCTTCCGATCTCTTAAATTAAGCGACTATGGCTTTTTTTAGCAAATTCAATTCTGCTTCAGCTGACAAAAGCTCAGCTAAGAATAACAGAAGGAACGAAAAATCTTCCGCCGCGAATGGCGCTGGAAAGAAGAGCTCAGGTGGCCTTAACTTCCGAAGATTATTTTTCCCCTCCTGCTCGGTGGCACTTCTCGTTGTCGCCATTTATATGTTGCTACTAAACATAACCCCCCTGGACAACAAGGTGCTGGCCAAAATACAAGCAAGAAATTTATCCGAGTTAAATGAAAATAGATCTTTGAGAAGAAGACACTCAAATAAAAATGTAAGTTCCTCCGATTCTGATTCCGATGATGATGCCGTGTTATCTGGATTTGGTGAAATAGATTCAGGTG…	631	hypothetical	XM_001614262.1| Plasmodium vivax SaI-1 hypothetical protein partial mRNA	1732	615	0.974643	0.355081
C3048_comp1806_c0_seq1	AGCAGCGGTTTTGGTGGTTTCGGCAACTTCGGCGTTTTCGACGGTTACGGAAACCTAGACGGTTTTAGCAGCTTCGACGGCTACGGCAGCTTCGGCCACTGGAACGGTGTTAGCAGCCTGAACTGCCGCCCCCTGCGCAGGAACCAGGTCAGCATGAACTTCAGCAACGGCAGCAATAGGGTCAGCCTGAACAGCCACAACGGTTGCAACCAGGTTAGCATGAACAGCCGCAACAACGGCAACCAGTATAGCAAGTCAATTCGGAAGATCGGAAGA	276	hypothetical	XM_001612702.1| Plasmodium vivax SaI-1 hypothetical protein partial mRNA	5478	246	0.891304	0.0449069
C3056_comp4452_c0_seq2	GACGCTCTTCCGATCTGACAGCATTAATCAAAAATGAGGTCATAAGTGATGATAACGACGAATTTATAGATAGCAATTTGATGAGGACATGCCACAGATTCAGACTGTACAAGCACAGTAGCAACAAAATAGACATTTACTACCCCTATGATAAGAAGAAACTAGATAAGTATGACTATGAGAGGGACCAGACCTTCTGTTCTTTAACCGACATAGAAGACGTTGTGAACAATGGAGATGACAAAAGCAGCAAATTTTTTTACTATAAAAATAAAAGCTTAAATGATTACAAGTCTTGCTTTGAAAAGAAAAACAAAAAGACGAAATGGTTCCGATTGAGAAAGAAGAAAAAAAAAGACCACGCAATGGACGAAAGCCTCAAATACCTGAACGAGTCCG…	605	hypothetical	XM_001617221.1| Plasmodium vivax SaI-1 hypothetical protein partial mRNA	1935	508	0.839669	0.262532
C3062_comp2571_c0_seq1	AATAAAATTCAGCTACATTAATTTTAAAAATACGCTCTAAAAATGTCATCATGTTGTACACCCGTAGATAAAAAAAAAAATAAAAATGAATTTAATTTTAGGTGTGGTACCGAAGTCTTTCAAACATTCTATAATGAGTGGGATCGTAGAATTGAAAAATATTTGGAACATATTAATAAAATTAATGATCCCATATTAAAATACATTTCTGTTTACTTTATACAATATTATATAGATGGATATGATTATTATAAAGATAGTGAAGGTAATCACAGAAACGGAGCTTGCCAATATCTTAACAAATGGCTATACAAACAAATGGATTTATTTACGTATGGTGAGAAGTGTGGAACAAGAAAACAATTGTGGGAACAAAATTTTTCAACTCTGTGGAATATG…	817	hypothetical	XM_004228240.1| Plasmodium cynomolgi strain B hypothetical protein (PCYB_008190) mRNA, complete cds	321	160	0.195838	0.498442
C3071_comp4540_c0_seq2	TCCGATCTGAAACCGTCGAAGAGGTTGTGCAAGAAGATGCTGCCGAAGAAGAAGCCGCCAAAGAAGCGGCAGAAGAAACCGTCGAAGAAGCTGAACGTGAAGCCACCCAAGAAGCCGTAGAAGAAACCGTTGAAGATGTTGTCGAGGAAGTTTCAGCAGAAGCTGTAGAAGAGGTTGTACTAGAAACTCCAGAAGGCACTTCAGATGAGTCTGTAGAAACAGTTGTAGAACACGCTGTAGAGGATAGCTTAGGAGAGACGATAGCAACCATTGTGGACGACGTTGCGGAGGAAACTACAGAAAAATCTGAAGAAAGCGTAGTAGATAATTTAGGAGTGAAAGTAGAAGAGGTACTCGATGTAGATGTAGAAGAAGTAGCCCAAGAAGCTGCAGACGATG…	1058	hypothetical	XM_001612799.1| Plasmodium vivax SaI-1 hypothetical protein partial mRNA	8358	1040	0.982987	0.124432
C3080_comp2115_c0_seq1	GTGCTCTTCCGATCTAAGAAGCTGACCTTCAAAGGCAGCAAGGGGAAGAAGCTGCTCCGCTACGTAGACATCTCGCTGAACAACAAAGCCCTGCACGACAGCCACATAGTAGAGTTGGTAAATATTCTGAAGAAATATATCAAAGTGGTATATAACCACTTCTACTGCCTGAACATAGATTTGAGTGAAAACTACATCACCTGCACGGGGCTGAAGACTCTTCTGAAATTCATTTTAAATTACCACGACAATATAGGAGTGCATATA	267	hypothetical	XM_001613498.1| Plasmodium vivax SaI-1 hypothetical protein partial mRNA	6300	252	0.94382	0.04
C3082_comp48556_c0_seq1	GCCTCCTGAATCGCCTACCACGAGGAGTCCGGCCCCGCGGACGCAGCACGTGGGTTAGCAACACAGCTTGGCAACGCAGCTTGGCAACACAGCTTGGCAACGCCGCTCAGCAACGCCGCTCAACAAAACATGTCTAGTCGACTGCTGAAGAAGTTCCTGAAGGAGAAGACCCGCGATGAGATAAACAAACTGGGGGAGTCCGTGGAGGAGGAGGCGGTGGCGGTGGCGGCTAGGCCGAAGAAGAAGAGCGTCTTTGCGTACTTGGACGACTCGGAGGGGAGCGAGGGGAGTGAGGGCAGCGCTGGCAGCGTGGGCAGCGCGGCTGCGAAGGGGAAGCAACCGCAGAATAGTGTAAGTAAAAAGCAATCGAAAAATGCCGCGAACGTAAAACAACCACAC…	541	hypothetical	XM_001613190.1| Plasmodium vivax SaI-1 hypothetical protein partial mRNA	2733	369	0.68207	0.135016
C3109_comp87146_c0_seq1	TCTTCCGATCTATTTCGCACTACTACTTTTTGAGGAAGGCCCGGTACATAGTCAGCATGAACAGGTATGAATTTAGCAGTAGTTCGCTGTTGAACGTTAGGAGCATGATTTTCGAATTAAGCAAGTTGCTGTAACAAAAAAATAGGAAAATGGAGGGAATAAAGGGGAAGTGCATCAAAATAAAGGGCATAATGAAGGGGCATAATGAAGGGGCAAAATGAAGGGAGAAAAATGAAATAAAATATGCCACTACTACTACCACTAATGATAGTGGCAAAGAAATGTAGCAAGATCGGAAGAGCGTCG	306	hypothetical	XM_001616806.1| Plasmodium vivax SaI-1 hypothetical protein partial mRNA	2376	123	0.401961	0.0517677
C3110_comp4612_c0_seq7	TTCCCTACGGAGTCGCTCATACCGTCGTCTATCACCCCATCGTCGTTGTTCATTCCGTACAGTTGGAACATCCCTTCTGATGGTCCGTTGCTATACTCAAAAGCGTTTAACTTGTGTGCAAAGTTAATATCGTTGTTGCTTGAGTTCGTTACAAAGGCCTTTCCCCTACTGTCATCTTTAGCATCCTGGTCGTTCGCATGGACAGGGGGGGGCATAAAATCACCCATGCCGAAGTCCTTCATATTCATTTTGCCCTGACTCAGCTGGTTAAACATATTCATCATTTGGTTGGGATCCATGTTAAACATATTGCCATCTTTGCCTGCCATCATATTTTGCATCATCCCTGGGTTCATTGGCAAATTGGCCAACAGGTCCCTAAGCGCGTCCTTATTCTGC…	1248	hypothetical	XM_001616561.1| Plasmodium vivax SaI-1 hypothetical protein partial mRNA	3468	1075	0.861378	0.309977
C3117_comp4305_c0_seq1	GGAAGAAGAGGAGGAGGAAGAAGAGGAGGAAGCCGCCGAGAATGACGCGCCAGCCGAGGGGGAAGAAGCGGCGGAGGAGGAAGCGGCCGAGGAGGTAGAAGAGGAGGAAGCGGCGGAGGAGGTAGAAGAGGAGGAAGAAGAGGGCGAAGACGATGAGGAGTACGTGCCGGAGGAGGACGAAGAGCAGAGGGACGCCGATGCGGAGGAGGAGGACAACGAAGAGGAGGATCAAAATGATGAGGAGGAGGAGGAGGAGAAGAAGGAGGAGATGGCGAAGCCGGCGGAGAAGAAAGGCGCCACCACGAGTGTCGATCCCGCGAAAGGACCCTCAGAAGGCCCCAAAATGGAGAGCGAAAATGAAAATGCGAAGAAAATTACCAAAAGGAGCAAACCAGATTT…	1092	hypothetical	XM_001615043.1| Plasmodium vivax SaI-1 hypothetical protein PVX_090005 partial mRNA	2900	837	0.766484	0.288621
C3119_comp2602_c0_seq1	ACGACGCTCTTCCGATCTGTGCACCCGCGCGGGGGCTCCCCAGGGGAAGATCTCTCTTTTTCTGGAGACAAAGCTGGCCGACTTGGGAATAGCCGACCCCCCCTACACCGTTTTCAACTTCGCAACGGAGGCTGCCAACACCACTGACGTCTTAGAGGGTTAAGTTCAAAAGGATGAGCTCAGGAGAAAGGAGAACAAAGCCATGAGGCGATTCAGGCACGACTTGAACGAAAAGAAGGAGCGAACCGCAAACTTGCTGACCAGCCTTTTGAAGAACTCCCTTCACTTTTTCGACGCCGAGCATGAGCACAGCTGAGACGGTGAGGAGAGCACTCCGCGG	340	hypothetical	XM_001613185.1| Plasmodium vivax SaI-1 hypothetical protein partial mRNA	931	305	0.897059	0.327605
C3126_comp81602_c0_seq1	TCTTCCGATCTTTGAAACTCTGCGTATAAGATGTGGACGCCATGTTTTGAAAGAAGCTTTTGTTTCCCGCGCCTTTTTCTTGGTTGCTATTTCCAGCGAAGTGGTTTCCCTTGGCTCTGAAGGGCGCGTTATTATTCGCTTCGTAGTTGTAGTCCCCACTGGCGTAGTTTCCACTGGCGTAGTTTCCACTGCTGTAGTTTCCACTGCTGTAGGTACCGCCTGCATAATTTCCACCGCCATAGTTTTGACCTCCGTAGTTGAAGCTCCCCCCCGCGTAGTCGTAATTTCCACTGGCGTAGTAATTTCCGGCCGAGTACCCAAAGTTGTTGCCTCCACAGTTG	341	hypothetical	XM_001614854.1| Plasmodium vivax SaI-1 hypothetical protein partial mRNA	2428	329	0.964809	0.135502
C3136_comp3334_c0_seq1	TGTGTTTTTTTTTTTTTTTTTTTAATTTCCCCCTCCCTCCCTTTTAACTGTTTTTTTTTAAACCATTTTTTGATTATTTTTCCCCATTGCTGCTTATCTGTGTAAAATACATTTCGTCATTAAGGAATCCCTGGCACAATGAGTTCTGAGAAAAACGCAACCACGCCACCCCCCGTGCTGTGCGAGAACAACTGCGGGTTTTACGGGAACCCCGCGAACAACAACTTGTGCTCAAAGTGCTACCGAGAGTTCCAAGAAAAGAAAAAAAAAGAAATATCGGACGTGGAGAAGATGAACGAAAAGAACATCTCAGAAAATTTGCATAATTACAAAAAAATAAATAGCCTAATGGAGCCGAGTTACATAAGCGATAAGCAGATGGAAGCGGAGAAGCCAACC…	457	hypothetical	XM_001614937.1| Plasmodium vivax SaI-1 hypothetical protein partial mRNA	748	403	0.881838	0.53877
C3155_comp1048_c0_seq1	CGACGCTCTTCCGATCTCCACAGAGGAAGAAGGAGGCTCTTCTGAACGCAACCAAAATAGCAGGGCTAGAATTACTAGGGTTAGTGAATGGGGTCACAGCTGCTGCTATACATAATGTACACGACCTTCCGTTGAACACCACCAAGCTAACCATGTATTTGGATGTAGGAAGCAAAAATATTAATGTGGGGATCGCAACGATTAGCCATGTGGAAATTGACAAAGTGAGGACGAGAAGCGTTCAAGTCTATGCATGTGAAGTGATAGAAAATAAATCAGGGAATCAAATTGATGTGATGCTAGCTGAACATTTGAGGAAGAAATTTGAAGAAAAACATAACTTATCCATTTATGACGATAGAAAAGCCATGAGAAAATTAGTCCTCGCCGCGAATAAGG…	469	hypothetical	XM_001614170.1| Plasmodium vivax SaI-1 hypothetical protein partial mRNA	2936	452	0.963753	0.153951
C3168_comp69476_c0_seq1	AACTCCCCAAAGGTTTTGAGTTCCTCCAGGGAAAGATAGAACAAGAAGGGAATGCACACATGTCCACAGAGGAGGGACTAACTGTAAAAAATGAAAAAATCGAAAACAACGCAGAAGCTTCCCTTGGAAGTATAAATGTGAATATCCCTCAATGGGGAAACGACCTCAACAAGTTTAGACAAAAAAAGAGGCTATCTAGAATGCTAGCCGCTAAAGGAAAAGATCAGCAGAAGGGACCTGGACCTCTTAGGGGAAAACCAGGAGGAGTGTTCATGCCTCCCATGATGCCGGCTGCACCTATGGGAAGTATGCTTGGTCTAAATGGAAAATTCTCTCCAGGAATGAAACCAGCAATGCCTTGGTCTCCACTTGGAGCATCACCATGGAATAAAGGAAAAC…	838	hypothetical	XM_001614092.1| Plasmodium vivax SaI-1 hypothetical protein PVX_082710 partial mRNA	1626	805	0.960621	0.49508
C3172_comp4557_c0_seq3	CCCATCATGCTTCTTCATCACGACCTCTCTAAATTGCTGAAGCATGTGTGCGGGCACTACGTCTAGGGATACCCCCTTCTGCTTCACCTTATCGCTCTCCTCCGGCTTCATGGTGTATCCATTAACAACCAAAATTCCGAGGAAGTCAAACCAGCCTCCGTACACCTTATGCATGGAGACCTTCTTCTTCTTCTCCTCATCCACGTAAATCGTTTGCGTAACTTGGGAGATCTCTCCGAGGAGCTCCATGTCTAGAAGTCTCTTCGTCTGGTCATAGGCAAAGGGGTCCTCCTTATACAAATACTGGTACTCATAATTTTTAAAAAAATATTTTTTCTTCAAACTGCCAATCATAGAGTTCATAAGGAAAGAAAACTTCTTCTTAATAGCATTGTACTT…	1076	hypothetical	XM_001608469.1| Plasmodium vivax SaI-1 hypothetical protein partial mRNA	3399	1060	0.98513	0.311856
C3177_comp879_c0_seq1	GTGTGCTCTTCCGATCTCAAGAATAAAAAAGGTGCAACGACGGAGGAAGTCGACACCTATCCGTATGGAAAAAAAACAAATGGAAGTGAATTCCCCAGGATGAATGGCAGCGAAACGGGACACTACGGATCTAACAACACAGGATCAGGTGACCATAATGATGAAAACGGATACACGCCTATCATCGTAAAGTATGACAACACGCATGCTAAAAACAGGGCAAACGAAATTGAGGAAAACCTAAATAAAGGGGAATATTCTAGAATAAAGATGGCCAAGGGGAAGAAAGGGCAAAAATCAGGGGGATACGAATCTGACGGGGAAGATTCAGATGTAGATTCCTCCAACGTCTTTTACGTAGACAACGGACAAGATATGCTAATTAAGGAGAAGATGTCC…	470	hypothetical	XM_001615819.1| Plasmodium vivax SaI-1 hypothetical protein partial mRNA	7175	434	0.923404	0.0604878
C3179_comp4879_c0_seq2	AGATCGGAAGAGCGTCGCCCAAGTTGAAGCACATAAAGAAAACCATATAGCTGGCCGCCCCTGGGTAGGGCTGCTACTTATGCATGGGAATGTTTGTTTCGGGGGGATACACGGATGTGCGTGGGGATGCAGATGGGGAAGTGGACGGTCTAGAAGAACCTTTTCGCAGCTTGACGCTGAGGGATGGATGCTCTTTGCGAGCTTATAGACATGTGAAATGGGTCCCACGCAAGTACCGCTAACAACTTCCAGCGTGAGTAGTGAAGAGGGAAAGAGATCATGCGGGGGGTTATTTACAAATAAGAAAAAAAAAAAAAATCTTTATTGTGTGCACATATAGCTCGGGGAGCCCACTTAAAAGAAGCACACAATTTGCACACCCGTCACGCAAATTACGGC…	586	hypothetical	XM_001616371.1| Plasmodium vivax SaI-1 hypothetical protein PVX_115155 partial mRNA	1806	566	0.96587	0.3134
C3194_comp4029_c0_seq1	CGACGCTCTTCCGATCTCCTGGGGATACGTATCTCATGTTGTTATTGCTGTTGTAATATTCTGGGACATCACTGTTTCTGTAGACTCTTTCGTGCATTTGTGGGTCAGAGCCAGTTTGGCTTTGGTAGCCGTTACTCCATTGGCTGTTTTGAGAGCCGAAGCTATCTCTGCTGCCATCTCTTTGTTCATTTGTGTTGTCCCCATTGACAAATTGGCTTTGTTCACCTTGAGAGCCGAATTCTGATCTTGCATAATTACCGTTCACTTCAGAGAGACATCTTATATTTTTTGAGCCTACGGCTTTTCCAAGGCCATTTTCGTTAATTCCGTTGTTGGCGGAGGTGTAAATGAAGAGGGTGAAGAGGGCAATCTTGACGATGTGGTTAAAGGTATTCATTT…	747	hypothetical	XM_001615991.1| Plasmodium vivax SaI-1 hypothetical protein PVX_113245 partial mRNA	1736	716	0.958501	0.412442
C3195_comp3533_c0_seq1	TCCGATCTCCCCAGTTCGTCCACCAAATTGTGCTTACCAAAATTGGTTGAAATTTCCTCCTTAAAAAGTTACCATACAAATCGTCTCTGAATGGCTAAGCGTTAGTAAATTTATGCAATCCCTGTAAACTTCTTTGCATCTATCGCCAACACGTATCTCTCACGCCATACGTTTCTTCTGGCACATTACCCACACCGTCTGCCCCCCTTCTTCTACCCACCGCGCCAACCATGCATTCGATCAAATGGGCACTCCCCATCCTTCTACTTAACATCCTCCTGAGTAGAAGCGCCCCCATATTCTTTAACAAAAATCTGGACAAATGGACAAAGGAACTTTTAAAGGTCTCAAAAAATGAATACAGCAATTTCGACGAAGCGAAAAGTTTGGCCAATAGAA…	550	hypothetical	XM_001614531.1| Plasmodium vivax SaI-1 hypothetical protein partial mRNA	1559	541	0.983636	0.347017
C3196_comp2388_c0_seq1	TGCTCTTCCGATCTAAGTGGCACACTAGGCCAACAGAAATTGTCTACAGAAGAGTTATCGGCAATTTTAATTAATATACTGAAAAGAAGGAGATTGATGAAAAATAAGCGTCTAAAGAACAAAGCATATTTAGCGTGCGCTAAGAATTTATATAGAAAAATGAAGTACATAAATGAATGCGGTTATTTGAACAACTATACATTACCACCAAAACGTGAGAATGAGAATAAGAATAAGTATGAGAATGAGAATAAGAATGAGAATAAGAATGAGAATGAGAATGAGAACGACGTGTACATAACAGAGGACGACAATGGCTTATTTAAAAAAATTAATGCTATAAATAGCGATGATTATATACCCGATGAACCTAAGTCAACGATAGTTGATGAATATGAG…	797	hypothetical	XM_004222973.1| Plasmodium cynomolgi strain B hypothetical protein (PCYB_104240) mRNA, complete cds	4236	440	0.55207	0.103872
C3216_comp93788_c0_seq1	TCTTCCGATCTCTATTGGAGTACAATTTGGCGTCATTTGGATTTCTCCTGATAGCTTCATCATATTCCTTCTTGGCATTTGGGTAGTCATTATTTTTAAAGTATTCATTTCCTTTATTTTTATGCTCTTCAGCTTTTTCTGGGTCGATATAGGCCTCCCTTTCTTCTTTTTCTTTTTTCCTTTCCAATTCTTTCAGGGCGTTTCTGGTGGCTCTATTGTTATCTTCAACGAGCGACTTTCTATACAGATCGGAAGAG	257	hypothetical	XM_001616581.1| Plasmodium vivax SaI-1 hypothetical protein partial mRNA	2271	234	0.910506	0.103038
C3218_comp4143_c0_seq2	TGTGCTCTTCCGATCTTGTAGGTGTCGGCGGCGGCGCGAACGCGTACCTGGACAGGTCCCCCAGCACCGGGCACAAGGTGTTCGGCTTTGAAAGGAGCAGAAGGGAAATCAAGCCCAACGAGTACTACGACTACTTCATGAGCGACAAAAACTTGCTGACGGGAAAGGACAAGTTTCACAACATTGGTGAGAAGAGGAGCGTCTCCAACACGACCTTCGGAAGGGGAAGCAAATACTACGACCATTACGGAGACCAGGAGGATAAGAAGAACACGAGCGATAATGACATCTCGCTCATTAAGAAGAGGAAGCACGGCAGTAAGAGAACCAAGAGTAATAACCTCTCCAGTGTGAAAAATTTTAGCAATCTGTGTAGCAGCAATAAGAGCGACATGAACA…	429	hypothetical	XM_001615064.1| Plasmodium vivax SaI-1 hypothetical protein partial mRNA	10068	401	0.934732	0.0398292
C3230_comp3720_c0_seq1	GTGTGCTCTTCCGATCTCCACGGTGGAGAGGCTACTGTACATAAACGTTTCCGCGTGATGTCTCTTCTTCTTGTAGACGCTCTCCGGCTTGCAGTAGTTCCCCCTCCGTCCACATGCACTACAGGCCAGATCGCTCGAAACGTTGTTGCCGAGAAAATCCCTCTCATTCACGACATTCCAACAGCCTTCGCTCACGGGGCTCCAATAAACCAAGCCCTTGCGAGCGTCTACTACATCGTTGCCTCCCTTGTTGCTCTTCTTGTGCGGGTGCATGCTCATCTTCCTCTCACAGCTGGAGGTACTACGAGTGTTTTTATACGGGACGATGGAGTCATTACTCCTTTGGAATTGGTTCACTACGCCCCCGTTTAGAAGGAGTCCCTCATCATTCGAGAGATC…	410	hypothetical	XM_001616478.1| Plasmodium vivax SaI-1 hypothetical protein partial mRNA	5987	379	0.92439	0.0633038
C3245_comp4515_c0_seq1	CGACGCTCTTCCGATCTATTTCCGCAAAAACATAGTTATATCATCTGACAAACCGCTGAGCGTATTCACAAGCTGATCATTTTCCTGCAACGAATTTGTCATGTACTTAACTAAGTCTTCAACTTTCTCTTTCTCCTCATCAACGTCTGTGTGTTCTTTGATGTGGGTCATGTGTATAGTTTCATCATTCAGTAGGGAACTAAATCCCTGTTCTTCCCCGATTTCTTTTGCTTCTTCGTCACTACCATATCGATACACAATTTCTTCGTCTTCATCTTCTTCAGTGTTGTTGTTAGGGCCCTCGTCAGTGTCCTCAGCAACATGGTTATCCTCGCCGTCATCGAAAACCTCATCTTGAACTTCTTCCCGCAAGTCATTCATAGAGGTTTGCGCTTGCTG…	873	hypothetical	XM_001608364.1| Plasmodium vivax SaI-1 hypothetical protein PVX_110945 partial mRNA	1032	466	0.533792	0.45155
C325_comp2920_c0_seq4	TTGCGTTTCGGAAGAAGGCCCTGCCGTCTGTGTTCTTCTCGCCGGGGGATCCCGCTCCCAGGTAGGGCGAGTTGAAGCTCCCGTTGATGATGTTGTGCGCGTCCGAATTAACAATTTTGTTAATCAGCGTTTGGCAGGAGTCCTCGTTGCCGTTGATCTCCAGCATCGTTCTCGGCGCGGTCGTCTGCAGCATGTCGTCCGCGGAATAGTACTTATGGGCATCCTCCACGTCATGTTCCTCCTGGATGGAATTGAGGACGGCCTTCTTCAGATTCTCCAGTCGGTCGATGTCCCTATTCAGCTTCTTAATGGTCGTAATCAACTGCTTGTTCTCGTCCGCCAGCTGGTTTCCCCTCTGCGTTGATTCGATTAGCTGAACCTCCAAATTGCTATATTTTT…	783	hypothetical	XM_001614629.1| Plasmodium vivax SaI-1 hypothetical protein partial mRNA	1021	580	0.740741	0.568071
C3262_comp161_c0_seq1	AATGAGGCGATATTATATTCGCAGCAGGAGCTGGCCCCATACGTGAATGAAAAGCCATCCCTTATTAGCGAGATCGATGACGTCATGATGCTCATGGCATACCAGGACTTTAACAGCGAGGAGGCCAAAAAGCTAATCCAAAAAATCGAGAAGAAGAAAAACACCCTGAAAAGGATCGACGACATCATCTTAAGTTACTACAACGTGGACAGTGAAAGCACACTGGAATATATCGTGAAAAATATCTTCTTCACGCAGAATGTGTTGAGTTCGAAGTACCCGTGCAGCATCCCCAAGCTGAAGAACCTGAAGACCGGCTACATCGAGTATTACGAAAAGCAGAAAAAGAGAAAGAAGAAAAAATCGAGCCGAAAAAGTAGGCACAAGGGCAAGTCCAAG…	475	hypothetical	XM_001614101.1| Plasmodium vivax SaI-1 hypothetical protein partial mRNA	1584	465	0.978947	0.293561
C3266_comp71944_c0_seq1	GTGTGCTCTTCCGATCTTGCGCTTTACTTCTGGCATTGTACTTGGCATCGATTTTGATCAGTTTATCTTTTAATTGCTTTCCTCTTTTGACAAACTCGTCGTAGACAAATTTGACCTTCTTCCCCTTCTTCCTTCTACCAGCGTTTCTAATTTGTACGTTTATCAGCTCTCTATTATCGTACCAGAAGAGGTACTTATAAAAATCCGTGTACAAGTTCTGCTCAAAAATGAGGCTTATATAATTAGGGCTAGATCGGAAGAGCGTCG	267	hypothetical	XM_001615819.1| Plasmodium vivax SaI-1 hypothetical protein partial mRNA	7175	232	0.868914	0.0323345
C3289_comp63401_c0_seq1	CGACGCTCTTCCGATCTATTAACGTTCTCCTCGACGGGTCCTTGGAGGACGATATGAATTATGTGCTGGAGAGGCTGAAGGTGTACAACAAGGACAACCTGTTGCCCACCACGGAAGCGGGAACGGACAATTCGTACGGCTACATGGCGATTGAAATATTATGTGAGAATAACGACAATGTGAAGGAGCTAGTGAAGAAGGGATTCCACACGAGCGCTTTTCATTCGCTGATTAAGCAAGCAAATGAAAATGTGAAGCATTACTCGTGCCGTGCTCTGTGCGCCCTTACGAAGAACCCAATCGGGTTGGAGCATGTGATTAAGGAGATAAAGGAATATCCAAATGTGATTAGCAAATCGGTTGGCGATCTCTGCATGGAGAAGACGCTTGAGAAGGAGG…	474	hypothetical	XM_001616350.1| Plasmodium vivax SaI-1 hypothetical protein partial mRNA	7734	452	0.953586	0.0584432
C3296_comp4747_c0_seq1	CTTCCGATCTATTCTGCTTTACTAATTTCAGTTATGTATAATCCCCATTGTATTGATTAATAATACTTTTCATTTTGATAAATATAATACGCCCTTTTTGGTATTATCTCTCTTCCATTATACAGCAACGAATTTAAGAAATCCAACGCTTACTAAACTACTGTTGCAAAAATAACTCCAACAATAATTATTGGTAACGCAAGCAAAGCAAGTGATACTAATCCTCTACCATAAATTGGTAACCCCATAAACCTCGTTACCCATGGGGTTATATATCGCGCCCGGAATCCCCCGCAGCCGGAATATGGTGAACAATGCAAATTAGTATGGGCTAGTGCACTGTGAATAGTATCATCAATTACTGCCTGTACCATCGAGTACCCTGGTTCACATGCATGT…	1058	hypothetical	XM_001616432.1| Plasmodium vivax SaI-1 hypothetical protein partial mRNA	1738	1021	0.965028	0.587457
C3298_comp4859_c0_seq2	TCCGATCTGTAATAAAAAAATGAGTCATAAATTACCTATTTTACTTGTCATTAACCTTTTCCTCCTGATAACTTTTGGCGATGTGGTAAAGGGAGATAACATTATTAATAAAAAAAAGGATATATGGAAATATAGATTTACTGTAGGAAAGGGAACTCCCAAAAAGAATGAAGATTTCAATGATAAAAATAAGGATAAGGATAAGGATAACAAGAAAGATAAAGATGATTTCCTAACGAGCGGCAACCATAAGGACGATATGAACGACTCCCGCAGCATAATGCTCTTGAGAGAAATTTACGAAAAAGACAACCAACTGAGTATCATTAACAGAAAAAAGAAAAAGTATAAAACAGCTACTTTCACCTTGGGTACTCTGATAACCATAATAGCATTACG…	838	hypothetical	XM_001614814.1| Plasmodium vivax SaI-1 hypothetical protein partial mRNA	1197	829	0.98926	0.692565
C3315_comp67558_c0_seq1	ACGACGCTCTTCCGATCTGATAGGGAGAAGGGGAAGGAGAAGGGGAAGGAGAAAGAGAAGGAGAAGGAGAAGGAGAAAGAGAAGAACAAGGAGGTAAAAAAGGAGAGCAAAAAAGAAGCAAACAGTGAGAGCAGCAAGGAGGAAAACAAAGAGAGTGGTGAAGAGGAAAACAAAGAGAGCGGTGCAGAGGGAAAGGGAGACGATAATGACGACGAGAAGGGAGAGGGAAAAACAAATGGAGAGCACACCCAGGGAGATAAAGAAGGCACTGAGGAAGGGAGACGCAAAGGTGAAAAGAACGGTGTAGACGGTGAAAAGGAAATGCCGAGCGATGATGAAGGTAAAAAAATAAACAGGATGAGAAAGCGCTCCGCGACCCCTCCAAGAAAAAATGGAATG…	450	hypothetical	XM_001616939.1| Plasmodium vivax SaI-1 hypothetical protein partial mRNA	3169	320	0.711111	0.100978
C3320_comp4245_c0_seq1	ACCAGTTTGAGAAATGGCTTTGGGCAGACTGGCAATTTGACCGGTCATGGGGAGGGGTTCTCCGTGCAGGGGAATGACAATGAGGAAGCGGCACCTGGAGGGCCCGACCATGGAACAGATGCGGCTTTGGGCGATACAAGGGTATCAGGGGCAGACGCGGCAGTGGCAGCAGCAGCAGCAGCCGCGGCTAAGACCTGTCCGGGCAGTGTACAAGGATGTAAAGGTGAGACGGGATGTACTCACGAAAAGGCCACCTCAGCTGTCAGTCACTCTACTTGTACGAAAGAAAAATGTGAACATGAATCAGCCGACTGTACTGCCAAAAATCCCAAAGACGAATGTGACACATGCAAGAAATATGTTGGCAATCCATGCCCAGGGGAAGATAATAAAGGATGC…	1302	hypothetical	XM_001608367.1| Plasmodium vivax SaI-1 hypothetical protein PVX_110960 partial mRNA	2013	893	0.685868	0.443616
C3326_comp66606_c0_seq1	GGACGACGGAGAGGACGACGGAGACGACGACGGAGAGGACGATGGCGAGGACGACGGAGACGACGGCGAACACGCGAATGAACAGTTCGATCAGTACGAAGAGTACGACGCGGCGGCAGAGGAGGATGAGGAGGAGGACTATGACCAGTACGATGGGGGGAACTCCAAGGATGAGATGGGTGAAGCGGGCCAAATGAGCGAAGCTGACGAGATGGGAGCAGCAGAGATCGGAAGAGCACA	240	hypothetical	XM_001614489.1| Plasmodium vivax SaI-1 hypothetical protein partial mRNA	8886	203	0.845833	0.0228449
C335_comp63192_c0_seq1	CGACGCTCTTCCGATCTGTAAAGGTGGCATGTTCGATGGAGGTGGCTTCATGCCATCACTTAAGCAATCCCCAGATATGTCATCTTCAAATAAGAGTATTTTCCTAACGGCCATCCCCAATAGCAATGCCACCACCGCAACGAACGATACCACAACGAATGATACTACTACTGCCACACTTGAGGATATTAATGGGCACGTTAAACAGAACAAAGCGGGGGAGAATAACTCCACTGGGGAGAAAACCAAGAAGACCATTGGAAAAGGCAGAGAGAGGAAGAAGGCAGACAAACGAGAGAGGGCGCCATCTACGCGAATACAGCCTGCTCGAAAATGCACACAAAAAAAAATATGCTACA	359	hypothetical	XM_001617051.1| Plasmodium vivax SaI-1 hypothetical protein partial mRNA	1143	342	0.952646	0.299213
C3351_comp3649_c0_seq4	GTGTGCTCTTCCGATCTCTCAACTGCAACGGAGACAACGACGGTGTTCAGAACCAATTCAGCGTAAGAGCCGGAAGAATGCTCTACGAATACGACCGCCTCCACAACGAAACTGACGGCAGCATGACCTCCCTTGCGAGCGCTGACAGCATCTTTAGCAGAAGCAGCGCCGGTAGTGCTGGTAGCGTCCTTAGCAGAAGCAGCGCGGGCAGTGCTGGCAGCGTCTATAGCAAAAGCAGCGCCAAAAGAGCCTTCGGTAATGACTTTGAAGGCTCTATAGGTACCACCAGTCTTGATGATCTCAAAAGCGCAACATCCTCATCGAGCACCTTTAACGTGGACACTAATAGCGAAAAAAGCTATGATGATGATGCCTCCGAGACTCAATCGACGACAGATG…	1667	hypothetical	XM_001612643.1| Plasmodium vivax SaI-1 hypothetical protein PVX_001670 partial mRNA	1975	1608	0.964607	0.814177
C3352_comp65454_c0_seq1	AAAAGTTTAATTGAAAAGGCAATCCTTGAGTCGAAGCTCCTTTTAAGGGATGCCCAGGGTAGTAACCCTAATGAGGAGGAGGAGGAGGAGACTTCCCACTCGGGTCAGGCACACGTGAATGCACTCCCCACAGGGGAGAATCTCTCCCCCATTGAAATAAAAAACAAGCTGGACGAAGTTGTCCATTTTGACTGTAACTTGTCCGAAAATTTAGAGGCCATTTTTAAGGCCCAAGTAGGCATTTTAGAAATGACGGATGGTAAGAAGTTTTTTACCGGGGGGATGGACTCCTTGGAGGGTGATACCCACGGGGAGAATATCACAGTCAAGCAGACGGCCAACCGGATGGAAAACCAACAGGAGCAGGATGAAGAGACCAGGGAGGAGTACTTCCCACAC…	440	hypothetical	XM_001615067.1| Plasmodium vivax SaI-1 hypothetical protein PVX_090125 partial mRNA	1440	423	0.961364	0.29375
C3356_comp106241_c0_seq1	TTCCGATCTCAAAGTTCCACCACTACAAAGCAGCGCCAAGCATATGCAGCCTCGCAGTTACACTACCAAAAAATGTCTACCATTTCCCCCCAACCCCACTGCTAACATTCGATCATAATGAAAGATGAATCGTAAAAGAGAAAACCAAGAAAATGAGGGGGAATATGAAAACATTTTAAAAGACCGCAAACTGAAGTATGAGAAGCTGCGGAAAAAAAAGTGCCCTGCATAACAGGTTTATCACGCCCATAGTTAACCTAATAAATAGTGTGATAAACTTCCTGAAAACCCTTTTTAACATACTAAGATCGG	312	hypothetical	XM_001616864.1| Plasmodium vivax SaI-1 hypothetical protein partial mRNA	958	294	0.942308	0.306889
C3359_comp4779_c0_seq1	CTTTCGCTACCTTAATAAGATCATCATAAAAAGATACCTTATCAATTTTGGTCGTCGGTGTGCTATAAATTTCACTTATTTTACCATATAACCAATAAGGTAAATAACCACAATATTTATTAGAATCTGTTTGCGTACTCTTTTCACGTATTTTTTCTAAATAATATACGAGACTGCTACAAAGTTCTTTGGCTTTTGGATTTTTTTTACCGCTTTCATCGAATACATTACACTTACTATCAAATTTTGTAGATTTTTCATTACTTGCAAAGAAAGCTTTATATGTTTTATCAAGCTCTAAACTACTTATTGTTTCCTCCAATTGTTGCTCATTTGTCTTCGCCATCTTTTCTTTTGGAACATTTAAAGTTTATCAAATTGTACAATTTTCCCAGCAAG…	489	hypothetical	XM_001612637.1| Plasmodium vivax SaI-1 hypothetical protein PVX_001640 partial mRNA	684	318	0.650307	0.464912
C3361_comp3064_c0_seq1	TGACTACTTCAGAGAATGCTGAAAGAAAAAAGTACTGGGAATATATAAAGGTTTTTTTTGATTTATATAAAGATTTGGAACAAAATAAAAGCTTGTCTCAGGGATATAGAGACGAAATAAATCTTTTTAAAGCAAAATTTTTTGGAAATATTGATGAGTTAAATTTAATAAATAGTAAATGCCCTGGAAAGTGTCTAAATTATGTATTTACTGACAAATATAAAATATTTTGTTCATCAGACGAAGCACAAAATAGAGCCGATTCGAGTGATGGACCCGAATCATGCGGAACTGAAAGGAGCTTTAATCCACATTACAGTTCAAATGAAAAGAAATTTCAGGACATTATTCCTAAAGATTCGGATTTAGAGAAAGCCTATAATGAATTAGATGAAGTGG…	614	hypothetical	XM_004227658.1| Plasmodium cynomolgi strain B hypothetical protein (PCYB_002370) mRNA, complete cds	2091	526	0.856678	0.251554
C3363_comp3688_c0_seq2	CCGATCTCTGCAAGTAGCTGCTCGGGAAAGGAAAGGCTATTTAAGGACATGTGCTACTACGATGCTGTGAATAACTACGTGAGTGTTCTTAACAAAGCGGATGAGTACAATGAGCACTACAGTGGCAACTTCCTTTTCGATGGGCTCAAAGATTTTATTGCTTTTGATTATAAGTCCCATATGGACGTCCACGTGTTGACCTACCCCCTGAACAACACCGTCTATGTGCATGTAGAAAAAACGAATCTGACCATTAACTTGCCAAAGCCCTTCGGATTATGCATGGACACCTACAACAGCACAGAAAACAACGTCATCGTGTACATTACGGGAAACGACGATGCGCAGAATTACGTCAACAGGTGCGTTATTAAGAAGGCAGAGCAGTCCTACCAGTGC…	782	hypothetical	XM_001615135.1| Plasmodium vivax SaI-1 hypothetical protein partial mRNA	2638	760	0.971867	0.288097
C3369_comp82282_c0_seq1	GTGCTCTTCCGATCTCATGAACGCAAACTACATGATGAACGGAGCCGTGCTGACCAATGGCTACCACACCAGTGACTACGTAATTAACAGAGAGAGCTACCCACCTGACATGATGCCTCAATTTAAAATAGACCAGGGCGGAAGCGCATACAACAATACAATGCCAATGAACAGCATCATACATACAGACCCAAATGAGTCTATAAACATGCAAGGAATGAAGACGTGTCTGGAAACGACCACCGGATTTGATAGTTACAGAAACTTAATGAATTATAACAACACACAAAATACAATTCAAGCTAGCCAAGTACCATTCCATTTGGACGATTATAATTCTGGGGCAGACCTGATGTACATGAGTCATCCACACACAGGTGATAACTTCTCCCCTGATTA…	440	hypothetical	XM_001615379.1| Plasmodium vivax SaI-1 hypothetical protein partial mRNA	1986	410	0.931818	0.206445
C3383_comp39226_c0_seq1	GACGCTCTTCCGATCTCATGTTTCACGGAAGCTTTCCGAGTTATTACGTCGATGATGATGATGATGTGGAAGATTTTCTTAGGAAAGAATCAAAAGTCGGTCAAGAGCCCAAACCAGATGAAAATAAAAAGGAGGAAGTAGACAACACGAATAAAATGCTGAATTTATTTCAAGTGGTTATGATCATCGTTCTTTTGTTGCGATTAGGCAGGAATCGCTGCCCGAGGCTGAAGAAAAAGCACGAGGCGAGGAAGCAACTATTAAAATTCCTGGACAAGGTAAACACCAAAATTAAAGAGGACGATAATAAGATGGAAAAGAAGTTAAAAAAACTGGAGGAAAAAATCGAAAAGGAAGAAAACGAAATGGAGGAAAAATGGAAAAAGAAAAAAGAAAAAA…	558	hypothetical	XM_004222215.1| Plasmodium cynomolgi strain B hypothetical protein (PCYB_091020) mRNA, complete cds	1269	374	0.670251	0.29472
C3387_comp27038_c0_seq1	ACGTGTGCTCTTCCGATCTCAACGATTTGCTCTTCATCGTGGAGTCCATCTACCGAGACATCTTCAAAAATTTCTACCGCATTGGTAGCTCACATGGGGACCTTCCCAACGCTCAAAATATGGACAAGGTGCTAGCCACCACCCCATGGGTTCAGAAAATTTATCCCCATTTTGCCAGCACCTACGATTTCTTAAGCATGAAATATGGAATCGCTCTCTTTTACAACACGTACCACATGGCGGTGAACTTCTTCCAGGGGGACACCCAG	269	hypothetical	XM_001613977.1| Plasmodium vivax SaI-1 hypothetical protein partial mRNA	7989	250	0.929368	0.031293
C34_comp3640_c0_seq4	GTGCTCTTCCGATCTGTTTTAAATGTTGATAAAAAAAAAGGCGTGTATGATTTATGCAGGTGGATAAATGTGGATGATGCGTATGTATGTGTGCTTAAATAAATTTAAATAAATGGCCCAGTGAAATTTAAAATATTTCTCGACGTGTAAAATACAGCACACTTTCACTTCTTTCACTGCTTTTAAAACTTCGTAAATTGCTCTTCATTAAAATGGTTGTGTTGTGTAGGTGCGGGGATGTGTGTATTAAAAATAAATTGCTTTAAAACCTATTTCGTGCTTGCATCTCATGCTGAACGCAAAGCAGTTCTCTCTCTGGTGGGTTAAAATGGCGTGTTGTGCAGGAAATAAATGGATCACGCGGTGTCATGTAGATATGTTCATATATGTGTCTATATA…	721	hypothetical	XM_001617125.1| Plasmodium vivax SaI-1 hypothetical protein partial mRNA	3146	706	0.979196	0.224412
C341_comp4685_c0_seq1	CGACGCTCTTCCGATCTACCATGATCACCAGGAATGTAATATTTAGTACCATACTGTAACATTTCTCCTAAATCAGTAAGAAGTAAATTTTTTCCAGGTGTTTCTTTTTTAAAATCTTCCATCAGTTTCATATATACACCGTCATTCCGTTTTGCCCTTTCTTTTGCATTTATAATTACTTCATGAACGGTTTTATAACAGGGTGTAGAAGCATAAGTAAGAGCAATCCAAAAACCTAAATATGGAAGCAGATCTGCTGGTCGATATCTCATATAATTATCGATATATCTTTTACAAGTGTAATCTTCGTTTAAGCATGAGTCTCTCCAAGTATAATATACTGGAAGCCTTTGTGTAAGTTAACCAACATACTTAAGGCATGCCTCATGAGTTCTAGCA…	997	hypothetical	XM_001615106.1| Plasmodium vivax SaI-1 hypothetical protein PVX_090320 partial mRNA	639	565	0.5667	0.884194
C3430_comp817_c0_seq1	CGACGCTCTTCCGATCTAGAAAGAATTATAAATTTGTTAGATGAAGATGATGAGTCGTTCAAAGAAAGATTTAACGCACTAACACACGATGGGATATTTAGAAAAGAATATGATGAGTTGATGACCGAGTACAATCTTGAAAAACTGTCGAATGCACTAAAACGGTATGATGACTTTGAAAAAAGAGTAAATCCCTTCAAAAATAATAGGCGTAAAAAATCGCTTAGGTATATAAACGGTGATAATGAATTGAAAAATCAATATGACGAATTTAAATATTACGATGATGATTACGAAGGAACCAATCGTGCATTCTATTATGTAAATGACTTTCGAATAAGGCAGAGAGCAAAGAGGCTCAGATATCCCCAACGGCTTAGAAGGAAACCTAGAGCGAAA…	583	hypothetical	XM_001612992.1| Plasmodium vivax SaI-1 hypothetical protein PVX_119220 partial mRNA	1989	548	0.939966	0.275515
C3454_comp4376_c0_seq1	AAAAAAAAAAAAAAAAAAAAATTCCGCCAAGCTGATGAGCAGTACGTACATGAAAGGGAAAAAAATGAGCAGATCAGATGAGATCAGATCAGCCGAGACGCACATGAAGAAAAAGAAACAATTAAGGAAGTAAGAAGAAAGTAAGAAGAAAGTATCACCGCCCCCTCAGTGCATCGTTTTCATTTTTGTTACATATATGCATATGATTTTACGTGCACGTGTGTACATAACTGCTTTGAAAGAAAGAATTATCCTTGAGATCGGAAGAGCACA	273	hypothetical	XM_001615357.1| Plasmodium vivax SaI-1 hypothetical protein partial mRNA	2477	126	0.461538	0.050868
C3463_comp2757_c0_seq2	GTGTGCTCTTCCGATCTCCTGTCTGTCAGTCTCTTCATTGGGGGGTAAATTAGAAATTCGTTGAATAGCTGAAATTCTACTATTCTGTATAGCGATATTATATCCGTTTTGGATCCTATGAATCCCTTTTCGCTACTTGACTTGAGCTTCTGCACCGTTTCGTTAATGTCCAGAAGCATTTTATTAATAAATGGATTCAAATGGTGGTTCTTTATAAATTTATTTTTGCCCTTCATTATTTTGAGCCCCTTTTTGATTATCTCCACTGGAGAAACAACAGAAAATTTGTTTAACGAAATTATGGTATGCACAATTTTCATTATCACGCTGAAGTTTCTATATATGAGATCGGAAGAGCACA	361	hypothetical	XM_001613994.1| Plasmodium vivax SaI-1 hypothetical protein partial mRNA	7675	328	0.908587	0.0427362
C3486_comp43382_c0_seq1	TGTTTACATGGATGCGTTCATGCAAACGATAGTTCGCGGAGGTACACCAACACGTATTTGTACATGTGCGTATACGTGTTCGCCTACAATTTGCCAACAATTTCGGCCAACGTGAAACACCAGAGAGAGGAAAAAGGAAAAAAACAAAAATGAGCTGCATGGATGTGAAGCAGGAAAATGTCCAGAGCAATGAAAAAAACTTGAACGAAGCCCAAAACATTGCAGCTGCGGATGGAGGCAAGAAAAAGGGAAACGATGACGTGAAGAGTAGGTACAGCAAGAACCCCCGAAACAACAGCGCTTCGAGGACATACAACCAGAGATCGGAAGAGCG	334	hypothetical	XM_001617006.1| Plasmodium vivax SaI-1 hypothetical protein partial mRNA	3459	171	0.511976	0.0494363
C3490_comp4229_c0_seq1	AAAAAAAAAAAAAAAAAAATTCATCAGCATAGGCAGAAGCATAAATATCGCGCACTTGTTATGCAAAACGTTTCTGCTCCAATTTGGTAACCTTCCCCAAGGGGGTAACTCTCCACTTCATCAAGCAGGTTACAATTTTGTTTATCTCATGCAGACGAGGGGGTTCTTTCCACCTCTCTGAGTAGGCTGCATTGTGTGGGATTAAAAGTCCTTTAACAGAGGACCAGCCCGTTTTCCGATTTTCGTTTTTCTCTTCAAGTGCTTTTTTTTTACGGTCTTCAGATGTGGCATTCTATAGCGATGCTGCTGCTGTATCACCACCCATATGACGGGGATTTTTCCTTCTGTTCATTCCAACGGTTTGACTTCTTTCCTATGGGGGAAACTGCCCCGATTGGC…	697	hypothetical	XM_001612621.1| Plasmodium vivax SaI-1 hypothetical protein PVX_096975 partial mRNA	2305	687	0.985653	0.298048
C3497_comp3293_c0_seq1	TGTGCTCTTCCGATCTGTGTAGGTGTGTAGAACTGTATGCTACGCATATATATATATGTATGTGTGTACACTCTGCTGTTGCGGACGCGCACGGGATGCAGAACGGTAGAGCGGCCCCTTCAATCACACGTGGCGCGTTTCGAGCGCTGCCTTAAATGCGGACCTTTTATTTCCCCATTTTGCTGAAATGGTAAGATGAGCTGCTCCTCCGCAGCTTATGCCTTTCTCCTTTGCGCATGCTGTCCAAAAAGCAATTTCGTGATTTGCGCTTCAGCCACCAAGTGTTTCTTCGCATATCTGTGCAGGGGTAGACTCCCCAGGCGTTTTACTTTTTGCTCTTGAATGGCCTCCGTTCTACCATTTTTGGAGCCCTCCGCGTGGTGCTAATCCTCAAAAAGA…	692	hypothetical	XM_001617196.1| Plasmodium vivax SaI-1 hypothetical protein partial mRNA	1138	659	0.952312	0.579086
C3499_comp34580_c0_seq1	GCGTGTAGCAGTCGCCTCCGTGAGGATGACAACGGGGAGGACCGCGACGGCGCAGATCACAACGGGAAGGAGCGCAGTAACGAGCGCAGCAACGAGCGGAGTGACGAGAACGAAAACAGCGACAACAGCCTCTTCAACCGCAGCGGCGAGAGGAGCCAGAACAGCTCGGACTGCTCCGCAAGCAAAAGCAACGAGCGGCTAAGTGACGAACGACGAATGGCTGGAAACCCTCGCGCAGGAGAACAGCCCTTCTACAGTGAACTGCTAATTAGTGAAAATTACGAGGATGACGACGGCAACGATCTACAGAACATAGACATGAATTCGCTGAGTTACGAAAACTACAGTTCTGAAAATCTGTACGATGAGAAGCTCTGCACTTATGAGTACCTCAACATC…	509	hypothetical	XM_001615064.1| Plasmodium vivax SaI-1 hypothetical protein partial mRNA	10068	487	0.956778	0.0483711
C3511_comp24930_c0_seq1	GTTTCCAGATAAGTGGGTTTTTCGGGACGACCCTGCGAATCGGGTTTTTCTTGGAGTTCATCGCCTTGACCTTCCTCTTCATGGCCTACTGGTCGAGCGGGGGAAAGGGACTATTCAGCTATGACCTAAAGAACATGAAGGATGAATATCGCCTCGACCAGACGTTTAGAAACTCGATAACGCTGTGGTCGGGGGTCTACTTGATAGGGGCCATATTTATCATGTCCTTTCAGGTCCTTCTCGCGGATGATACTTGCTGGGCAAGAGGCTACCGAGCCGGGTCGAAGATTTTGCGATTGGCCTCCTTTTTAGACACCATAAAGATCGGAAGAGC	334	hypothetical	XM_001616831.1| Plasmodium vivax SaI-1 hypothetical protein partial mRNA	1579	321	0.961078	0.203293
C3522_comp4103_c0_seq1	ACGTTAGTGTATTTTATTATTCCATTTAAGAAATATGGCTGAACTTACGGTGGATACCAAAGAATTTAATAAAGATTATCCCTTTTTAGATAAAATATGGAATTTATATGAAAAATTTAATGAATCCCTTAAAGAAGATTATGATTATTATGGTGCTGTTATAAATTTGTGTGATGTTGAAAAAATTAATGTAAGCATGTATAATGAAGAATATAAACATATATGTAGGAAACTTATAAGGAATTTATGGTCATTATATGATAATAAGTATTCGGAAACCACAATTCCGTATGCATGTAAGATATTAAATGAATGGTTACATCATTTGAAAAATCCATATGATATACCAGATACAACTATTGTTAACTTATTTAATAAAGCTGTACAACTAACTCCAGT…	766	hypothetical	XM_004228099.1| Plasmodium cynomolgi strain B hypothetical protein (PCYB_006780) mRNA, partial cds	798	524	0.684073	0.656642
C3526_comp3026_c0_seq1	TTCCGATCTTTTTCCTATTGACGAAATTTTTGTTATTGTAGGGAATATTATGACTGTCATATGCGTAGTGGGAATTATAAGAGCTTGGTCTGGTTTTAAAATAATCTCTGCTTGGCCCTGAGTAAAATTTTCTACTTTTGTAACTATTATACTTCTTATCAATTAATCTTTTGCTAAAGAAGGGCTTCTTAAAACTTCCTGGTCTTCTACTGCTCGTAAATTTTGACCTTCCACCCCCTCCTCCTCTGCCTCGATAACCTGAGCTACTTTGTGTTAGGTCTTTTTTACTAAAAAACTTGGATTTATAATCATATTTTTTTGAACTTTTTAAATTTAAAAAGATCGGAAGAGC	352	hypothetical	XM_001612988.1| Plasmodium vivax SaI-1 hypothetical protein partial mRNA	1381	331	0.940341	0.239681
C3530_comp3627_c0_seq1	CGCTCTTCCGATCTCCAGTTCATCAAGGTTCATAATCTTTAAGTAGGATTCATCGAATTCTTTTAAAAATCTTTCTGCGAGCCTCTGATCTGAGATATTCTCCTTTACGTAACTTCTCAGCATATCTGGGAACTTCTTGCTGTTGTTTTTGTATTCAGTCATTTCTTGGAGGAGGGCATCTTTGTGTTGTTCATTTTCTTCGCTCATTTTTCAAAAAGGGGAAATTTACAACTGGTGAGGTGTTACTACGGGGGGTACACAAAACGGGCAAGCATATACGCATAAGCAATACGCTGTCAGCAATGTGGTAGAGGGTAGGACGCCGAGGAGGGGACAAACTGAAGTTTTTGCCCACTGCCAAGGAGGGGAGGCAAAGTGGAACGCTTCACCAAGGAGTAC…	423	hypothetical	XM_001614558.1| Plasmodium vivax SaI-1 hypothetical protein PVX_098795 partial mRNA	773	232	0.548463	0.300129
C3542_comp70703_c0_seq1	AATTCAGTAAATGGAGATAAATTTGCATCTGCATCTTGTGTGAGATTTTCTCCTGAGTTTTCACCTTCAACTAGTGAATCCTTTCCTAATTGTTCGTGTACTTGAGTTTTTCCCCCTTCACCGTGTTCACTTCTAAGTTGATTATCATGAACTCCATTTGGTTGAGAACATTCATTGTCTCCACAAGATGAAGCTTCTTCAAGACTTGTTCTTTGTGCACTAGATGAATGATATCCAGTACTTGACACACCTGCAATAGATTGCAAAGATTCACCAGTTGTCGATTGTTTAGAAACTTGGACTAATCCCGCAGATTTCCATTTCTCATGAATGACTTCAGAAGATGAAAAAATAGTATGTAAAGCACCAGATTGTGAAGTAAGCGTTTGGGTAGTATCA…	706	hypothetical	XM_001613118.1| Plasmodium vivax SaI-1 hypothetical protein PVX_097550 partial mRNA	1110	140	0.1983	0.126126
C3545_comp67793_c0_seq1	CTTCCGATCTGCCCGTTTCCAACTCAGCGTCTGGGAAAGACTCGTTCAGCTTGTTCAACCAGGACTCGTAGGAAACTTCGATCTGCGCGTCTAGGAAGTACCTCACGTTTGCCGTGTAGAGAGACAAATTCGAAATGGCCTTAAACAAACTCTCGATACACCTCACTGCGTTCTTGTTGTCACTTCCATCGTAGCTCCTCAAACATTGGACCAACTCAGCCGGAGCACCGTTCGTTCCGTAGGTCCTCTTCATATCTTCGTTTCTGAACAGAATGTTGCACAGCAGAACGGAGGCGCCATTGGTTACGTCAAAATTGGAGCGATACTCCCTCAATATTCGCACATTCAAGTCGGGACCTTTCAACGCACAGAAGATGTTCGAATTCCCCTTGTGGTCTA…	614	hypothetical	XM_001616350.1| Plasmodium vivax SaI-1 hypothetical protein partial mRNA	7734	593	0.965798	0.0766744
C3551_comp1816_c0_seq1	TCTTCCGATCTGCACACATGAACAGTGGAGGAAGCAAAAAGGCAGTCGGAGGGGGCGCGCCTCCCCTCTCAGCAGCATCCCCCACGAACAGCAACGAGGACCTGCAGTACGTGCAAAATGGCTACGTCAATGGGAAGAGCTACTCCAAGTGTAGGGAAAGCAACCTCTATGGGGAGGACCACCTCCATGGGGAGACCATTACAGAAGGGGGGATATACACAAACGGCATGCCAGTAACCTCCCCAAGTGAGAGCATCCGAATGAACGGCGTCAACCCGAATGGGAGTAGCAGCCCGCCCTACACGAACAAGAGCGCCGTAAAGGAAAGCATCAAACTTGTGAGCAGCCCAGCTGGGAGCAACAGCACCACGGATATGGTAAATAATAACTTGGGCGACT…	418	hypothetical	XM_001616104.1| Plasmodium vivax SaI-1 hypothetical protein partial mRNA	11991	397	0.949761	0.0331082
C3560_comp3760_c0_seq1	TGCTCTTCCGATCTGAGAATGATTCTTCAGAGCATAAAAAAATTTTGCATATTGTGAAATACGTTAAAGTTCTAATACCAATTGCACTGTGTGCAGTAATCATAGCCGTTTTTAGTGTATTGCAAAATGTTACCTATTATATCATATCAGCCCTATTAGCTGCCTCAGCAGTAGGATATACCATCTTTAAATTAAAGAAATGCCATTATAAGAAAAAAGTCGAAAGAATAAACAAGGAAAATGCAAAAAAATCTTCAAAACCATCAAAACCATCAATAATAAAAACCTTTGCTTTCTAATCTTTAAGGCAAAAATGTTAATTTGATGAACCACTGTTTAAAGTTTTATAAAGCAAAAGAGATCGGAAGAGCACAC	375	hypothetical	XM_001616888.1| Plasmodium vivax SaI-1 hypothetical protein PVX_121880 partial mRNA	2764	286	0.762667	0.103473
C3576_comp29447_c0_seq1	AAGGGGACCCATACGGGAAAGCCGCCAGCGGATTGAAAAAAGGAGCCGTAAAAAAGACAGAAGTGGTAGAACCCGTTTTGGCATCATCCCCCCAGAGGAGTCTCACCAAGGAGGGTAAGGCAAAAGTGACCCCCATTAAAGGAATGCCCAGCGAAGGAAGCTACCTCCCCCTTGGAGAAGCCAAATGTGGAAGTACCACCAAGCAGTCAGTGCTCACCCCCATTAAAGGA	230	hypothetical	XM_001616674.1| Plasmodium vivax SaI-1 hypothetical protein partial mRNA	4455	218	0.947826	0.0489338
C3578_comp3907_c0_seq1	GCTCTTCCGATCTCTCTTTCCAATCGTTTTGTGGGCCCAGAAAAAGGACTGCCTGTACCTGACCATAGAGCTCCAGGATGCGGAGGACACCAAAATTGACCTGAAAGAAGACAAGTTATATTTTTACGGAAAAAAAGACAAAAATGAATACGAGTTTACCCTAAACTTTACAAAACCAATAAATGTAGAAGAGTCCAAGTACAGCACGAAGAGAAATATAAAGTTTAAAATTATAAAAAAGGAAAAGGAAAGATGGAAGACCATAAATAACGATGGCAAGAAGCACTGGGTGAAATGTGACTGGAACTCCTGGGTTGATACTGATGAGGAAAATAAAACAACCGAGTATGACGACATGGCAATGAATAGCTTTGGAGGCATGGGAGGTATGCCAGATAT…	1099	hypothetical	XM_001615803.1| Plasmodium vivax SaI-1 hypothetical protein partial mRNA	1726	1077	0.979982	0.623986
C3582_comp37433_c0_seq1	AAGTTGATCCATCCGCAGATTCGTGAGTTGATCCATCCGCATATTCGTAAGATGATCCAGCGTCATCTGCCATATAATCTTCCTGAAATTCATCTACTACATTTCTCCACTTTTGTTTCTTTCTTTTACGCAAATAAGAATTTATCCAAAACTTCAAGGGGGTGAACTTATAGAGCAATAATGTTAACATAGCTGATCCCATTGATGTTATCAAAAATCTGCCTAAATTTTCTGAGGAAAACAAATAACCAAAAAAGAAGTTATAAAAAAGTGAGTTTCCTTCATCTGCGTAATCCTCAGACGAATACGCATCTGATCCATACAAATGCACCACATTATCTACTTCCTTATCTGCTGGGTAAGCCAGTGGAATTCTATATTTACAGGTTAATGCAGATA…	1154	hypothetical	XM_004227784.1| Plasmodium cynomolgi strain B hypothetical protein (PCYB_003630) mRNA, complete cds	882	689	0.597054	0.781179
C3586_comp4695_c0_seq2	CGTGTGCTCTTCCGATCTGCCGTCGCGAAGGCCACTGCTTGCATGAAATAGAACATGTTGTTGTTGTCACCTAAGTACGGAGAGATCTGCCCCGGTGCATAGCCCATGGCGCCCAACTGGGGCCTGAAGTTCTGCCCAGCCTGAGCACCGAAGTTCGCTCCCAAGTTGGTTCCCAAATTGGCGCCATAATTAGCTCCATAATTAGCTCCATAGTTAGTACCATAGTTAGCACCATAGTTAGCTCCGTAGTTAAAGCCATAGTTGGGCACCGCGTTAGGGGCAACATTGGGAACCGCGTTAGGGACCGCGTTGGGAACTGCGTTAGCGGCAGCATTAAAACCTAGGTTGTAGCCCATGTTGTAACCCATATTGTAACCCATGTTGGGATCCACGTTGTAA…	843	hypothetical	XM_001608282.1| Plasmodium vivax SaI-1 hypothetical protein partial mRNA	2805	409	0.485172	0.145811
C3600_comp67119_c0_seq1	GACGCTCTTCCGATCTGGCAACTACATCCGTGAGGAGGAGTTCTCCCCCGAGCAGAAGATGCTAAACATTTTGCAATCCCCCTTTGTGCAACACCCCGAGAAGGTACAGAACAACCAAATCAATTTTGACTACCACATAAATGAGGAGGACCTATTCCTAGATTTCATCAAAGAGTTCATTCCGGAGAGTGAAAAAATGGATCAGAAGCAGCTCCAAGTGGAGTCCTTCAAAATTAGATACTTCGTTACGGAAATTTCTAAATTTGTCATGCGCACTGTTATGTCTAAGATGCCACCCTCCTACATCTTCAACATGGGAGATCGGAAGAGCGT	333	hypothetical	XM_001613977.1| Plasmodium vivax SaI-1 hypothetical protein partial mRNA	7989	303	0.90991	0.0379271
C3602_comp2844_c0_seq2	ACAGCAACAGCAACAGCAACAGCAGCAACACACGTCGAACCAGCACAGCCAGAGTAAGCACACCGGACAACAGCACCAACAGCAGCAGCACCAGCAACAGCAACAGCAACAGCAAGAGTGGCAACAAAAAGGAACAGAAGTTTTTTGCAAACATTCCGCAGATTTACGAAACGCATGACACGAGTGTGAAGGAGGAACTGCACTCAGATCCCAACAACGAGGAAGACGGCGTGATGTACATCCTTTCCAATGTCATGGCTGTACTGTACATAATCGTGGCGATAGTGACCATCCTGCACCTGCACCTGGACGAGGACCACGCGATCATCAAGGCCATCAGCGCACTGAAGCTCCGATTTGTCGCCCTGATAAAGGACGTGCCGGCTTTCAAAAATTTAA…	713	hypothetical	XM_001614024.1| Plasmodium vivax SaI-1 hypothetical protein partial mRNA	1500	603	0.845722	0.402
C3605_comp67707_c0_seq1	TGTGCTCTTCCGATCTCTACAGTAAAGTTTTCTTAAGGTATTTTCTATCTAAATATTTAATTTCGGAAGATAATTTTTTATGTTCTACACCTCTACGTGATGCACTATCGAATTTAATCGCATAGTATCCAAGCACTGCAGCACCGATTAACGGTAGAAAGAGTGGAAACATTGCTGGTAATGTTAATGCGGATAAAGTAGCCGTTTGAAATACAACTACGCCAGAAATAATAATTGGAGGTTCTATTAAAATGGATGCGAACAAACACAAAATAGGAATAAATACTCTGTGTTTGTTTATAAATGAAAATAACTTTCCCATGATGCCTCGACCTTTAGACGCATAACGACAGATCGGAA	360	hypothetical	XM_004228051.1| Plasmodium cynomolgi strain B hypothetical protein (PCYB_006300) mRNA, complete cds	330	110	0.305556	0.333333
C3623_comp639_c0_seq2	GTGTGCTCTTCCGATCTGGATTGTACAAAGTTCAATGAGGAGCAATTTCTGAATGACAATTTGAACGTTTTGGGCTTCCTAGAAGAACACAACAGTGGTATAGAAAAATTTGGAAAAGGAAGCAGCATTGGCAACAGCATGCTAAATGAAGTTGGAAACAATTCGTTGGGGAATTTCGCGAACAACAACATGATTGGAAGTAGCAATGGTAGCAGCGGAGCCCTAATGAAATATGCGAGGAATGGTAAAGGCATTGGAAACAACAGCAATTCGTCCTCCTTAATGAACTTTAACATGGCCTCACCGAATGCTGAAAATTTGGACATGAGTATGAATATGC	340	hypothetical	XM_001614555.1| Plasmodium vivax SaI-1 hypothetical protein PVX_098775 partial mRNA	3654	323	0.95	0.0883963
C3626_comp1549_c0_seq1	GTGTGCTCTTCCGATCTCCCATTTCATTTTTGCTATTCAAATTGTTTCCCTTGAAGGCGCTGTTGTTTTTCGCCTCCTCGTTGCTCTTCATAAAAATGTTTTTGTTATTTCCGGCCATGTTTGCCGCGCCCTGGAAATTCATGTTGGCCATTTTGCCGTTCCCGAAGTTGCCCTTCACGTTGTTAGAAGTCATCCCGTTGGGGTTCATCCCGTTTGGGTTAATCCCATTTGGAGCCATCCCATTTGGAGTCATTCCATTCGGGGCCATCCCGCTTCCAGCCATGCTTCCCATATTCACGCCGCTTCCACCACCGCCGGAATTGTTGTGCCCCCTCACATTCTTACCACTTCCGCTGTTATTACCCCCAGATCGGAAGAGCACACG	385	hypothetical	XM_001616401.1| Plasmodium vivax SaI-1 hypothetical protein partial mRNA	3612	349	0.906494	0.0966224
C3638_comp3362_c0_seq2	TCCCCCCATCCGCGCCCTTACGTGCATACATGAACTGTACGCACGCGAGGCGGCCGTCTCCGAGCGGGAGGGCCCCTCCAAACGGATCACCCGGATGAGCAGAAGTGAAGAAGTGCAAAAGCGCAGAACCGCAGAAGTGCAAAAGCGCAGAAGTGCAGATGTACCATGCACCGTGTAACTTTACATTTATCCCTGCGCCCCACGTGCATACAAGGCCATCTCTATACGGGGCTACCTACGCATGCGTGTGTGTGTGTATATATATTATATATATATTTTTTTTTTTTTATGAATCCCATTTTTACCTTCGAGGGTGTGCTTGTGCGTATGCTGCAATGATGTATACAAATGGATGTGCGCTTGGGGAGGGGCCGTAGGGTTACCAACCCTCTCTCCTCC…	521	hypothetical	XM_001615357.1| Plasmodium vivax SaI-1 hypothetical protein partial mRNA	2477	518	0.994242	0.209124
C364_comp3135_c0_seq1	GCTGTTGTTGCTGCTGTTGTTGCTCCTGTCGCTGCCCCGGTTGCGCATCTTCCTGTCCCGCTTTATTTTCCGATGGTAGTGGAAACACAGTATTCACCCCCTCTTTGACAATATTTACGGCTGGCTTAACTAGAGCGTTTAAAAATAACCACGCCAGCATTCCGCCGATCGTGTTGCTACTGCCCGAAGTGGTTGCAGCGCTTGTACCATCCGGCGTGCTACCATCCCCTCCTCCTGCATTCCCGGCTACGGATCCACTTCCCAAGTTTGGTCCCCCGGTCGAGCCCGCCACTGCCCCGTGATAATGCCTGGCGTTGGTGCGGACATTCTGATGAGTTCCATTGCGTCTGTTTAACTTCTTTGTCATCTGTTCACTGTGGTCATAGATCGGAA	393	hypothetical	XM_001608364.1| Plasmodium vivax SaI-1 hypothetical protein PVX_110945 partial mRNA	1032	347	0.882952	0.33624
C3640_comp72353_c0_seq1	GTGTGCTCTTCCGATCTCAAAGAGTGCACATCGTCGAGTAGTCTCTCTCCCGAATTTGATTGTCTAGCCGGGCTGAGCACCTACCATAGGGATAAGAAGAACCACACGTGGAAAACGTCTAGCGGATCTATAGGTCAGTTTATAAAGATCTTCTTCAATAAGCCCGTACAAATTACCAAGTTTAGGTTTAAGCCCAGAGACGACCTGCTGTCTTGGCCCTCCGAAGTAGCTCTCCAATTCGATACCGATGAGGAGGTGATCATACCAATTCTGCATACGCACAATATGGGGCAGAACACGACTAGGCTAGAACACCCAATCATCACCACCTCTGTTAAGGTAGAAGTGAGAGACATGTACGAACGGGCAAGTGAAAATACAGGAGGTTCTTTCGAGGTA…	459	hypothetical	XM_001613491.1| Plasmodium vivax SaI-1 hypothetical protein partial mRNA	3264	428	0.932462	0.131127
C3657_comp4893_c0_seq4	ATTGATAAAAAGGAAATATATGTTTATTTATTATAATAAGCAATCTGATATTAAAAACATTATTAATTCTCAGAGTAAGTACGACTGTGATAAATATTTTACATACCTTACTAATATTAAATTGCTGTACGATAAACTAAAGAATGACAAATGTAAAACTGGTTTTTGGTATTCACCCCTTGAAAGCGATTACTTTAGTTGTAAAGGAACGAGTGATCCAAAGGATCTTTTATCTAAAGTGCAAGAATGCAAGCATAACAAACCTGCAAGTAGTGGATTCACATTTTTCGGTTTCCTATCAGGGGGATCACCCTCCAGAACATCAGGTACTGGAAGTGCTGCGGTGACTAAAGAAACCACAAGGGCCACAGGTCCAGAAGCAAAAATTGCCGGAAGTGC…	709	hypothetical	XM_001612498.1| Plasmodium vivax SaI-1 hypothetical protein PVX_020170 partial mRNA	1002	543	0.765867	0.541916
C3659_comp4251_c0_seq2	GAAAGATGGCGCGAAAGATGGCGCTTTTGAAAGAAGTGCGTCAATGGGCAGAGCAGCTCCTGCTAGTCGCCCGCTACCTACTTGCCGCCGCTCAGTTGTCCGCCGCGCCCAACTCCTGGGTCTTCCTGTTCTTGAAGGTGTTGAAGGGCTTCTTGTTGAACTTCTTCCCGTTCCCGTCGTCGTTGTTGCCTCCGTTGCTGCCGCCCCTGTTGAAGCCGCCCCTGTTGAAGTTGCCGCCCCTGTTGAAGTTGCCCCCCCTGTTGAAGTTGCCCTTGTTGTAGTTGCCCTTGTTGAAGTTGCCCCCCTTGTTGAAGCCCCCGCCGCTGGTGTCGTCGTTGCCTCGGTT	346	hypothetical	XM_001614047.1| Plasmodium vivax SaI-1 hypothetical protein partial mRNA	2176	303	0.875723	0.139246
C3688_comp80840_c0_seq1	ACGACGCTCTTCCGATCTGAAAGGTTGAAAAAAATTTTAGATGAAAAGGAGGAAGTGCTGGAGGCCAGGGAGGAAGAAGACTCACTCGTGGAAAACAAGGCGAAGGAGTTCGAAAATATTTCGAAGAAAAATTTGGACGTCCTAAAATTTCTGAACAAACAAGAATTGATGCTATTAATTGACAAACTGGACCATGATGATAAGCTCAGCCAGATAATAGAGAAGGAAATTAAGCAGGACACGTTGGAAATTCTGAAAAATTACGAAAACGAGCAGTACGACACGCTAAAGCTGGACGAGAAGGACGGAAAGGAGGAAAAGGAGGAGGACGACGAAAAGGAAGAAGAGCAGGAAGAGAATGAGTACCTGAAGTTGAGCAAGTTCATTCCGCTGAGGCTG…	563	hypothetical	XM_001617153.1| Plasmodium vivax SaI-1 hypothetical protein partial mRNA	2515	529	0.939609	0.210338
C369_comp4218_c0_seq1	TCTTCCGATCTCTAAGAGCGGGGGCGGAATCGGGCTCCTCCGACGAGAGCGACCATCAAAGAGAAGGCAAAGATGAAGGCAAAAATGAAGGCAAAAATGAAGGCAAAGATGAGAGTCAAAATGGGAAGAACCCCCCAAGATGGCGGCAAACCCCTCTTTGAAGAAATCCAAGTCGCTCAAGAAGCTCAAGTCCAAGGCGAGCAAAAAAATGAACATGAGTGATGAGCTGTCAATAGGGGAAGAAAAGGGAGCTAAAAAAATTGCCAAGCTGAGTAGCTCCAAGAAGATAAAAAGTGCCATGTCTCAAATGAGGTTGGAGAGGAAAATGAAAAAGCTAAAATCTGAGATTTTAAATAAAGGAGCAAGTGGTGTAACCAAATTGAAAGACAAGAAGGGCCC…	442	hypothetical	XM_001615547.1| Plasmodium vivax SaI-1 hypothetical protein partial mRNA	4687	310	0.701357	0.0661404
C3695_comp2831_c0_seq1	TCGCGGAATGTGCATCTAATTATATGCCCAAGGAGGGTGCAGAGGATGGCCCGGACATTGGCGGGGGTTATGTCAACGTGGGTAGCGACGGCGGTCTAATTGATGAAAAGAGTTTTAAGGGCAAGAATTTAATCAAGGGGCAAATTATGAACTACGCCAATAACGCGCAGCATGCTAATCACACGCAACACGTGGAACACGCCCATCACGTGAGTTACAACCTGAACCCGTTCGACGCGTCCAAAGTGCCCCCCCCGATGAAGGGACAACAGAAGAAGGCAAAAAAGAACCAAAGTGAAGATTTAAAGTTCATTAAGAAAGACCGCTTCTTCTTTCGCAGTGGTGATAGCCTGTTCAAGGGGGATACGAATGACGAGCTCCCCGAGTTGGTGAATAAAA…	443	hypothetical	XM_004223088.1| Plasmodium cynomolgi strain B hypothetical protein (PCYB_112100) mRNA, complete cds	6042	361	0.814898	0.0597484
C3716_comp4583_c0_seq1	GCAAAGAAATTACATGATGAATTGTCCAAGAGAAGAGAAAAAGCCCTTGCAAAACAACAAGAAAATGAAATAGATGAAACGGAAACCGAAGATCCCAAAGATCAATATTTGAAAAAGCAAGAATACGAGGCAGAAGTAAAAGCTCTTAATGAAACATTCGCAGGTGAAGAAAGAAAACGCCAAGAAGCTTACGGCCGTGAATTAAAGGGCCTCTTTGAGAAATACAACAAGAATTTGAAGGCTTTGTTAGAAAAATGCGATAAGGACAACAAAAATAAAACTTATGTGAGTGAAAAAAAACTATTAGACCAAAAATACAAAAAAGGAGCACCAGGTGTTGCTCTCCCTGATGAGTACTACGGTGAATTCAAGGGTCTCTTTGAAAAATTCCCTACTGTA…	710	hypothetical	XM_001613996.1| Plasmodium vivax SaI-1 hypothetical protein PVX_101500 partial mRNA	9321	647	0.911268	0.0694132
C3719_comp60725_c0_seq1	TTCCGATCTTACGCAATGAAAAATAAAATAAAATAATCAAAGGGAGAAAAAGAGAAAAAAAAGTGTCAAGTCATTCAAGTAAAAATTACAATGAGGAGGAGGAAGAAGAGGAGGACGACAACAAGCACAGGAAGGAGAAAACAAATTCGCGCATTGTGCAGGATGGCCAGCAGGGAGGGAAGCCAAGCCGAGCGGGCCACCCCAAAAGGAACGATCCGGAAAATGTCACCAGTGGGAGCGGTGCGAATGGTGCGAGCGGTGAAGAAGGTACCACCCACGCCAATGACGATGACAGCAGTTTGAAGGCCCGCGAAAGGAGGACCCCATCGGGCAAGTGCCCAGCCGAAAGCGCAGAAGATCGGAAGAGCACACG	373	hypothetical	XM_001616749.1| Plasmodium vivax SaI-1 hypothetical protein partial mRNA	5611	306	0.820375	0.0545357
C372_comp4518_c0_seq1	GATCTCTCATTCTTTTCGCATTTTTTTCTTTCCTCCTTTTGAGGCCATGCACACGAACACACCCACGGCAGACACGAAACGCAGAGCGGCACAACGCAAAGCGGCACACCACAAAGCAGCACACCACGCACATACAGGCATGCACACAAATGGATTACTTGCAGTCGTCCGAAAAACGGCATAATCCCCTTAGAGTGTAGTGAGGGCAGAAGGTTATTCCTTTATCTCTGTCTTTGTTCGGATTTTTTTTCTGATAAAAATTCCTCCTATTGTTATAGTTGTTTTGCATTTTGTTGTTCCCATCTGATCCATTTGCGTATCGGTACTGATTTTTATACCCATCTCGGAGATAGTTGCCCCTCATATTTAATGCTTTTATTTAAAAAGGGTCTTCAAAAG…	570	hypothetical	XM_001617032.1| Plasmodium vivax SaI-1 hypothetical protein partial mRNA	778	535	0.938596	0.687661
C374_comp91195_c0_seq1	GGGCAGCGGCGAGGGGAGCGGCTCTTTGGAGAACCCCAACGAGGGGAAGGGCGGGGAGGACTCGAGGAAAAACGGAAACGGTGGCGATCGCGGTGACGATCGCAGTGACGACCGCAGCCACGGTCAGAAGAAGGACGAACATAGTGACAAAGCTGCAGATGGCGCGAACCGAAGTAGCAACCCCAGTGAGAGTGGGAAGAAGAATAAAAGCAGTAACAGCGTTGAAGGGAAGAGTGGCAGCGGCAAAGGCCATTCCATGTCATCCTCCAAGCCGAGCAGTAACAGTGTGTCCACGCCAGTTAGTTCCCTAAACGCAGAGATCGGAAGA	328	hypothetical	XM_001615152.1| Plasmodium vivax SaI-1 hypothetical protein partial mRNA	12020	316	0.963415	0.0262895
C3745_comp4223_c0_seq2	CTTAGACGAATCCTTTTTCTTATCACTTGAACTATGTTTTGATTCTGATTCCTTCGATTCACCATGCTTCTTATGATGAGATGAGTTCTTCTTTAATAATGAACTATACACTGGCGAACTTTCTTCACTTAATGCAGTTTTACTTTCTGTTTTGTGAGTTTTCTCCTCAAAATTGATCTTACCGTCTATTGAATTTCTTTTCACTTCTGTGACCTCAGATGATTTCTCTTTGCTTCCCTTTTTCGCATCAGTATTCAGTTTAGTATCTGATATATTCTTTTTGAATCCTATATTTTGTGTGTGCAGCTTTTCCTTACTTCCAGTTTTCGCGCTTTCCGTTTTGGAATCAAGATTTAGTTTACTATCGGAAATATTTTTTTTAATCCCTGCATGGTGCAC…	1104	hypothetical	XM_004221847.1| Plasmodium cynomolgi strain B hypothetical protein (PCYB_081090) mRNA, complete cds	2604	940	0.851449	0.360983
C3763_comp3606_c0_seq2	GACGCTCTTCCGATCTCAGCAACGTTAGGATACACATTTTATTCTTTATATATGTATTAATTTCGGATAGATAATTTATATACTATTTTTTTTTTATGGCCATCCTAAATTTATTATATTTCTTCTTCATATTTTTTATAAACCTTCTTTCATATCTATGATACCATTCCAACTTGCCTTTTTTATCTAGGTATACGATTATTCTATAAAATATATAAATAAGGATTGCGACTCCAAGAGCTATAAGTGCTGGGAACATTACTTGCATTACACCGTATGATGTACCATATGCAGTACCTGCAATAGCACCATCAAATGTGGCATCGGCAACGACAGCAACCGTTTCTATTACAGTATTTGTTGCGCATTTCGCAACAGTTAAAGCAGTATCCAAAAAAA…	1235	hypothetical	XM_001614007.1| Plasmodium vivax SaI-1 hypothetical protein PVX_101555 partial mRNA	3044	1029	0.833198	0.338042
C3773_comp4520_c0_seq2	GTGTGCTCTTCCGATCTCCACGACAAAGTTGTGTACCTAGATGAAGACGGAAATTGCATAAGTGCAGAAGAGTACATGCTAAATGAATATAAATTCCAAAGAAAAAATAAACAGCAAGGACAAGCTCCTTATTATGGAAAGGACGGCAGTTTCAACCTTAGAGACGAATACGTTTTAAAACAAGAAAAGGTTAGAATTCCTCATGAGGATGAAAAAGAATATGGCATGCCCACAGACGGATACCCATTTAAAAATGAATTCACCGATACGGAAAACTACGATTCTGATGATGAAGAATTCTACCAAGTAATGAACGAAAAAGATGAAAGCGAAAAATCAAAAGCCAAAGGAAAGGGAAAGGGAAAAGAAAAAGAAAAGGAAAAGGCAAAAGGGAAGCTA…	989	hypothetical	XM_001608274.1| Plasmodium vivax SaI-1 hypothetical protein PVX_086900 partial mRNA	3555	843	0.852376	0.237131
C3776_comp77619_c0_seq1	TGGCGGCACGGTTGGCGGCACGGTCAGCAGGACGGTCAGCGGGACGGTCAGCGGGACGGTCAGCAGAACGGTCAGCAGAACGGTGAGCGGATCGGCCACCGACCAGGCGGGCGGCTTGCCGAGTGATGCAGCTAACGAGCCGTCGAACCCGACCGGGTCGAGCACGAAAAACGAAATTGACATATCCATCTGCACGCTGGCCAACTGCCCCACACACAACCCTCAAGGGTACACAAAAAATGTTTCAAGAAAGGGAGACGCGCAAGGAAAGGGGGGAATGGTGAAGGAGGAAAATGATGAGCTGAAGAGAATCCCAGGGGTTTACTACGACAAAAATTCGCAGAGATGGTTTGGAGAGCACAAAATAAACGGTGTTAAATGTGCCCAAAGTTTTGCCGT…	474	hypothetical	XM_001613878.1| Plasmodium vivax SaI-1 hypothetical protein partial mRNA	7368	462	0.974684	0.0627036
C3785_comp2733_c0_seq1	GTGCTCTTCCGATCTCAACGCGGTGTCCCTCCTAGAGTCCATAAAGCACGACTTACAGATCGTGAATAATCACAACTTCAACACAGTGGTTAACAAATTTAGAAGCGAAAAGGTATTCTCTGTTTTGTTCTTTCAAAAATCAAACAAGAATATAAAAGACGTAATAAAAAACTACAACGATGTTGCAGCCAAGTTTAAGGGAATCTTCACCTTGTGTATAGCTGACTGTGATGAGAATCCAACCCTCTGCGAAAGTGAGCTCTCTCTCTACGTCCCAGATTATAAAAATACCAATACGCACCACCTGTTGTTATACCCCATAAACCCAATGCCCAAATTTCTCTTCTCTGAAGAAATGAATGAAGCGAATTTAAAAAAATACACCTACCTGATTCCCTC…	1272	hypothetical	XM_001615123.1| Plasmodium vivax SaI-1 hypothetical protein partial mRNA	1886	1208	0.949686	0.640509
C3792_comp86353_c0_seq1	GACGCTCTTCCGATCTTAGGAGCAGGACTACTTGGGGGGGTGAACTTCCCCATGAACGGTGCAGGAATGGGTACCTTGGCGAACCGCACAACCCAAGGGAACTCCAAACAGTTGCAGAAAAACGCCGTGGAGACGATAATCGGTTCGGACCTTCTAAACGTGAATGAGGTGGAGCTGAACAACTTCATGGGAAGCATCCCAAAAAGCTTTAATGACAGTTTAAGTATGTACCTTGACAGTAGTAACCGAAACGACAGCTGCTACGATGGCATTGCGAGGGGGGAGAACATGATGCCCTTCTTCAATCACAGCCTGCTGAAGGAGATCGGAAGAGCGTCG	339	hypothetical	XM_001613498.1| Plasmodium vivax SaI-1 hypothetical protein partial mRNA	6300	305	0.899705	0.0484127
C3797_comp3615_c0_seq1	AAAAAAAAAAAAAAAAAACATGTACACAACTGCGCACAACTGCATACAATTTTGAAAAGGCAAAAATTTAAAGGGGCAACAAAATTTCGGGGAGAAATCTGAAATTTCATTATCCTAAGTTCCCCCGCTCAGTTCTTCTTTTCTTGCTTCTGTTTCAATTTCAATTCCTTCTTCTTTTTTAAGATTCCCTTTAAGCAGTATCTTTGGTTTTTGAAAAATTTGGGGTCCAACCCTTTGCGAGACATAAACTTGTGCTTCTTCGGTTTTTTAATTCCATTTTTGTGTGCCTTCCTATTTTGGTTATGATTCGTGTGATTCTTTGACTTCGCCATGTTGCCGTTTTTTTTCCTCCTTTGCGTTCAGGTAAATACGATGATGCGATGTGATGCAAAGCGATTA…	639	hypothetical	XM_001615733.1| Plasmodium vivax SaI-1 hypothetical protein partial mRNA	851	636	0.995305	0.747356
C382_comp2812_c0_seq1	GTGTGCTCTTCCGATCTCCGAGGATCCTTTTCCTTTAATCTTAACCCTTTGGGAAATATTTTGCCAATTTGTTTATTATCTTTTCTCCCCGAATTGCCCTGCAAAAAATTATTTTTTTTGCTATTCTTTTCGGCTGGTTTCTTATTTTTTTTACTTTTCACAGTTTCCCACAGTCCCTCGTCATTTTCTTCCCTGGACTCCATAATGTTACACAATTCCAGCTGAATTTTCTCTATGTCAAATTTGTACAAGCTAATAAAGTTGTACACGTCCTCCTTATTATACCCATAGTAGTCCAGAATGGGGGAGATTATATCAATTAATTTTTCTGTTCTGGGGGAGTAGCAAGACTTGTCTTCCACCTTTTTTTTGGAGAGTGAACTCCATTTACTTTTGCTT…	447	hypothetical	XM_001608358.1| Plasmodium vivax SaI-1 hypothetical protein partial mRNA	6288	415	0.928412	0.0659987
C3842_comp65387_c0_seq1	TGTGCTCTTCCGATCTATTGAGTGTAAAGAACGACGAAGGGGATGTAGCAGCTAGCGCGACGGAAATGAAGCAAATCAATCCACCAAAAAGTGACAACCCCGAAACGGATCAAACAGAGGAAGAGAAAAAGACGAATGATGTGAAGGAAGGCCTGGAAGAAAACCCGGACATTATTGAAAAAATAAAAAGCGTAAAGTACCTCAAAATCAGCATGTACAAAGAATTAGTAGAAAAAAACGCCCTTGTGGAAAACTATTGTGAGATCACCTTCTACTGTCTTTGCGGTTATTTCAAATGTATAAAAGAGGATAATGAATGGAAACAA	326	hypothetical	XM_001617097.1| Plasmodium vivax SaI-1 hypothetical protein partial mRNA	10671	310	0.95092	0.0290507
C3845_comp4319_c0_seq1	GTGTGCTCTTCCGATCTTTAATAATGAATGATGATGATGACATTACCTCAGTATATAGAGCAATCATCGGTGATAGAAGTCATAAAAAGGCACATTCTAATTCAGAGTATGCTGTCAACTTTATCATGGGCGAACGTAAAAATTCTTCTCGTAATAAATATGATTCACAAGATTTTACTTCAGACCATGATTCTAAAAAAGTAAAAGAATATAGAAATTCTAACCAAAATCAACGTAAACAGAAAAACGCTTATAAAAAGAAAGATGACTATGATGATTACTATGATGATGATGACTACGACAGAGACTACGACAAACACTACGACAAAC	330	hypothetical	XM_008821012.1| Plasmodium inui San Antonio 1 hypothetical protein partial mRNA	948	254	0.769697	0.267932
C3852_comp49658_c0_seq1	GACGGATGGCTCCTCCACAACGACTGACGGCTCGCCTGCTTCTTCCTTTTTCTCCTCTTCCATAACTTCATCCGCAGCCTCCTTAGCGACCTCCTCTTCGGACACCTCGCCAGTGTCCTTATCAGATTCTTCCGCGCCTTCCTCTTCAGGCTCTTGAACAACACCGACTACTTCATCTACTGCCTCTTCCGTAGCATCCTCTACAACGACTTCTACTGGTTTTCCTAATTTTTCCTCCTCATAGTCTTCCTCTACCTCTTCATATTCCTCATCAATGTCCTCATACTCATCATCGTTGTCCTCCATATTTCCAGACAGCATAGAGAGTAGATTTTTCTGTAGGTCTAATGCTAGCTTCTCTGATTCAGCTTCATCAAATTCTCCCTTCAAAGAGAACAT…	535	hypothetical	XM_001612799.1| Plasmodium vivax SaI-1 hypothetical protein partial mRNA	8358	519	0.970093	0.0620962
C3859_comp706_c0_seq1	GATTGGTCTGCTTCGCTTGATTGGGCTGCTTCGCTTGATTAGGCTGCTTTGGCTGATTCGTCTGCTTCGCCTGATTCGGCTGGCTCATCTGGTTCCCCTCCTGCTCGGCCTCCTCCACCTCGTTGCCCTGCTTCGGGGGGTACCTCTGGAACTTGGGGTACACCTCGCTCTCGCTCTGCACGTTGGACCTCTCACTGTAGTCGCTCGCCTCCACCTTGTGGTCGCTGCTTTCGTTTTCGCTCTCCGTTTTGCTCTTCAGGTTGAACAGCTCGTAGCACATTTTCTCGAAAATCCGAAGATCCTTCAGATCCTCCACCAAGTCGTTTTCCCTCCTTTCCAGTCTTCGCCTTCTGCTGCTTCTGTTGCTGTGGGGGTGCTCGTCATTTGTGTTGGAGAGAT…	411	hypothetical	XM_001613790.1| Plasmodium vivax SaI-1 hypothetical protein partial mRNA	34290	388	0.944039	0.0113153
C3875_comp3987_c0_seq4	GTGTGCTCTTCCGATCTGCCTACTCGGCCACCTTGTTGAACCCCTTATTTCCATCCACCTGCAACATTTCGTTGTTTTTAAAATAGGACTCTAAGTCGTTGTCTAGTCGGGACTTCACATTGCTCGAGCCCATGTAGCTGTCCAATTCGTCGTCCAGATCCTTGGACGTGAGCTTCCCTATCTTGTCATGCAAATTCTGCGTCTTCTTAAAGAAGTGATTTCTCCTCTTGGTGGTTGTTCGGTACTTTATCGTTCGTCTTTTCCTGAAGTTGCTCGCCTTGGCACTTCTAACCAAAGCCCCGTGCCCACTGGCAAAAGGCCTGTCCTGAAACTTCCCTCCGATTCGTTTCTTCCCCTTGGTGTAGAAGGAGTTGATTCCTCCTACTCTCTTGGAGTACT…	1045	hypothetical	XM_001613710.1| Plasmodium vivax SaI-1 hypothetical protein partial mRNA	1045	396	0.378947	0.378947
C3882_comp4572_c0_seq1	TTTTTTTTTTTTTTTTTTTTCTCAAACACCATGTCGGTAAAAAACAAAATGCACATGAACCAACTGAACAAAACTCTATTTAGGGAAAATTATAAAATTAAAAGAAACTCGAGAGAGGATATAGAATTGATGGAAACCATCGAAAACTTTAGCGACGATATCATGTTGAATAACGACTCCTTTGACAGCAACACATGCACAAAGTCGTCCACGAAAAAGGCTAATGACAAGGGGAATGAGAAAAATAAAACTGACGCTAATTTGAAGAACTTGAAGAAAAAAAATGGGACTGGTAACAATGGTCACGGCGGGGGCGGCAGTGGTGGCACCGACGGCAGCAACGGTAATAGTAACAGCAATCACAACAGCGGAGCCACAAATAGCAACAGCAACAGCAAC…	465	hypothetical	XM_001614024.1| Plasmodium vivax SaI-1 hypothetical protein partial mRNA	1500	374	0.804301	0.249333
C3887_comp3949_c0_seq1	GACGCTCTTCCGATCTCGGGGGAGGGTCCTAAGGGATTGGATGTAAAGAAGGGCAAAAGGGCGAAGGGGAGGGGCGGCAGAGTGGTAAGCGATGATGGGAGCGGTGGTGGAAGCGATGGTGGAAGCGGCACTGGGAGTGACGTCCCCCCCCCCGAGGGGCGCAAAAGATACTCAGTGACGCTCAACAAGTTTTCCCACAAAATTGAGGTGAAGAAGAAGAGCTCTGTAGACGTGGTCGAGCTGTTGAGTGCGTTGGATGAGAAACCGGGGGAGAGGAGCTCCGTTGGAAGTGGTGACAGTGGTGGGGAGATCGGAAGAGCACA	323	hypothetical	XM_001608452.1| Plasmodium vivax SaI-1 hypothetical protein PVX_111385 partial mRNA	5644	292	0.904025	0.0517364
C3896_comp3777_c0_seq2	TGTGCTCTTCCGATCTCCTGAACCCGTTTCAGTATCTCCTAAAAGGTAACGAATCGGTGAACATGTTCGCCAAGTCAGCTAGCCAATTGTCACCATATAGGATGTCGCGAAAACTGAACGATGATTCTTCAACCTACGATGATGGGGAAGACGACGAAAGCTTTCTCGAAACGAATGAAAGTGACAAGACGAACGATAAGGATGAAGATCATGGGGAGAAGGATCAGTTTGATGAAGAAAACGCGGAGAGCTTCCTCGAAAAAGACGAGTTTGACGAGGCTAGCGATGGAGATAATGAGCAAGACGGTGAAAATGAGGACTTTCCAGGGGAACATGAAGGAAGCTTCCTTGAAAAAGAAGAATACGATGACGCTGGTGACAACGAACATGACGAGTTCT…	883	hypothetical	XM_008818588.1| Plasmodium inui San Antonio 1 hypothetical protein partial mRNA	2232	707	0.80068	0.316756
C3909_comp1127_c0_seq1	GTGTGCTCTTCCGATCTGTGACACTAACAAAGGGCATCATCTTCCCCTCTTTACCCGAACCCACCGTTTTTACATTCCTCAAATCGATCACTCCTTTGTTAACAGTACAGTTGTAACTGTTGGTCCATAAGAGGGTTAGCTTATACTTGGCGTCCTCCTCCTTTCTTTTCTTTTCTGCCTTCTCCGCCTCACTATCTGTGGTGGCATTGCTCGTGGTGGCACTGTCCAAATTTAGAAACTTGGCCTTATTGTTGTTAAGCTCCTTTGTAAGGGACCCCCTTTCGTATTCCTCCCCCTCAGTTACGAGATGCGCATCGTAGATGGTGAAATAGAGGGAATTTAAATCTTTGCTGTACAGGTCCAGCACTGAGATCGGAAG	379	hypothetical	XM_001615135.1| Plasmodium vivax SaI-1 hypothetical protein partial mRNA	2638	352	0.92876	0.133434
C3917_comp90403_c0_seq1	GCTCTTCCGATCTCCCAGCTCGAGACGGAAGAAATGATGGGGGGATCCATTCACCTGGCGCAGCTTGGAAATATAGTCATCGTTGGGGAGAGGCATAACATCAGGAACAACGAGTCCTACTCCAAGTATATGCAGGAGCAGGAGAGGCTCAGCAAGGCAAACCAGAAGAAGTGAAATATGTGAAGAAGTTGAAGCGTATCGGGGGTTCCCAACCGGAGAGGAGAAAAAATGTGCACCCCTTTTTGACTCCTTTTTTCCCCCCCCAAATGGCTTACCCTTTCGTAGGAGAGAATCTCACCCCACCATGTACCCAGCAAGAGTTCTATGCCGCATTTGTGTTTGTATGCTTGCTCGCCACACATGCACAGCCACGTGTTTGTATTCGCATGGAGACACACG…	514	hypothetical	XM_001617006.1| Plasmodium vivax SaI-1 hypothetical protein partial mRNA	3459	162	0.315175	0.0468343
C3940_comp59968_c0_seq1	GCTCTTCCGATCTCTTTAATGCTAATGTTCATATTTTACTGGGCCTTTGGTGGTACAGGAATTTTTGTGTTTGATTTATATGCCGGTCCAGAGTGTGTAAAAGTGTCAAGTGCATTTCATTTAACCATTTCAATTTTGATGGCCATATATTTGTTGGGCACCTTGTACATAGCCATGTTCCAAGTGTTCGTAGCAGATAACAGCAAGTGGTGCAGAGGGTTCAGAGCGGGTTCTAAGTTACTATCCGCAGCTGTGACGCTAGATCTTTTATCCTCCATTTTGAGACTGGTTCAGTATTTGTATGCTTACTTTTATATGAGCATGAGATGGTGGGCAAGATACCAACAAACCAAGTCAGACTGGACCCTGTTACACTTTGGCAGCATTGTGCACAGCTTC…	602	hypothetical	XM_001615085.1| Plasmodium vivax SaI-1 hypothetical protein partial mRNA	2323	581	0.965116	0.250108
C3956_comp3861_c0_seq1	AAAAAAAAAAAAAAAAAAAAGGAAGAAGAATTGCAAAAGCAGAAGAAGCTACTAAGGGAATTCCAAGAACAAATTGAATTGAAAAATAAAAAAAAACAACTGGAAAAACAAAAAGAATTAGAGGAGGAACTAAAGAATCAAGAATATATCAAACAGAAGGAAGAAAAAATGAAAAACCTACAAAAAAAAAAACAAGAAAAATGTCTAGAGAAACAAAGAGTTGTCAACGAACTGGCACATAAAGAATATCTCATAAGCAAAGAAAAAGAAACTCTAGATGAGCTGCTAAATAAAGTGTACATTGAAGAACACGACTTTAAGGAAAAACAAAAAGAAATCAAAGAAAATGAAAAAAAATTACAACTCAAAAATGAAATGCTCAAACAACTCGAAATTGAC…	531	hypothetical	XM_001616990.1| Plasmodium vivax SaI-1 hypothetical protein partial mRNA	1967	517	0.973635	0.262837
C3970_comp4594_c0_seq1	CTTCCGATCTGGGGGAGCTACCGCCGCTGCCGCCGCCGCTGCTGCCACCGCAGCTACTGCTACTGCTGCTACTTCTTCCACTGGTGCACCTTCCCAAGGACATGCTGCAAGCGCACAGGGAATCACCAACCGCGGCTTTCAATTTGACGAAGGAGATAATGGCTTTAGAAAAGCAGAAAAACACAAGCCTTCTCCAGGAAACCCATTCATCATTGAGCCGACGAGAAGCACCACGACCATGCAAGAGGACTCTCCTGGTGAAGACCTATCCCCAGAGGAAGATAACTTTGAAGAGAAGCACAACAGTGAAGGGAGCGAAAAGAGTCTATCAAGGGGAAAGTCCTACAATGAGGAGGAAGAAGGGCTCATGTCAGATGATGAGGAAGACCAATATAGTGA…	1239	hypothetical	XM_001608282.1| Plasmodium vivax SaI-1 hypothetical protein partial mRNA	2805	1212	0.978208	0.432086
C3971_comp2328_c0_seq1	GTGTGCTCTTCCGATCTCGGAACCATGTCTTACAATGTTTACAAAACGAACATGGCTGATTGCTTAAATAAACTAAGAGTATACGACCTCAATCAGCTATGCAGAAAGTTCCTGCTTCCACAACATGGAAAAAAAGTCGCGATCGTGGAACGAATTTTGGAATACATCACCGACGTGGAGAGGGAGGAACAAATTTATGAGTTCATCTTAGCAATCAAGCCGTCCATATTTGAGCTAATTAACGGGAAGAGAATAAACAACGCTTTCAACAACAGTAATGTCAACAACGTGCAGAGCAGCGCGCACAGCAGCGCGCATAGCAGTGCGCACAGCAGTACGCACAACAGTACGCACAACAGTACGCATAGCAACAA	374	hypothetical	XM_001616340.1| Plasmodium vivax SaI-1 hypothetical protein partial mRNA	3183	324	0.86631	0.101791
C3989_comp130127_c0_seq1	GGGAAACATAAGGAATACCTACTTTGGCTGTTGAAACAGGCTAAGAGGTTCAGGATGTAGATCCACAAATCGAAGGTGTCATTCTGGGTTATCACCTGCTGGTTCTTAATTGCTGGTGTTGTTATCTTAAAGTATTGGAAAAAGTCCGATGGAATTCCGCAAATCGTTAGAATTTCTAGCAAGTTCACTTGTTCGTTTGGGGTTCCTTCTTTGTCAACGCTGCCTTTTCCTTCGGTGGTATAAGGAGGGGTAACATGAGCGTCTTTCGCGTCGTCGGAGAGATCGGAAGAGCACA	295	hypothetical	XM_001616240.1| Plasmodium vivax SaI-1 hypothetical protein partial mRNA	28537	279	0.945763	0.00977678
C3991_comp90217_c0_seq1	GAGCTATTGGTACCATCGTTTCCTCCTTTGTTGTCTCCATTATTTCCTGATGCTGGTATTCCTCCTCCATTTCCACCGCCACCTGACTTGGAAATGGCTTCTTCATAGGGTGGTGGACCCTCTTCTTCAGATAAATTCCTAAGCCGTTTACCCATAGATTTACTGTCATCCCTTGTTCCAACACACTTATCCACTTTAGTTCCTGACCCTCTTCCTCTTCCTCCTCCTCCGGCACTTCCTAGA	243	hypothetical	XM_001613318.1| Plasmodium vivax SaI-1 hypothetical protein partial mRNA	7887	225	0.925926	0.028528
C3992_comp1555_c0_seq1	ACGCTCTTCCGATCTCGGGGAGGAAGTGTGCACGTAGGTCTTGGGGTAGATGGTGAGGTAGCCCTGGCTGTCCTTGAGGTGATCCCGAATGAAAATCTTTTTCTTCTTGTCGTAAATTTCGTTGAAGCAGGTGTTTTTGTTCTTCTTGTTAACGGGGCAGATGATCCCCAGGGTGATTTTCGTGGGCGGCTCACTAGGCGGCTTAGTGACCGGATCAGCGGCAACACCCATGTTAACAGTGACGCTAACCTTGTTCCCCCGCACCTTCACCCTATCGCAGTTGCTTTCATCCCCCGCATAGGCACATATTTTACTCGTTCGAGAGAAGTCGACCCCCAAAATGGGTTCCTTAACTCCCCCGGCATGGAAAGTGACATTTTTATTTTGCGTTTTCTGCGA…	708	hypothetical	XM_001613769.1| Plasmodium vivax SaI-1 hypothetical protein partial mRNA	2754	686	0.968927	0.249092
C4006_comp3472_c0_seq1	GATGGGCCAACCGCTTACCATGCCTATGGGTCAGCCACTGAGCATGCCTATGGGTCAACCGCTTAACATGCAGATGGGCCAACCGCTTAACATGCAGATGAATTTCCCTATGAATAATATGCCCCCCAATATGCAAGGAAATAGCGGTCAGCAGAGGAACAATCAGAGCAGCCTCATGGCCAACTTAGAAGGCGCATTTGAAAGGGGAGGACTAGCAGCAGGGGGGATGGACCAAGGAAGTCTCCCATTCGCGTCCATGGCCACACACAACAATCAAAACAAATTTAATGATAACGGAGGAAATATGATGAAGGGAAATAATTTTAATAGGAGCGGAAAAAATTTTGCTAACAGTAATAGCAACATGCATAATGCTGAAGATATGGTGAATGCTAAAGT…	424	hypothetical	XM_001616401.1| Plasmodium vivax SaI-1 hypothetical protein partial mRNA	3612	411	0.96934	0.113787
C4022_comp679_c0_seq2	GATCTCCAGCAGGTCCCCCCCCACGCGAACGTTTGTCTACACACACATAGGTAGAAAATTTTGCGGTATCGCGAAGGAGCAACGTTATTTTATTGTGTGTGCAAATTGTTTGCCATCCCCCCCAACTGCGCAATTGAAATCGGCAGCTGGCATAGCCATTTGGGAAGAACCACAACAAACACGCCTACATTTAAACAGACAAAGTTAAGTACGTACAAATTTCCGCCTGAACAAAATGTATACATACGGAGTAGAAGGAGATGACACCTATTTGCCACAGCCCCAGTACCCATCCCCATATGAAAATCAGTATGGACAAGATGATGAGTCGCCAAGCCCTCGAGGGGAAAACCACACCCCCTTCATAGGTTATTTTAGTTCCCATTTATTAAGAACCGG…	562	hypothetical	XM_001615085.1| Plasmodium vivax SaI-1 hypothetical protein partial mRNA	2323	545	0.969751	0.23461
C4024_comp37749_c0_seq1	GTGTGCTCTTCCGATCTCTTCTTGCAAAAAAAGCAGCTGCTCCTCCACCGGCACATTTAGCAGTTCCTCAATTTTGCTTTTCAAATCGGTCAGCCTTTGGTCACGGTTAATTTCGATGCGATAGATTCCTACTTCGCACCTGAGGCGTACGACGATGGTGCTCATCGTTCGTTGAGGGCGCGGTGGGGACTGCTCAGGTGGTGTTGCTCTTGTGGTACTGCTCCGGTGGTGCTGCTCAGGTGGTACTTCTCCAGTGGTACGGCTCACGCAGTGCCTCGATCCTTCTATGCGCCCCTCCTGTGGTGCCTCGCTTCTGTCCTCACTGGAAGACCCTCTCCTCTATAGGCATGCGTACATACATGCGAGATCGGAAGA	375	hypothetical	XM_001613199.1| Plasmodium vivax SaI-1 hypothetical protein partial mRNA	1749	149	0.397333	0.0851915
C4049_comp51154_c0_seq1	TTCCGATCTTGGAAGTAAAAATATGGTGAAGAAAGAGATCAGCAGAAATAAAATGATTACGAGTAGGTACACAAAGGGGGGGGTATACGTCTTCACCTGTGCGTACACATGCTTGTTGCAATAATCGCAATTGAGCACTTCTTTTGACTGCTTGTCATCGTACCCGCTTGACTCCTCCGTTTCTTCCTCGGTTACACCTGTTCCCTCGCTAAACGAATTGCTGTGATCGTTCCTTATGGGGGTAAATTCTCACTTAAAGCAGCCACCCTAGTTGCACACAATGTTGATATCGTGGCACG	299	hypothetical	XM_001613252.1| Plasmodium vivax SaI-1 hypothetical protein partial mRNA	2028	285	0.953177	0.140533
C4053_comp4179_c0_seq1	AAAATTTGAAATTTCATGTAACTTCTATTTATCACATTGGGATATATTCATAGAGAAATTATTTTATTTAAAAAGCGTAAATTCATAGTCGTATTAAGAAACTCAATTTTGCATATATTGGTAATGCAATTTGCTTCTTTTATTTATCGAATGTGGATTATTATTTCTATATCTTTCAAATTCTGCATGTGCTACCTCTTCCATAAACTGCTGCTGTAGTTTTTTTTTCTTTCTACCTCCATTAGACAATTTAGATCCAAGAGGGGTAAATTTGTACAAAAATAAAAGAATAAAGAGCGTTGCAAAAAATGTAACACATATTGAAAGAGAGATTGGAATTTTTTCCGAAGGACATTCTACGCACGATACTTGTAGTTCTGGTGAAGAATGCGATTCAGA…	1095	hypothetical	XM_004228023.1| Plasmodium cynomolgi strain B hypothetical protein (PCYB_006020) mRNA, partial cds	738	590	0.538813	0.799458
C4061_comp3948_c0_seq1	GACGCTCTTCCGATCTCTTCTCCGTGGGAGATTTTCCCAACGAATTGCACAGCAGCTTTGACGACATCTCGGACTACATCTTGGTGGATGAATCGGACTTGAAGAGGGAGCGATCGGACATCACTAGCTGCGAAAGTAACATGATTATGGCGACAAAGGGAGGGGGAGGAGGAGGAGGAGGATTAGGTGGAGGTGTCATGCCAATTAAGCGAAATACCACTGTGAAAATAAAGAAGGAAATGAAGAGCGCTAGTTATTCGGAGGAGAGCAAAACAGCTAGCGATAATACAAACCATGATGAGAATAAAAAGCCTGGGCTTTGTAGGACCCTAGGGACGGAGGGAAGGAAGAGGATGTTGAAGTTGTTGAGGAAGGCCTACAAGTACAATGAGGAGTGTA…	867	hypothetical	XM_001614126.1| Plasmodium vivax SaI-1 hypothetical protein partial mRNA	1073	836	0.964245	0.779124
C408_comp929_c0_seq1	CGTGTGCTCTTCCGATCTGCGGCAGCCTGCTGGGAGTCATCGACTTCCTGAAGAAGGACTCCAACGACTACTCCGTGGACGAAAACGGTGGCCCGCACATGAACACGAGAAAAAGCTTCGCCAACAAGAATAACGCCATGAGTAGCAACGCGAAGAACTACAAGGACATTTTGAACCTGTCGCAGGAGAATTTTGGCAAGAAGGGAGCCAACGGGGGGGGAGTGGCAGGAGGAGCGGCGGGAGGTGCATCTCCCTCACCGTACAAGAATGGGAACGATCGAGACCGAGATAGGGACCGCGACCGGGACCGCGACCTGGACGTGCTTCACCACCACCATCACTTCCCCCTGCACCACCCATCGCTCCCACATCACCACATAAACCCCAGCACCCTGTACG…	644	hypothetical	XM_001615157.1| Plasmodium vivax SaI-1 hypothetical protein partial mRNA	6090	625	0.970497	0.102627
C4081_comp66894_c0_seq1	GACGCTCTTCCGATCTGGGATGTTCAGCGCTTCCAGTTTTGCGTACTTCACTTTGGGCTCCACAGCTTCTGCGCCGCTGGCACTTTGGCCGCTTCCGCTTTGGTTAACGCCGCTTTGATTGGAGACATCTTGTAACGACTTGGGCTCCCGCGCATGGTCCACTTTTAGCGCCTCCGTCTTTTTGGTCGCCCCCGTTTTGCCGCTTGGGTTCACCTTCGACGCGATCTCCTCATCCACTTCTTTCTTCTTTTTCTTTTTCTCGCCTTTTTTGCTCAGGTGGGATGTCAAGACTTTTTTCTCCCCATTTGTTTTTCGCTCCGAGTTCGGCTTGTTCGCAAAGTGGGAATGATGAGTACTCGGCCCGTTCGCCTCCTCCGCATGCACGTCGTGGAGATCGG	398	hypothetical	XM_001615468.1| Plasmodium vivax SaI-1 hypothetical protein partial mRNA	8139	373	0.937186	0.0458287
C4095_comp828_c0_seq1	AAAGCCATTGGATGCCTACATAATGTAAATGTATTTTCTCCAATAAATAAATGGAAGGAAAGTAAGGATCTTTATGATTATTGTGTCGATTATGATAAAATTATTGAATTAGCTGATACTAGTTATGAAAAATGCAAGAAATATGAAAAATACATCCAAGAAAAATCTCCACTCTATGAAAAATTTGACAATTTATATATTACAGAGTATAAGAATAAGAATAATGATTTTTATAACAAATGTAAAAGTTACCACCCGGAAAGAGTGATACGTGAATTAAAATGTGATGTAAAATTTTCTGAAGAAAGGTCAAAAGGAGATTCACATGGTCAGGGTTTATCAGGTTCTACTTTTTTTTCTGGTCAAAATTCTGATACTACAAAAACATTTGGCAATGTG…	499	hypothetical	XM_004227728.1| Plasmodium cynomolgi strain B hypothetical protein (PCYB_003070) mRNA, partial cds	1038	349	0.699399	0.336224
C4111_comp4452_c0_seq1	TGCTCTTCCGATCTCTTTAATGAGCAAAAAGTGCATAATAATCAAAATAAAAGAAAATACAATTGCAGACTGAATTTTAAAAGGTTTACAAAGAGAAGGAATAACTACAACGAAGATAACAGAGACAGCAAAATTAACATAAAGACAGCATTAATCAAAAATGAGGTCATAAGTGATGATAACGACGAATTTATAGATAGCAATTTGATGAGGACATGCCACAGATTCAGACTGTACAAGCACAGTAGCAACAAAATAGACATTTACTACCCCTATGATAAGAAGAAACTAGATAAGTATGACTATGAGAGGGACCAGACCTTCTGTTCTTTAACCGACATAGAAGACGTTGTGAACAATGGAGATGACAAAAGCAGCAAATTTTTTTACTATAAAAAT…	732	hypothetical	XM_001617221.1| Plasmodium vivax SaI-1 hypothetical protein partial mRNA	1935	637	0.870219	0.329199
C4126_comp1112_c0_seq1	TGTGCTCTTCCGATCTCTCGAACTTCCTGCTGTGGCTGGCCCTGGGAGCCGTGTCCCTGTGGTCGTACTACTTCGAGCCGGAGGTGAACCACGTGTCCCCCGCCCTACACGAAACGGAGCTAACGAATGACGTGGAACAGCAAGTCGAGAAGTTCTCTCGATACACCCCCTACCCCCAGGAGCAGAACCAAAATGCCTACTACCCCGCGTAGCCCTTTGTCTGCATGCGTCAATTGTTTAAATTTTGTTTTTTTTTAAATATCTGTATGTAAGTGCGTCCACGTTAGAAGTTGCCGTTAGAAGTTGCTCATTAGAGGTTGCTCATTTGAGGCTGCACATTAGAGGCTGCTCATTAGAGGCTGCTTGTTAGAAGTTGCACATTAGAGGTGGCTTGCCGGT…	798	hypothetical	XM_001616831.1| Plasmodium vivax SaI-1 hypothetical protein partial mRNA	1579	598	0.749373	0.378721
C4127_comp53111_c0_seq1	ACGCTCTTCCGATCTTCTTAAACTTCTTCCTCTTGAGTTTTGACGTTTTGATTAGAACCAAAATGGACAATAAGGAGAAGATAAAAAAAATACACGTCCCTCTGTTGATTAACACTTCCGAACTGGACAAAATGATCCCCCCTGATCACTCGAGCAAGTTATTTGAGCTCTGCCCGAGCAAGCACAAGTTCAGGTACTTCTCCAAGTTTGGGACGCACAACAACATCATAAAGGTGGACGACGGTTCGTATCACGCCTCGTTGAAAAAGTTCGTCCAAACGGCCATCAGTTTGCGCGAGGGGAAAGGAGAGCCACAGATTCCGCCTCCCCCCCGAGCAGCGGCGTAGAGAGTTATTCGCTTCCACCGGGTGACCAATCAGATTTGTCTCGTTCGTGCGG…	444	hypothetical	XM_001614936.1| Plasmodium vivax SaI-1 hypothetical protein partial mRNA	1947	419	0.943694	0.215203
C4174_comp3215_c0_seq1	TGTGCTCTTCCGATCTCTCCATTAGCAATAAGCGTTTCGCTGCCCCCCCCCGGGGGGCTCTGAACTAATTGGGGTGTCCTTCCAACAGGTTGAGTTAATGCTCCTCCTACACTTGGTTGTGCTGCAGATAATTGTGCACGATTTGCTTGGACCGGTGCAGCAGCTAAAGCTGGTGAACGTACTGTGCCTCCTGTACCTGATGAACCTGGTAAGCCTCTTGCACCTGCTGATCCTGTTTTTGCTGATAAACTTGTTGAAACTCCTGTCCCGCTCCTAGAAGTTACCGAGGCATAAGATCTTTGTGGCGTAGGATATGGCTCTTTTCCATCTTTACAGTTTTGTAATCCAGACGTAAGATCGCTTAGTTTATGCTTAGGGTAACAGGGGAAATAATCCACT…	858	hypothetical	XM_004228083.1| Plasmodium cynomolgi strain B hypothetical protein (PCYB_006620) mRNA, partial cds	432	297	0.346154	0.6875
C4190_comp2439_c0_seq2	GTGTGCTCTTCCGATCTTATATATTTGCTGCACTTACTACGCGGTGCCCACGGGGGGTCCATCCATCAGATTTGCTACTTATAGAATGGCCAAGACAAATGACTCATCTGTGTAGCAGTGGTTAGAGTGTTCGAAGAGAGGCACTTATTGAGCGATTGGCAAATTTCCATATTAGCTACGAAGATGCTTAGTAGGCTTCGTTTCATGCACATGAAATGTTTTCTATTTTTTTGTTGTACAGCATAAGGGTTAGGATAATACATATTTGTGTCAAGCCTAGATCTGTTTGGCATTACATGCATCGGTACACATGTACATATTGAGCGCGGTGCGTGTAAACTTTTGCACATCTGCAGCTTCGCTTCATAAGGATGGTCCCCCTACTCACAATGTAAAGGA…	771	hypothetical	XM_002258990.1| Plasmodium knowlesi strain H hypothetical protein (PKH_083800) mRNA, complete cds	711	291	0.377432	0.409283
C4193_comp71193_c0_seq1	CGACGCTCTTCCGATCTCGAATCTGGAATGGATCGCTACGAAGGTTCGGTTAGTAATAATGTAGAATCTATTTCTTTAAATAAAGACCCAGCAGGGGGGCTGCTAGATATAATCACTAAAGATAGGGAAGAAAATATTAAGGAAGAGAGCAGCATTTTTCATCACAGGACGATACGAATTGGCAATTTATCTGCGGACTGTCCTATGGATTTGTTTCAGTATAAGCAGACGTCCTTTCTTCAAAAGGGAGACACAACGAAGGGGATGAGAAAGGAGTTGCCCTTCAGTGAAGACGAAAATAGAGATAGTATCATTTTTCACGAGTTAATCACCGATCTGTTAAGCAACGTTGATGCAATTCATGGAGTTGACCCTTCGGTAATTTCCATCGTCCAAGAT…	454	hypothetical	XM_001615973.1| Plasmodium vivax SaI-1 hypothetical protein partial mRNA	4881	425	0.936123	0.0870723
C4221_comp92936_c0_seq1	GTGCCGAGGGCGTCCACCTTGATCGCTGCTCTCCGAGGAGTCCTCCTCCGAGCTGTCAGAGCTGTCCGAGGGGCTCTCCTCCGGGGAGCTTTCCGACCCCCCAGGGGAATACTCCCCGGAGGAGCGGCCCGAGGACTGGCAGGGGTCACTACGGCCGTCTCTACTGCGGTCACTACTACCGCCACTACTGCGGCCACTACTACCGCCACTTCTGTCATCACTACGCTCCTCCTCGCCAGCGCTGCGGGCACTGGG	255	hypothetical	XM_001608527.1| Plasmodium vivax SaI-1 hypothetical protein partial mRNA	15715	178	0.698039	0.0113268
C4228_comp2122_c0_seq1	ACGCTCTTCCGATCTCGATGTGTATTACAAGTCTTCTTATTATTTAAAAAAAAATAGGAAGTACATGCAGAAGCTGCTCAAGACCAACTGTGTGATTAACATCTTCCTGGTGAGGCACATGGAGGCGGATCACAACAGAGAGGTTCTAGAAAGCAAGGACAAAGCGAGGGACCTAATTTATAAGGAAATAAAGTATTTAGACTGTAAGGCCAGTGAGCAGGGCAAGCAGATGTGTGAGGATCTGAAGAACGACGCGAACAATAGGATGTACCAGAAGATTATGCAGCTGTATAACGACTCCCTGCAGAGGATGGATGTGCCCCCTGTGGGAGGTGCAGACAGGAGAGATCGGA	353	hypothetical	XM_001613071.1| Plasmodium vivax SaI-1 hypothetical protein partial mRNA	4155	330	0.934844	0.0794224
C4247_comp5089_c0_seq9	GTGTGCTCTTCCGATCTAAGATATCCAAGATGAAGTAAAACCAAAAGTACAAGTCCTTGCTGATAAAATCTCCAATCTCGAAAAAGAAGTCCTTCCACACATGAACAAATTCGCCGACAAAATTAAAGATATCGAAAAAGATGTCCAACCCAAAATTGATGATTTAAAAGCTAAATTTAAAGATCTTGAAAAGGAAGTAAAACCCAAAATTGAAGACTTCGCATCCAAATTAAACATCGAAATTGATGAGGACGTAAAAAAGAAAATTGAGAATGTTGTAGGCAAAGTAAGAGCTGACATTGAATCTGAAGTGAAACACAAAATTGAAGATTTCGCAACTAAGGTGAAAACTGATATTGAGAAAGATATGAAACCAGCTGTCGATGAATTAAGAAAAGT…	635	hypothetical	XM_001613592.1| Plasmodium vivax SaI-1 hypothetical protein PVX_081830 partial mRNA	3315	606	0.954331	0.182805
C4274_comp3205_c0_seq1	CTCTTCCGATCTCGGAAATGTGCCTGGAATTCATGATATTCTCCTCAACATGGATGTCACGGTTGATGCTAATTCGACTCTGGATGATGATCATAATGCGGACAACACGGTAGATGGGAACTTGAATAGCTACTGGGCTTCGGCCACCTTTGCAGATAATTACGAGCACTTGGTTTATCTCATCTTAGATTTAAACAAGTACGTAGAAATATCCAGGGGAAAAGTCTCTTGGGAATACCCCCCTTTGCATTATAGCATAAGTGCCAGTGTAGACAACCAGGAATATAAAGTCATTGCTGAAAATTTAGCGAACCCTAGCTTTGTAACAATGGATAGTTTGAAAAATGTAGAAACGAGGTATATCAAGATAGTAATGATGAAGCCTCATCCGAAGCATGG…	718	hypothetical	XM_001615973.1| Plasmodium vivax SaI-1 hypothetical protein partial mRNA	4881	693	0.965181	0.141979
C4285_comp3618_c0_seq2	AAAGACAAAAAAAAAAAAAAATGCCCCTAATGTTCTTCTACGTTTGCGCCCCCTTTGAAATGCTTCCTTTTTTTCTTCAACATAATTTCCAAGCTTCGAGATCCCTGGGCGGAAGAACAGTGCGCCTCGATCGTTTCCTCGGTCAGCTCCGGCACCTTCGAGTTCCGTTTCTCTGCCTGTGCACAGGGGCGGATGTACTTCTTAAGCTGATCATTTAGATTCTTCCTCCTTTTGTCTCCTCGGTTGGGGCCCTCCTCTGCGGATAACTCCGAGGGCAGCTCGGGGAACTTCACATTTTTGAAAAAGTAAAATGACTGCTCCTTGTGCTCCTTCCGATCCGCCTGCACGAGACGCCTCCTTTCCTCTTGGATGTCCTCCGGCGTGACCCCTCTCG	394	hypothetical	XM_001617327.1| Plasmodium vivax SaI-1 hypothetical protein partial mRNA	2418	365	0.926396	0.150951
C4290_comp70092_c0_seq1	TTCCGATCTATTTGAAATATTTTTTCCTTCACTCTGGCTGGGAGCAGCTCCTCTCCCGCGCCTCTCCCGTTTCGGCAGTGTTATTTTGCCCCTCGCTAAACCTCACTTTTCGCCCACCCCTACCCCAAACGATGAACGAAAAACGTCACAAGCAGGCACCCCAGGTGCAGTCGGAAACGCTGTCGCTGATAAAGAAGCAATTTTTTAAAACGAAAATGTGCCCCTTCCAAAAAAATAAAAACTACTGTCTAAACGAGTCCAACTGCCATTACGCCCACAGCATTGACGAGTTAAAGCCAATGCCGGACTTAAGGAATACAAAGCTGTGTGATTACGTGAAGAAAAAAATCCCCTGCCGAGACGAAAATTGCAAGTTCGCCCACGACATTGACACGCTGA…	435	hypothetical	XM_001616525.1| Plasmodium vivax SaI-1 hypothetical protein partial mRNA	4122	426	0.97931	0.103348
C4296_comp4476_c0_seq1	GGGACAGCAAATTTGCAGTTAAAAAAGTTAACACATTTGAGTATATATAAGTTGTATATGTGTGCATTTCATGCGCATTTGCGGTGCACCGTTCGGCTCCAGCGGAGGGGGGGCATCTACTTCAGTCGAGAAAAAGCGGCGAAAAAAAGCGGCAAAAATAAGCGGTAATAATGCAGACCTATAAATGGGTCCTCAAAAAATCCTCCACAACTTCTACACCCCCCTCAGGCGTAGTTGCAGTAGCAGTTGTTCCTCTGCATAAACTGAGGCGTCTTGGAAATCCTAATTTTGGGGAAGCCCGCGTCCTTCGACTTGTATATGCTTATGCTGGAGAACCTTTTTTCCCTTTCCGGAAATCCATTACACATGGAAGATTGCATTTTGGGGAAGTTGTCATAC…	1176	hypothetical	XM_001613649.1| Plasmodium vivax SaI-1 hypothetical protein partial mRNA	906	906	0.770408	1
C4298_comp3329_c0_seq2	CGCTCTTCCGATCTAAAAGCAGAAAAAGAAAAAAAAAAGAAATAAAAGGGATAAAAAGTGTAAAAGTAACCAGTTGGGATCCAAAGAGGGAAACAAGAAGAAACATTTACCCAAAAGTAAGAGGATAAAATGGATTCAGAATACCAAGGCCTATTGAACAGCAAAGAAAGAGAAGATGAAACCAACGGGGCACACATCGCCGAGAAGGTGGAAAAGGGAGGAGAAACCATTGAAAATACTTTGATGAAATTAAATGTGAGGTACCAAACGTTATTCTTTTCCTCCGGAGTAATGACCGTTTTTTGTGGCACCGTATCGTTACTGGAATCGTTAAGATATTTTTACTTCACCAATTTTGTGGTCTCCACCTTTTTAATAACCATGGGGCTTATCATGATG…	558	hypothetical	XM_008819365.1| Plasmodium inui San Antonio 1 hypothetical protein partial mRNA	789	392	0.702509	0.496831
C43_comp76994_c0_seq1	GCTCTTCCGATCTCGAACAACTTTATTATGGCCATTAAAAATTTTAATGTGTTCCCCGAATTGAGGTTAAAAATTTTGCAGCTACTGTATAACTCCTTCAGCGTTAACTTCTCCTTTAGGTTTCCAACCTTCATTGCCATTTTGCAGTTTTCCTCTCAAAATAATATTTTCCATTTTATTCTCCCCTACATAAAATTCATTGACCAGTGGATTAAGGAGTGGAACATCAGCTCCAGGGAAAAGAGATCGGAAGAG	255	hypothetical	XM_001615042.1| Plasmodium vivax SaI-1 hypothetical protein partial mRNA	2036	232	0.909804	0.113949
C4303_comp94276_c0_seq1	GACCCGCTTTCCGAAATTACAGACGACTTGTATGAAAACCCACAAGTAAATAGAAACACGACAGAAGAAATTTTCCAAAGTGCGTACGACCCAACTGAGTTAAAGGAAAAATCCCACATCGTCTTTCACAGCTTTAGAGAAGAAGATATAAATGAAATAATCAATTCGGTGAATGATAATTTATTCAAGAGGGAGATGCTCGAGAGATGGATACAGCTACACGAAGATGCAGTAGATAAGGTGCACACTTTGAAGGAGCATTTATCATATTATTTGAGAAGATTAAAAAGTTTGTATAACGTGGATGATAACATTGCAGAGGAACAAATGCAGAAGAGCAATCATACTATTGACTCAACAATCAGGATCCCG	372	hypothetical	XM_001614261.1| Plasmodium vivax SaI-1 hypothetical protein partial mRNA	1346	368	0.989247	0.273403
C4326_comp2353_c0_seq2	CGACGCTCTTCCGATCTCATAAAGTCACGCACTTTGTAAGCAACGGTGCAAAGTATGAGAACTCGTCCACCCTACATGAAATTAATAAAAAGATTCCTGAGGAGCGGGGCTTGAAGGAGAAGCTGGACGCGGACAAAGGTGCAAGAAAACTTGTGAATATAAAATCGTTATCAGCAGTAGCAGCGTCGGCGGCGTCGGCATCTGCGACAGCATCTGCGACAGCAACCACTGCTGCCCCCGCTTCAGCCACTGCGGCTGGGGGAGCAGACGATGGAGCGAATCGCGATGCGGCGAAAAACTCCAAGGGGGCCAGCAAAAAGAAGGGAACGTTAAAATCGGAAGAAGAGAAAAAAAAAGGTGTGAATGAAAGTTACGATGAGGATTTCTTGAATAATAACC…	738	hypothetical	XM_001608358.1| Plasmodium vivax SaI-1 hypothetical protein partial mRNA	6288	712	0.96477	0.113232
C433_comp656_c0_seq1	TCTTCCGATCTGCGGCATGCGCGGTGTGAGCCAGGGCCTGCTCGACGGCGTAGCCGCAGGAGTAGCGCTAAATGTGGGCGCGAACGTAGCCTCGAACGTAGCCTCAAACATCCCCGCGAACGTAGTTGCGGGCATCTCGGGCCACATGGCGGACGGCGAAGGAAGAAAGAACGACCCCCTGAGCCACCCCCACGGGGGCGAGAGGGACGACGTGTTCGTGAACGGATCGAGCAACTACTTCGTGCAGAACGGCGTGCACGCGGAGAGCAACCACGCGGACGAAGTGGGAGATGCGCGCGAGGATGCGGCGGTGGAGCAGCTGGAGGAGCATCTGGAGGAGCAGCATGAGCAGTATGACCAACTGAGCAGAGAAAACCACGCGAACGCCCTGATGCAAGG…	424	hypothetical	XM_001616478.1| Plasmodium vivax SaI-1 hypothetical protein partial mRNA	5987	412	0.971698	0.0688158
C4348_comp4631_c1_seq7	CGACGCTCTTCCGATCTAGCCAGCCCACCATGAAGGAATCACCCCAAGTGGACGACTCTGCCGACGCTGCCAACTCCGCCAACCCTGCCAACCTTGCCAAGCGATCCAGGGAGGAAATCCTCAACTGGCACCAGGCCATTCAGAACAAAATCGCGTCATACCCAGGGTTCGAAGTGAACATTGTGGCGGCCAACGATTACATGAAGGCCATCGGATACAGCAACGAAATCTTTGCACGGTACTACAATGCCAAGAATGGAAACGCCTACATCTTCCTCATAACGATTAACAAGGACTTCTTCGTGGATGAATTTGTGCAAAAGGGATCAACCCATGAGGAGTACGTTCAGGCAAAACAGAACTACTTCAGCCAGAAGATGCACGAAATTTTGGAGGGCC…	1025	hypothetical	XM_001608469.1| Plasmodium vivax SaI-1 hypothetical protein partial mRNA	3399	992	0.967805	0.291851
C4350_comp5071_c0_seq3	CGACGCTCTTCCGATCTTTTGAAAACTGGTGATTATGATAATTTAGGCAAAGAAAATTTAGACCGCAGATTTGTTAAAGACTTAGAAGCCTTTGCCATGGGAAAGAAAATGAAAAGAGGATCATCCGCAGGTGGTTTTCTAAAGAAATTGGACTCCAAATTCGAATTGGAACTTCTACGTTTCTTCAAAAACAAGGGCCTTAGAGCCAATAGTTCCTTCTCCGGCCGCGGAATCACCGGCAAGCTTTTAAAAATAATGGACAAGTACAGAGTGTTCGCTCCGTTAGCAGGCACGGGTGTACTCTACGTATTAGCGATGGTGTACGTGCTTTATTTTATGGCCGCACCAGTCATGATGCCTTTGACCTCCATCGCCCTGATTGTCACCGGTGTTTTCATT…	1093	hypothetical	XM_001608275.1| Plasmodium vivax SaI-1 hypothetical protein PVX_086905 partial mRNA	1750	591	0.540714	0.337714
C4365_comp948_c0_seq1	CCCCCTGCCGTACTTGAGGCTGTTCCTGCTTTCTCTGTAGAACGGGCCACCCACAGAGGGTCTCCCCCCGTGGTCCAGCACAAACGGTGGGTACGCCGCAGCCAACCTCAAGTCGTTTCTTCCCCTGAAAATATGGTTGAAGTGATTATTTATCCTCGCGTGGCTAATGCTGTTCGGGTGGTACATATAATTCTGGTGGTACAAAAAATTGGGGTCGAAAAGGTACTTTTTCTTTTTTTTCTTTTTCTTTTTCTTCTCTTTCTTTCGGTGCTTTTTCTCCTTCTTGGATAGCTCGTCATCGTCATAGTCGTCCTCGTCCTCCTCCTCCGCCTCTTCACCCGCATGCTGATCTTCCTCGGACCCGGAGGAGGAGCTACTCGAATCGTAGCTTTTCTTCTT…	924	hypothetical	XM_008817260.1| Plasmodium inui San Antonio 1 hypothetical protein partial mRNA	4398	605	0.654762	0.137563
C4368_comp3345_c0_seq2	TTTTTTTTTTTTTTTTTTTTTTACTTCAAAATTAAGAATACCTACTAAACAAGATGGTTAACACAAATTCTAGTAACATCTCTCACTTCGCCCAAAATGAAGTAAGAAACACTGAAAACGTTGTAGCAGCTAAGGATTCTAGTTCATCCGTAAAGGGCACCTGGGCAGGCCACAAAACTAACAATGGCAATAAGTTCCCATTCTATCTCAGACTTTCCATGTTTGGTGTTTTATTTTTGGTGTTGCAATGCTTCAATGAGAATGCCTTCGGAAACACTTTTGAGTGTGAAACCAGAATGCAAGAAGGAGCCTTTGACTTGGGGGTTAGTCGAAACTTGGGAGAAACCTCAAAGAAGGCATCCACTTCAAAACAAGCAGTAAAAGCAGGAAGCTCCTCAA…	931	hypothetical	XM_001612898.1| Plasmodium vivax SaI-1 hypothetical protein partial mRNA	1638	911	0.978518	0.556166
C438_comp2668_c0_seq1	GTGTGCTCTTCCGATCTATTTCGATCCATTTGAAATAAATATAGCCAGCGCCCTGGAAGGTGTCACTATATAGCCAAAAAAAAAAGGCCAATTTCATTTCTGAGTAAAATGGAATGTAATTCATAATGTGAATTAACAATATGGCTTCCAGGTAGGAGTACAGGGAGTACATAATCCAGTAGGTGAGGAAGTGGATGTACTGCACAAACTCGTCATTTGGCTTATCCTTTTTATTTAGTAGCAAGTTATACGTTTTAACTGCAGGGCATATTACCGACACGATTAAATTTATCAAGTGCATCATCTTTTTGGGAAATAAGTGTAGCCCCATTTTGCTCAAGGTGGGTGTTTCAAGGGAAAAAAAAAAAAAAAAAAA	376	hypothetical	XM_001616320.1| Plasmodium vivax SaI-1 hypothetical protein partial mRNA	462	312	0.829787	0.675325
C4389_comp41608_c0_seq1	GACGAAAAAAAAAAAAAAAAATGGTGGAAGTTGACACAGTTGACGAGGGAGATTGGGCCCACGCGAAGACGCTCGACTTGGAAGGAGACCCGTTTGACTACCCCGATAAGACGAAACAAAAGAGTGTTAAGAAAAAGGAACGCGAAAATGAAAAGCGAGAAACCAGCTCGGACGACTTCTACACATTCAATGATGACTTGGGGGATGGCAACAGTCAGACGAGGGGGAAATATCTCGCGAGCTCCTTTTCGCGAGTAAACGGAGACGCAATGAATGGAAGCACCGAGTTTGCGAATGAGTACTACCTGAAGAAGAAGAAGAAGAGGAGCGAGGGACGTGGACACTCCAACGGGGGGGAGTACGAACGTGGCGACACGCTCGAATATGAAGTCGGCCGCA…	477	hypothetical	XM_001615221.1| Plasmodium vivax SaI-1 hypothetical protein partial mRNA	2767	446	0.93501	0.161185
C4402_comp32842_c0_seq1	CGACGCTCTTCCGATCTCATTCTCGTCCTTCCCCGCACTGCACGCACTCTCCGTTGGCACCTTCGCCACGGAATCGCTATTCGCCAAAGAACCGCTGTTCTCCAGTTCGCCGCTCACCGATTCGCTCTTCACCTGGTTTGCCCCGTAGAGGGCACTCCTCCCAACACCGCCGCCATTACTACTGCTGCCGCCGCTGGTGGCGCCCCCACTAAGCATGCACCGCATGGTGTTCTCGCCGTCGCCGTGGTCCATCCCGTCAAGCGAATCGCCATCCACATCCACATCCACATCCGCATCCACGTCCACATCGACATACTCGTACTCACTCATCACATCCTGCACGTTCTCAAAAATGAAGATCTTGGACTTTACGCACATCTCATACTTTATTTTTACCAA…	509	hypothetical	XM_001615064.1| Plasmodium vivax SaI-1 hypothetical protein partial mRNA	10068	486	0.954813	0.0482718
C4403_comp3297_c0_seq1	CAATCAGTGCCCCGTTAACCCCACGCCGGAAGAGGACATCCAAACGGGAAAAAAAAACCAAAAAAAACTAGCTAAACAGAGCAAAAAAATAGCAAAACAGAGCAAAAAAAATAGCAGAACGAAAAAGCAGCCAGCCACCATGGTAGACGTGTACAAGAAGCCAAAGAACATGTCCATAGGGATGTACTACGGAAAGGACTACGTCGGCAGGAGGAGAAATAATAACTACTACGGGTACAGCAATAAGTACAGGGGGTATAACTACTACTACAAGCTGCACAATTATAGGAAGGGGAACCACTACGAGGCGCAGCAGGGGGAAGTGGCAGCGCAGCATAAGGAGGAGGTTCCTGTAGGCGACCCCGCGAAGGAGGCCAACGGGCCAGGCAAAGTAGAAGG…	845	hypothetical	XM_001615043.1| Plasmodium vivax SaI-1 hypothetical protein PVX_090005 partial mRNA	2900	494	0.584615	0.170345
C4404_comp111817_c0_seq1	ACAGCGCAGAGGAGGATGTTGAAGGAGAAGAGGACGGAGAGGAAAGTGACGCGGAGGAGGAGGACGATGCTGACGGTGAAGATTACGACGAAGCTAACCACGCCGACGACGCCGACGAGGCGGATGCGGAGGAACCCGCGCGCGCGCACAAAAATGCGCCAAAGCAAAACACGCAGGGGCAAGGCGTCCTCCTCCGCAAAAGCACGAATTGTGAGGAAGAGAACTGGGGAGACGCCAACAGCTACCTGCAGGGAAGTGCGCACACGATATAAGTACCTGGATGAAATTGCCAAGCAAATGGAACTAGAAAA	311	hypothetical	XM_001613212.1| Plasmodium vivax SaI-1 hypothetical protein PVX_098010 partial mRNA	8331	269	0.864952	0.032289
C4408_comp3565_c0_seq1	TTGCTGTTGCTGTTGCTGTTGCTGGTGCTGCTGCTGTTGGTGCTGTTGTCCGGTGTGCTTACTCTGGCTGTGCTGGTTCGACGTGTGTTGCTGCTGGGTGGTGTTCAAACTGGTGCCACTTTTACCCTGCTGCGTCTGGTTCTGCTTCAGGGTAGAGATGGCCTGCGGCTGCAGCTGCATGTCGCTCATGTTTTTGCCTATCTGCTGCTTACTCTTCAACTCGCCGGTCGCGCTCGCCGTGCAGGACATGGCCAAGTTGGGGTTAACGCTGCTGTTCATGTTAATGTTGTTCAGGGACAGGTTGTTCATTCCGCTGTTGGTGGTTCCGTCGAGGCAAGCATTACCCCCACCGTTGCTGTTGGCGTTGCCGTTTCCACCGCCAGTTCCACCGCTACTGTT…	486	hypothetical	XM_001608358.1| Plasmodium vivax SaI-1 hypothetical protein partial mRNA	6288	469	0.965021	0.0745865
C441_comp86281_c0_seq1	GATCTCGAAGCGGTCCAATACAACTGCGAAGAGAAGTATGGCCAGGAAGTACCCCCCAAAGGAAACTACCGCGGTATGTTTTCATCCCTCATTAGAAGCGCCAAGGGAGAAAAATACAGCTACTTGAAGCAGCCCAACGAATGTTCCAACCCTGCCAATGTAAGCTCAGATGTGCATGTTAAAACGAATGGTGAGGATGGCGGAAGCTACCAGAAGAGAAGGAACGGGTCGGCTAATTTCGAAATGAAGGACCCGCTCAGATACCAAGGGGGCAAATCTCAAAGGGAGGAACCGATCGACGGCGGAAATACCCGGGGGAAAAACACTTTTGACGATTATGACGAAAGAAGCGATGTGGAGTACCCCGACCAGGAGAAGCAACACCGTCCCCATGGTAAG…	418	hypothetical	XM_001613878.1| Plasmodium vivax SaI-1 hypothetical protein partial mRNA	7368	396	0.947368	0.0537459
C4411_comp1122_c0_seq1	AGAATCATTTTAATTAAAAGAACTTGGCGGTCAAAAAGGAGGAGTAATCTTTCATGTCTACGTTGTGCACAACTTTGGGCGTCTTCTCATCTGTGGCTCCTCCCAATTCGTCAGCATACGATGGGGCTTTACTATAAAATCGCTCGTAACCCATTTGGATGTTTTTGCACATGTCTTTACTTTCTATGTACTTTATAATTTCCGTCACCTTATACACTGTGCTGTTTTCCTTTCCAAATAGATACACGTTTGCATTTTTTTCCTTTTCTTCGGCGCTCCACTGTGGGTCCTTCGGGATGCTAAACACTTCTGTGGTGAGTTTCTCCTTCGTATTCGTTGGCACCATAATTCCTGTGTCTTCGTCCATGACCATTTGTATCGTGTCGACTGCCTCCCCTG…	936	hypothetical	XM_001613977.1| Plasmodium vivax SaI-1 hypothetical protein partial mRNA	7989	738	0.788462	0.092377
C4417_comp3526_c0_seq1	AGAAGCGGTGATAGAAGCGGTGAAAGAAGCGGTGAAAGAAGCGGCGAAAGAAGCGGCGGCACAATCGGCGGCAGAATCAGCGGCGGAGTTGGCGGTGGCGACACTGCGCGAGGCCACCCCTCAAACCGCCCAGCGAACCGCCTCTCTAGCCACCCCTTAAACCCCCCAGCGAAGGAGGCGGCTGCGGCCGCGCCCGCGGCCAAGCGGGCGAGCCTGCTGAAGCCCAGGAAGAACAACCAAATGATCATGCACCTCTCGAGGATAAACCCACTGCTAGCCAAATCGAAGGTGAGAAAGCCAAATGAAGAAAAACCCACTGCTAAGATCGGAAGAGCGTCGT	340	hypothetical	XM_001612981.1| Plasmodium vivax SaI-1 hypothetical protein partial mRNA	6732	266	0.782353	0.0395128
C4423_comp1813_c0_seq1	ACGCTCTTCCGATCTGAATAACAACGGGATGAATGAAGGCGGGGCCAACCATGGTGCCAGTGCTCACCACTTCGAATGCGGCAGCTACGTGGATGGGACGAACAGGCGAATCATTTCCAGGAGGGGTGGAGGCACCTACTTGCGGGCCACCAATGAGGACCACGCGGTGGACTCGAGTAACGCCCCCGCTAACAAGCGAGATGGCCGACGAGGCGGGGCCGTCATGCACACGGGGAGTGGCAGCAACGGGAGGGCGCATAAAATGGGCGAGGAAAACGACCCCTCGAATGGAA	293	hypothetical	XM_001616104.1| Plasmodium vivax SaI-1 hypothetical protein partial mRNA	11991	278	0.948805	0.0231841
C4428_comp3920_c0_seq1	GACGCTCTTCCGATCTTCCCGCGTTCAAGTGATTTAAGAAGTATTGAGCCATGTCCTGTGCTAACACCTTGAGGGACTGGTCCACTCCGTTATCTGAGTTCAGCAGGTTCATCAAGTCGTCTACCAAGTTTTCAGTTTCTGTGGTAACGCTACCGATTCCGCTGTCGTTTGATGAGGTGTCACTGGAAGGGGCTTCTGCATTTTGTCCCTCCGCGACTTCTTCACCATCTTCACCGGGTGCAGCTTCTCCGGCACCTTCCCCTTCGTATGCCTCTCCCTCCTGTTGCTGCCCATTTTCATCGACTGCCTGTTCGCCTGCCGCCTCTTCATTTTCCTCCAAAACGGTTTCTTCCTTATCTGCAACATTTCTGAGGCCCCTAAATATTTCACTTAGCACAT…	674	hypothetical	XM_001608368.1| Plasmodium vivax SaI-1 hypothetical protein PVX_110965 partial mRNA	1326	650	0.964392	0.490196
C4430_comp1544_c0_seq1	ATATATTTAATTGTTCTTATTATTTATTTATAAACCCAAAGTTGTTTACACCATACAGATAATTTGTTTAACTAATTCTGCTTCTTTCATACATAATACATTTAATGCACTTTAATGTGCCATATGTTACGCACAATTTATACTTATATATGTATTCCTTTCTTTTTTGTTATTATTCAATTCAACAAACTTTAATGAATAGCGCAATAAAGAAATGTATTAATACTAATTTTTTATTTTCTAAAAATTGCAAACATGTTCTATATATATTCCGCTTAACATTATTTTCTATATCATTTTATATTTCATTGCATTTTATTAACGATTACCCCCTTGAGCATCATAAGCTATACGTATTCTTTTTTTTGCCACATTTTTATTTCCACGTTTTGTATCATG…	1594	hypothetical	XM_004227617.1| Plasmodium cynomolgi strain B hypothetical protein (PCYB_001950) mRNA, partial cds	1251	892	0.559598	0.71303
C4436_comp1403_c0_seq1	AATGTCGGCGGGGGGGGCAAGGACCTCATCCTCCACAAGCTGAGTGAGCACGAGGCCGTGGGGGAGTTGCTCGGCGGAGTTAGCGGCATGAATGGGTTGAGCGGCATGAATAGGGTTGACTTGGTGAGCGGCATGGACGACGTGGACGGCATGCACCACGCGGATGGCAGAAATGGGGTGCATCACTCAGACGGCAGAAGCGGAATGCACCACTCAGACGGAAGAAGCGGAATGCACCCCGCAGACGGAAGAGCCGCCTTACACCATGTCGACGACTCGAACGAAGAGAGCACAGATCGG	300	hypothetical	XM_001615494.1| Plasmodium vivax SaI-1 hypothetical protein partial mRNA	6755	271	0.903333	0.0401184
C4454_comp66577_c0_seq1	ATGCGAAACCGAACGACCTAAACGATGATAACGTTTATATTTTCGATGAGCCGGATGATGAGTTGGAGGAGTTCGAGGAGATGGGCAGCACAGCCCACAACGTAGACACCGACCTGGAAAATTGGGAGGAAGACTGGGGAGCAGCGGGATGGGACGATGACGACGACGATGATGACAAGTTCATTTTGAAGGTCGAGTCGGAACTGCAGAACTTTAAGGCCACTTTGGATGCCGAAAAGGACTTGAAGAAGTGAAAAGTGGGAAGAAGCGAAAGGGGAAGGGGGGGGACATCCCGTTACCCCCGCGTGGTGGGCCTGAAGGGACGCGCCGCTGCGTAGATCGCACCGTTGTGTAGACCACCCCGCTGTGTATACTGCACCTTTTGAACGACCTGCTCTC…	474	hypothetical	XM_001612754.1| Plasmodium vivax SaI-1 hypothetical protein partial mRNA	787	259	0.546414	0.329098
C4455_comp65124_c0_seq1	GTATGCTCTTCCGATCTCCGAAACAGACAAATGACTAAAGGAACAAATTACTTACGTGTGATATTTTACTTACAATTTTTGTTGCCCCTTAGGCGGGGCAAAAAAGGAGGCAATGCAATATGCGGGTACAAAATTCTTCGCGGGCAGACGAAGCTGCTTAGCTACACAAAGCGTATGTGGCTCCGTTTTGCTGCTTTTCCCCCGGGAAAGGCCCAAATAAACACAAAAAAAAAAGAAAAACAAAACGGCAGCTCCAAGCGTATGTACGCGCTTCGACGTGTCAGTAAAAGCGCTCGTGGCTGTTGTGGATGTTTTGCGAGTAGCCATTCGGAATTTGCTGCACTCTAATAGTGGAGCGCTCGCTCTCGCGCATGTATATGTATCTGTTTATGTCGTCCT…	768	hypothetical	XM_001617280.1| Plasmodium vivax SaI-1 hypothetical protein partial mRNA	2502	487	0.634115	0.194644
C4464_comp3471_c0_seq1	TTTTCTTTTGCTGCCTCATCGTTTCCATTCGCTGCCCCTTTGTTTCCCTTCGTTCCCTTTCGTTTCCTTTCGCTGCCCCTTCACTCCCCCGCGCGAAATTTAAAAAAAACGAGGAGAGCAAAATGGCGGAAGAAGAATACTCATGGGACACCTACTTGAACGACCGACTGTTGGCCACGAACCAGGTGTCGGCCGCGGGGTTGGCCTCGGAGGAAGACGGAGTTGTGTACGCCTGCGTGGCGCAAGCGGATGAAAACGACGCGGAGTTTGACAAGTGGACCCTCTTCTACAAGGAGGACTACGAAATTGAGGTGGAGGACGAGAATGGAAACAAAAGCCAAAAAACGATTAACGAAGGACAGACGCTGCTGACCGTTTTCAAGGAGGGCTACGCCCCAG…	902	hypothetical	XM_001608313.1| Plasmodium vivax SaI-1 hypothetical protein partial mRNA	930	643	0.71286	0.691398
C447_comp68337_c0_seq1	GACGCTCTTCCGATCTCTTCTGACGAAGGTGCAGGAGGTAGTGACTCCTTCGAAAATTTAATGGCGCAACCAGGAAGGAGTAGCGCACTAGGGGGAGGCGAAGAGGAGGGAGAAGTAGAACCTGAAGCTGCATCGGATAATAACGAAGAGTTTATTCTTTTCACGAAGCAAAAAAAAGTGCCCAAAAGAAGCGGACATCCAGCGAACAGATCCTTGAAAAGATTACACACCTATTTGCTGAATAAAAAATTTAACTTGTTAAGCATAGTTTCTACGGGGCCGCCACTTATCGGTATTTTATCAAATATGGAAGACGTACGAGTGGGTCATCAGAAATTAATGAGGTACAAATTTATGCTGCAAAATGTGCCTTCCTTTTTGAGAGCGAAAATGTTAAAA…	529	hypothetical	XM_001617151.1| Plasmodium vivax SaI-1 hypothetical protein partial mRNA	4275	483	0.913043	0.112982
C4477_comp76194_c0_seq1	TATAATTTGTATAACTTTAAATTATACAATTTTTTCTATTCCACAATTAAGAATATAGTATGGATACTTTTGGATCAAAATGTAACACCTTAAACAAGGGATTACCTTCATCAACTTTCGATGATAAATTTAGCGAATCCATAGATTTAAGCACTTTGGAAAGTGCTGCTTTATTAAATGAACCTATTGATTTAGAAGAATGGATAAAAACATTTACACAAACGTTTCCTATAAAATATAAGGAGATATTCAATACAGAAGATAAAAATATTCATGATAAACGTTGTAGAGATCTGAATTATCATTTAGATTATGTTGAAGACTTAATTCTTCAATTAGCTAGTAAAGGAGAACATGGGAAAAAGTTTAAAATACCCGAGGATTACATAAAGACCATGA…	832	hypothetical	XM_001615986.1| Plasmodium vivax SaI-1 hypothetical protein partial mRNA	864	498	0.598558	0.576389
C4487_comp3337_c0_seq1	AAAGAGCAAGAGGAACTACTATACTAGGAGACATCTTCCACGCGTGAAGTCTAAATTTCACGAGATCCAAGTGTTTGGCACGAGGACATGTTTTGGTAACCCCTTAATATCTTTCGCGTGGCAATCACTTGGACTCGTAAAGTTAGGACGATCGTTTCTGCGTTACTTAAATTGGCGCCTACAATTTCGTGAGAAAAATCACACGTGGTTTGCGCTCCGCAAACGTTGGGAGTGCATAATAATTTGTGTAAAGGCTGTACAATGTGCACGTTGTGTATTCCTCTTCTTCATTTTTTGCTAACTTTTGCAAGATGGGGAAAATAAAAATATGTTTTTCTCTTCCATCAACCTGCAGAATACCAAGAATTCTATGAAGAAGCAGGAGAAATATCAAAAAAT…	584	hypothetical	XM_001612885.1| Plasmodium vivax SaI-1 hypothetical protein partial mRNA	4704	161	0.275685	0.0342262
C4496_comp3658_c0_seq1	GACGCTCTTCCGATCTCGCCAATTTTGTTAAACTCTCCACTGTGTGTTCCTCCCTTGCCATAGTTAAACAGATTTTCATCACTTTCAAAATCCTCGTCGTGAAAATTCTTTTCAAATCTGTTCAGTTCATCCATAAAATTGTCTTCGTCTTGGCTGTTTTTCATGTCCTTTATATATTCATCAAAATGGCTATCTTCTCCTTTTTTGTTTTTTTGTTTTCCTTGTTCCGGTCCTTTACCTTGTCCCTTGGGAGTGCCACCTCCCCCAGGGTCTTTCTTCTTCCCTTTCTGACTGCCCTTTCCACTCATACCATCATTTTTGTTCGCTTCATTATTGCCTCGCTTCCCTCCTCCTCCTCCCCCTTTGGCGTTCTTCGCATTCCTGTTATTATTTCCCGTT…	433	hypothetical	XM_001615071.1| Plasmodium vivax SaI-1 hypothetical protein partial mRNA	1928	401	0.926097	0.207988
C4504_comp3622_c0_seq1	GAATACAATATTTCCAATTACCTTTACGAATAAAATTATACAAAATTTTTAATACTTTATAATAAAGCATATATATCTCGCTATCGGTATTTTAGCATAAGAATAGCCACACGTATAGAGATAAACACAGAAGAAACTTCCATACATTTATTTTAAGCTATCTTTTTTATTCCAAAATGGTGTTCCCATACGACAATACCCTTCCAAAATATAAATTCTACCAAACTGTAGTTCACAGATATTCAACTAACCGACCAGTAGTTCCAGTGACTTCCCACCAAGTGTATACCCAAAACTTCTATGACAATTCGGCCAGTAATCTGATTACTACCTACATTTTCTTGATTTTGTTTTTATCCTTGTGCTACAGATTAATTGATAAGGCGTTTTTCCAAGGCC…	775	hypothetical	XM_001614259.1| Plasmodium vivax SaI-1 hypothetical protein PVX_083555 partial mRNA	1524	743	0.95871	0.487533
C4538_comp2336_c0_seq1	GCTCTTCCGATCTGGAAACTCAAGAACAGGCCAATACAAATTTTTAAAAAATAAAGTCATTGACTTGTTAGACGATGAATATGATGATGAAGCTTTTGGACAAACCTTAAACGAGTTAGTACAGGATCAAGCATTCAGAAACACTTATAGAAACATTATCCAAGATGAGAAGTTCCAAAAAAGGAGCTACCGCGATTTAGATGCATCCTTTGATGACATGAGAGAGATCTATGAAATCAAAAAAGGAGTACAGAAAAAATCAGAAAAAACTGATGATTCCTTAGACATGGACTGTTTCTATGATGATGAAGCTTCTTCAAGCACATCAGCATCCTCTATGGCATTAGAAAAATATGAGAAGCCCAGAAAATCTCGCAAATCTGCAATATCTGAAAGAAA…	536	hypothetical	XM_001612712.1| Plasmodium vivax SaI-1 hypothetical protein PVX_096020 partial mRNA	1675	510	0.951493	0.304478
C4542_comp44930_c0_seq1	TGTTGCGAAGAAGGAGGACGGAGGGGAGCAGTTCCCCGCGCGCACGAAAGAGTCAGAAGCCCAGGAGCAGTGGAAGGGGGCAAATCGGAACGACCAGGAAGACTACGACGAAGGGGAGGACGACCCGGAAGACGAACAGGGGGAAGATGAAGAGGAGGAAGAGGAGGAAGAAAAAATGGTAAACATAAGTGACCTGGTTAGGCAGCACGTGAGCCATATAATGAGCGATGGAAACGAAAGAAGTAGCCACATTAGCAAAATCATTAACGTAATAGAGAAAAGATCGGAAGA	291	hypothetical	XM_001615596.1| Plasmodium vivax SaI-1 hypothetical protein partial mRNA	9891	271	0.931271	0.0273986
C4546_comp3846_c0_seq1	ACGACGCTCTTCCGATCTCGAGAATATTCTGAACAAGCTGCTGCTCATAAAGCACCAGAATAGGGCGCGCGGGGGGGAGACGCGTGAAGAGGTGGAAATGGATGAAGAGGTGGAAGAAGAAGAAGAGGTGGAAATAGATGAAGAGGAGGAAATAGATGAAGAGGAGGAAGCCGAAGAAGAAGTGGAAGTAGAGGAGGAGATGCAACCAGATGGAGAGACTGAAGCGGAAGAAGAGGTAGAGGCAGACGAGGAGATGGAAGCAGACGAAGAGATGGAAGCAGAAGAAGAGGCGGAAGCAGACGAGGAGATAGAAGCAGAGGCGGAAGCAGAGGGCGAAACTGAAGTGGATGAGGAACCCCCCGTGGAGGAAGAAAATCAAACCGACGTGGACCAAGTCAC…	453	hypothetical	XM_001614862.1| Plasmodium vivax SaI-1 hypothetical protein partial mRNA	8011	346	0.763797	0.0431906
C4576_comp74037_c0_seq1	GTGCTCTTCCGATCTAACCATTTAGGCACTCCAACGGACTACCGGGGGAGAGCAGCTCCATGGGCGAATATGAAAAGAGCTTCACTGCTGACAGATTAGAGGAGAACAATTTTTTTTTCTTAAGTAAGGGCAACAAGGGGAAGAACAGCCTGAACAATGCAGGGGGGCCGTTTTACGATGGGAATAATGAGCAGCCAAATGGGAATGAACACGACAGTTTTGCCAACAAGGGAGGAGGCGAGGCGGCTCAAGAAGACGGAGAAAACGGAGAAGGAGTAGAAAGAAACGGGGCAATGGCCAGCAGTCACCATTTCGCAAAATCGATGAGTGAAAGGACCCCCTTTGATTTCCCCCACGCAGGCAAGATCGGAAGAGCACA	379	hypothetical	XM_001615484.1| Plasmodium vivax SaI-1 hypothetical protein partial mRNA	8926	349	0.920844	0.0390993
C4587_comp844_c0_seq1	TGTGCTCTTCCGATCTCTTCCAACTCATCAAAGGGCTCGATCACGCTTTTTTCGTCCATACAATTTTTGTCCCACGCATCTGCGTTATCCTTCAATTTGTGCGTTTCACTTATGGTAGAATCATGAACCTTTTCGTCATTTTGAATGCTGCTTTTTTCGTAAATGTCCAGGTTGGCTTGCTTCTCCAGTTCGGCAATGTCTGGTTTGTTATCCGAAGGAGCATCACTTTTTTTGAGAGACGTAATGATAAATTTGATCAGTGTTCCACATATGTGATGGTAATGTTTCCTCTTTTTTGACTCCAAATAGTTAATGAACTTTAAAATATCCTCTTCGCACTTTTTGTAGATCGGAAGAGCGTCG	363	hypothetical	XM_001616240.1| Plasmodium vivax SaI-1 hypothetical protein partial mRNA	28537	331	0.911846	0.011599
C4597_comp1516_c0_seq2	GATTTGCACGATTACTTCAGAAACTTTAACAGTATTAATTGTAAAAACGTAAGTAAGGAAACATGCGAAAGGTATTATAATTACGTTAACTATATTAATGACATATATAAGCAACGTAAAGAAAATAACTTATGTTGTTACCTTGTTGATGAAACGGTGGAGAGAGAATGTACGCATTATTTTAATTGTAAAGATCAGTATAATCCCAAGCATTTATTAGCTAGTTTAAAAAAACAAATCGATATAATAGAAAGTGGAGAATCATACGGAAGCTTTCGAAATGAAGATCTGAGTCGACGTATTGATAATGAAGTACATAGCTATCAAAGTTCTTATGGTTCAGCTGAGGTTACAAGCTTTGCACCACAGGATTTCAATATATTGAATGAAAGATTATTG…	463	hypothetical	XM_001608514.1| Plasmodium vivax SaI-1 hypothetical protein PVX_107735 partial mRNA	1343	409	0.883369	0.304542
C4609_comp3452_c0_seq1	TCCGATCTCTCCAGATTAATAAAGAGTTTTATATTTATCCTCATAACATATATTTTGTTATATTCCCAGCACAGTATCTTTGCTAATCATCTTGAGAGGAGACAAAAGCAAGATGTTATCGTGGACTTTGCTCCCAAAACCACTACGCTAGAGAAGATTAACACCGAAAAGAAGGCACTTCTATCCAAGCAGGTTGAAGAATCGCAAAAGATAAAGGAATATTTTTTCGATAACAATGATGACACAAATAATTTAAACTTGAAAGATATCCAAGATGTACTGTTTGGAGATGACGTGAGTAGGGAGTGCACGATAAATCTGTTAAAGCAGATGGTTTTACAGAAACCGAAGGCAGCAGGAAAAAAATTGAAGAAATTAGAAAATGCTGTAACAGGCAGT…	559	hypothetical	XM_004222973.1| Plasmodium cynomolgi strain B hypothetical protein (PCYB_104240) mRNA, complete cds	4236	450	0.805009	0.106232
C4614_comp72082_c0_seq1	GCTCTTCCGATCTGTTATAATTCTCAAACTTCTGCTTGTCAATTAGCTTCAGCTTAATCTCCGGTAGGGACTTATGCTTTATGTTGCTTAAAATCATTTCGATGGCTTCCTGGGTTATTTTTAAATACTGCTCGTTGGATATTTTGACATCCGGGTTGGCACCACCACCATTCATATTTTCTCCATTGCTATTCTCTAACGAGTAGTCATTGTTATCCTTCACCTTTATTTTCTCCACGTTGCTCTTTACCTTGCTGCCCCCACCAACGTTATTTCCCATGTCCATTTTTTCTATTGCATTTTTATCAATGTTGAAAAGGGCACCGAGTTCTTCCTTTTCTTCATTACTCATTCCTAGTCTATCTTTGAGCAAAAACTCATAATCGTCATGTATATTTA…	696	hypothetical	XM_001613588.1| Plasmodium vivax SaI-1 hypothetical protein partial mRNA	4283	684	0.982759	0.159701
C4684_comp64515_c0_seq1	TCTGACGGGAAGGGCTACGGACCATATGGAGGATCTGACGGGAAGGGCTATGGTCCATATGGAGGATCCGATGGAAAGGGTTATGGTCCATATGGTGGAGCTGATAGAAAGGGCTACGGGCCTGATGGCACGGCTGGAAGTGCGTACCATGGCGGGTATGACGACGGAACAAACCCCACATATAGATCACACCTAAATGTAAACCTTCGAGATGGTAAAGGAGACCATGATGGAAAAAATGGCATGGAGGGATATCCCAATTATTTTAAAAAACACTTCAGACCTGGGGATGCAAAAGGGGCAGGCACCGATGGAAACGAATCGGGCACTTATGGAGTAGCTCCCGGGGAAGGAGGCTACGGGAAAAATAAAGGTACGGGAGCGGATGGGCAAAATGGT…	693	hypothetical	XM_001615819.1| Plasmodium vivax SaI-1 hypothetical protein partial mRNA	7175	692	0.998557	0.096446
C4732_comp824_c0_seq1	GCTCTTCCGATCTCGGGCAAAAGGACAAAATTAGAGAGGTACGGAAAGACTTCACAAAACTGTCCGGAAATTTCTTCCCGAGCTATCAGCTCAAGTTAAACGAACGCGCTTCTCCTTCATTAAAACGTCGTCTCATTGCGTCGTTCAGCGGACTTTAAATTAAAAAGAAAAGGGGGGATGTGTAGGCTTTTGTGTGTAGGCGGTGGTGGTGACTTCTTCTGTATGGTCGTGTCGGCACGAGCGTCTCTTCGGCTTGGCCCTTCCTGCGCGGCTCCCCAGCGTCTGCTTCTTCCTCCACGTCTACTTCTTCTTCCTCCACTTCTTCAGCTTCTTCTTCCTCCACCTCTACAGCTTCCCCTGCTCAGATCATATTCTCGTGCGCCACGCTGACTCTCCAGC…	518	hypothetical	XM_001616069.1| Plasmodium vivax SaI-1 hypothetical protein partial mRNA	1265	149	0.287645	0.117787
C4742_comp3300_c0_seq4	TGTGCTCTTCCGATCTGGCAATGCTCTGATGAGTTAACACCCTTCGGTGTATCGTTCGGTAAAGATAGTAGCATATACACTTCATTAAATAAAAGAAACCGTCGAATATTAATTGCGGACGGTGATTTAAGAAGAGACCAAAAATATGCAAACTTGCAAAAAAGAATAAAAAAATTGTTAGATGAAGATGACAACACCTTTGGAGAAAGACTAAATAAATTAGCGCATGATGACAAATTTAGGAAGTAATTCAATGAATTATTACAACAGGATCTCTTTCAAAAACGGTGTAACAAATTAGTGCAAGATAAGCATTTTCAAAAACATTTTAACAAATTAAATAATAGTAATAATTTCGAGAAACAGTCCTTTACCCCACTAGATGCAGATCACAATAAT…	435	hypothetical	XM_004228046.1| Plasmodium cynomolgi strain B hypothetical protein (PCYB_006250) mRNA, complete cds	1047	235	0.54023	0.224451
C4750_comp35949_c0_seq1	ACGCTCTTCCGATCTAATGGAAGTGGCATTTGCAGTTATGATAACGTTCTACAAAATGACAAACGCGTGAGCAACATCTGTGCCGACCGAGCCAGACCCAACAGAAATGAAGTCGGCGCGTACTGCGCGAACATGGCTGTGCAGAGAGCCGTCCAAAACGGAAGCCCTGAGAATCTCAACGACAATTGCAAAGGCGCCGTATCGGTAGTGATGAGTAAATACGACAAGGTAAGTTTCATCCCCAGTGGTAGCAGCTACGATCGTGGCAGCGACGATAGCGGCAACTACCCGAACGGAGACAACGCGGGGGATTACGCAAAGGTAAGTATCGAAGATAACTACTTCTTCCCCAACGAGTCGAAGACCCCCCAACAGGTGGACCACTGCATAAACAGGGGA…	618	hypothetical	XM_001614171.1| Plasmodium vivax SaI-1 hypothetical protein partial mRNA	5331	571	0.923948	0.107109
C4773_comp1267_c0_seq1	GTGTGCTCTTCCGATCTTGGGAGATAGCTTAAAATTGTTCAGCATGGTTCGCACCGTTTCTTGGCTAGAAGTGTATCTAATGATTGGAAATTTAAACTTGTGGAACACATTAGAGAACATGAGTATGTCCTCAAATTTAATGTACACCCTTGGGTATATAGAATTAATAGACTCAGCGTTCTCCAAAATTTCGAAGAATGTCGTGTATCTTAATATGTTCATGAATCTCTTTCCCTTGATTCTCTTTCCCAACGCCATTAGTAACTTTCTGTGGGTAAAGCCAAACACCCTCTTCACATTTAACAATTTCAGGTACAGATACTTCATGGGCGTTTTATAAATCTTTTCTCTTTGATCTAGGAATTTTTCCAAAGTTAAGAATTTTTTCCAAGAATATCG…	476	hypothetical	XM_001613994.1| Plasmodium vivax SaI-1 hypothetical protein partial mRNA	7675	459	0.964286	0.0598046
C4794_comp2136_c0_seq1	AAAAAAAAAAAAAAAAAAATCAAGTATTGGCGAAAAATAACGAATAAGGCAAGGCAAACCAGATTGAGTAAGGCAAAACGCGAAATTTTCACACACCTGATCGATTAAGTAAAAATGTTGAACAGAACGCGGAGGATTTTTTTCAGCACAGTGAAAAGCAGCAACTTGTACCTAACCATATCTTCGTCCAGCGAATCCATATTCAGAAATCAAGTAATTAAAAGGGCTTCTTTTCCAGGAATTGAAGGATATTTCACCGTAACAAATAACCACAGCCCGCTAGTTACGCTATTAAGAAATGGAATAATTACTGTCGAATTTGACGAGAAGGAAAAAGA	338	hypothetical	XM_001615536.1| Plasmodium vivax SaI-1 hypothetical protein partial mRNA	1835	335	0.991124	0.182561
C48_comp3497_c0_seq2	GACGCTCTTCCGATCTCCAGGTTGTTCAGCTGATTCTTCTTCACATTAACGTTCATGTAGTTGACGTAGTTGTTCATGTGCATGTTGTTATTATGTCCATACAAATTGCTCTCATCAAAATTTTCGTAATTCATATTGTAGTTAAAGTTATTATTGTGCATGCTATTGTTCTTTGTGTAGTGGTTGTTGATGAGGCCGTATTGCGGTACTAAGGTCTGCGTGGAATAGCCATTGTAATGCATGTTGTTATATGGGTAGGAGAGGTTGGTGAATGAGTAGTTAAATTGGTTGGCCAACCCTGGGGGGGAGTTATACGAATTGTACATGTTATTATTGCTCAGGTTGTTCAAGATCGGA	357	hypothetical	XM_001608358.1| Plasmodium vivax SaI-1 hypothetical protein partial mRNA	6288	337	0.943978	0.0535941
C4824_comp4128_c0_seq5	TCTACTGGAGGATCTTCTGTGCTTACTACGATATCTTGATGATTCAGACATTCTGGGACTTTCTTCCTCTTCATCCTCAAAGTCATCTCGTTCTTCAAAAAGGCTATCCATACTACCATAATTCGTTGATGTCTCAACTTCTTCTTCTTCATCATCAAAGTTATCCAAGTCTAAGGACTCCTCTGATTTATCAAGGTTATCACGATCCCTCATTTCTTTAATTTTTTTCTTTAAACTGTCGCGGGAACTGCTGCTTTTAGATCGTGAACTGGAGCTATCATTATATTTTGCTACACCTAAACGCTTCTTCAAAAAGTTATGGTATGATAAATCATCAGCTTCTAGTCCTCCAGTTTCATCGTTTATCAAAGCATTTAATCGGCTAAATAATTTTTTGTC…	687	hypothetical	XM_001612572.1| Plasmodium vivax SaI-1 hypothetical protein PVX_000010 partial mRNA	1828	686	0.998544	0.375274
C483_comp73896_c0_seq1	GCTCTTCCGATCTCCTCCTCCTCCCCCGCGACATAAGGGGCCTCTTTTTCCTGTGTGGCACCTATTTTTTGTGCTTTTCCAAGGGGATCGCCCGCCCTGCTACTTCTCCATTCTTTTTAATTACATGGACCCGCTAAGTTCTACCTTCCATTGATAAGCCTACAGTTGGATTAAAAAGTTTCTTCCTAGCTTGTGGCCAATATACACAAGAGCGTTAAAAATCAGCACGGCCATCACGACGGCTGGAATGTAGTTACGTTGGCATGCCTTTTCTGATTGAACTACACACGTTTTAAAGGCTTCCTTAATGATCTTATCGATTTGTGGGCCAAAGTTGTTAATGTCAATATCTTTCAAATTGTCTGCCATTTTGAAATGCTATATAGATGTACGTATATG…	562	hypothetical	XM_001615993.1| Plasmodium vivax SaI-1 hypothetical protein partial mRNA	780	466	0.829181	0.597436
C4831_comp64737_c0_seq1	TGTGCTCTTCCGATCTCTTTTCTTAAGGGCTATAACATGTTTAAAAAAATCATACTTTTTTTTTTTATATTTCCTAGCACAATCTTCGGTTTCTCGTATAAATTTATGAATGTTTTTTAGGTGTACTTCATCCTCCAGATAGGAATCTAAATAGTTTTTAAGGCGTTGCTCCTCTTCATCCAACTTTTCCTGCTCGTCAATCTCCGCGTCAGAGTATATGGTCTCTTCATCAGGGTCTTCTGTCGTTGCTTCGTAATTTTCTATCGCTCTAACGGGTTCTTTGATCACTCTACGAGGTTCTTCTATCGCTGCAGAAGGGTCCTTTTTCACTGTTGCAGGTTTTTTTGTCACTACGTTGGGAGTTTTTACACCCGTACCATGTCCTTCTATCCCTCTTTC…	491	hypothetical	XM_001616896.1| Plasmodium vivax SaI-1 hypothetical protein PVX_121915 partial mRNA	1124	467	0.95112	0.41548
C4895_comp940_c0_seq1	CGACGCTCTTCCGATCTATAAAATCGTCGGAAGTAACAACAACGTAACGGATGACAGTGGCAGCAGCAGCATCGCCAAGTTCTCCCCCCCAACGGATGCAGACGTTTCGACGCACCGCACAGATGAATGGAGCGAGAAGGGAGCAAAGAGACACGGAATGAAAGAAGGATCGGCGAAGCTGTTCCCAGATGGATTGTCAAAGTATGAGAAAATGAAATTAGAAGATGCAGAGAGCGATTTGCAGGCAGTGGCCTGTGAAGCAGAGCGACATGGAATCTCTATTGGAGGGGCGAAGAAGGCCCACGTGGTTAGTAGCGCTGCCGATCATTTTGCAGAAATGAACGCCCAAGGTGGGCAGAGCAACAGGTTGAGTGCCCTCATGAATGGCAAGGTGTCGGA…	764	hypothetical	XM_001615152.1| Plasmodium vivax SaI-1 hypothetical protein partial mRNA	12020	739	0.967277	0.0614809
C4911_comp4754_c0_seq3	CTCGGGAGGGCCCTCATCCGAATATGATGCTTGACGCTCCTCCGGGGGGCTGGTTCACCTTCACGTTCGTCTTTTTGTCCGACTTGGATGGCATCTTGTTCATTTCGGGGTTGCCCGCCGCCTCCGAGTTCTCATTGTTCTTTGAGACCGAATTCGCATTTTTCCTGTTGGAATTTTTGTTCTCAGGTTCTACGTAGTTTCCAAATGATACGGTGGAGTTCCCTCCTGGGGCGTTCGTAATCCTGGTGCTGGATCGGTTTTTGATGAATGGGTTGTCTCTTACGTCCATTTTCCACACCTTCAAAAGGGAGATAAATTAAAAGGAGGCGATAAATATTAATTCACCGCTTAACCTTCTCTGTGGGAGATTTAACACGCAGGGCGCGCTGCTTTTCTCGA…	622	hypothetical	XM_001612910.1| Plasmodium vivax SaI-1 hypothetical protein partial mRNA	835	605	0.972669	0.724551
C4920_comp2551_c0_seq1	GTGTGCTCTTCCGATCTTTATGCTGTGCGTTGTGCTGTACGTTATGCTGAACGTTATGCTATACGCTATGCTGCGATATGCTGGTACTCCCTGATTTCGTTCCCCTTAAGGAGCAATCGAAACCGCTCGACGCAGAACGGAAGCGCGCTCTACACTTCTGCAAGACATGTAAACACTTCGGGTTCGGGTGAATGTGTGTACCTCGTACCTCCCCGCTTGCTTCTCCGCCTCTGCACACGTTGAGCACATTGCACACACTTGCTCTCAGCCTGTGGGGCAGATCACTTCTGTCTAATTCTTATAATTAGACAAGTTGATCCTTCTTCTCTTGGTTCCCTGCTCGTCATCATTCACCGTGGAAATGGTGATTTTGGTAACTTCGTTGTTTTCCTTGTTCAG…	646	hypothetical	XM_001616479.1| Plasmodium vivax SaI-1 hypothetical protein partial mRNA	1908	613	0.948916	0.321279
C4927_comp3628_c0_seq1	GTGCTCTTCCGATCTCTGAAGTTGAGTTCCGCCTCCTTCGCGGGGGTTCCCTTGTCGCAGCAGGGGGCGCTACCACTATGGGAGTTGCCACTGGATGAGCTGCCACTGACGCTGCTTCCGTCCAAGCCGGCCTCGCTGGGATCCTTGAGCTTTTTCCTTATTAACAAAACGGAGTCGTCCGAGGTGCTCACCCCATCCGAGTTGTTCACGTAACTCGACGGGATGACCGTGAAGTTGCACGGCGTCGTGCCTTGGAAGATCTTCTTGGCGATGCTGTACCAGGTATTCCTATTGACGATGTCAAAGGAGTACGTGTTTTGGTCCGAACACGATGACAAGTGGGCAACGGAGGAACATACGACGAGGCAAAAGAGGCTGGAAAGTTTCATGCTGCGGAAC…	432	hypothetical	XM_001614606.1| Plasmodium vivax SaI-1 hypothetical protein partial mRNA	1603	415	0.960648	0.25889
C4950_comp75880_c0_seq1	GCTCTTCCGATCTGGAAAACATAAGTCTGGACAAGCTCGAAAAGAATATCATGAAAAATGTGGACTCCATCAACGTAATGTTCGACCCCAAGGATAAAAAATTCGTCCCGTCCAAGTCGAAGAAGGCCCACATAGTTGGAGGCTTCAGCCAGAACACGTCCGACCCGTCAGATGTCGAAAGGAGCAAATACGAGAAGGCCCTCCGCTTTCTCGAAAAAATGAACAACGAGATGATCGTGTACTCCACCAAAATTACTCGAGAGCTTGATAGCCAAGAGTACAAGACGCTCAGGAACTTCAAGCGCGCCTCCGCCCTACTGAAGGAGAGCCTGGCCACCATGCACTCCCTCGACGTCATTAAGAATGACAAGACTGTGGATTTTACCAAATACAACCTGG…	1007	hypothetical	XM_001614945.1| Plasmodium vivax SaI-1 hypothetical protein partial mRNA	3477	975	0.968222	0.280414
C497_comp60933_c0_seq1	TGTGCTCTTCCGATCTCTCCTTGGCCCTCATCACCTTCTCGCAGAAGAAGGGCGAGCAGCTCTCCTCCAACTCAATTTGAAACTCGCTGCTGCTCGACTTGTCCCCACTCAGCTGGTCCAAAAACGACACCGTGTTGTTGTTCACCACCTCTATAATAAATTTGCTATAAAGGTCCGACAGTATTTGCTTCTTTATAAATTCTTTGTTCTCCTCGACGAAGTTCTCCCCTATGATGGCATCTCCCAGGAGGGGGTCCCCTTGGAAGAGGTTGCTACCATCTCCCTTGGCTCCCTCCCCAGAATTGGTTCCCTTTAAGAAGTCCTTTAGGGACTCACTGAATTGGGTGTTGCCATCCAGCATGATG	365	hypothetical	XM_001613245.1| Plasmodium vivax SaI-1 hypothetical protein partial mRNA	1821	348	0.953425	0.191104
C4972_comp71986_c0_seq1	CGACGCTCTTCCGATCTAGTACCTCAAAATTATTGAGAGGTACAAAGCGAATCGGATGAACGAAATAAACAGAAGTAGGTTGCTCGACGTGTTTGGCGAAGTGTACGAAATTTCGAAGGACAACTTCCTGTGCGAGGTGAACGAGGCCAGTAGGAGGAAGAACCCCCTGGGAAAGCAGGGCGGCCGATCGGTGGAAAGCACCCGGGGGGATGAGGATTTAGAAGATGAAGAAGAAGCAGCCGCATCGGCCGGCGCACCCGTGGAAGACGCAGACGGCACGCACGTCGTGGTACACCTTTACTCGGACAACGTCCTCGCATGCAAAGTGCTCAATAACGTCCTAAGCCAGATGGCCAAAAAACACAAATACGTCAAATTCACCAAAGGGGTGTATAACCG…	614	hypothetical	XM_001613744.1| Plasmodium vivax SaI-1 hypothetical protein partial mRNA	1077	595	0.969055	0.552461
C5014_comp66419_c0_seq1	CGTGTGCTCTTCCGATCTCAGCGCACTCGGCCCACTCATAGACATCCTCCACGGTATGATTCAAGCTGAAGTTGCTTTGGATTTTCATTCCATTGGGTAGTCTAACGCAAATTCTGGTAGCCTTCTCATTGCTTTTAATTGGCAAAGGGAATCTACGAGCCCTTTCCCTTCTACTAAGTTTGACGTCTTTTTTCTGACTCATCATTTTCTTTTTTTCTTCTTCCTTTTTCTTTTTTTCCTCCTCCTGTCTCCTCTTCTCTTCAGCCCTAAGTTGGTCCTGCCTCAAAGCCTCCTGGTATTCCCTATCCTGTTCCTCTCTAAGCAATCGATCTGTATACGTTTTATCTTCTTCTTTGCTTTGGCTTGCCTTCTTCATATTCATCGTCTCGATGCAGTTAG…	468	hypothetical	XM_001608290.1| Plasmodium vivax SaI-1 hypothetical protein partial mRNA	1107	444	0.948718	0.401084
C5017_comp4526_c0_seq1	TCCGATCTGAGAGATCATCTCGGATGGTTCCCTATTGCTGTAGGCGAAGCTGATTTTCTTCTCCACTTTACTCTCCACTGGGGTTCCTTCCAAAAAGGGGTTATTAAAATAGGACACCTTGAGCCCATCGCTGTGTGGCTCCTTTTCATAACCAGCCCAACGCTCACAGTTTTCTTTTACATCTACGAACCCGTCCCTTTCTCGTTTCATCTCCCCTTGTACTTTGCCCATTACACTTCTCGTCGCATCTAAATCGTTGGCGTTATCTTCAATTCGCTTTAGAGATTCTACGCTCGTTTGAACCCACTGGTTGATTCTTCCTATTCGCGAACCTACCACTTGGTGCTTGCTCCCACACACGGAATTGTATTTGCTGAGCATGCTGTGCACGCGACTGTT…	433	hypothetical	XM_001613491.1| Plasmodium vivax SaI-1 hypothetical protein partial mRNA	3264	406	0.937644	0.124387
C5018_comp88037_c0_seq1	GACGCTCTTCCGATCTCAATAGCTACTTCGTGCAGGGTTTGAAACCTTTCTATTCGTTAGAGACCATGCTGATGGCCAATTCGGATTACTCCTTCTTCATGTACAACGAAGTTTGCAATGTGTATTACCACCCCAAGGGAACCTTCAATAAAGACATCACCTTCATCCCAATCGAGTCTAGGCCGGGTAGGCACAGTACCTATGTAGGGGAAAGGAAAGTAACCTGCGATTTGCTAGAACTGATTCTAAATGCTTACACGTTGATTAATGTACACGAAATACAGAAGGTATTTAATACCAGTGAGGCGTATGGCTATGAAAACTCCATCTCCTTTGGGCAGATCGGAAGAGCACAC	356	hypothetical	XM_001615819.1| Plasmodium vivax SaI-1 hypothetical protein partial mRNA	7175	323	0.907303	0.0450174
C5021_comp2634_c0_seq1	GTGCTCTTCCGATCTCTAAAAAGGAGAGACAATTTATCTCTTAAACATGGTTCCCTAAAGAAAAAAGATTTGAACTATAAAAAGAGTGTGTTGCAAAAAGATGATTTGGTAAAAGAGAATAACCTGCTAAAACAGAAGTTCTTGAAAAAGGAGGATTTTATACAATCGCGTAGAACAATAAACCGAAATAATTTAAAACAAAAAGGGGACTCTACAGTGAGTGTTGATATGCGACACAAAAAGAATTTATTGCAAAAGGACATTTCTGTTGATAGGGATAATTTAATCCAAAGAGAGTTCTTAAAGAAAGATGATTTTATAAGGACAAGTAATCTGAAAAGAAAAACATTTTTTCCTCCAAAATTTGATGATTCTGTAGATGACACTCCAGCTATAGAC…	423	hypothetical	XM_001614007.1| Plasmodium vivax SaI-1 hypothetical protein PVX_101555 partial mRNA	3044	395	0.933806	0.129763
C503_comp3569_c0_seq6	ACGCTCTTCCGATCTTTGCTCCTTTGGGAAATACTTGCAAAAAGAACAAAGGCTCTTCGCTTCACGGTGTGGTTGCCTTCTTTTGCTCTGTCCCGGTGTTCACCTTAATCTAGGTTGTTGTGGGTTTTTATTTCTTGCGCGTACTCTTCCAAGTCTTTTTGCTGGTTTTCTTCATATACGTCCACCAACTCGTTAATGAAATCTTCGGTCGCTTCATCGACGTCCATGTCATCGGCATTGTCATCACTGGAATTGCCGTCACTGGAATTGTCGTCTTTGGCATTTTCGTCTTTGGCATTTTCATCTTTGGAACCTTCCTTTTTGGAATCTTCCTTTTTGGAATCTCCCTTCTTTGCCTTTGCCTTCTTTGCCTTTGCCTTCTTCGCCTTTGCCTTCTTC…	1096	hypothetical	XM_001617212.1| Plasmodium vivax SaI-1 hypothetical protein partial mRNA	1661	1058	0.965328	0.636966
C5034_comp1387_c0_seq1	ACGCTCTTCCGATCTATTGATTTAGCTTCTGCTGACTGTAGTGACTACGATTGGCCTTCTTAATGTCGCTTATAAAATCGTCTAAAATGTCTTCATTCGTCACATCTGAGTATTCGTCACTTTCGGGGTCGCCATTCGGTGCCACTCTGTTTTTCTTCTTTCTTTTGCTGCGTCTGTTCATTCGTTTTTCTCTTCGATTGGGGTATTCCTCTATGGGGTCCCCTTCGCCGTCTCCTTTTCGCCCTTTTTTGCGCCGATTCCTGCTGCGCGATCGGTTCTTTGGTTGCCCGCCGTTTATCCCTTCATCTTCGTCGTCTTCTTCTTCAGATCGGAAGAGCGTCG	342	hypothetical	XM_001613790.1| Plasmodium vivax SaI-1 hypothetical protein partial mRNA	34290	310	0.906433	0.00904054
C5038_comp751_c0_seq1	CAACATAGGGAACAACCCCTTTTTGTACATCAACAAGGGGGGGGCCTCGCCCGGTGAGGGGGCACTTCCTGCCGATGGAGCCGCTGGGGAGGGAGCACAACCCGATGAGGGAACCGCCGGGGCGAACGCGCAGGAGGACCCCACGATGGACGACTTCTACGAAGAGGAGGACATCGAGGACGTGAGCCAAGTGGAGTTCCTAATCAAGTGGATCGGCAAGTCCCACATCCACAACTTCTTCTGCACGTACGATTATTTGAAGCACTTTAATGGGCTAAAAAAGGTAGACAATTATATTAAGAAAATCAAGCAGTCCTTTCAGAAGAGGAAGTACATGACGGCGGACGAAATCGAGCAGGAGAAAATTTACTCGGAGATTAAGAAGCAGATTGAGATGGA…	609	hypothetical	XM_001608479.1| Plasmodium vivax SaI-1 hypothetical protein partial mRNA	9726	590	0.968801	0.0606621
C5045_comp78702_c0_seq1	ACGCTCTTCCGATCTGAGCAACCTCCCCATCAGAAACGAATTCTTCAGTATGCTAAAACGACTGAATTAGGACATCCTGCAGGAGGAGCACGACTTTAAGAGCAACTACTCTAAGCTGATGCTAGACAAGTTTAACTTCCTCACGATAGACAACCAGACGATTCTAATAAAATATAACGTCCCCTCTTTTAGATTCACCCTTTACAAATCGTATGACACCTTTTTTTACAACCACATTCTGTACGAGGCACTGAACCCATTGGAGGAGTTCCACTTCCTGAAGGACATCAAAATTTTGAACACCACTGAGGCGAATAGCGTCAACCTGCTGAAGGATATTAAGACCGTCTACCCAATGATACTCTTGTCGAACTTTTACAATTTGAAAGGCAGCGTTTA…	612	hypothetical	XM_001616219.1| Plasmodium vivax SaI-1 hypothetical protein partial mRNA	4641	596	0.973856	0.128421
C5056_comp3366_c0_seq2	TGACCCGTCCTTTTGCAAAAAAACACACCGGGGAATCCTCAAGTACCATAAGAAGAAGGACCCACAGGAGTACTTCACCGTATCTGCGGTTTTGAAAAATGACACGCTCGACTTCTACAGAGGCTCCACCATCTACGACACCATAGACTTAACCGAAGTTGTAACTCCGCTGGCCATTTTTTCAACCAGCCCAGAGTGCATGACTGTTAATATGGCTAACAAAGATGCCGTAGTTCTGTGCTGCAACACAGAGGAGTGCATAAATAACTGGTGGCTATTCCTGACGAAGCAAATACTCTGCCTTAACTCGGGCGAGATGCGGAACGAGAGCGACGAAAAGACGTTGGAGGACGTCCAGCACAACATCATAAGCAATAACAACTTCGATGGCGTTTCCAT…	703	hypothetical	XM_001615523.1| Plasmodium vivax SaI-1 hypothetical protein PVX_092905 partial mRNA	1189	694	0.987198	0.583684
C506_comp4330_c0_seq1	TGTGCTCTTCCGATCTTTTTAAAAGAACACCATGGCTGAAAAAAGAAATGTTTCAGTTTTTTTCTCCGTAGTACTTTTGTGCTCACTCTTAGTTTGGTCACCAGCTCACCCCGATTGGGAAGAATATGATGCCTGTTACAACTATCGAAAGACTGCTGAAGCAAGAACAAAGCGATTACTCGCAGCAGCAAGGCAGCATAGACAAAATCCACGAGCCACAGCTGTTCGCGCAGGTCCTCGTGCGCAACAAGGAAAAAAGGCAAAGGGTAAAGCAGGAGCACGCGGAATAAAAGAAGAAGAAGAAGAAGAAGAAGTGGGCAGCACTTTTACTCTCGTATGCCTTTGTTGCTAAACAAAAGAATTAAATAGATCGGA	375	hypothetical	XM_001613996.1| Plasmodium vivax SaI-1 hypothetical protein PVX_101500 partial mRNA	9321	301	0.802667	0.0322927
C5061_comp4124_c0_seq1	CTCTGCCTCCTCTAAAGCTGTTTCTACCTTCATACATTCTATCTCCAAATGGCCTATATCCACCTCGTCTCATGAACCCACCTCTGCCACCTCTAAATCCACGGAAGAATCTGGGTCTGAATCCTCTTCCTCTAAATGGTCTCGTGTTCACAATTTCTTCAGGTGACATTTCTTTCACATATTTCTCATCCAATGGTGGTTGGTAGCCTGCGTCTTTCACATCTAACTGATCTCTCGATAGCAGAATGTCAATAAAAGAAACGGTTTTCTCTTGCACAACATGTTCGTTGTTGTCTTGTCCACTAACGTACTGGTCCGTGATGACTGTACTACCGCACCTGGTAATCTGATGCAACCCTTTAAATCTCCTTTTGATTATTTCCGCTAGAGTTACTGCTT…	1125	hypothetical	XM_001617125.1| Plasmodium vivax SaI-1 hypothetical protein partial mRNA	3146	1114	0.990222	0.3541
C5070_comp1249_c0_seq1	ACGCTCTTCCGATCTTGGGCCGTCAATTCGTCATTCTTATTTTTGCCTAAACTTTCTAGCAATATCTTTATCGCTGAGTACTGGTCTATCTTCATCTTCTCCTCGATGTTCACATAGTCCGCTATGATGGCCAGACATTTCGTGCTGTCCTGGACGATGGGCAAATCTGCTTGGTACTCTCCCATAATCTTAAACAGGTTGTCCACAATTGGCGTCATGCTGGCAATATTTGTTATTATCTGCGCGTCCTCCGTTTTTAGAAGCTCATATAGCGCCTTTATGGCGTTTCCCCTGGAGTTTTTGTACTTCTCCGAGTTGCCTATCAAATCCACAATCAGCGCTATCAGCTTGTCATACTCCGGGTGGCTAATCAACTGGTTGACACGCTTTTCGCTCGTG…	849	hypothetical	XM_001616350.1| Plasmodium vivax SaI-1 hypothetical protein partial mRNA	7734	828	0.975265	0.10706
C511_comp2613_c0_seq2	GGCCACGCGAATGGCCACGCGAATAACCACGCGAATAGCCACGTGAACGGAACCATCAGCCGCGGCATGAGTCGAAATTTGAACAGCAGCATGAACAACAACAACATGGGCAACGCGATGAACAGTTGCATGAACAGCTGCATGAACAACTGCGGGGTGAGCGGCGCAGTGAGCGGCGCAGTGAACGACGCAATGAGCAGCGGAATGGGCAGCGGTATGAGCAACGCAGTGAACGGCTGTATGAACAGTTGCATGAATAGCTGCATGAATGGCGGGATGAACAGCGGGATGAACAACGGGATGAACAACGGGATGAATAGCAGCATGAGTGGCAGCATGAGTGGCAACGTAAACGTGAACAAGAACTACCAGAAGAGCTCGTCCTACCCGAACAAGCTC…	458	hypothetical	XM_001613657.1| Plasmodium vivax SaI-1 hypothetical protein partial mRNA	3882	458	1	0.11798
C5120_comp95979_c0_seq1	AGTCTTTATGACATTTTCTTTATTGGCTTGTATTGTACTGAAAATTTGTTTAAATATACCTAGTTCATTAGCTTTACCAGAAGTTAATTCATTACCTGGTACTTTAACACTTGTAGTATCAACATCAGAACCATTCACATGATGAATTCCTTCATTAGTAGTCATACGATTACTTTCATCTCCACCAACAAGATCTCCACTATTTGCGACTTTTATCTGAGGATCTGTACTATCAGTATTCCCCCTATGAACATGTGCATCTGCAGTTTGATCACTGGTAACTCTATCACTAGTATCTTCAATACGAGATTTTCCGTAATCAGCATCTTCACCTCTAGATGAAGTCTGAATAGCATCAGCATTATCATG	369	hypothetical	XM_001612341.1| Plasmodium vivax SaI-1 hypothetical protein PVX_035690 partial mRNA	899	286	0.775068	0.318131
C5128_comp3244_c0_seq1	CCAATTAGCTACTTAACCAATTAGCTACTAGCGGGGGAAAGCATTGGGGGGTGTGCAAATGAACAGATAAGAGCTCATAAGTATGATGGGGGAAAGCGCGGTGAGTGGGTAATAAGTCGATGCCGCGTTCGCGTCAAATGGGGGGGCCGATCCTCAGTGGGGTTATCCCTTCATCTGTTGTATTTTCTCAGCCCTTTTCTATGAGGCCTGCGAGGTTAGGTTGCCGCCGACCGTGCAACGCCGCGGTGCCTCGTACCGCTGCTAAGGGGGATATTGTTGCTCCTCCGCTTTGCACATCATGAGTACTTCTTAACTTTCAAGCTGGGCGCGGCTTGGCCGCTCACGTGGAACCTCCGTATCATCACACATCAGATGTGACACCGCAGCGCTTCCAGATCG…	407	hypothetical	XM_001616561.1| Plasmodium vivax SaI-1 hypothetical protein partial mRNA	3468	391	0.960688	0.112745
C5152_comp3608_c0_seq1	GACGCTCTTCCGATCTCACTGTTTAAATTTCTATCCTTGGGACCCGCGTTGTGGTTCTTCATGTCCTTCGATTTGGCATTATTCGAGCCGCTGCCGCTGTTTCGCGCGCCCGCCTGGTTCCCGTTGCCGCTTCTATTGGGGGGAATACTCTGGCCTAGGCCGTAGTTCGCGTTCCTGCCCATTTGGCTGTTCCTACTTCCGCTTAGATTACCACCTGGGGAGTTATTCATAAAACCTGTGTTGTCCAAACCGTCACTCAACCCCCCCATGAACTTCTTCTGTGATGAGTTGTTCTTCATCGAGTTGATCCCCAGCTCCACGTTGTTACCACTTCCCATGCTCACATTCATGGAGATCGGAAGA	363	hypothetical	XM_001613498.1| Plasmodium vivax SaI-1 hypothetical protein partial mRNA	6300	346	0.953168	0.0549206
C5164_comp934_c0_seq1	TGTGCTCTTCCGATCTATGAATTTTACCAAAAATATATAGAGAATCAGAACATGCTGCTTGTGGCCAACAAGTCGGTAAATGAAGTGTTTGCCGATAATAGCTACTACACACGTATAAGAGATTATGAAAACTTTTTTTGTATTTACCCCAAGAGCAAGAACTCCTACGAGAAGGGACTCGACTATGTTATTTCCGTTTACTACGATGTGAACATTCCAAAGTTTATTCGCAATAATATTCTCAGCCAGATTTTCCCTTCCCTCATCTTTAACTTACACGAAGTTTCCAAGACGATTACGGAGAAGGGGCTGGCCATGTCCTCTGATGATATAAAGAAGAATGAACTACCTTTTCAACTGAAGGATAACTTTTCCCCCGGGGAGGGAGGCGCTGGGCAG…	513	hypothetical	XM_001613535.1| Plasmodium vivax SaI-1 hypothetical protein partial mRNA	1488	483	0.94152	0.324597
C5178_comp4886_c0_seq1	CGATCTAAATAATCTAAGTTTCACTCCACTAGGTTTAAGAATTCAAACGCGAATTAATCGATTGCGATTATATAAGTTATTTTTTTTTTCTTTTTCACCGCAATTTATTTACTACCCTTTCATTGACCCTTTTCTGAGGCGTTTACCGCATTCGCAACTGACTTTGACTTTCCCTTTTTTTATTTTCTCACTTTATTTTATGCGAGCACCATGAACGCGTTTCTCCTTTTGGCCATAGTTTTTTCCTTCCTAGGATTCTGTCGAAGTGAGCACAATGGCACGCCCGGCGGCAACCCGGCACAGAAGCACCAAGTGATTAGCAACGCGCAGGAGCTAATAACGAAGATAGATGCAGAGCCAGTGAAGAGCCAATACGTAACGTACATCTACCACAGCTCC…	761	hypothetical	XM_001614245.1| Plasmodium vivax SaI-1 hypothetical protein partial mRNA	1498	754	0.990802	0.503338
C5228_comp3257_c0_seq2	GTGCTCTTCCGATCTGCCAATATTACAAGAATTCCACCTGTGATAAACACTTGGGTAATAGAAGAAGTGTAGAGAACGCAGCAGACCTGAGCAATAGCAGAATATTACAATCATTTGACGACACCCATGACACACCAGTTGTGGTATTAAACGAATCTACAGAAAATAAAAATGGCAATTTCGATTTAGGGCATAAATTAATATCTGGTGATATTCCCAAGTTAGGAGGTAAGAAAGGGAAATGTGAAAAAAACGAATTAGAAAAAAAAACAGAGAATTCCGACAAGTCCAAAGTAGTACACGGAACTGATGATAGCAACAGTGCGGAGTTAGAGCAAACAACTCTGAACAGTGGAAAACCTAAATTGGGAGTTAAGCCCCCCAAGAATTGTCAAAAAT…	681	hypothetical	XM_004221847.1| Plasmodium cynomolgi strain B hypothetical protein (PCYB_081090) mRNA, complete cds	2604	542	0.795888	0.208141
C5239_comp3924_c0_seq1	GCACACCTGCTTGAATATGTCCTGCTTCATTTTACTTCTAGACTCGTAAATGAAAGATTCGAGTTTGTTCTTTCTCTCCGATTTGAGGAAGATGTTAATATCGTGATCGTCCATCTTCTTTAAGATGTCCTTTTTGGCATTCACTTCTTCGTTGGTCAGGGGGGCCGGTTTAATGTTTTTCACTTGGTAGGTCATCTGCACTGAGTGTTTCATCACTTGGGTTTTTTTTCCATCCGTTTTGGTGGCCTCTTTCTCCGTCGCGCCTTTATCGGTAGATTCCTCCGCCGCACTAGCATCCAGGTTCACCTCCGCAGCTGCCTCTTCACTCGTTTCCTCATTGGTGTTTTCCTTCTTCGCCTGCCCATCGGCCGCCTCCGCGCTGGCCTCCACCTCCTTCTC…	727	hypothetical	XM_001614170.1| Plasmodium vivax SaI-1 hypothetical protein partial mRNA	2936	708	0.973865	0.241144
C524_comp70042_c0_seq1	GCTCTTCCGATCTTGCCCATCAATTCGTGAAAGCGCGACAAGTCGTTCTGTCTGAGTTCTTGAAAGTCAGAAAAGCGTCTTCGCGTGTTTCTGTTCGCTTCATTGTTCTTCGTGCGATGTAGCCATAAATTTCGATTTTCCTCCAGAAAAAAGTTAAACATTGGCTGCGCTGATTTCGGTTTTGCGGAAAATAAGCTGAACAATTCGGGCATATTTTTTTCCGCGCTTTGGGCCTTCGTTTGGGCGAAACTGGGGCCTTCGGGAGCAGCCCCAGTGAGGGCTGAGCATTTTATGTCTGCACCTTTTCTGGGGTCTGAT	318	hypothetical	XM_001615719.1| Plasmodium vivax SaI-1 hypothetical protein PVX_117370 partial mRNA	1070	292	0.918239	0.272897
C5240_comp5026_c0_seq6	TCTTCCGATCTGTTCTTTCTATTTCTTCTAAAGAGAGATCCAATTGGGGTATACTTAAATAGTAAATATAGTGCACCCATACCACCGGATACACCAAGAATAGGCACCGGTTCAACGGCTTCTAAAACGTTAGAAACGGCATCTTTTATCGTTCCCATGATCGTTCCTGTGTCAAATGTGGACTGCATTGAACCTGCTGATGGATCATCTTCCTCTGGGAAATTATATCTTTCGTCTCCGCTAAAATAATGTGCATCACGTTCTTGTGGTTCTTCTGGCCATTCTTGTCGTTCTGATGGAAGTCTTGGTCTATGTTCTTGTAATTGTCCTTGTCCTAGTTCTGATGCTAGTTCCGGTATTTCGTATGGTCCTTTTGGTCCTGTTGGTTCTGATATGTCG…	1234	hypothetical	XM_001612527.1| Plasmodium vivax SaI-1 hypothetical protein PVX_102130 partial mRNA	1371	685	0.555105	0.499635
C5259_comp3689_c0_seq1	AAAAAAAAAAAAAAAAAAAAGCTGTGCCACGTGTGCGAGTGGGTGATCAGTTAATCCGCTTTCGTCACCGGTTTCATTTCTTTATTCCTTCTTCCTTCTGCCTCACCCCTGCTCCGCAGCCGTGCCATTGGTCCATTTACGACGCACTCGATCAATCTACCTCGAAATAAAAGTCTGGCTTCTTCTTCTTATCATCGGGGACGTTATTTTTGTTGAGCACGAATATCAAGACAATACCTATTATCGGTGAGGTGGCAAAGCACAATTTTAATATCGTCAGGAGGATTGATAAGATCGTGCCTATCATTTTACAAACGAAAGTTGGCTTATACACAAGATCGGAAG	345	hypothetical	XM_001614746.1| Plasmodium vivax SaI-1 hypothetical protein PVX_099735 partial mRNA	508	333	0.965217	0.655512
C5266_comp75656_c0_seq1	CTCTTCCGATCTATTTTTGTGTGCAATTGTCAAGACTGTGCAAAGACACAGCAAATAAAAATAATTACAATGTAAAATTATCAGATAAACTTTTGAATGAGGCTCAAGATGACTATACGAAGAGAGCAAAAGCTACGGAATCTAATGCTAATGATAAGGTTTATGGTCTTCTTAACAATAAAGAAAAATCGGCCAAAGAATATGTAACTAGTGTTAATAGTTATAAAGAGGAACAGCAAAAACTAAGAGATCAATGTTGGGATGAATGGGAGAAAAAATTTAATGAAGAAATGACAGGAAAACCTTTTGTTAAAGTTGAATCTACAAAACCAGATGAAACTAAAAAGGGAGAGGCACCCAAAAAGGCAGCTGCACCTAAAAAGGGAGCGGCACCTAAAA…	427	hypothetical	XM_001612993.1| Plasmodium vivax SaI-1 hypothetical protein PVX_119225 partial mRNA	1479	413	0.967213	0.279243
C5287_comp75849_c0_seq1	ACGCTCTTCCGATCTAAAAAAAATCACTCCTTTGGAGAGTGGAATTCCCCACCCAGTTGATGAGTAAAAGAAACAGAAGAAGCGAAAAATGGAAGAAGAGAGCAAGCTGGTGGAGAAGATGATCGAGTTCGGCTACTCCAAGGAAATCAGCCTCCGGGTCATCAAGAGGAGCCGCGCGAAAACGATCGACGAAGTGCTGAACTGGATCGAGCAGAGCGAACAGAACGGAGGGGATGGATATGACGCGGATGATGCGGATGGCGGAGATGGCGCCTCCCCCGCTGAGCGATTAAACGACCAAGATGGAGTAACGTACACCACACACACAACAAGCGCCACACAAAACGGTGAAGGCAAAAGCAAAATGACCCCTGAAGAGGCACAGAAAAAGGCAATGGA…	430	hypothetical	XM_001608320.1| Plasmodium vivax SaI-1 hypothetical protein partial mRNA	1726	404	0.939535	0.234067
C53_comp2965_c0_seq2	GAAAGAATGAAGCGTCCGCTCATCCCACAGGGAAAGGCAGCGCAGAGGTTGCCGCAAATGAGGGTGAATACTTTGACAGTTACGCTGATATGAGCGTTAACCTCGAGGGGGGAGCAGCAGCAGTAGGGCCGCTCGAAGGAGAAGATAAACAGGGGGAGGACCAGATGGATGACCAGGTGGATTGCCCGATGGATTGCCAGGTGGACTGCCAGATGGATGACCAGATGGATTGCCAAGGGGAAGGCCAACCGGATGGCGAGGAGGAAAGGAAGAGAGAAAAAAAATATTTAAAAAAAAAAAAAAAAAAAAAA	311	hypothetical	XM_001608479.1| Plasmodium vivax SaI-1 hypothetical protein partial mRNA	9726	194	0.623794	0.0199465
C5305_comp988_c0_seq1	TTTTTTTTTTTTTTTTTTTTTGTGGCACATTTGAACGATTTGACAATTGAAGTTATCCGTGCGGTGAAACGGCAGTCTGTGGGTTAGGAAGGAAACACTCAAGAAAGGGGGGCAAGACAAAGCAAAGCGAACGGTGAGGCGGCAGCAGTCGTATCTATCGGTTGAATGCACACGCGCGCGCAAGTGTAGACACAAGTGCAGGCACAATCGTAATCGTAATCGTAATCGTAATCATAAGCGTAAGTGTACGTATACGTATACGCATACGTGCACGTGAGCTGAACGCACCGGTGTGGAGAATCTCCCTGGCACCAGCAACCCCGTCCAGTTACACACAAGCTCAGTCAAGATGTGGTTCACCACCAGACAAGACGGCCTCGATGACAACTGCCACACCAA…	488	hypothetical	XM_001616831.1| Plasmodium vivax SaI-1 hypothetical protein partial mRNA	1579	448	0.918033	0.283724
C5310_comp121356_c0_seq1	TTAGTGCGTTGCTGCTTCGATTGGGGGGTGATTTGTGGGATGCTTTGTGTGGTGCCTTGTTGGGTTCCTTGTGCGCCTTTTTAGGGGAATATTTCCTTTTCGCTTCTTCTATATATGATAATTTCCTCTTTTTGGGGTTGTCCGGGTTTGGAGCGAGTACAGCCTGTGCGTCACATTCGTTTGCCTTTTCTACCGTGCGCGTTTGTCTTGCCCTTTTCCTTTTCCTCTTCTTCCCCTTTAGTATCCTTATTAAGCATTTGTGGAAATATTTATATCTGGTCATTTTTGAAAAGATGTACCCAGATCGGAAG	311	hypothetical	XM_001613338.1| Plasmodium vivax SaI-1 hypothetical protein partial mRNA	11085	278	0.893891	0.0250789
C5325_comp105918_c0_seq1	AAGCAGTTATTGAAAAATTGAATCCACTGTTTTCAAAATATTCACAAACTCTTGGTTGCAAGATTCCTTCATACATTTATATTGAGAAGCATGTTGATAATTTGAAAACATTATATGACTATGCTACAAATTATGATACTCTTTTGCAGCATCTTAAAAATAATGAATACAAATGTAGTGAAGATTTTTCGAAATACATTCAAGAAAAAGTTGAATTAATAAATGAAATAAAGATAGGATGCGATTATAGCTCACAAGAACATTGTGAAATATATAAACAGATGTTTGGTCAATCTCTATATGATAAGTTCTCAACGCTACAATGTACTATAGTAGGTTCTCAACAAATAAATGATATATTAGATGCTAAATTAGAAAGACAATCCTCAGAAGAGAAAG…	447	hypothetical	XM_004227997.1| Plasmodium cynomolgi strain B hypothetical protein (PCYB_005760) mRNA, complete cds	834	283	0.63311	0.339329
C5402_comp54470_c0_seq1	GACGCTCTTCCGATCTGTGCGGATCTCCTTCATCATTTTGCTTGTTCTATGTAGCGATTCGGCAGTCGTTTACTTCTTTTTGGCCTTCAACAATTTCTGTTTAGCTTCTTCTTCGGCCTTTTTCTTCTCGGCCATTTCCTTTTTAAAAGCTTTTTCTTCTTCCGTCATTTCGACGGGTCCCTTCTTGGCGGCCTTCAGCGGCTTCTTCTTTCCTCCCTGTACGTTTAGCGGCATTCTGCTGGAAATACTCGGAACGGAGACGCAGCGTGAAAGCGGAAACAAAATGCGAACAGAAAGACCAAGACGAAAAACAAATCGGACGAGAAAAATATCTTCGTACTGAAATGTTTTAAAAGGGCGTGTTTGTTTTGCGTCGCGCTGCTCCTCTTTATTTTGTTT…	497	hypothetical	XM_001614433.1| Plasmodium vivax SaI-1 hypothetical protein partial mRNA	1655	481	0.967807	0.290634
C5407_comp26791_c0_seq1	GCTCTTCCGATCTCGCCGGGCGGTTGAACGCGGAAGAAGGAGAAGTTCCTCCCCAATTAATTTCCTTTCACCTTTGCCTTTCACCTTTGCCTTTCCTTTGCCTTTCCTTTGCCTTTACTTTTGCCTTTCCTTTCCCCCCCCACGTGTATTTTATGCATCCTGTACGAAGCAACAGAGAAACCCTCCTGACAAAGCTACGAAAGGTTAACCGCCACAAGGAAGTATGGGCGAGGATATCAGCAGCGGTTTCGGTGGCGGCCTCGGCAGTGGCGGTAGCGGCAGTAGTGATGCTAATATAAAAAGGGCAGAGATCGGAA	317	hypothetical	XM_001608474.1| Plasmodium vivax SaI-1 hypothetical protein partial mRNA	1718	238	0.750789	0.138533
C542_comp3676_c0_seq1	GTGTGCTCTTCCGATCTCGAAGGAGCAACTCTACCTACGCGGCTGAGTTAAGAGGCCTCATTTGTGCGTCAGATTTGCTGGCCTATTATACACACCGGACATACGTATGCCTGGTAGACCATCCTGGTGAACGCGCCATTATTTTTCTTTAACGGGCCACTCTTTTGCCTGAACGTACCTCACCCCCCCCTCTATTGCTATATTATCCACCACGATGTCGAGCGGAAGCGATGAGAAGTTAATGCAGGACTCGTCGATTGTCAAGGCGATGCAGAAGGAGTATAAATTTTTGACGAACTGGCCAGATTACCATTTTCAAAATATGAGAGGAATATACAAAGCGGAGTTCAAATCTTTGTGCTCAGGATTGAGTGGAAACTCCGATTACATAAACAAGCA…	1261	hypothetical	XM_001612621.1| Plasmodium vivax SaI-1 hypothetical protein PVX_096975 partial mRNA	2305	959	0.760508	0.416052
C5461_comp3834_c0_seq1	ATAGCAGTAGCAGCATTTCCCAAAATGTTCCTCATATAGCTTATTAATTGCAACAAGATTATCAAAGTAATTATTGCATTTACCACTATCTTCTTTAATTTCACTCTCAATTTTATCATAACTCTGAAAATAATCGTGTAGTAACTTCTCTTCTTTCCATGTATTCAAAGTGCCAACAAAATCGCAATAACACGGTTTATCATGTAAATAATAATTATTAACATGATAAACTACATCTTTAAGTTCAGCAATAACAGGCTCTTTACTAACATCATTATATTTAGCACTAAATATTTTCCTTATTTCATTATATAACCAGTGCTTTAATAAATAACAACGTTCATCGCGTTCTTTATCCTGTGGCATACCTGATAAATGTATTAAATTTTTTACGAGATT…	467	hypothetical	XM_004227558.1| Plasmodium cynomolgi strain B hypothetical protein (PCYB_001310) mRNA, complete cds	801	424	0.907923	0.529338
C5463_comp2537_c0_seq1	AAATTCAAATATTGATGTAAAGAAATAATATAAAATTATCTACGTATTCATGGTTTCTTACTTTTTTATTATATGCAAAGATATAAAATTTTACATACATCATTGATTAGTTAATTAATACATATTATAACCGTAGTTTTAGTGGAACAATGGCTACTACTGAATGGGATAAAAAATTACAAGATTTTCCTGCATACAAAAAATATGATGAATTCAATAGAACGTATGTTATACCTCGAGAGAATAACATCTGTAAAGAACAGGGAATTGAGGATGGGGAAGCTAAAGACTTTTGTGAACGAGCAGTAACTATCTTAAAAAAATTACATAGTAATCACGATAGCCAAAGTCGTAAAGATGACTGTGTTTATTTCCAGCATTGGTTCAGTGATCAGGTAA…	713	hypothetical	XM_001608514.1| Plasmodium vivax SaI-1 hypothetical protein PVX_107735 partial mRNA	1343	542	0.760168	0.403574
C548_comp756_c0_seq1	GCTCTTCCGATCTATTCGGATTGATTAAGTTGTTGAAGAAATCCTGGTTGTTATTCATCATCATCATATCTTGTGCGAATTTATTTTCTTCTTTATTTGCTGCATAGTTGTTACTGCCCATGTAGTTTTTACCTTTGCCATCTTTTTCATTGCTGTTGTACGTTTTTTTCATTTCGTTAAATAGCGCGTTGGCTTCCTCCAGCTTGTTCTGGCTGATCAGCTCTTTGATCTTTTCGATTTCGTTATAGTGCAGCATGTCCTGCATGTTCGCATTGGCGCCGGCGTTTTGGCTTTTGGCTTTATTTTTTCCATCGTTTTTGCCATCGTTTTTGATCGAGTTCATGATGTTCTTCTTCTCCCCCTTGGAGATCGGAAGAGC	379	hypothetical	XM_001616851.1| Plasmodium vivax SaI-1 hypothetical protein partial mRNA	966	352	0.92876	0.364389
C5511_comp58806_c0_seq1	GTGCTCTTCCGATCTCAGCGATTTCAGCAGGGCCTTGTCTTTACGGGGGGTACTCTCCTGCGTTTTCTCCTCCCGGGAATTCATCTCCTTCTCCATGTGGGCGCAGAAGGGTTTGCTCAAAATGAAATTGTACATGTGGTATATGTGGTGCGTTTGCGGCGTGTGCCGTTTCTGCCGCTTCTCCTGCTTCTCCTGCGTGCGGAGCGCCTCCCCATTGCTGTATCTCCTAGGCTGGGCGTCCACACTGGGGGAGAGTCCCCCCTGGGAACCCCTCCCCACCTCGCTGCCACTCAACAAATGAGATCGGAAGAGCACA	316	hypothetical	XM_001615262.1| Plasmodium vivax SaI-1 hypothetical protein partial mRNA	5976	275	0.870253	0.0460174
C5520_comp68278_c0_seq1	CGACGCTCTTCCGATCTCTCTGGACCGTTTTAACGTTGTTGACTGTAATTACGATTCCGTCCGGGATAAGAAATTTAAAGTACAGGATAAGCCTAGTGTAAATGCGAACAGAACGTTGACAGAAGGTGGGAGGAGGTATGATAAAGGAAGTGATTGGGCATATGCAAATGCTTCTGCCAGATCCCAAAGAAACAACAATTATGCAAATAGACAGAATGCAAGAAGGTTCTTGAATTCGCGTGCTGGAGATAATAGACGTTATTCCTCATCCTATGATAATGATAATTATGTGATCTTTCAAGGCCATAATTATCCTTCCTATCAACATACGGATAATTATTCAAGATACCAAGATGCGAATGGTTCATCTCGTCGTAGGCATAGACGCCAAAATGTAGG…	779	hypothetical	XM_008817860.1| Plasmodium inui San Antonio 1 hypothetical protein partial mRNA	1365	583	0.748395	0.427106
C5523_comp110870_c0_seq1	GTTAGCCTCTCGAGTGTCTCCAGCATGGCAAACCTCACGCGCATCGCCAACCTGGCTAACCGCACACACATCACCAACCAGCCTAACCCCTCCACCCTTGGGAGACTCCTCCCGTTCTCCCTCCAAAAGACCCACTGGAGTCTCGGCCAGCTGCCCACTCGGGCCCTCCTTGAAGCTGTGCACCTCGAACAGGTTGTCACTGCAAGGGGCTTCAAAGTTGTCTTCCAGAAGGAGCTCCATTTCGGGTGTGTCCTTCGGGTCTTCGCCGCTGCGCGCCTGGAAGGGCGTCTCGTTGGCGCCCGTGTCGCTCAGACTGCCATCTCCAGAATTGCAAAAACTTCGTGGGGAACTTCCCCCCACATGACCAAACACACTGTAGTGGTCGTGTGCCATCTCCAG…	416	hypothetical	XM_001613219.1| Plasmodium vivax SaI-1 hypothetical protein partial mRNA	1824	321	0.771635	0.175987
C5530_comp983_c0_seq2	CTCTTCCGATCTCATCAATTGGTCAGCCAGACGTCCCGCGACGATCAGCTGCACGATCAGCTGAATCATCTCCGAGACAACCAGCATTGCAGCATTGCAGCCTAGCAACCGAGCAACCGAGCAATCCCCCCCCAGACGCCAAACCGTGAGCACCCCTGAAATGGATAATATAGAAAATCAAAGCGGGAAAAAGTATGAATATTTAAGCAACAATTATGACACCGTGTACAACGAAACGGAAGAAGAGAGAGATGCTATGAGCAAGAATTATCATAGCGGTATGAACTACAGCTATGGTCAGAACTTGCTAAACAAAAGTAACGGCACGAGCATGTACGTGAACGGCGAGATCGGA	355	hypothetical	XM_001616389.1| Plasmodium vivax SaI-1 hypothetical protein partial mRNA	1383	187	0.526761	0.135213
C5534_comp4586_c0_seq1	AGCAATCTGGCTAACCTCCCATCCGGCAAACCTCCAGCCCGGCAAACTTCCAACTTTTACCTTAACAAAAAGAAAAAAATAATGAGAAAGGAGTGAACATATTGGCATAAACAAAACAATACATAGGGAGGAACGCAAACCCGAATACCATATACCAATCGGAGCAGCGCAACCAAATCGACTACTCATTTTGGCAGATCTCCCAAAACAAAATATACCCATCAGCAAAAACGTGCAGTCCAACGCGTACGCATGCCAACCTGTAGGTAGATAACCAAATAAGCAACACAGGCGTAAGCAGAGTGAACCTCACACCACGACAATAAAATAAAAAAAACGACTCCCCTAAACGACGTAAAGGACGTAAACAAATTCGCGCACGACGCAAAAGGAATAAGC…	1720	hypothetical	XM_001614203.1| Plasmodium vivax SaI-1 hypothetical protein partial mRNA	1974	1446	0.840698	0.732523
C5535_comp710_c0_seq1	TGTGCTCTTCCGATCTGCTCCCTTTAGATTCTGACAACTTACTTTTTAAATAAGAATTATCACTCAATAGAACAGACAGCAACGTTTTCAACTTATCCATTTGTTCGTTCGTTATCGGTTCATCGCTTAGTAGAATCTTCCTTAATTCTGCTACTTTGGACTCATTCACTAGTTTATTTCTTACTATAATATCTTCTAACTCTTTTAGCATAGTCAACTCCGATATGGTATTGCTTAGCCGTTTTTTGTTTAACACTTTTAATATGTATTCATTTTTCAACTCGCTGCCTAATAAGATATCTTCTAATTCGTTTAACATTATTTCCTTTACAAAAGGGTTGTTTA	345	hypothetical	XM_004222973.1| Plasmodium cynomolgi strain B hypothetical protein (PCYB_104240) mRNA, complete cds	4236	277	0.802899	0.0653919
C5540_comp3144_c0_seq1	ATCTACCTCTTCTTCCACTTCTACTTCCTCTTCCAGCGTCTCTTTGGATTTTACATCTACCTCTTCCTCTTTAAGTGTCTCTTTTGGTTCTACCTCTGCTTCTTCTTCCTCATCAAGTGACTCTTTGGATTCTGCATTTACTTCGTCGTCCACTTCCACTTCAACTGACTCTTTTGATTCTACATCTACCTCTTCCTCATCAAGTACCTCTTTAGGTTCTACATCTACCTCTTCTTCGATTTCTACTTCAGGTGACTCTTTGGATTCTACATCTACTTCTTCCTCTTCAAGCAC	294	hypothetical	XM_001616562.1| Plasmodium vivax SaI-1 hypothetical protein partial mRNA	8007	230	0.782313	0.0287249
C5552_comp3317_c0_seq2	TCCGATCTTGGTGGTAGTGGGGTAGCAGGTGATGGCGAAGGCGGCGGAGGAGGAGGTAGTAAGTACACGAGTGGCCACACCTATTCGGGGAATCACCCAGGTCACCACCCAAACCAGATCAACAGAGAAACGGGGGCCAAAAATGAAGAAGCCAGTTACTCCCTAAACGAAACGAAGTTAAATACAAATGCGAATTATATGAATTCGAGCATGAAAGAAAACAAAGGAGGAGGATATCCCATGAACAGTAGCGACCCCAACATGCCACCTGTCAACGAGAGTAGTAAAATCATTCAGCACAACACCAAAATGAGTAGTTTCAATAAGGATAATATGTTGCGCAAAGGCGTGAAGGACGAAGGTATGTACGGCCACAGTGGCTTAGGGCCCAACAACAGT…	980	hypothetical	XM_001613354.1| Plasmodium vivax SaI-1 hypothetical protein partial mRNA	6945	958	0.977551	0.137941
C5559_comp2210_c0_seq1	CAACCTGAACAGCCTCAGCAATATTAGCAACCTGAACAGCATTAGCAATCTGAATGATTTGAACGGGTTTAACCATGCCAAACACTTTAACATGAAGCACGGCATGATTGGCCACAACGTGGAGTACCGCCCCATCGTCGCCCAACTACCCAGCACGCCAACTCAAATATACCCCCCCTCCGATTTGTATCTTCGAAAAAATGTCGGGACGAGACCAATATATCAAAATGTGGACATGCTGGTGAACAAGTTCCATAACAACATCAACCACCACCACAAGTACCCGCCATATAGGAAGTACCACAAGGAGTTCCACCCCTTCCCGAGTCGAACCTTCGTGCCGAAGAAAAACTTCGACTCCCTTATGAACAACACTTTGAGGAACTCCAAAAGGGAAGA…	554	hypothetical	XM_001616567.1| Plasmodium vivax SaI-1 hypothetical protein partial mRNA	2601	538	0.971119	0.206844
C5563_comp2969_c0_seq2	GTGCTCTTCCGATCTCAAGGAGAACGAAGCGGCGTCTGCGAAGATGGCCCAAGTGGTATGCGCCAAGGTGGAGGCCGCCACAAGCGCTGAGTTGGCGCGGCAAATGGGCGCGCTGCTCGGGGGGATGCGCGACGAGGTGAGAGGGAGCATTGGCAGCGTAGAAACCGCTTTGAAGGGAAGCATAGAAACCGCTTTGAAGGGAAGCCTCAAGCGAAGCGTGGAGACCACCTTGAAGGAAAGCCTCGAAACCACTTTGAAGGGAAGCGTAGAAACCGCTTTGAAGGAACGCCTCGAAACCACTTTCCAGCGAATCCTCGAAACGACCCTGCGGGACGAACTCAGCAAAACCGCGCAGACGCTCCACGCCGATGCGCGCGAAGAAGAGGCCAAGAGGAGCGA…	634	hypothetical	XM_001615275.1| Plasmodium vivax SaI-1 hypothetical protein partial mRNA	3905	578	0.911672	0.148015
C558_comp1727_c0_seq1	AATTAATTCTTGTGCCCTCGATTATGATGCTTGCCTTGTGATATTTAAGGGAAAAAAAAAAGAAAAGAAAGAAAAGAAAAGAAAAGATATGGGTACATGCACCTCTTCACTAAGAAACAAAACTCGCAAAACAAACCCACCATCCAGCAGAACATTCAAAGACAGAAAGAACACAAGAAGGAGACTCTCCATCAGCACAAAGGGAGAACTGCCAAATGACACGGACGAAATAAAGAGAAGCATTCAAGAGCTGAAGGACAATGAAGATAGGTTTAAAGAATCATCGGAAAATGATTCGCATACAAAAGTGGAAATAACCCCAGTGAAGGAAGAAGAGGGAAAAAAATGTGAAGAGATAAAAAAAAAAATAAAAAATAGATCGTCCGTAGCAGGAGTGAG…	427	hypothetical	XM_001617164.1| Plasmodium vivax SaI-1 hypothetical protein partial mRNA	2166	421	0.985948	0.194367
C5584_comp78823_c0_seq1	TCCGATCTGAGGAGACAACTGCAAGTACAAGCACTGCCTCCCGCAAGGATACGTGTTAAAAAAACCAGAGCCGACCGAAAACGAGAAAGACGACATCCCCCTGGAGGACATCATCGAGGAGGAGAGAACCCAATTTATAAATAACGGTACCGCGGTGACTCTGGAAATATTCAAAAAGTGGTTAGCTGAGCGGGAGGAGAAAAATAAGCTTAAGAAGGACGAACAGAAGGACAAAACGGAGAAGAAGGGACGGACCAACGTGCTCTCCGGGAAGGAGCTATTTACCTACGACCCAACATTATTTGTTGACGATGACAATGCCGCGAACACGAATGAGTATGATGATCTGTTTTATGATGACGATGAACAGAAGGAAGAAACTCCGGAGAAGAAAAATTA…	420	hypothetical	XM_001613923.1| Plasmodium vivax SaI-1 hypothetical protein partial mRNA	1476	412	0.980952	0.279133
C5618_comp55856_c0_seq1	TGCTCTTCCGATCTCTCCAAATAATAAATCGTCCATTTCATCTGGATCATCTATATGTTCTTCTTTGTCATATCTTAATGATCTTTCGCTATCTTTTGGTATTTCTTCTGCATATTTTTCGACGATTTTTGCCATTTTACATAATTTCTTTCTTCTCTTCTTCTCCTTTTTCTTTCCTTTTTTACTTTCCTTGAACAATTTTTTCTCAAGCTCTTCTTGCTCCTTAGCTTTTTGTATTTTTTCCTTTTCTTTCTTATCATCATTTTCTATCTCTTCATATAATTCTTGCAATGTGTTGTAATAAGTTTCATTATCCATGAGACCACCTTTGAGATCGGAAGAGCGTCGT	349	hypothetical	XM_001612900.1| Plasmodium vivax SaI-1 hypothetical protein partial mRNA	3897	322	0.922636	0.0826277
C5684_comp1408_c0_seq1	CTCTTCCGATCTGGAAGATGAGGATGACGAGGACGACGATGATGATGAAGAGGTCCACGGAGCGGAAGATGATGCAGACGAGGGGGCAGAAGAGCACGACGATGATGAAGAAGATGACGATGATGAGGATGACGATGAAGAGGACGATGATGAAGAGGACGATGATGGGGTGACCAAATCTAAAAAGAAGAAAAAGTTAAAAAAAACAATCAGCAAGAAGAAGACGCGTGTGTTGGAGGACGACGACTGAGCGTGCGATGCTGCCCCTCCCCGTTGCGGTAAACGGCCAAAGGGAAAAAGCGACAACTGGAAAAATAA	318	hypothetical	XM_001615463.1| Plasmodium vivax SaI-1 hypothetical protein partial mRNA	1997	306	0.962264	0.15323
C5686_comp5049_c0_seq4	CGCTCTTCCGATCTCATTAAGCAGAAGGACAAGGGAGGGAATCTCTCCTTTCAGTTGAACCAAGCGGAATATAAAATATACCTAAGTTCTGTGGGAACACCAACATCTGCTTTGAAAAATTTATATTTAAATATGGAAGATGGAGAGCGAAAAAATATTGTCAAAACTATCGTAGAAAATGAAGGGTCAAATAATGTGTTTGTAAATTGCCCTGTTTATGATTTAAAATTGCATTACAATAAGGAATGTGGTTCCCAACCGAATGTTTTAAAATGTCTTGATGATTATATAAAGCATTTATGTGAAAGGAGAATAGCCCATAGGGAAAAGGGTACATTCTGTGACGATTTATTGTTCCTTTTTGATGCTTTAAAAGAACCCTATGTTGAAAATTTTAAG…	1285	hypothetical	XM_008817092.1| Plasmodium inui San Antonio 1 hypothetical protein partial mRNA	2616	1098	0.854475	0.419725
C5704_comp53201_c0_seq1	TCTTCCGATCTTGCCACCATACGTTACGAATATCGCTCTTCTGTGGATGCAATTCTAAAGAATTCATCAATTCTTCAATTTCTTCTTCTGTTAATTGTTTTTCATCTTCTTCAATATTCTCTTGTACTTCTTTTAATTCATTTTCATAAACTTCTTCTTTGTTATTGCTTTTTTTGGTCTTTTTTTGGTGCACTTGTTGTCGACGCTCGTGATCTTTATCTTCTTCAAAAACACGTTGTCGTACGAGTTGGTTCTGAAAAACAGGTTGTTCGTGTTGCACTTCTTGAGCTTTCCTTGGCACGGCTTTTCGCCCGAACGGCCAGCGTTGCCCTTGCCGTTGCCGCTGCCGCTACCATTGCCGCTACCATCGCCGCTAGCGCTGCCGTTGCCCTTACTGTT…	691	hypothetical	XM_008820099.1| Plasmodium inui San Antonio 1 hypothetical protein partial mRNA	10032	415	0.600579	0.0413676
C5707_comp4384_c0_seq4	TCCGATCTGGAAGAACGCGCATTATATAAAAGATTTAATACAGAAGGATGTGAACAAAGCGATGAAGCTAGCCATTCAGTTTATCATGCAGTATAGCAGTAACGCCTGGTCGATTTTTTTAGTTTACCTTTTGAGGGAGTTGCTCATAGATGGCAATTACGACCACATCAATAGGCTTCTCACCACCGTAGTGGAAGTTAGCAAAGAGGGAAGAATCGAGGCAGATAAAATCAACGAGAGTAATAGTGCCAATGCAGGTGGGGGAAGTGGCGCAAATGCAGGCAGAATGGATGGCAATCATTCGCACCGATCTAGCAGAATGAACAACAGCGGTCAGAATCACGGCATATACAGCAGCAATGCAGATGGAGAAAACTACGTAGACAGTTCCAGCAGCCT…	846	hypothetical	XM_001613354.1| Plasmodium vivax SaI-1 hypothetical protein partial mRNA	6945	821	0.970449	0.118215
C576_comp2687_c0_seq1	ACGTGTGCTCTTCTGATCTCTTTTCTGTTAATAACAGTGGAGAGCTAGCTAACAGAGATTATGCAAACCTGATGAGCAATGCGAAGTCGTTCGAAACGGAGAGAAGTCTATACCATCATAATGGTAACTTGAGTAACGTGGCACATAATGGCAAACATATGGCTGGCGGAGAGGTCCAGGAAGAGGCGCAAAATGAACCGTTTGAGGAAGGCATAATAAATTATCTCTCGCAAGGAAGGAAGAAAAGAAACTGCTATGAGGAGAAGTTTGGAGGTGCACAGCTGCCACCCATTTCGTATGGCGTCTCCATCGGAGGAAGCATCCACAGTAACGGCATGCACAACGTGAAGAGCACCACCAGCAACATGGGCTGCACGAACCAGATGATGCTCGATTTAG…	641	hypothetical	XM_001616525.1| Plasmodium vivax SaI-1 hypothetical protein partial mRNA	4122	605	0.943838	0.146773
C5766_comp1561_c0_seq1	TGCTCTTCCGATCTGTTACACTTTGGCAGCATTGTGCACAGCTTCGCTTTGTTCATTTATGGAGCTGCTTTTTTTTACATGGAAGCTTATCACGATGAGGGAACGTATGAGGAGCTCGCTTGGTCCAACTTGACTTTGTTCAAGTTGGCAGGTTTGGCCGAACTACTGATGGTGTTTTCCGGATTTGGAGCTTTTTTCTCGATACTGCTCCTGGGTGCGATCATGTGCGCAACCGTCTGGGCCTTTTCCTTCGAACCACTGCTAGAAAAATGGTCCCCCGAATTGCACAGCAGAGACATAAACGCAGACGTCTTGCCCGAGGTAAAACACGAGGACGAACAGGGGGGATATAACGAAGAAAATGTGTATGAGCCGTACAATGTAAACCCGGAAAATATG…	672	hypothetical	XM_001615085.1| Plasmodium vivax SaI-1 hypothetical protein partial mRNA	2323	633	0.941964	0.272492
C578_comp4133_c0_seq2	CGATCTGTTCGGTATGGTTTTTTTTCTCGTCCCAAGGGCTATTCTAAATTTGCCATAAAACCTCTTTCCGCATTCTTCCATGAGGTCCTTTTGATATTTTTTAAAATTCTGCATAATGAGTCCTGCGGTGATGGTGTACATGCCGTCTTCACCTTTGGCCATCATTTTGTCCAGTTGCGTGTCGATGTCCGCCTTATACTCGAGTATGTTTTTTTTTTTGCTTTCTTGGTTCTTCACTTTGGCGCTTAAGTCTTCGAAGAGCTTTTCGTTCTCCTTGACTACCTGCTCCTTCAGCTTTTCATAATCGGGGACTCCTTTTTTTTTGAGCGATTTGTACACCTGCCTGAGTTTTGCTTCAATTTCTGCTACCACTTGGAAGCCAGAATCGACTCCTTTTTC…	1043	hypothetical	XM_001613977.1| Plasmodium vivax SaI-1 hypothetical protein partial mRNA	7989	1031	0.988495	0.129052
C5815_comp1526_c0_seq1	ACTGTTGCTGTCACTATCGTTGTGGTGGTCACTATCACTGTTGCTGTCACTATCGGTGTGGCCATACCTGTCTTTGTCGCCTGAATTGGAGTTTTCGCTAAGATTGTTATCATCATCGTCGTCATCATCGTCGTCTTCCTCCTCTTCGTCATCCGAGTTGCCCAGCTGTTTCATATTTAAATCGAAGTGAGTACTTACGACGGAGCTGTTCCTCTGCTTGTTCAATGGGAGCCTTTTGCTGTTCCCACCTTTGCTGTTTCCCTTGTGTTTGTTGGCAAACTCTTCCAAATATGCATTGGTCGTTTTTTCTATGTTGGCATGAATACTTAGGAAGGCATTCGTGAAGAGATCGGA	354	hypothetical	XM_001617164.1| Plasmodium vivax SaI-1 hypothetical protein partial mRNA	2166	337	0.951977	0.155586
C5826_comp4662_c0_seq2	ACGACGCTCTTCCGATCTCACGGTTATAATGCAGGTAATATAGTGCTTGAATTATTTCATGGGGAATGAGAAAAGCAGCAAATCTAGGGGGGATATGATGATATTCTAAAGCCTGTTGAAACTCCCCTGAGAAAATTCGAATCCTTAAAGATTTGGATGGCGCATTATAAAGTTATCAGACCGTTTAGTGTGCACATAACTTTTTATCTTTTTTTATAAATCAAATTTATTTCAAGAAGGTATATGTATAATCTTTCCGTCGCCTAGTCCAGCCTACTTACTCCTGGGCTAACATATGTACCACGTCTATAGTCTACACATGTTCTACACCAAATTGACGAAAACTTGCAAAATGGAATCAGTCGTCTTGTTCAGAATCGCTGTGTTGGTATTCGTTCT…	860	hypothetical	XM_001612895.1| Plasmodium vivax SaI-1 hypothetical protein PVX_003530 partial mRNA	1162	842	0.97907	0.724613
C5833_comp4619_c0_seq1	ACCCCAATTCAGCTGTAACAGTAAAGGAAGAAGAAACCTGCCGTGATGTAGGCGACGCAGCAGGAGGTGACTCCCCCAGTAAGGACCTCGGCGTAGGTTCCCCTAGCAGCAGCGACCCGAGTGGAGACAAAAAGGGAGATGAAAATGCCAACAATGGGAACAGCACCAACGATTTGAGCCTCGATGGAGTGCCTAGCGAGAAGGTCCACGTGAAGAACGAACTGCAGACGGAGGTGCCAGGAAGTGGTAGCAACGCTAGTAGCAGCAAAGTCGCTGTTGATAATTTGGAGGTCCCCGGGGCGACGGAAGCGAGTAGCAACGGCGATGTGCAAGGCGGTAAGGGCAACAATGGAAAGGGGTCAAACGAAGGAGATGCCTCTCCAGCAGTGGGGGGTGAGC…	804	hypothetical	XM_001615657.1| Plasmodium vivax SaI-1 hypothetical protein partial mRNA	9198	791	0.983831	0.085997
C5854_comp1124_c0_seq1	AAAAAAAAAAAAAAAAAAAAACTTTTTACGAATTCGCTTTGTTAAAGGCAGCCAGAGATACGCCATCCCTCGTCCTGACATTTGTGTGCGTTGTGCTTTTACCCCCAAGGTGAAGTTCCCGGAACGAAACTACCGACTGAACTAGGGGCCGCTACGAAGCGAATCTTCCCATTGCGACTTCTGACTCCTCTTACGACCGCCCTTCCCACCGCCGACTCCGCGGAACGCACAAAATGGCACACTCAGCCAAGGACAAGAACATCCGTCTCGAAAGGCACAGCGCGGGAAAGACCCAGGCGTACGGAGACCTCAGTGTGCGCGCGGGGACTGGGAAGTTCAACTGGG	345	hypothetical	XM_001613837.1| Plasmodium vivax SaI-1 hypothetical protein partial mRNA	790	340	0.985507	0.43038
C586_comp270_c0_seq1	TCGGTCTGCCCCATTTTAAACAATTCGACAGTCTTTTAAATATTCACACGTCCAAAAAAAAAAAAAAATGAACATTAGCAGAGAGAACAGTAGTAAAGAGAACAACGGCAACGGCGCGAGCAGCAAGAAGGCTGCGAAGAACAGCGGAACAGCCAAAGGTAGTGACGAAAAAGTTAAGGACAGCGGAAGTGTAGGCGAGGAGAAGTGCGGCGAGAGGAGTAACGGGTTGGAGCAGAATCAAAATGAGAAGAGCCAGGCCAAGTGCGTGGCAAGCGTGAAGAAGGAGGAGGATGGCGGCACCAGTAAGGGTGATGAGTTGAAGGCGGAGGAGGGAAACCAGGATGATAGTAATCAGAAGGACGACAAGGAGGAGGACAAGAAAAAGAAAAAAAAAAATAA…	486	hypothetical	XM_001613384.1| Plasmodium vivax SaI-1 hypothetical protein partial mRNA	6171	482	0.99177	0.0781073
C5883_comp4634_c0_seq1	TGTGCTCTTCCGATCTCTGGACGAAAGAAGCAAGAGGGGAAAATGTTTGGACGCAACTCACGTTGGGGTACGCATGATGTCACTGTGGCGATGGGAGAAAATAAGAGTGATGAGGATAAGAAGGATGCAACGGTTAGTCCTTCTGAACAGACGGATGATAAAGAACTGGAAAAGCCTCCAAAACCAAAGAAAGAGAAGATACAAATTGAACTACCGCTAGACGACGAACTTGTGCAAAACACCAAATCCCTGCTACAAGAAGCAGAATCGAGGGAAGAAGAAAGGAACAAAATTATAGACGAAATAGAGTCAAAGCATGGACAGTTGCCACATAAGGAAAACTTCCCCCATTTACCCCCAAAGTGTATGTTCCTTCTATACTACGATTTCGCCCCCTTT…	508	hypothetical	XM_001613994.1| Plasmodium vivax SaI-1 hypothetical protein partial mRNA	7675	415	0.816929	0.0540717
C5885_comp3000_c0_seq1	CTTCCGATCTCTACCCAATCATGCATACTATTTATTTAACTGAAAAAAACAAGCACTTTTTCGTAGGAGTGACACATGGCATATATGTGACATAATAAGTCTATATATATACTTAAATAGCACGGAAAAACCGGCAATATGTATTGCTATTTTACAGTAGAAAAAGTAATAAAAATAGGCTTAACTCAGAACGATTAAACTGTGTGCATGCGCAGGTACGTGTATATTCGTGCTTACAGCTAACGGTCCAGTCACGTAAGAGTGTACACACATATGTATGCATAGATATACATATATATATAAGTATATACATACAATACACGTATGCAGCGTGTGCGAGATCGGAAGAGCGTCG	355	hypothetical	XM_001613592.1| Plasmodium vivax SaI-1 hypothetical protein PVX_081830 partial mRNA	3315	328	0.923944	0.0989442
C5894_comp2979_c0_seq2	TTCCGATCTCTCCGGAGGAGGGAAAAGAACTCCCGAAGAGCAACGACATGCAAAGTACAAAGGAAGTGGAAGGGGACACGGCCAAAGAAAACGCAGCGGGGGAAAAAAGCGAAGATAAAGGAGGCAACAAGCAGCAAGGGGAGAGTAAGCATATGGAGGTGCCACACGGGGAGGAAGACGCTGGCGAGAAGGAGGCAAAAAGGAGTCATGGTGATGATGCAGATGGAGATGACGATGTGGAAGAGGACGAGAAAGAGGACGAGGAAACAGACGATAAAACGGATGAGGAGATGGACGATGAGACGGATGATGAGGCGGATGAGGAGGCGGACAAAGGAGGTAAGGGGCGCAGATCGGAAGAGCACACG	368	hypothetical	XM_001612847.1| Plasmodium vivax SaI-1 hypothetical protein partial mRNA	2985	343	0.932065	0.114908
C5942_comp3799_c0_seq1	TGTGCTCTTCCGATCTTGCCGTTTTATCCCTGCGCGTCCATTTTAGGAGCAGCGGGGTTGGTGTGCGTCTGCTTTACGCATGTGAAGAGGCGTTCCTCCGATGATGCGCGTTCCTCTAGGGGGATGCCAAGAGCGACGCTTATAATTTCCCGCATATGGGTGTAGAGCTGCTCCACAGTGGACTCTTCCTCCTCGTAGCTTTTTTTGAAACTCCTGAATGCATTGGTTCGGGCAACGGATTTCAACTTGTTTATCCTTTTCACATCTGTGTTGTCTACCATTTTGTTTTTTATTTCGTCCGGCAGGTCGTCGTAGAGGACGGGGGGGTCCTCCCTCTTCAGAGGTGCGCTAAGAACATCCTGCATAGATCGGAAGAGCG	379	hypothetical	XM_001614482.1| Plasmodium vivax SaI-1 hypothetical protein partial mRNA	1265	254	0.670185	0.200791
C5961_comp80310_c0_seq1	TGAGCTTGTCTTTGGACATCTGGGGGGGCGAGGAGGGGGCTGCCATCGGAAGCGAGATCAGAAGCGCAGTCGACAGTGTAGTGGATGGTACAGTCGAAGTTGCAGTCCAAGGTGCAGACGGACGAGCAGACGGAACAGCAGAGGGCGACGCGGAGCAAGGCGGAGAGCCCAGCACGGAACCCCCCGCTGAACCGCGCGACGACAAAAGCAAAGTTAAAAGGAGAAATGACCCCAAGAGTTACCCTCTGCAGAAAAATTCCCCTAAGAGTCACTCTGTGCAGAAAAATTCCCCCAGGAGTCACCCTCTGCAGAAAAACCCCCCCAAAAGCGACATCGCCAGGGGCGGCGCAGAACACCAGACCAACAACCAGCACCTAATGAATGCCCAAACGAATGAAG…	464	hypothetical	XM_001616319.1| Plasmodium vivax SaI-1 hypothetical protein partial mRNA	3689	420	0.905172	0.113852
C5978_comp130501_c0_seq1	GACGCTCTTCCGATCTCAGCAACGTTGTACCCTCACGCAGTGTAGACATAGCCAGACATGGCCACACCGATGGGGGGGAGAAGAAGATAAGCGAAAAGTACTTTCACCACTACTCCCTTTTACAAGAGGAAAAGAAAAGACCACCCAAAAGAGGCTCCCATCAAGATATGGACAAAATGAAGATAACACACGAATTAGCTAGCCAGAATTTATCCCCAGAAAAAAAAATGAATGGAAGCAATATCCTCGAAATGGGGCTAATTGTGCAAAGCAACTTTAAAGTATACCTCTATACCAACTCGACGCTGAAGATAAATATTTTAAGTCATTTGTGCGAACTA	341	hypothetical	XM_001613918.1| Plasmodium vivax SaI-1 hypothetical protein partial mRNA	4121	323	0.947214	0.078379
C60_comp49286_c0_seq1	CTTCCGATCTTCCCATCCCCGCTGAAGGAGCAGAAGGACACGGAGGTTAATCTCCCAGAGTCTTTGAATAATCCCAACGCGAGAAAGGATTGAACTTACCCCGCGTATTTTGTGCCACGACAAAGCGCAACAACTGCAGGGGTGTAACGCAGGAAGTTCAAGCTAAAGGAGGAGGAAGATAAAACTAGGCAAATTTCAACTGACGAATTTTTAGCCGATAAATAAGTGTATATTATTTACAGTGTGATGATGAGTACAATACGTTGTTTGTGTTTTTTTGTTTTTGTGAATCGTAAAAGACAAATGTAAAGAAGGCAAACCGTAGGCCCAAACATATACGATGAAAAAAAATAAAAAAAAAGTTAACCAAATGGTGAAAAAGTCGTGCAAAAAAATGTG…	446	hypothetical	XM_001612988.1| Plasmodium vivax SaI-1 hypothetical protein partial mRNA	1381	436	0.977578	0.315713
C603_comp58009_c0_seq1	TCTTCTGCTTCTTTCTAGAACCTACAGAATCGAGACTGTCGAGTGATCCTATGTAATCGTAAAACTCTCTTCTGCTTCTTTCTCCTCTTTCTCTATTTATTCTAGACGTTAAATAATTTTGTAAGTAACCCTCATCTTCTTCATTAAAATCGGAGATGATGCTATCCGTGTCGTTACTCGTAACGGTGGAGGATGTATCATCTGAGAAATCACGTCCGTCATCGGAGGAGGCATATTCGGACAACATTCGTCCGCACCTCTGGGAAGAGGTAGCCTTCACGGCGCTCTCATCAACGGTGCATCGGCCTGGGGTTTGCCAAGCGCAAACGAAAAAGGTGAATAAAAAAAGTTGGATGTAAGAGGGGGTCATCATCTTTTATTAATTCGCAGATCGGAAGA…	402	hypothetical	XM_001608557.1| Plasmodium vivax SaI-1 hypothetical protein PVX_093685 partial mRNA	2312	380	0.945274	0.16436
C6059_comp1534_c0_seq1	GGACGAATCAGACGAATCGGACGAGAGCAACCAATCGGCCAGCGACGACCAAACGGATGGGGATGGAGAGGACAGCGACAGTGATGATAGCCATGGTGGAAACGCACAACCCAGTGGAAATAAACGTGGGGGAAAAGGAAACAATGAAAAGGGGAGTCATGAGGATGACCAAAATGGGGAGAAAAAATACAGAAATAATTCAAATAAGCAGAGCGAAAATGAGGTCAAAAAGAATGCCGCAAAGGAACAAAATGGTTCTGTTAACCAGGGAACTGTGAAGGACCAAAAAAAGGATAAGAGTTGCGTGCACCTGTTGAGAGGGGCGAGAACGAAAAAGAAGCGAATGAAGAAAAAGTACCGGGAACAGAATGACGACGAGGAGGAAAGGCAGCTGCACAT…	469	hypothetical	XM_001616452.1| Plasmodium vivax SaI-1 hypothetical protein partial mRNA	6255	455	0.970149	0.0727418
C6061_comp2788_c0_seq1	TCCGATCTCTTTCGCAACCGCTGCGCCTCTTCAGAGAAACCCCCCTGAAGGCGTCCGCTACCGCGTAAGGCTTAGGCGACCGGGGCTGGGTTCCTGGCCTGGGTATATTACGTACGAAATGGTATACACTGCTCTTCCCACAAAGGGCGCTTACTCTTCCTGACACAAATATGCACGTGAACACGAACTGAAGCGCATAATATGAGACATAAAAAAAAAAGGGAGGCAGGAAAGTGATCGTTCCCTATTAATAAATCGAACTCAACTCATAAAACTGTACAGTACAAACACGTGCGTGACAATATGATATGCTCGAGCTGATAAAATAAAAAAAATTCGCTTAGGGGAAAGATGAACGAAGGGGAATACGCATAATACAGTAAAACCCTTTAAAATATG…	445	hypothetical	XM_001616371.1| Plasmodium vivax SaI-1 hypothetical protein PVX_115155 partial mRNA	1806	427	0.959551	0.236434
C607_comp3044_c0_seq1	TCGCACTCCGCGTGGCTGCTCGAGGGGCGCGACTAGAGAGCACGCGGAGTGCGAGCGTTAAGCAGGCCAAGCAGGGGTAGGAGTGATAGGAGTGATAAGAGCTATTGGAGTGATTGCAGTAATTGGAGTAATTGGAAGTGAAGAGAAGCGATTAGGGCGTCCACGCTTTGGCCAATCTGCTGACCAGTCTGCCTACCCGCTGAGCTAGAGAGGCGCGCGAAGAGGGGCAAAACGCGAGTACAAGAGGGGTAGCACACGAGTACAAGAGGGGTAACATACGAGCACAAAGAGGGCAAGCGGTAGTGTAAAAGAGGCACAGGGGAGTTAAGAAGCGCGTGGTGGTGCAAGCGAGAGCAACCTGTGCGAACCAGCGCAACCTGCGCAATGCCACGAGCGCTA…	712	hypothetical	XM_001614457.1| Plasmodium vivax SaI-1 hypothetical protein partial mRNA	2809	689	0.967697	0.245283
C6097_comp4470_c0_seq1	TTCCGATCTGGAAAAGCAGCTCAAGCACGTCGGGGAAAAATCAATGTTGTGTTTTTTCAAATATTTATTTACACATATATCTATTAAGTACGGTTTTGCCGATGACACCTTAGCGCAGTCAAAAAGGACTTTGTAGAAATCGTTGGACGCAACGCTATTCGATTTGAACAGATGCATTATGTACTCCCTAAACTGGTTCGTTTTTAAGCTTATATAATCTTTCAGATTTTCTGGATTTTCGCTTTGATAATTTTGACTTAGGAACTTCTCTCCATTTATTAGTCTCTGCTCGATGTCACCTGTACATCCTTTATTGTCACTTCTTTCCGCAAATATGCTCATATCGTTATGGTAGTTTTCACTTGGGGATTGAAAAGGCTATTCAAAGTGAACATCAGG…	504	hypothetical	XM_001613356.1| Plasmodium vivax SaI-1 hypothetical protein partial mRNA	954	363	0.720238	0.380503
C61_comp1301_c0_seq1	GACGCTCTTCCGATCTATGGCATTTCCACTTGCGTTGTTTTGCGTTTCTTTGTTTACGTCATCTTGCATGAAGTTGATGGCGCTCTTTCTGCCTAGGCTATCCGCCGTGTTTTCCTTTTGGTACCCCTTTTCTGGCAAAAAGTTGATTTTACTTTTTGGGTACCCTTTTTCGTTTTTGTCCTCTTCCTGCTTGTAGTGGCAGTCGTTTTCTTGCCCTTTGCCCTCCTCTGGTATGCTACCCATTCTGTCGCTTCGATCATTCATGTACATTTCGTAGAGGGAGTTCACGTTGTGTAGTCCGTTGGAGAGGTACGGCTCGCTTCCCTCGAAAGTGTGTTCCTCCGCGCTGTTACGGCACCTTCCCTGGTTGTTACACCCGCTAGAAGTATTTCCCCCGCT…	420	hypothetical	XM_001615468.1| Plasmodium vivax SaI-1 hypothetical protein partial mRNA	8139	390	0.928571	0.0479174
C6109_comp4606_c0_seq4	GACGCTCTTCCGATCTCTTAAGACCAACACTTTCACGCGATGCTCCGTAAGTTCATAAAAAGCACTGCATTCATGAACACACTTATCGGCCATAACGTCTGTATAAGTAATTTGGCTTACTCATTTTGTATTTTCTTTCAACCATGAAACGTTTGAATCTTCTTTTGTATTTATCAATGAAATCCAGGCTGCCCTTATTATCTAGATACAAAAATATTTGGAAGAGAACCTCAACAATGATGACAACGGCAAGGGCAATTAATATCGGGAATGTAAACTGAATCATTACGTGTGTTGCTCCAGCTGAAGTAGCAGCAGCGGTGGCATCAACTGCTGCCTTAGCTGTGACACTTGCAGTTTTCAACGCAAGTTTGGCTGCACAAGTTGCACCCGTCGAAA…	773	hypothetical	XM_004222973.1| Plasmodium cynomolgi strain B hypothetical protein (PCYB_104240) mRNA, complete cds	4236	527	0.681759	0.12441
C611_comp4026_c0_seq4	TTCCGATCTCTCTCAGAGTTGTATCTTGAATTTATATCCATTAATCTCGTAAAATAATCTTTATCTTGAGGGCGTCCCTCATTTTGGTATCTTAATTCAAGAATTCTTTTTTCAGCATTCAATTTATCATTGCTAAATCTTCCATAGAGATACATTATTTCATTAAAGCATTTCTTATCTCGGGTTAGTCCTGAAGCACCATACTTTTCTTTAATAATCTGTCTCTCATGTTTGTATTTTTCATTTTTGAACAGTTTATACAGCAAGTCTATTTCGTTGTAGTAATGGTTATCGAAAGGTCTTCCAGTAGCCTGGTACTTATCAGTGACCATTTTTATTATATTATTAAGTTCTTCCTGATAACATTTTTCAAGCATAGTCTTTATGTGAACACGGTAT…	1910	hypothetical	XM_001613996.1| Plasmodium vivax SaI-1 hypothetical protein PVX_101500 partial mRNA	9321	1303	0.682199	0.139792
C6143_comp3526_c0_seq1	GACGCTCTTCCGATCTAAAAAAACTACCCACGGGAGTATATAAATAGTATATTATATATCATATTATTTATCGTATATTTTACGTATCGCCATCCCTGCGCAAGGCAAATTGCGGCCCCTCTGATTTCGCGCCACTTTAGAAAACGACACAGATAGATACTGCTTGTTCAGCAAGAAGAAAAGTCAAATCCCCCAGCAGAAAACCTTCTCCCTCTTTCAAATGAATCATAACAATTCTACTGTGAAATCATATGGGAGAAATAACTAATAGATTTGCATTCCTTTTTGTTAAATTCTTCACCTTAGCTCTGTTCATATGGACATGGCAGTACTCCGATAAGTCTGTCCGCGATTCCTCCGCTGCCAAAAATCGCGCGCAAAATGGAAGCGCTCCGAGTG…	466	hypothetical	XM_001612617.1| Plasmodium vivax SaI-1 hypothetical protein PVX_096955 partial mRNA	1876	435	0.933476	0.231876
C615_comp4673_c0_seq2	AAAAAATGTATAGAATTCTACTTGCTAAAATTTTTGTATTCACCTTCTGCGCTTGGATATTGCGCGCCGCTGATAATGAAAAGGGCTTAAGCCATAACGTGAACAATGGAGCAAAAAATGCGCAAAATGGTATGCAGTTAAGAGTATCTAGATTGCTTTCAGTAAGCGATTTAGATTCTGAAATGGATGATGGCAGCTTTGAAAGCTTAGCCAGTTCACGTGTAAGTGATGACAGAGATGAAAGGAGAGAAGAAATGGACTCAAGTTCTTTCAGTTTAGATGACCAGGAAGAATTGGACCCAGATTTGGAATCATTTAAAGAATACATCAGACATGTGACAAACAGTGATAAATCTTTTAAGGAAAAATTTGAAGAGACAAAAGATTATATCAAAAACA…	1472	hypothetical	XM_001616900.1| Plasmodium vivax SaI-1 hypothetical protein PVX_121935 partial mRNA	2295	1455	0.988451	0.633987
C6183_comp28794_c0_seq1	TGTGCTCTTCCGATCTCGTTGCTCATGCCGTTTAAGCTGCCCGCACGTACCACGTTGCTTCCGTTTATGCTGCTCGTCCTTGCAGCGCCCACTGCGTTCAGGAGGCTGTTGTTCATCGGGTTCACAATGGTGTTGTTAATGGGGCTGCCAACGGGGCTGCCAATGGGGCTACCAACGGAGCTGCTCATCGGGTTGACAACCGCACCGTTCATGCTGCCAGTAAAAGCGCTCCCCATAGTGCCTCCCATAGTGCTTCCCATAGTGCTTCCCATGGTGCTTCCCACAGTGCTGCCCATCGCGCCCACCACAGAGGGGGATGCCGCCGCGCTCAAACTGCTACTCCCTTTGTTACTACCACCGTTCGCCGCTACCTTCCCGTCCATCGGCATAACTGCCGAA…	426	hypothetical	XM_001615674.1| Plasmodium vivax SaI-1 hypothetical protein partial mRNA	3672	325	0.762911	0.0885076
C621_comp3057_c0_seq2	CGACTCGTTCCTGTGCGACTTCCAGGGTGGCGCCAAGCACGGCCATCTGGGGAGCGGCCATCTGGGGAGCGGTCACCCGGGTAGCGGCCACCCGGGTAGCGGCCACCCAGGAAGCAGCCATCCAAATAGTAGCCACCCAAATAGCGGCCACGTGAAGGAGGAACAGAAGAACGTCGGAGGCATCGATGGTAACGCAGACCGAACGGACGTGGAGAGCATGCTGCTCATGAGACAGAGGATGATGATGCTTGAGCAGGGAAGAGCAGCAAATGCGAGCATGTACATGCCGTTTGGAAGTGCCACCATGGGATTCCCCATCACACACTCCAGTAACGAACTGAGACGCTTTGGAAGTGGAGACACTCATTTTGAAGGGGAGAAGAAAAGCAGCGGTATGAA…	445	hypothetical	XM_001613740.1| Plasmodium vivax SaI-1 hypothetical protein partial mRNA	7191	410	0.921348	0.0570157
C6213_comp63062_c0_seq1	GTGTGCTCTTCCGATCTCCGTTGATGACACCTCTTCCGCTCGTCCCCATGGCAGACGCGTTCGCGCCACTGCCCCCGCTAGCTGTGCCAGAAGTAGTACCGGCAGCACCAGAAGCAGTACCGTTCGCGGCAGCGGCACCAGTGAGGGTGTTCACCTGACTGCTGCCACTCACATTGTTGCTGCTGCCCATCACGGTGCCCACCGACTTGAAAATGTTATTCTCTATAATGTTCTGTATCCTCTGGGTGGTCTTAATTCGAACGTTTAACTTTTTATCATTTACAGATTTGGTCTTCAAATATTTCGCAAGAGCCTCGGTCTTCTTCTCATTCCTTAGGGTGATGAAGATGGTGTTGTTCACGTCGTTCCTCACACTCAGGACGTCCGTCGGCTGGATGT…	845	hypothetical	XM_001613384.1| Plasmodium vivax SaI-1 hypothetical protein partial mRNA	6171	815	0.964497	0.132069
C6244_comp3690_c1_seq1	AATAATGTTTTGCCCCCATCTCCCGAAATAAAAACGTTGCTTCAAAAAGAAAAGGCAGCATCTCTATCGGAAACTATAAAATCGTGTAAAAATTATACAAATATAAGTTTAGATATTCCACAACATCGGAATCAAGAATATGATGGTGTCTTAAAAGACTTATCTGCACATGAAATATATGGTAAACTCGACGAGGTTACTTCTGATGATAACACATGTGCTAAATACTGTGCGAACATAATTAATTCTAGTGGAAATAATGAAGACTTTAAAAAACTGTGCCCCAAACTTACAAGTAATATAAAAAAGTTATCAAATACTTTGAAAGACACAAAGTTCCCCTATGATCGTTGCACATATTTGACTTACTGGGCGTATGAGAAAATAATAAATCTATTT…	817	hypothetical	XM_001608268.1| Plasmodium vivax SaI-1 hypothetical protein PVX_086865 partial mRNA	1731	729	0.892289	0.421144
C6300_comp67955_c0_seq1	AATACGAGTTTACTTTATAGTAAAAGTATAAGAATATAATCATTCCCACTGTCGCAACAAATACGATAAACCTCTGAAAATAATATGAGTTTATTACATCATACACCGTTTCTACATTACCAGAATGATCGTCAGTAACTTCACTCGGTATATTAAGTAGGGTGGACGAGCCATCTGGTGCTGCTTCTTCAGTCACCGGTGGGATGCCACCTTGGGCATGAGAACCCACAACTACCACAGGATTTTCCATTACAACGTTTTTAACTGCGTTATCTTCGCCTCTACTTGACTTCTCCTGTGCAGACTTTAAAATAGGTAAAAGCGCACTCGGGTCATATTTTTCGTCGCAAGTAAAATAAGACTCGCAATAGGACGGCATAGGTTCAAATTCACAACAGC…	593	hypothetical	XM_004227906.1| Plasmodium cynomolgi strain B hypothetical protein (PCYB_004850) mRNA, partial cds	419	309	0.521079	0.73747
C6339_comp3201_c0_seq2	GTGTGCTCTTCCGATCTAGGCGGGCGGCCCCCCATCGCCAACTCGGAGGAGGCCGCCGCTGATTGCACCAACGGCGCCTGCAAGAAGGGGAGCGCGGATGGAGGTGCAAGCGGGGGTGGAAGTGGAAGTGCAAGCGGAAGTGCAAGCGGAAGTGTAAGCGGAAGTGCGAGCGGAAGTGGAGACCGAAGTGCAAGCGGAAGTGGAGGCACAAGCGAAAATGGAAGTGCAAGCGGAAATGGAGGTGCAAGCACAAACGGAAAGGGAAGCGCAAATGCAAGTGGAAGCGCAAATGCAAGTGGGTACGGAGGGGGAGGCCCAAACGCGCTGAGCAACGACAAACGGGGCGGGGGGCCCATCGGAGACGGAGACGACAAGGGCAACGCCCCAAAAGGCAACCAA…	478	hypothetical	XM_001614233.1| Plasmodium vivax SaI-1 hypothetical protein partial mRNA	3858	424	0.887029	0.109902
C635_comp3600_c0_seq2	ATATTCTTCATCTTCCTCTTCATCAGAGCTTAGCACTTCCACCCCTTCCTTGTTGTAACAGTCTATAATTTTAACGTTCGGTAGGAATGAAAATAATTCTTTGCGATAGTTGGGGTCATCTGCAAATGGGTTAAACTGCACACCTAAACGGGTTAGGTTCTTCAAATCCTTCAACGCTTCAAAATCTTTCATATTTTTGAAGTGGTTCCCTCCAATTTCTAGGGTCTTTATATTTGGGAAGGTCTCCACGATGTACTTTAACACATCTACTGTGCTTAGGTGATTGTCCGTTAGCTCCAGCACATTTAGGGTCTCCATTTTGGGTAGATTCTCCAAGGTTTGTATTCCTGTTTGGTTTAGACTGAGTCTTTCTAGGTGGGTAAATTTGTTTAGCAACTC…	752	hypothetical	XM_001616645.1| Plasmodium vivax SaI-1 hypothetical protein partial mRNA	1648	630	0.837766	0.382282
C6351_comp81699_c0_seq1	GTGTGCTCTTCCGATCTGCGCCTCGAAAGGGTAGCCCAAGATCTGCTTCATTTGAGCGAAGCAACCGCGCAAAGGACACACGAACGGGTGAGAGTCAGCAGCGAGGGTGTGCTAAATAGCCTTATTGACACTATGCAAAGGGAAAGGGCCCACATGATTATGCACGCAGAAGAAATTATAGCCTGTTTGAAGAAGAGCATAGAGGAACACTCCAGCAACATGCTGGCCAATTTGAGGGGAGTGCTTCATGAGAAGGACGAGCACATGGTGGAGGGGCTAAAACGGGTCAGCAGCGAAATTGACGCGAAACTGGCAGAACAAGCCAAACAGTTTTTAAGTCACCTCGACTGGAGGATAAGCGATGCCGTTGGGAGATCGGAAGA	383	hypothetical	XM_001615275.1| Plasmodium vivax SaI-1 hypothetical protein partial mRNA	3905	355	0.926893	0.0909091
C636_comp53148_c0_seq1	ACGCTCTTCCGATCTCAAAGGGCACCAAGGAAGGACACCGAGAGTGTCAACAGGATGAAATGAAGGCGGAGAAGGGAGGGAACAAAGGTGCACACGGAAGTGATAAAAAAAGGGAAGACAAAAGAGAGGATGTTCTCATCGCCAAGAACGCGGAGGAAGAGGCGGAGCCTAGCCAAACCCAAAGCAACACCCCGAGCAAAAAAAGAATGGATGGAAAGGAAAAAAAAGAATTCGCAAAGGCAACTCAAAACGGAGGTGAAGGAAAGAAGTACGTAGCGCCCTACAAATCTAAGTCAAGCTACAACAGTAATAACAATTACATAATGAACGACCGAGAGATCGGA	344	hypothetical	XM_001616749.1| Plasmodium vivax SaI-1 hypothetical protein partial mRNA	5611	321	0.93314	0.0572091
C6364_comp1331_c0_seq1	AAAAAAAAAAAAAAAAAAAATAAATAAATCCCAAAGGAAAGAAAAAAACTAACCGGTAAGCGAACGAGTAAAAAATGCTGAAAGCAATCGTGCCGCTGCTCCTCCTGTTGGCGCTCGCCTTCACCCAAACGGTTAGACTCCAAAGAACGAGCGATGTCCCCCTGATCAATTACCAAATGATCCCTTCGCAAAGATGGAAGGTGTCCGCAAAGGAGTTGGTGAAGTTGAAGGAAAAATTGAAGATTTTTGTGGCGGCAGAAATTCAGAAAGAGGGATCCATTCTGCTTCGAAAATACTACAAGGAATTTTACCCATCAGATGAACAAGCGGATGAAGCCGAGTCTGGGGAATCTCCCCCGGAAAAGGAAACTGAGGACGCGCCTCCCTCTGAAAAGGCAG…	438	hypothetical	XM_001615673.1| Plasmodium vivax SaI-1 hypothetical protein PVX_117140 partial mRNA	999	431	0.984018	0.431431
C6397_comp3406_c0_seq1	GTGCTCTTCCGATCTCCAAAACATTTGCGGCCAAAAGTGAATGTCAGGGAAAAGGAAGAATGGGCGCATTGAAACTTTGTACAAAAGTTTGCATATTGGCCATTGTAATGAATATTATGCAATCCTTTTGGAGTCATGGAAACGATTTGAGTAAAAACGCACCCATACGAAACCAGAGATTACTATTTAGCAATAACAGTGGATCTACAATATTCGGAAATGACTTTGTTAATACAGATCCACGAGTGTATGTTAGTATGGGAGGAGGATCAAGTGGTGTCAATAATTGGTGGGCATCGTATGAAAACGGACCGAGAAACATGAATGATCCAAGAAACGGAAATCCAAATTTTAATAATATGCAAAGTACTCAAGGACGAATTGATTTGAAAAAAGATT…	469	hypothetical	XM_001616891.1| Plasmodium vivax SaI-1 hypothetical protein PVX_121895 partial mRNA	294	212	0.452026	0.721088
C641_comp1122_c0_seq2	AGAATCATTTTAATTAAAAGAACTTGGCGGTCAAAAAGGAGGAGTAATCTTTCATGTCTACGTTGTGCACAACTTTGGGCGTCTTCTCATCTGTGGCTCCTCCCAATTCGTCAGCATACGATGGGGCTTTACTATAAAATCGCTCGTAACCCATTTGGATGTTTTTGCACATGTCTTTACTTTCTATGTACTTTATAATTTCCGTCACCTTATACACTGTGCTGTTTTCCTTTCCAAATAGATACACGTTTGCATTTTTTTCCTTTTCTTCGGCGCTCCACTGTGGGTCCTTCGGGATGCTAAACACTTCTGTGGTGAGTTTCTCCTTCGTATTCGTTGGCACCATAATTCCTGTGTCTTCGTCCATGACCATTTGTATCGTGTCGACTGCCTCCCCTG…	740	hypothetical	XM_001613977.1| Plasmodium vivax SaI-1 hypothetical protein partial mRNA	7989	699	0.944595	0.0874953
C646_comp47079_c0_seq1	GTGTGCTCTTCCGATCTCTTCTGATGCTTTATCCGAAAGGACGTGCGCGAGGACGGCTTTAAATTCGTTGCTGAAGTACTGGAGGTTTTCGTTCATATTGCACATGTTTAGCAGTCCGTCATTTTTCGCAGCCGCCGCGTGTTCGCCACTGCTGTTGCCACTACCGCTTCCGCCGCCGCCACTTCCCCCATTTGCGTCATTTTCATATGCGCCGTTTTCAAACCCGGGGGGATCCAAGCTCCCCGCGATGCTACCCCCCATGTTACCGCTAATGTTACCGCTAATGTTACCGACGCCACTGCGCAACTCGCAACCGGTGGGGGCATTCTTCACGGTCATATGTTCACCCAAGTTGAG	357	hypothetical	XM_001617097.1| Plasmodium vivax SaI-1 hypothetical protein partial mRNA	10671	328	0.918768	0.0307375
C6475_comp4294_c0_seq1	TCTTCCGATCTAAAAGAAGCAAACACATAAGCGCTAACGGCTAACCGCTAACGGCTAACCGCCAACCGCCAAGCACACACGTGACACCATGACGGCCGCGCACTACCTGAACCCCAAACTGATGAAGAACTACGATGAGCTGACCGCGCACAACCCCCACTCCAGCGACCCGCGCTTTCTGCAGATGAATCAGTTTAACCACTGCGCCTACAGGTACACCATGTTCTGCCGGTGCGCACGCGAACTGGGGGAGGACAACCCCCGCTGCAGGTTTCAGTACTACAGAGCCCAAATTGCCTGCACAGCGGAGCAGCTGGAGGATTGGGACGACCACAGACAGAAGGGAACATGCGCCATGGATGTGCTGCCCGACCGGCTGACCGCCCACCTGAGGCAGTG…	552	hypothetical	XM_001614768.1| Plasmodium vivax SaI-1 hypothetical protein partial mRNA	855	540	0.978261	0.631579
C6488_comp29232_c0_seq1	ATCAACTTGAAAATAGTTCCATCCAAAAAGCTGAGCATCACGAAAAATGATTTGATGTTCCTCATGTCGGAGATAAGGCAGGAAATTAGGAGACAGATGAGCATCCTGGAAGACGAGCTCGAGGAAAAGGAAAGAATGAGGAAAAGATCCTCGTCCCTGTGGACAACTAGCCATTCGGCTGTTTACGCCCCTGAAGAGAGTGTGGATAATACTCAGGAGATGGGCAGCCTGGAGGAGGAGGAACGAGAAGAAATCGAAAACTTGCTGGACTCCCTGAACACGCTGGACAAAGAGGACCAAACAACGGCGCAGCCAAGCACATCATACAACGTACAAATTGGCGGTGAGGAAGATGAGCAGGATGCTCAGAATGGTACAGCCAAGGGTACGCGGTTCAGT…	427	hypothetical	XM_001613719.1| Plasmodium vivax SaI-1 hypothetical protein partial mRNA	1015	419	0.981265	0.412808
C660_comp44938_c0_seq1	TCCCCGTTACCCGTCATAGCCCTCCGATAGGCTAAAATCGTCTGACACCAGTTTCTCCGCACTGAATGTTAAGTTCAGGCTGCTATTATTGTTGCTGCTGAGTTTGCTGCCCAGTTTGCTGCCTTTGCCTCTCTTCATCTCGTGCGATGGGGAAGCTGACGGGGTTTTCACCCGGGTGGAAGTGGTACTATCATTATTCGGGGTGGAGACCACATCCTGGTCGTTTCTTCTTTTTCTTTTTCTTATCATCAGTATCTAGCTTCGTTTCGCTGATTTTTTTGGCACCGCTGGTTTCTTTCTTGCTTGCGATGCTGCTTTCATTTGCGTATTTTTCCTTCTCCATTTTGGCCTGCTGATCTACAAATGGTTGTGCTTTGCTCGCGTCCACCTCGGGGAACG…	460	hypothetical	XM_001608358.1| Plasmodium vivax SaI-1 hypothetical protein partial mRNA	6288	440	0.956522	0.0699746
C662_comp558_c0_seq1	GTGTGCTCTTCCGATCTGCTGAAGAGGATCGCACGTACGCCCTAAAGGGTGATGAGCCATGTGATGTGTACCTCAAATTAGGGGAAATAATAAACGGAACGAATGAAAAAACGATCGAATATAGCCTTCAGAAGAACAAAATACTATGTGTGCAATTAGAAGCCATTGGTGGAAACGGATACCTGTGGGCCTTGTTGGGAGTCCATAAGGAAAAGCCCCAAATAAACCCCGAGGAATTCCCAAGGAAAAAAATTACCAAATCCTTTTTCACAAACGAAATTTCTGTTACGCAGCCCAAAGCAGTACAGAAGAACAAGTCCAACAATGGAGGTGAAAGTTCTTCCAATTCACCAGGGTATGGAAAGCCTCCAGCGAGCGAACAGTTGGGAGGATTCGTTG…	635	hypothetical	XM_001614606.1| Plasmodium vivax SaI-1 hypothetical protein partial mRNA	1603	618	0.973228	0.385527
C6664_comp269_c0_seq1	GTGCTCTTCCGATCTGTGAAACATGGCGGTGCTGCTGCTTTTACTCCTGCTGGGGCTGGCGGCGCCCCTGGCGAGGAGCACCAACCAGTACAGCATCAAGCACACAGGAGATTTGGTGCTGACAAATCAGCTGAACAGTTTGGTAAACGCAAGAGTGGTCCCAAACGAAAAGACATTCGGGTTGGAAGTAAACAAGGTGATAAACTTCCCAGTGAATTGCATCCCCCATAGTGCTGTCGATTACAACGCAGGGAGGAAGAAGAAGCCAATCTATTTCGTCAAGCATGAATTTAAAAGCTCGCTACATCTATATAAAAATAATGTAAATCTGATGGCGAAGATCGGAA	347	hypothetical	XM_001615135.1| Plasmodium vivax SaI-1 hypothetical protein partial mRNA	2638	324	0.933718	0.12282
C6700_comp997_c0_seq1	GACGCTCTTCCGATCTCCCTGAATGCCGGTCCCCTGGCCCATCCCCACGACGACCCAACAGCTCGGATCCACGACCACCTCCACGGCGAACGAAAACAAGAAGATACAAACGGCCACCAAAGAGCAGAACGGCGTGTTCATGGGAAGGGGAAACGTAGACAATGTGAAGAAGACCATAAGTAGCTTCCTCAATGGGTACATCTCACAGGAGCCAATGAAAAAGAAGGCAGAAGATGTCTCCATCAAGGTGCACGAGCTGTTTGATAAGCTAGACACTGGGTCGTTTAATGAGCAGATAAATGAGAGCATCATCAGTATGGTTAGCGCGCTTAATGCGAATGATTTCAGGGCAGCCAACAAGGTTATAGTGGAGATCGGAAGAGCACAC	388	hypothetical	XM_001612855.1| Plasmodium vivax SaI-1 hypothetical protein partial mRNA	4317	355	0.914948	0.082233
C6722_comp62148_c0_seq1	CGACGCTCTTCCGATCTATAAATTGTGACAGAAATTTACGAGACAATTATGAATTCAGTTCTGGGTCCTTCATCGTAAAACGGGTCCAGCGACCCGATTTAACAAAAAGGGAAGAAAGCATAGTGGTAGATGCATTTGCAGTGTTTGAAAAATACACAAGTGGGGATGGCACTCCTATTTACCTACCCGGGTGGACAAGAAAAACGTGTAACAATATTCAACTCTACGTAAAGTATAGACAACCGAACGATATGATGAACAGATCGG	267	hypothetical	XM_001614527.1| Plasmodium vivax SaI-1 hypothetical protein partial mRNA	4911	243	0.910112	0.0494808
C673_comp47112_c0_seq1	CGCTCTTCCGATCTCATCCTTATATTTATCATATATTGGTACAATATAACTGACGTACTTTTGGTAAATCTTACATTCATCTACATTTGTGGCACTAATTTTATTTTCAATAGTATCATGGTTTTTAAAATAATCATACAAAGCTTTCATATCATCACAATCATAAAATGTACAATCTGAATTATAGAAGCAACCTTTATGTTTGCTAAAATCTTTAACACTGTAAAAGTTCTGTGATATAGGATGCCCGTTATTTCCTGAAGAATTATTGATGTTTCCAGTTCCTTGTGATGTATTGTTATTATTTTTACTATATTTACTTTTTATTTTTTCATAATTTTCATTAACATCACCTTTCATTAAGCTATCACTAATATGATACCATTCATCGCGTAACTT…	1703	hypothetical	XM_004227617.1| Plasmodium cynomolgi strain B hypothetical protein (PCYB_001950) mRNA, partial cds	1251	591	0.347035	0.472422
C6761_comp774_c0_seq2	GACGCTCTTCCGATCTCACTCCTCAACATGGCCTTCCTTGCACTTACCGATGTTATATATTTGATAAAAGTTCGTGGAGCAGAAAACCACCTCCAGTAGCCCCCCGATGAAAAACATGCCGAGGTAAAGGTATGGCAGGCGCTTATACACGTTCACCTTTTGTAAGCTTCGTTGGCCCTTGGAGGAGTGTAAAAAAAGCGAAGGGCGCGTAGGCCGACTCCCATCTTACCTCCATCCTTCACGTCACGCGGGAAAAGCAAAAAAAAAAGAGGAAGCAAAATGGAAGCCTACTTAATGGAGTTTATCGAAGAGATCGGAAGAGCGTC	326	hypothetical	XM_001608485.1| Plasmodium vivax SaI-1 hypothetical protein partial mRNA	240	133	0.407975	0.554167
C6799_comp3364_c0_seq1	GGTGATCGCCCCCAGCCAGTTGCGGCTACGCCCAGCCGGTTGCGGCTGCCCCAGATCGCTGCCACGCGGCGGAGTAACATTTGTCCAGCGCCAAGGCGAAGAAATATAAAAAAAATAAAGCAGTCACTACATACATATATGAATATATGCATATGCACACATATACATATGTACGTATATTCATATACACTTATGTACACGTGAGGAGGTCCCCGTTCCCGCGCGGCCGCCAGATGACCGGAAGTGACTAGCAGCTCTGCACAGCACCGTTGCGGTCACTCCATGTGCCTTTTTTAGTGCCCATTTTTTAGTACCCCTTTTTAGTGCCCCTTTTTCACTGACCCTTTTTAGTGCCCCTTTTCATTATACCTTTTTCACTGCCTCCCCTCCAAAATGATT…	1548	hypothetical	XM_001613535.1| Plasmodium vivax SaI-1 hypothetical protein partial mRNA	1488	1113	0.718992	0.747984
C6842_comp26618_c0_seq1	ACGACGCTCTTCCGATCTCCGAAATGTAAACCAGCTTTTCATTCTCTCCTATGATATACCCAACACATATGTAGTTACGCCCATGTTGAAAGGGAATAAATCTGATGCGTTTGTTTTTGTCAAATTTGGTGTATACATAGCCGTATTCATCTTTTTTGTTATACGTATGTATATTTACACAAGTCCCATCATCATCATCATCATCGTCAATGTCAGCGTTGTGGTCGTCATTGTTGAGGAGGTTTTCCTTCTGTTGCTCGTTTTCCTTTCCCTTCCTCTTCTTCCCCTCCTCATCATCGTACCCTCCTCCTCCCTTCTTTTTAATTTTATTCCCACCATCTATTTGGTTCCTCTGTGTACTATTTGTGGTACCCTTATGGTCCTGCTTTGGCATCACAA…	564	hypothetical	XM_001613860.1| Plasmodium vivax SaI-1 hypothetical protein partial mRNA	1986	527	0.934397	0.265358
C6853_comp3593_c0_seq1	GTGTGCTCTTCCGATCTCGTCACTGGTTTTTCAAAAGGCATTTGCGAAATGGGGCATTTGGTGGGGAAGACCCCCACTTCTTCATCCACGACCAGTTCGTCCTCATCGTCATCTTTCTGGTTTTTTAGGTGAAACCTTGCTAATCTGGATATGTCCTTTTCGTCCGTTTGATTTCCTTGCAATTTAAACTTCACGTATCTGTTCACGAGCTTCAAAAATTGCGCATCAATGTTTAACTCGTCTGACCGAAAATATTTAATGGAAAACAGAATGTTGTAGAGGCTCTTCTGCAAAGAATTGTGATACTTCTGAATTTCACTTGAGGGGGTGTACTCCTCATCATATTTGTCCAGACTGTCCCAGATGTCCTAGATCGGAAGAGC	383	hypothetical	XM_001615826.1| Plasmodium vivax SaI-1 hypothetical protein partial mRNA	2117	349	0.911227	0.164856
C6883_comp3237_c0_seq1	GACGCTCTTCCGATCTAAAGAAAGTAAAACCAATGGAAAAAAGACTCAAGGATCCTTTTTTTCCAAGAGAGTAGCTATCCTCTTTGTGTTTCTGCCTATATCTTTTTAAAGCATAAGGATGACTTCGAAAGACAAAATGCTGCAGCCAAATTACAAGTAAGTAACAAAGTTGTCAGAAATTTAGCCACTGAAAAAGAAGGAGCTCAATCAGAAGATGAGCTTGAATTGGAAGATATGGAATTGACAGAAGGAGGTGAAGAGGGAGAAGAAACCTATGAAGAGGCTGAAGAAGAAGCAAATGCCGACGAAGAGTTGGAAGTAGAACTTGAAGGAGGGGAAGAAGAAGTCGTTGAGGGTGAAGGTGAAGAAGAAGCTGTTGAGGGTGAAGGA	390	hypothetical	XM_001612900.1| Plasmodium vivax SaI-1 hypothetical protein partial mRNA	3897	279	0.715385	0.0715935
C697_comp4767_c0_seq2	GTGCTCTTCCGATCTATCCTCAATAAGTTAAACTTCATTCTTTACTGCACTAATGAGAAGCTGTACCTGGAACGATACTCCCCGGCGAACCTCCTCTCGTATGGTAGGCCCTTCAAATTGGACGCGGTGAAAATCTTTCACCAGTTTGTGCACTCCCTCCCCCATTATTTGCGCTCTCACATTGTTAACTTCTTCGAGACGGACTTTGCCGAAGTGACGGAAAACCTGTTGGTGGATCTCTTCCACCAGCTTGAGTCCCTCCTGGATAGCAACAGCAGCTCCTTCGAAACGGAGGAGGAGAACAAACTGGAGACCTTCTTCAAGCTGAACCACCTCTTCACCAAAAGTAAGAACGTCACCGATGGGAACTACCAGTCGATGCTGCAAGATAACCCGCAC…	1088	hypothetical	XM_001613977.1| Plasmodium vivax SaI-1 hypothetical protein partial mRNA	7989	1072	0.985294	0.134185
C699_comp50529_c0_seq1	AGTCCTTTTCCTTTGAGTACTGGACAGCAAAGTATTGTGCCGCTCTTTCTTTATTTGAATAGAAAATTGCATCGTATTTTTCTTCTTCTTCTTCCCCTTTTTGAGTGAATTTTTTGAAGGTATCTTTCACCTTCCCTTTTATTTTTGGGTATTTTATAGCTACATCATCTTCTACGTTGTATTTTTTTTTATACTTTACACAATCTGAATCTCTTTCTCTTTCTTTTTTTGTGTATTTTACACACCTACTTAGGGATTCTAATTTTTTTTTGTTATATTTTACTACAGAGGCGATTTTATCTTCATCTTTGTCTTCCTCATTAGTTGAGCCTTCCAGATCGGAAGAGCG	349	hypothetical	XM_001612626.1| Plasmodium vivax SaI-1 hypothetical protein PVX_097000 partial mRNA	2567	333	0.954155	0.129723
C7020_comp3877_c0_seq1	CCTTGCATCTTCCCCTCAAACCAATCCCCTTCATACGTCTCTGCGATTTTATTTTCACTCCCTTTGTACTTAACACAGCCCTTGCCATGCCTCTTATCATTCTTCCACTCACCTACATATATATCCCCATCTTCATATGTGTAGGTACCCCTGCCATGCATTTTCCCGTCTAACCATTCACCTTCGTAGATGTCTCCATTGTTATACTTTAGAATTCCAAAACCGTTTATCTTTCCATTGTCCCATTCCCCTTCGTACACATTTCCGCTGACAAACTTGGCTGTTCCTTTCCCATGGATCTTATCGTCAACCCAGTCCCCTTCGTAGGTTGCACCGTCGGCATAGGTAAACTTTCCCTTGCCTTCCCTCTTCCCGTAAACGAAATCCCCTTCGTACTTT…	590	hypothetical	XM_001608408.1| Plasmodium vivax SaI-1 hypothetical protein partial mRNA	1411	578	0.979661	0.409639
C712_comp3431_c0_seq1	AAAAAAAAAAAAAAAAAAAACTTTCCGTGCGACGTTCTTCTCACGTATGGTCATCTCATTCTTCTCACTCGTTTTATGGGAACGCTTTCGGCCTTCACTCCTTCCGCTTCGTTGTACTTATGTAGGAAACTCATAATCGGGGCGATCACATGATGGGGGTCTTTCTTCTTCATCTCGTTTTTCAAAAATTTTCTTTACGGAACGTTTCACACGTAAGTGGAAAATATTCCCTCGAGGGGGGGATCCCCATCCTGTGCTGAAACGGCCAGCATTCGTATGGTCCTATTTTATTTACCTATATTTCTTAAATCCAATAATGTCGGCCCTTTCTCGGAAGCATTGTCTGCATATGTTGATGTTGTACTTTCTGATTATGGCATGTCTGTTCGAGCACACGCG…	681	hypothetical	XM_008818599.1| Plasmodium inui San Antonio 1 hypothetical protein partial mRNA	603	168	0.246696	0.278607
C716_comp3240_c0_seq3	TCTTCCGATCTCTTTTTTAATATATTTTTTTTCACAATTACGAATTCACAACTATGAAGCAAACAAATTTTAGTAGCGCAAATGCCTTTGGCAAATTTTTCTCTAGGAGATGTGTTGTAGTTGTAGCTACCCTCATTCATGTAGTTCTCCTAAACCCATACTATCACGAACCCGTAAGGTCCGTCATATCTGAGTCAAATTGTGCAAACCCAAGATGTTTAGGTGATGATGAAAGCTTTATTGATATAAGCATTTTAAAAAATAATTATAGCTATGAGGATTTAAGGACTAGACGATTAAGATCAGGAGCTAAAAATTTCCTGGATATGATAGAACTAAAGACTAGCTATTCTAGTCCAGTAAAAGAAAAGAAGGAAACTACAGAATCTAACGAAAATA…	649	hypothetical	XM_001615102.1| Plasmodium vivax SaI-1 hypothetical protein PVX_090300 partial mRNA	1059	481	0.74114	0.454202
C717_comp1539_c0_seq1	GGCAATCACTTGTTTTTTATGTTTTTGTTGTTGTTGTTGTTGTTGTTCTCCCCGACGTTGAGCTTGTTCAGGCAGTTGTTTCCGCTCACGTTTCCGCTCACGTTTCCGCTGACGTTTCCACCGACGTTTCCACCGACGTTCCCGCTGACGTTTCCACCGACGTTAGCGCTACCCACATGGTTGACGTACTTCTCCCGGTGGTCGATCTTTACGCTCTCGCTTATCTTCTTCTTCTTCTTCACGTGACTGCTGCTGCTGCGACTGCTGTTGCTAACCTTCTCGCTCTCCACCCCTTTGGCGATGCTCAAATGGGAAGAGACAAATTTTCTTTTCTCCTTGGGACTCATGTTCTCTTCATCCATCAACTCGTTCTTCACTATGATGTACTGCTGGTTGTTT…	418	hypothetical	XM_001615468.1| Plasmodium vivax SaI-1 hypothetical protein partial mRNA	8139	156	0.373206	0.019167
C721_comp856_c0_seq1	TCCGATCTTCCTCCAATTCGGTGTTGCCTTCCCCAGTTTGCTCACTCCTGCCGAGGAACTTGCCCATCGAGAACTCGAAACCCTCGTCGGCTACTTCCATCTTTTCGTTTTCGCGGCTGTCCAGTGGGGGGTGCGTCGGCATCTGGGCTCGCACATCCTCTTCCTGCAGTTGCTGCAGCTGCGGTGGTTGCGGTGGTTGCGGTGGATGATCCAGCTTCTCCAGCTGCTCCGGCTGCTGCTCCCGCTCCAGTTGCTCCCGCTCCAGTTGCTCCCCCTCCTGCGCGTCCTCCTTCTTGCCCTCGTCCTTCTCCGCGCTGCAAAACTT	325	hypothetical	XM_001614589.1| Plasmodium vivax SaI-1 hypothetical protein partial mRNA	9234	302	0.929231	0.0327052
C735_comp61788_c0_seq1	TGTGCTCTTCCGATCTGGGGGAGGAATGCCTATGAAGAAGAGGCATTACAAGCCGAGGGGAAAGGGCGCGAAAGGGGAGAGGATGAAGAAGACGCCAAAGGAGGGTTCAAAATTGAAGGGGAAAATGGCGCACCGGGTAAAGGACTCGACGAGGGGTGCAATGGGAGGCCCTGCGGAGGAAGGTTTGGCGGGTGAATGCTTGGCAGATGAATTCTTGGCGGGCGAATGCGGAGCGGCTCAAACGAATGGCCCAGCCGAACTGGACCTTTTCAGCTGCTGCGCAGAATTGGGTAACGTAGACCCTCCTCCCTTCTCATCCAACAGTAACCACCTGAAGAATGAGCCAGACAGGTGCGACCCCTTGTCCATGCCGTATAGCGACAATGGGGGGGGGATCTT…	461	hypothetical	XM_001616016.1| Plasmodium vivax SaI-1 hypothetical protein partial mRNA	5820	235	0.509761	0.040378
C739_comp4545_c0_seq1	TCACACGAAACGTTCGAAGAAGAATCTCTAGAGGTAAGTACAGAGGCTCCTGAGGAAACGACCGAGAGTGAATCACACGAAACGTTCGAAGAAGATATATTGAAAAATTTAGAAGAAAATAAAGAAGCAAATGAAAACGCTTTAGAAGATATAAAAGAAATGAAGGAAGAATTTTTGGACTATGTAGAACAAAGAGTAGAAGACAACGAAAATGTGCTTGTGGATTTGCTACAACACTTGGAAAGAAACGCACACGTGAATGAGAGCGTATTAGAAGATTTAGAGGAAATAAAAGAAGATTTGTTGGCTAATATTCAAATGGCCGAGGAGACTAGGGAAGAGGTGACAGACGCTTCGGCAGAAAGTGCAGAAGAGGTAGAAGAACCCGTAGAGGTATCC…	425	hypothetical	XM_001612799.1| Plasmodium vivax SaI-1 hypothetical protein partial mRNA	8358	406	0.955294	0.0485762
C745_comp41339_c0_seq1	TTCCGATCTGGAAAACATGACGAAGTAGGCGAAACTAAAGTTATTGGTGAGCATAAAGAAGTAGGAGAACGTAAAGAATCGGGAGAACGTAAAGAAGGAGGAGAACATGGCGAAGTAGGTGAACCTAAAATTACTGGTGAGCATGACGAAACAGGAGAATATGGAAAAGTAGGTGAACGTAAAGACGCAGGAGAACATGGCGAAGTAGGAGAACAAACAGTAGTGGATGAACATGACGTAGCAAGAGAATCTAAAGTTACTGGTGAGCACGACGAAGCAGGTGGACGTGAAGAATCAG	298	hypothetical	XM_001615915.1| Plasmodium vivax SaI-1 hypothetical protein partial mRNA	7944	144	0.483221	0.0181269
C752_comp72901_c0_seq1	GACGCTCTTCCGATCTGGGGAATGCACGCACGGTAGGTATGTAAATATATTCGCATGCATAGTGTCCGCTTATGGGGAGCAAAACTGAGAGCCGCGAAAAAATCACAAAAAAGCGACGAAAGTGGTGCGAAAAAATTGAAAATTTACACGAGGCTGCTTCTTCACTTTCTTCACTTCACCCATTGAGCTTAAAAGGGGTAACAGCCTTACGGGGGTTACTCATAATATATATATTTCGTTTCTTTTCTTTCTTTTTTTTCCCTTTCACGTTTGCCCTTTTTGTAAGCTGCTTCTAACACTATTGTAACAACTAAAATGTGGACGTAACCTGTTTGCCATGGGGTCAAACAGGGCCATTTTTGCATATAGAGTAAAAAAAACGCCTACTTCTTATCCTTC…	453	hypothetical	XM_001608557.1| Plasmodium vivax SaI-1 hypothetical protein PVX_093685 partial mRNA	2312	422	0.931567	0.182526
C755_comp38733_c0_seq1	GACGCTCTTCCGATCTCTACCTCCCGATGTAGCAGTCGGGGGGCCCCTAAATGGGGAATCCCCTACGACGGAGCCAATCTCAGCGGCAGTAGGACCACCCCAAGTGCCTCCACCCAAAGGAACCAGAGCGAAAAGCATCTAACCAGAAGAACAAACGAAATTCATTTCGACAGCTATGCAACGGACACGTCACAGGGGAATCCTCTCGAGGTGTCCTCCAAAGGGAAGACGCCAGAAAGCGTTCCCCATGTGAAGGCAGCGAAGGAGCAGCCCTTCCTCGTCAGCGGAGTGAAAGAGCAGCCCTTCTTAGTCAGCGGAGCGAACGAGCAACCCTTCCTAGTCAGCGGAACGACCATTCAAAGCATGGTGGGGCCTGCTCTTCCTATCGGCACCGAGTTG…	422	hypothetical	XM_001613212.1| Plasmodium vivax SaI-1 hypothetical protein PVX_098010 partial mRNA	8331	299	0.708531	0.03589
C758_comp3060_c0_seq1	GTGTGCTCTTCCGATCTCCTCGCGCTCGCACCTTCGTTCGCATAACTTGCAAAGTCGAATTCGCTATCTACTTGCAGGTCTTCGAATGGGTCCTCTTCCTCCTCCTCTGCATGTGCATGGTGGTTCTCTTGGTAGCTATCCGCAAACTGAGCATCGTCATAGCCGTAGGCGAAGTTCTGCTCGGCAATGTTGCCACCAGCAACGGCACCGGCAGGGGCACCACCAGCAGCGTTAACTCCAAAACTTCCACTAGTAGCACCTCCTACGTGGTTTGCACCTCTTCCATTCAGGAAGGAACCATTGGGAAGGTTAGTCGCTCGATACATGTTCGCGTAATTGGGGTGCCTAAAGATGTCAGCATAAGGTGCATGCGCATAACCATAGTTAGCGTTCTGAAAG…	722	hypothetical	XM_001608282.1| Plasmodium vivax SaI-1 hypothetical protein partial mRNA	2805	698	0.966759	0.248841
C767_comp39187_c0_seq1	ACGCTCTTCCGATCTCCTCCTTTGAGTGGCCTTTCTTTGCCACCTTCACATCCTCCCCATTGGTTGCCTCCTTTTTGTATACATCCAGGGGGTTGTTCAACATGGTGTCCTTCATTTTGTGCGTGTGAATAAATTTTTCCTTTCCCCGAATGGTACGTTCATTGCGTGGGTAGAACAAAGGAGTGTACGCATGGCGAGGAGCGGCTCAAGCAAGCAGGCATTTCGCGCTGGCCTCCCCGTCGCTTTGCCTCCCCTTCGCTTTGCGTTCGGCTCGGCCTTCCTCCACTTCTCTTTTGCTTCACTTCGCCTAAATTCACCCCCCACGTTTGCCTTTTTTTTCACTTTTTAAATGCCGCTGCTAGACACTACAAAATGGTGCCAACGCGAATGCTCACATTT…	433	hypothetical	XM_001614099.1| Plasmodium vivax SaI-1 hypothetical protein PVX_082745 partial mRNA	1448	396	0.91455	0.273481
C771_comp4184_c0_seq1	GCTCTTCCGATCTCAAATTTACAAAATCGAGCATGCAAAGTGGTGACGGCACGGCTAACTTTGGTGGCAGCCCAGATGGCCAGAAGAATATCAACTATAAGAGTAGCCAGTACGGTGGCAATTTTAAGAATGAGGGAAGTGGCATGCCAAGCAGAAGCATCAACATGGATGAAGCAAATAAAAATACCCCCGCTGAATTTAATCCCAACATGAATTATAATTCGACGCAAACGAAGTATACTACGCTTATAGAAAATGATGTGGAGTGCAAAACTACAAATTCGACGACTGCTGGGTTTAACAACCCATCTAGTAACTTAAATAACGCGAGATCGGAAGAGCGT	344	hypothetical	XM_001617006.1| Plasmodium vivax SaI-1 hypothetical protein partial mRNA	3459	316	0.918605	0.0913559
C773_comp52767_c0_seq1	GTGTGCTCTTCCGATCTGCCCGATGCATCCATCACCCAGGCGGAGTTGGCCGAGAGGATCTCCCCATCAATGCTGCCCACTCCTTGCTTCCCATCCCCGTTGAGGCTGCCCATCGTTCGCTTCCCATCCCCGTCGGCGTACTTATCACTCAAAGTCAAGTCTGAAAAGGCGGAAAAGTCTCCCCCCAAATTGAAGCTACTCTTCTGCAGACCCTTCAGATTCTCCTCATAACCTCCTTTCTCACCAGCGACAATGGAGCCGTCTTTCGTCGCACACCCCGCAGCTCGCTCGCTAAAGTTTTTGTTCCTACATTTAAGAATGCATTTTTCTAATGTTTTGTAATCACCAACGGAGAGGTTCTTCTTCTTCTTCTTCTTCTTCATCATCTTCCGTGTGGCC…	470	hypothetical	XM_001617330.1| Plasmodium vivax SaI-1 hypothetical protein partial mRNA	2943	363	0.77234	0.123344
C774_comp77396_c0_seq1	CGAAGACGAAACCGTGGAAGCGGTCGTGGCAAAAGAAGAAATGATCAACATTACCAGGCTCTACCACACGGGCATAAACAAAATAGAGGCAGTCATCGCCCTGTACAGATACTACAAAAACAACTTCAATCAACGGTTCAGGGAGCAAATGAACAAATACAACCCGCTTATCTACTTCTACAGTAACAACAACTTTGAAAATCACATCAGTGTGGATTACATCAACTATAAAGATAAAATGAATGCAATTAAGACGGAAAGACTATCGAGACTGGTGCTGTACATAGAGGATATAAACAAAATAAAACAAGCTCTAAAGGTTAAACAGCATAATGAATTCGAATTAGAGGATGACGAAAAGAAAGAATATTTTTACGATGCCAATGAAGACATAGAAGA…	545	hypothetical	XM_001616995.1| Plasmodium vivax SaI-1 hypothetical protein partial mRNA	3003	532	0.976147	0.177156
C784_comp54810_c0_seq1	TCCGATCTCAAAAAGAAAACAAAAAAATAAGTCCACCCAAAAGGGAAGTCAAATCAACTGCACCCAACTTTTACACCTGCACCATATCTCCACAAAATGAACGGCAAGAAAAATTTTGCGAAGTTTATGGAAAAGAAAATGTTTCCCACGGCACCGAAGGAAAAGATGAATGACGAATTTAGGAACATGAGGAAGGAAGATAATCTGAGCAATGTGGTAAACACTAGCGAGAGGAGATCGGAAGAGCG	248	hypothetical	XM_001614555.1| Plasmodium vivax SaI-1 hypothetical protein PVX_098775 partial mRNA	3654	228	0.919355	0.0623974
C792_comp3244_c0_seq1	TGCTGGTGTAGTTGAAGTTGTTGTTCGTGTTGTCTCGCGTGCCGTTGTACCCGTTGCTGCTGCTGTAGTTCAAATTGCTGGTGTAGTTGAAGTTGTTCTTGGTGCTCCTATTATAGTTGTAGTTCAAGCTGTAGTGGTTCAAATTCTTCTCGTTGATATTGTTCCAGTTGTTTCGGTAGGCGGCCACGCTGGAGTTGGCGTTGGAGGAGGAGACGTTGTTGCTCAGGTAGTTGTTGTTCTGCTCCTTCTCCTGGGTCATGTTAAAGCCGGGGGGGATGTTATAGTTGTTGGATGAATTCACATTGTAGTAGTTGCTGTTGTGGTACAGCTGTTTGTTTAGGAAGTGGCTTTGGTTGTTCTGGCTGTTTTGGCTGTTTTGGCTGTTCTGGCTGTTCTGGT…	537	hypothetical	XM_001608358.1| Plasmodium vivax SaI-1 hypothetical protein partial mRNA	6288	532	0.990689	0.0846056
C795_comp761_c0_seq1	TTCCGATCTCAAAATGTTAACTACCCCAACGATTTGAAGCTCCTGGAGGGAAGCTTGGCCAGCTACAAGACGGACGAAACCCCGGAGGGGAAGAAGAAGAAGGAGGCGCTCAACGCGGAGATTGCCACGCTAAAGCAGAGAATCGAAAAGAACAAAGCGGATACCGCAAATCTTAGAACCCATTTTGAATCCATTTCGGAGAAGTACCAACAGGTGCTCATCAAAATGGACGCCATAGACCACCTGGAAAAACGCTTCAGACTCTTCCGCTTTGAAATAGTCAAAGAGCACAAAGACTGCAAACTGCACATAGATGCGCTGGTGCCCCTTTCGGACAAAGACGCAGGGGAGTACAGGCGCATGGAGGACCTCACCAAGGAACTGCTCAACGATGTGGAC…	728	hypothetical	XM_001613977.1| Plasmodium vivax SaI-1 hypothetical protein partial mRNA	7989	713	0.979396	0.0892477
C824_comp3968_c0_seq1	GCTGCGGCGCTGTGGAGGGGGCGCAGCAGTTGCAGGGCAAAAACGAGTTGGCGCGCGAAGTGAAGGAGGAGGTGAAGGAGGAGGTGAAGGGAGAGGTGAACGAAGAAGTGAAGGAGGAAATAAAGGAGGAGATAAAGGCGGACGTGAAGGGAGAAGTGAAGGACGAACTGAACAGCGAAGAGGTGAAGGGAGAACCGGTCGGCGGTGCTGCTCCTGAGGCCCCCGAAGCGCCCGCGGAAACGAAGGGAGAAGCGAGCGACTACCTGAAGCTGAAGCTGCCCGACTACATTTTTAACCACCTGAGGGACCTCGCGACGAAAGACGTGAAGGCATGGTCCAAGGAAGACGACGAAAACTTGATCAAGGGGGTGTACGTCTATGGGTTCGGAGCGATAAACG…	968	hypothetical	XM_001608479.1| Plasmodium vivax SaI-1 hypothetical protein partial mRNA	9726	954	0.985537	0.0980876
C828_comp41292_c0_seq1	AAAGAAATACCCAGAGATAGAAAATGCGGACCTGAACGATGATGGGGAAAATTTTTCAAATGAGGGAAATCTGCCCTATTCGAATTATTACGAGCAGGGGAATGACGACGAGGAGGAGGACGATGACCATGCACCATACAATTTGACAACTCCTATGAGTCGAACCATAAGAACAGATTCTGTGCTCAGTGAAGGAGGTGTGTACCATAGAACGTTTAATAACGGCTATGCATATGTAGAAGATTTAACTAACCTAAATGACAATGCAGGAGGAGGCATCTATGAAAAGAGAGATCGGAAGAGCACA	307	hypothetical	XM_001613878.1| Plasmodium vivax SaI-1 hypothetical protein partial mRNA	7368	273	0.889251	0.0370521
C847_comp3317_c0_seq1	GACGTGGTGCTCTTCCGATCTGTTCACATTTTCATAGTCGAGGATCCTCCTGTGGTGCAGCACGCGGTCGATGCCCCCCATGATCTGCTTCTCCTGCCTGAGCAGCATCTTCTCCTCGTCCACCTTTTTGTCCTCCTCATCCGTCTCGAAGTAGCTGTCCATCTGCGCGTAGTTGTTCACCTTCCTCCTCTCCCTCAGGTTGGTTCTTCCTTCCACTGCGCCAATATGCGGGGAAACGAAAATGTCATTTTTCTCATTTCGCTTTGCCCTTTCGTTGTTATAGAGGTCCTCCAGCGGATCATACAGTTGGGTCTTCTTACTGCCGCTCTTCGTGTGGCTCTTCTTCACATACGTGTTGACGTACAAGTCATTGTCGTCTTCATCCTCATCTGTGTCTAG…	655	hypothetical	XM_001608479.1| Plasmodium vivax SaI-1 hypothetical protein partial mRNA	9726	626	0.955725	0.0643636
C849_comp56035_c0_seq1	GCTCTTCCGATCTGATAAGGATGACTTGTTTATTTTTTTGTACAAAAATGAGCATTTGCTAGCGGCCAGTTACTACAACTTTAAGCCGTCGTATTTTTTCTCCGTCGAGGAAGGCGAAATAAACATCGACATGACCATCGACTTCCGGGAGAACAAACTGGTGAAGAAAAAAAACAAAAACCAAGAAATTTTGGCAAAGGCGAACAAAAACTCCATCAACATTTTGAACAACTTCAATGTGGACAGGGAGTATTTTCACAAAAGGGGAGTCGCGGCGAGCGGGGCAGACACGAAGGAGTCCTCGAAGGAGTCCTTGAAGGAGTCCTCGAAGGGCATCGATGGAACGTCTAGCGTGGAGCAGCACGCAAGTGGGCAGACCCACAATGAAGGGAGCGCAGG…	588	hypothetical	XM_001615617.1| Plasmodium vivax SaI-1 hypothetical protein partial mRNA	1533	574	0.97619	0.374429
C852_comp3587_c0_seq1	ATTGGTGTCGATTTGGGTATCCCTTTTGGTGTTCCTTTTGGTGTCCCTTTTGATGTTCCTTTTGGAGTCCCTCTTGGTGTCACCTCCTTGGACGTGCCCCCTTTCGCTTTTTTCCGACTCTTCCTTAGAATGCTCACTGTCGATGTCATTCCCATGCTGGCTTCTTCCCTCACCGAGCAAATTGCGCTCCTCGTCTACAAAATCTTCCCTCCGGTGATGCAAATTTTCGCCATTATGAATTACTTCTAAAGGGCCTGGCGTTCCATTACCAGTGCTGGAAGGGCATAAAGTCGATTCACCTACTTGACAGGATTCCTCTTTTTTTTTTTGTCGGAATTTTCAGATCGGAAGAGCACA	357	hypothetical	XM_001616995.1| Plasmodium vivax SaI-1 hypothetical protein partial mRNA	3003	339	0.94958	0.112887
C861_comp76979_c0_seq1	TTCCGATCTCCGCGTTGTGCTGCATCATCAGCCTCTGCAGGTGCATCTCGCGCGACACGATGGTCTGGTTGTAGTAGAGCTTCCCGAACAGGAGCTTCTTGCTGGTGCACCCCTGTAGGGACTTGCGGATGTCGGAGATGAACTTGCCGATCGATTCGTCTGCGCTGAGGCGGTCTCTCCCATGTCCGCTGCCTCCCCCGTCCTCTCCCCCCTCATCCTCCGAAACGTTGTCGCATTTCTCCGTGTAGTTCAGCAGGGCAGAGACGTTGGGGGGCTTGAGGATTTTGAGGAAGGAGCAGAAGGTGTACACGGCGATGATGAACTTGAGGTAGTACTCCTGCAGCATCTGCGTGTAAAGCGGCGGGGCGGTCCCCGACGTGGCCGCGGGGGTAGCCGCTG…	412	hypothetical	XM_001608421.1| Plasmodium vivax SaI-1 hypothetical protein partial mRNA	5122	399	0.968447	0.0778993
C862_comp3610_c0_seq1	TGGAGCGGTGGGTGGTGGGGGAGGCGGAATTGGCGGCAGCGTCGGCGGCGGTGCAGTGGGGAGCGCGAGCGTTAACAGGTACTCCACGAGGAACAACACGGCCTCCAGCACCCTGAATTTGCTTAATAACGACAAGGGCAACGAGATTGACATTTCCATTTTGCAGGAGTTCGTGACGAAGAATAAGGAAAACCAGAGCGTCAATGAGAAGGGCGAGGGGGCCAATAACAACCATGGCCTGGAGGACGCGGTGGGGCCTGATAACGGCTTCTTCTTTGAGAGTGGCAAGGCGGACGGCAGCGCGGTGAAGGACACCGAGGAGGGGCAGCCCCAGCTGCACTCACAAACGCAGCTACAGTCCACGCTGGATGGCGGCGAAGACAGCGGAGAGACCCTCGC…	733	hypothetical	XM_001615064.1| Plasmodium vivax SaI-1 hypothetical protein partial mRNA	10068	712	0.971351	0.0707191
C866_comp55913_c0_seq1	GCTCTTCCGATCTAGGATATGTACTCTATGAGGTTATTCTTGACCAGCATGTCGTAGGCTGCTTCGCACTTGGCCAAATTTTTGGTGGTACCATAACCGACACTTTTCGTTTTGCAGGCAATCTTTCCATTTTTCCATTCCCACTCGAGCGTACACTTGAACAAATTGTACACCTGCTCGAAGTTCTCCGTTTGGTGCACCTTGTACCTTGAGGCAATGTTGTTTCTGAGCATTTGGATGCTACCCGAGTCTTGTTTCGTTAAATTGTAGGCGATGAGGTCAGTTGGGTCCGTTATCACCGGTGCTGGGGCTACCATTCCGGGGTTATTCAGCCCGTTCATGTGGTCTGCTCCTACGCCTGGTCCCATATTTTTGTCGTTCATAATGGGCATGCCCCCC…	436	hypothetical	XM_001613354.1| Plasmodium vivax SaI-1 hypothetical protein partial mRNA	6945	423	0.970183	0.0609071
C878_comp3684_c0_seq1	TGTGCTCTTCCGATCTGTCATTTTTTAAATTCGAAATGGTAATGTTATTATTTCCTTTCCGTTTTGCGCGACCATGGGAAGAATTGTCTCCACTGCCATTTGGCTCATCCTTCAAAGAAGCTGCTATTCTAGCGTCGACGGTTGATTCCTTTGGAATGTCCACCTTCGAGCTAAGTCCCGTCTGCACACCCTCGTCAATAGTTAAATTATTTGTATTATAACAGAACAAAGCTTTTAACATGTTAGTAATCCACCTATCTCTGGCTTCTTTGCTTCGTTCACAAAAGAGGAACGTTTCCTTATGGGAGCGTATTTTCCAGCATTCCCTCGTTTCTTCTATGGTCTCTATTGGAAGCTTTACAGTGTCAAATGCGATTTCTTTGACGACGTTGGAATTTT…	520	hypothetical	XM_001614856.1| Plasmodium vivax SaI-1 hypothetical protein partial mRNA	1150	488	0.938462	0.424348
C88_comp4972_c0_seq4	GACGCTCTTCCGATCTAAGCATATTAAACGAGACAAAACTTTCCCAGCAGTTAAACTTTCTTTATTGCTGCGCAGTCTCTTTACCTACGTATACTGCTACATTACGTGTATACCATACTAACATATTCGCTATCCCGTAATTGCAAAATTTGATCAAAAATGGTAGAAGAATTCAACGGATTTTTGCCACCAAGCGCAAACTCTCCCATCCCCGAGGGAATGAAAATAATGCCGGGATCGCAGAAGGAAGACGAACCCCCCAAAGTCACGGACTATCAAGTAGCACCAGTAATAAATGAAGAACACTTTCAAATGAACTTAGGGGGCGTGGTGCCATCAAATTGGACGATGAACCAAATTGCACACTACATCAAATTTGCGGGACCTGATGATAGCGTA…	771	hypothetical	XM_001608520.1| Plasmodium vivax SaI-1 hypothetical protein partial mRNA	291	291	0.377432	1
C884_comp4430_c0_seq1	GACGCTCTTCCGATCTCTGGAAGGGCACATTTTACTTGTGCTAAAAGGTAATCACACGAAATTGATAAGTTGGAGAGATATATATAAAACTGCAAGTGTGCGAGGGGGTTCTGCCGTTGCTGTCGCTCATATTAAGTATACTGTAGGGGGAATTTATAAGCTACTCGGTAAATTGTTTGGGTTAATTTGGGGTAAATTATTTGGGGTAAATTATTTCGGGTAAATTATTTCGGGTAAATTTGGGTATATTAGGTTAAACTCGTATATTCGGTAAAACTCGGTACATTCGGGTAAATTGGGGTAAATCGTTTAAACGGGGCACCTGAAAGGCACCTCTCTACTTCTCATGCGGGGTGATATATAGCAGGACCAGCTCATTCGCTCTCTTTTTTTTTGCTA…	1774	hypothetical	XM_001612617.1| Plasmodium vivax SaI-1 hypothetical protein PVX_096955 partial mRNA	1876	1240	0.698985	0.660981
C885_comp1513_c0_seq1	CTTCCGATCTGGGAGTTTGAGAAAAGGAGGAGAAAAAAAAAAACAAAGAAATTGAAGAAAAGCTAAAGTACATAGAAAAGTACAGAAATTACGCCAGGAGCATTTTAAAAAACGTGGAGTTTAAATGCGAAGACATCGACGACTATGAGTCAAAAGTTAAATGCAACTTGTGTGTGTACACAGAAATTATAAATACCAAACATATCAGGCAGGGACAAATAATCCAAATTTTTATGAACGAATGCATGTACGGTTTTTATTACTATGACAATATTAACCAGTACACACAGAACGGCAGGGCGGTCAGTGGCTTCCCCGGGGAGGAGGGGAATTCGCAGGCCAAACTGGATGACATTTACTTTAGCATCACCAAGGACGTCGCCGAGGGGAACACCAGCC…	518	hypothetical	XM_001612759.1| Plasmodium vivax SaI-1 hypothetical protein partial mRNA	1097	442	0.853282	0.402917
C897_comp75519_c0_seq1	GTGCTCTTCCGATCTTCCCTTTCCGCGCAACTGGCACATTTGGCGCATTTTCCCGCACATGTGCTTTTTTTTACCTGACCCGGTCATGCAGGTCATGCAGGTTATGCAGGTCATACAGATCATACATGTTACACACTAAAAGAGGGGCATATTCATCACTCCAGTTACGTTTTCCACGCGCCCTCACAACTTCTTCACGCTTCCCTTGTCGCATAAATCCACTAAAGGATTCTTGTACTTCTTGTCCAAGTCGTTTTGAAAGTTCATCACGCTGCTGTTCAACGCGTTCGGGTCGCACTCGTTTTTCCTATTCTCTCGTGCAGAGAAGTTAAACTGGCTGTTGAGCACTTCAAGGTATTTCAAGTTCATTTCGTTGACGGTGTTCTTGTTGGCTGGGCT…	496	hypothetical	XM_001613498.1| Plasmodium vivax SaI-1 hypothetical protein partial mRNA	6300	312	0.629032	0.0495238
C898_comp708_c0_seq1	AGTTTTCCCAAGAAATTTTATATTATCATCTGTAATACCAACAGGACTACCATCATCAGAATTAAACTCTAATTTTCCAATCTTTTCTAAAAACGCTTCATAAGTTTCCGGTTTCTCATCCTGTAGTTTGTAAGTACCAAAATCCTTCCTCCTTATAGTTATCTTATTTTCATGTAACTCATCGCTGTATTCGATAACATCATAAGCATTTTCTTTTCCAGTATTAGATTTATGAGGTACTCTTCTTGTACCCAATTTCCATCGTAAGTCTTCTTTTTCACGGGGAGTTGGTGTGTCCTTTCCTTCTGCAGAATTCTCCGAATTGGGATTTTTCCCACTTGTTCCACTGTTAGCTGACTTACTAGTATCTTCAAGCTGGGTTTTAACGAGACTACACCC…	632	hypothetical	XM_001612565.1| Plasmodium vivax SaI-1 hypothetical protein PVX_125726 partial mRNA	1095	580	0.917722	0.52968
C9_comp4612_c0_seq3	TTCCCTACGGAGTCGCTCATACCGTCGTCTATCACCCCATCGTCGTTGTTCATTCCGTACAGTTGGAACATCCCTTCTGATGGTCCGTTGCTATACTCAAAAGCGTTTAACTTGTGTGCAAAGTTAATATCGTTGTTGCTTGAGTTCGTTACAAAGGCCTTTCCCCTACTGTCATCTTTAGCATCCTGGTCGTTCGCATGGACAGGGGGGGGCATAAAATCACCCATGCCGAAGTCCTTCATATTCATTTTGCCCTGACTCAGCTGGTTAAACATATTCATCATTTGGTTGGGATCCATGTTAAACATATTGCCATCTTTGCCTGCCATCATATTTTGCATCATCCCTGGGTTCATTGGCAAATTGGCCAACAGGTCCCTAAGCGCGTCCTTATTCTGC…	942	hypothetical	XM_001616561.1| Plasmodium vivax SaI-1 hypothetical protein partial mRNA	3468	925	0.981953	0.266724
C903_comp4103_c0_seq1	TTTTTTTTTTTTTTTTTTTCTCACCTCGCCTTTTCGAACAGCTACATGAAATGGCTTACATGTACACGCGTGGATTTGCGCCCCGTGTGCATACGTGTTTAAGCATGTTGCTTCGGTGTGCATGAAAATTCATTGGACTGCTTAAAACGCGAGTAGACTCAAAGGAACTATGAAATGCTAATTCGCCATATCGAAAGGGGTATTTATAGACCGGGGAGATCGGAAGAGCGT	231	hypothetical	XM_001615733.1| Plasmodium vivax SaI-1 hypothetical protein partial mRNA	851	205	0.887446	0.240893
C92_comp43742_c0_seq1	TGGTAGTAGTCGGCCGCCATTATTTCCGTTCCATTTAGGTGGCTAGCCGAGCCCCCACTGGAAATGTTGTTTCTGCGGTTGTTTTCGCTGCGGTTGTCGCTGCGGTTGTTGTTGCTGACGCTGTTGTTGCCGCTGTTGCTTCCGCTCCTGTGGTTCTCCTTCGCGCCCTCCTTCTGGGGCAACAGAATGTCCTCGTTTATCTGTATCAGGCGGGACAAATCGAACCCTAGATAATGCACATTCATGTTGCTGTACCCCTCATCATTCATGGGTGGAGAGGCCAGGCCCTTGCTGCCTCCATAAATGTCGCTCAACAGATTCTCCTCCTTTCCTACCCCTGCCATTTCTTCCGAACCACGCAACGAAACATTGCGCATGTCATTTTCGCTCCTT	393	hypothetical	XM_001615454.1| Plasmodium vivax SaI-1 hypothetical protein partial mRNA	5511	393	1	0.0713119
C924_comp3750_c0_seq1	GACGCTCTTCCGATCTGACGAGTCCAACGCGAATGCCACTTCCAACTCGAATGCCACCGTCCCGAATAAGGGCGGCCATGAGGGTGGAAGCGCGAACGAGGTATACTCTAACGAGGAAGAATTAATCACCTCCTCCGGAAGCAAGGGAGACGCGAATAAATTGGCAGGCACGGGTGGCTACAAGAATAACGACGCATTTCTCGATTTGAACAATTTGAAGAAAGACGCCAGTGCCGCCAAGTACGGAAAGGACAACTCAGGTGATAAGTCCAATGGGGGAAACTCAAACGGAGGTAACAACAAAGTGATGAACAAGCGCATCGGAGGAAAGAAAAAAAAAACGTTCAAGAAGAAGAAGAACCCAGGGCAGATTCCATTCAAAATGGAGACCTTGCAAAA…	989	hypothetical	XM_001616561.1| Plasmodium vivax SaI-1 hypothetical protein partial mRNA	3468	955	0.965622	0.275375
C927_comp1674_c0_seq1	GTGGAGAGGAGGCCCACAGTGGAGAAGCCCACAATGGAGAGGTGCACAATGGAGAAGCGCACAGTGGAGAAGCGCACAGCGGTGATAGCGGCAAGCGGGAGAGTGGCGATGGTGGAAGTGGCCACGGCGGTCAGGGTGGAGGCGGTGACCAAAACGGGAAAGACGACCAAGGCGGTGGCGGCGACCAAAACGGGAAAGACGACCAGAGCGGAAGTGGAAGCGGGAAGGATGACCAAAGCGGGCGTGGAGACCGAAGCGGGAAGGAGAACTACAAAATGTACTTCGACAAGATAAGCGAGCTGAAGTCCAACCGGTTCATAAGCAAATATAAAAACTCGGAGAAATACATGAAAAAGAAAATTTTTAATTACCTGAGATCGGAAGAGCGTCG	391	hypothetical	XM_001616482.1| Plasmodium vivax SaI-1 hypothetical protein partial mRNA	8712	252	0.644501	0.0289256
C933_comp4873_c0_seq1	TGCGGCGTCTGCGGCGTCTGCGGCTTCTTCCGTTACGGCTTGTGTAGCTTGCTCTAAAATTTGCTCTGCGGTTTCTTCTACGGATTCTTCAGCTATTACCTGTGCAGCATCTTCTATAATTTGCTCAAACGCCTCTTCCACGGATTCTATAGCAGATCCTTCTGCTACTTCAACGTCTGGTTCTTCCGCAGCCTCCTCTACAGGTTCTTCGGTCGCATCTTCGATAACCTCTACTGCAGGCTCTACTACAGGTTCTACTACGGGCTCTTCAATGGCCTCTACTACAGGTTCTTCTACTGGCTCTTCTACTACTTCTACTACAGGTTCTTCTACGGTCTCTTCTACGGGTTCTTCTGCAGTTACC	364	hypothetical	XM_001612799.1| Plasmodium vivax SaI-1 hypothetical protein partial mRNA	8358	359	0.986264	0.0429529
C943_comp3843_c0_seq2	ACGACGCTCTTCCGATCTCTGCATAATAAAGTGCGTACACTATATATTCCGTGTTCTTCTGATGCAAGCAGGGGTAAACCCCCCTGCTCCACAAGCCACAAGGTAGGTTCTTCTCATTTGGTAAGTGCATCCTTTCTCACGCGCAGGCGTACATATATATACATATACAAATATATGTACGCCCTCTGCTACTCTCTTATGGTCAGCTATCAATTATGCACATGATGCGATGTACTTCTTCTCGTACATATATCATCGTAAAGTCCTTTTTCCTTCATTCTTTCTTTTTTTTTCTTTCCTCCGTTTAATAATATCCGTGGTATTTAAGTTTTTGGAAGATTTCCTTTTTACCAACGATGTAGGACAAGTATAACATCACATTGAATAACAATAATCCGA…	700	hypothetical	XM_001613995.1| Plasmodium vivax SaI-1 hypothetical protein partial mRNA	1515	670	0.957143	0.442244
C953_comp36917_c0_seq1	TCCGATCTCGCCGTGTTGAGGGTGCTTATCCCGCAGCCCCCGCTAACCGTGCCCATGCTGCCAACCCCGTTCATATTACTCAACGTGCTGGTACTGTTCACACTATGTGTTTCGTTCATCGTGTTGCCCATGTTCACCCCGCTGCCATCTCGCAATGTATTCTGACTAGCACCTGCAGTCTGACCCTTCAAAAGGACAGATTCGTCACTACCCCCACCGTAGAGACCTCCCTTATGGTAGTACTCCATGTCCACACAATTCATGCTACTTAAATTTTTCTCCTCTGCTTGCCTTTTCATAAAATTTATGTAGCTCGAGTTCCCCTTATCCGCAAGGTGACTTATCTCCTTAACGATTTTGCCTTCCATTATTTTCTGCAGCTCGCTGCACTCTCCTAGA…	630	hypothetical	XM_001617097.1| Plasmodium vivax SaI-1 hypothetical protein partial mRNA	10671	586	0.930159	0.0549152
C959_comp3419_c0_seq1	ACGACGCTCTTCCGATCTAACTATCTGTGTGGTCATAGGTCCTCATGCTGCTCCCTTTTTTTTTCTTTTTATAGCTTCCTCTCCCCGTGTCGTTTTCCTTCGCATGTTCTTCATTGCTGCTTCCGTACTTGGCGTCAGCGTCCTTCTCATCCGTGGCTCCTTTTCCTGGGGGCACACGGCTGGGAGATTTATCTGCACCGTTTTCCTTACTGGCATATTTCTCTTTCTTCTTCTTCGCAGGTTCTTCCTCCCCGGGATGTTGCGCAGGTGGCTCGCTCTTCAGTTCGTTCTTCTGATCTCCTTTTGCTTCACTCTTCTGTTCTCCCTTTAG	331	hypothetical	XM_001616749.1| Plasmodium vivax SaI-1 hypothetical protein partial mRNA	5611	314	0.94864	0.0559615
C96_comp4543_c0_seq1	ACGCTCTTCCGATCTTGGTGGTGAAACACTACCGTGAAACTGACGAGCACTGGGTAGGACGCTATACAAGGGGTCTTAAAGAGCAAATAATTAGACAATACTAACATTAGACAGTAAAAGATAGACGGCACAAATAACACCTTCAGCATATTCTCACTTATTTCTACTTTTGGGAAATAGGCAAATTTGGGGAACTCCTTTCCTAACTCCCCACACACATAGGCAACCAGCAACCCCTGAGCCAACTGCCACCATGTTACGAAAATGGGGAAAGGAATCACATCTAGGAACAGGCGGTACATAACAAATACGTTGCACAGGGTCAGACCCACAAACAGGATTTCCGCCGTGATCAACTCGGGGTCTTTAAAATATCTTTCGATATCGTTCCATTCTGGC…	792	hypothetical	XM_001613750.1| Plasmodium vivax SaI-1 hypothetical protein partial mRNA	1395	400	0.505051	0.286738
C966_comp80672_c0_seq1	GCTCTTCCGATCTTCCCTACTCACCGGTGTCCTCGAAGCCGACGAGCAAAAAGACCTGCAGCATCTCCTCGTAGACCTTGATCTTCTCGAGGAACACCTTGTTCTCCTTTTTGATTTTCTGGAACTTCTTCTCCAAAATATTATCCTTGATGTTGGCGAAGTAGGTTTTCAAAATGGCTAGCGAGCTGAGCAGCTCCTTCTTGTTGTCCTTGTGTTTATTTTTTAAGCTGTTTAGCAAAATGGCAATTTCTTCTCTCTTTTCATTTTCCGTCAAATCTTTGATACTTTTTTTTTCACTCTGCACTTGGTATGCGATGCCGAATTTGGCTTCATATTCTTTCCTTAACAATTCGAGTTGTTT	361	hypothetical	XM_001608320.1| Plasmodium vivax SaI-1 hypothetical protein partial mRNA	1726	338	0.936288	0.195829
C969_comp3881_c0_seq1	TTGGTAAGCCGTTAGGGCAACCCACTTTCGGTCGACTGTGGAAGTTTCCTTGGCATCCATGCTATCTGCTTTTTGGAAGCTGTTGGATCTGTTGACTGAGCCTGACATTTTGTTCGTTCGTCGGGAGGCGCACAGCACAAGAGAAAACTTCGCGTAGGGGAAAAAAGGTGTAGCTAAAAATCAGCACTGTTGGGAAAGCAGGCCAATTTCACGGGTTGCTCATTTATGTGCAATTTGGCAAGTGCGGTGGTGAGCGTGTACACTTTTGCGTTTAAATGGGGAGATGTCGCGGGGGAAATTAAGCAAAAAGGAGAAGGCGGTTGGAAATGGCGAATGGGGTAAAAATGGCACAGAGTGGATTGGTAAAAAGCAAACTAGCAACAAAACAAATTCGCAGCA…	539	hypothetical	XM_001614294.1| Plasmodium vivax SaI-1 hypothetical protein partial mRNA	1141	107	0.198516	0.0937774
C971_comp51853_c0_seq1	TAAAGAAATACCCAGAGATAGAGAGAAGAAACAAGATGATGATGATGATGAAGATTCAGGTAGAGGCTCAAAAAGAAAATTCTGTAGGATCTTGCAAGAGAATGATGAGGAACAAAATCGCTCGGTCATTAACACCGATGGAATAAGAGTAGACGCAGGAATTTTAGGTTTAGGGAACGATGGTGCAAGTGGTGAGAAGAATAGAAAGTTTAGAATCCTGTTAGAAGATCATCAAACAGTCTGTTCTCGTGCACTGGAAAAGGGTGCAGAGGGAAGAAAGGATCAGCGAGGCAGTGGCGGGCGTGGTCGGAACAGTAGACTGCTTGGAATTCTTCCAGAAGAGGACTTAACACCAGATGATGATTATTCAAACCTAAATGGATATGATGGAAGTGGAAG…	917	hypothetical	XM_001613318.1| Plasmodium vivax SaI-1 hypothetical protein partial mRNA	7887	615	0.670665	0.0779764
C975_comp55116_c0_seq1	GGATCGTCTGCAGTTTTTTGTTAAGCGGGCTTCCGCTCAGTGCGTCAGCGGTGATAGCTTCGTGGGTTTCTTTGTGGGTTTCTTTGTGGGCTTCTTTGTGGGCTGCTTTGTGCGCTTCTTTCTGGGCCGCCTCGCCCTCCAAGTGTGTCTCCTCCTTCGACGACGAAAACTCATTCCGCTGTTTTCTGCTTCGCTCCTTGTCCTTTCCGCACACCGCTTCTTTGCTCTTTTGGCTTTTTTTCAAATCGCCCGGGAGG	257	hypothetical	XM_001616009.1| Plasmodium vivax SaI-1 hypothetical protein partial mRNA	2832	160	0.622568	0.0564972
C98_comp5000_c0_seq2	CTTCCGATCTGTCGACTGATTTTCCTTGTTTTCGGTATTTATCATCGACAATTCTTTTTATATCTTCGAATTCGGTATGTTTGTAAGGTTCATATAATCTCTTCATATCATCGAAGTATGCTTCCTTGTCGAAATTTCGATTGCTAAATTCATCATCATCGTGGTAATATAAACCATCAAACAATTCACTTTTATCGTTTTTTTTTTTAGGTAATGGTTTCTTCAATTCATTATCAAGTTTTTTTTCATATACTCTACGCTTGTTGTCATAATTTTGTTTCTTTATCATTAGTTCTTGAAAATATTCTGGACCTCGTGGAAGATATTCATTGAGGTATCTTAATTCAAGAACCCTCTGTTCGGTCATCATTTGATCTTCGTTATATTTTCTAAACAGGT…	1159	hypothetical	XM_001613996.1| Plasmodium vivax SaI-1 hypothetical protein PVX_101500 partial mRNA	9321	1002	0.864538	0.107499
C986_comp3640_c0_seq3	TGTGCTCTTCCGATCTCGTGTGTATGGCAAAATGCAGTTTTTTGTCGTTTTAAATGTTGATAAAAAAAAAGGCGTGTATGATTTATGCAGGTGGATAAATGTGGATGATGCGTATGTATGTGTGCTTAAATAAATTTAAATAAATGGCCCAGTGAAATTTAAAATATTTCTCGACGTGTAAAATACAGCACACTTTCACTTCTTTCACTGCTTTTAAAACTTCGTAAATTGCTCTTCATTAAAATGGTTGTGTTGTGTAGGTGCGGGGATGTGTGTATTAAAAATAAATTGCTTTAAAACCTATTTCGTGCTTGCATCTCATGCTGAACGCAAAGCAGTTCTCTCTCTGGTGGGTTAAAATGGCGTGTTGTGCAGGAAATAAATGGATCACGCGGTGTC…	752	hypothetical	XM_001617125.1| Plasmodium vivax SaI-1 hypothetical protein partial mRNA	3146	737	0.980053	0.234266
C988_comp1770_c0_seq1	AAAAAAAAAAAAAAAAAAAACTTTATCAGTTAATAACAGAGAGGAAGAATTTAAAAAAGCGGACTTTGGAAAAATGAAAAATTATTTTAAAAACATTTTAACGTCGAATGCCAACGATGAGGGATCCAAATATTACAAAAATGATGAGAAAGCGGAGGCAAATAAAAACGTAAGTCAAAGTAATGATGAGGAGAAGAAAACCAAAGTGGTCATTCCGAAGATTACCTTTTCGGAGAGTTCCCTGTCCACGAAGAACACCCTGCAGAAGAATATCATTTCCCCCCCAGAAGATAATCTTTACCTGACGGAGGAGAAAAAGAGGGAGCTTCGAAAAAAGCGATTCGGCGTCGTTTCCACGGATGAGGTCTTGGAGTCCAGAGCCAAGAGATTCTGCATTGT…	569	hypothetical	XM_001614611.1| Plasmodium vivax SaI-1 hypothetical protein partial mRNA	1707	555	0.975395	0.325132
C992_comp106082_c0_seq1	GTGCTCTTCCGATCTCTTGTTCTTGCATGGCCAGACGATTCCGTACTTCGTGGAAAAGGCCGCTCTTTGGTGGTAAGACATGTTGCTTATGGCGTCCATTTCCTCCTTCGAAATGAGTCCTTCGAATCCGTGGCTACTGCAGCAGGTATCTTTGCTCGCATTGTAGGACCAGCCTTTAGGACACGTTATTGAGTAATCCCTTTCGCATGACTCCTCTTTGCAAGGCCACACCGCTTTACAAGCGGAAGAAAACTCCTCCTTCTCCTTCTGAGTGAAGGCCCCAAAATCCATTGTCTTGTTGCATCCTCCGGAGT	314	hypothetical	XM_008819591.1| Plasmodium inui San Antonio 1 hypothetical protein partial mRNA	1770	278	0.88535	0.157062
C1132_comp4621_c0_seq6	AAAAAAAAAAAAAAAAAAAAAAGTAAAACGTGCAAATGTGCAAATGCGCTGCTACATCGCATCGAGCGGATAAAACATAAATACTGTGGAGAAGTTGCTTCATTTTGCAAAGACGTACTCGTACACAGACTGAATGCAAAAACAGATAGCACTTCATTCGCTAGCGTTATAACCACAATTGCTTAAAACGAATGAGATACACCTTTAGCAGTTCGCCAAATCCTTCGGTGTGTTCCTCTTTTCACTGTTTGTGCACCTCCAGGATGGGGCACAACATGGTTTACTATCCCGATTTAACATAACATTTTAAAATAGCGCACAAGGCATAACTAGCTGTTTTACAATTCGACATAGCATACGCCATCAATAGGGAGTCCCTTCACTGGGATAATAATTGAC…	2069	merozoite	XM_004222943.1| Plasmodium cynomolgi strain B merozoite surface protein 3 (PCYB_103940) mRNA, partial cds	2357	1294	0.625423	0.549003
C4943_comp4621_c0_seq7	AAAAAAAAAAAAAAAAAAAAAAGTAAAACGTGCAAATGTGCAAATGCGCTGCTACATCGCATCGAGCGGATAAAACATAAATACTGTGGAGAAGTTGCTTCATTTTGCAAAGACGTACTCGTACACAGACTGAATGCAAAAACAGATAGCACTTCATTCGCTAGCGTTATAACCACAATTGCTTAAAACGAATGAGATACACCTTTAGCAGTTCGCCAAATCCTTCGGTGTGTTCCTCTTTTCACTGTTTGTGCACCTCCAGGATGGGGCACAACATGGTTTACTATCCCGATTTAACATAACATTTTAAAATAGCGCACAAGGCATAACTAGCTGTTTTACAATTCGACATAGCATAGGGAAAAAAAAGGGAATGCCTTCACTGAGATAATAATTGAC…	2708	merozoite	XM_004222943.1| Plasmodium cynomolgi strain B merozoite surface protein 3 (PCYB_103940) mRNA, partial cds	2357	1548	0.57164	0.656767
C5768_comp2939_c0_seq1	GCTTTTTTTTGTTCTTTCTTTGCACCAATCGCTTCTTGTTGTGCTTCTTCCGAAAGCCTTTTTACTTCATCAAATTTTGCTTTCAATTCTTGTTCACCTTCCTTTTTCGATTCTAGCTCTGTATTATCAGCTTTTGTTTTTGCTACTCCTTTTTTTGCTGTTGCCGCCTCAAGTGATTTTTGCGCTTGTGCTTTAGCTTTCGTCGATGCATCTGTTACTTTTCCTTCAGCCAGTTTCACTTTCTCTTCTGCGCCTTCTGCTTTTTTAAATGATTTTTCGGCTTCAATTACTGCATTTTCAGCTTCTGTATGTGCTACTTGTGCTTTCTTAACTAATTCATCTATTTGTCCTTTTAATTCTTCATTATTATTACTATCTTGTGCCTGCGTTTGGAGTGAG…	527	merozoite	XM_004222941.1| Plasmodium cynomolgi strain B merozoite surface protein 3 (PCYB_103920) mRNA, partial cds	2703	433	0.821632	0.160192
C1017_comp877_c0_seq1	AGGGAATTTAAGGAATGTAATGTTCATAATTCAAAGCCACTTAAATTAATTGAAAATAATGAAACAATTAAAACTTTTATAAATGATTGCCCTAAATTTCAACAGTGTATCCATAATCGCCAATCTCATGTTAAAAAGAATGCTCTCCCAAAACAATCAAAAGAAGATCAATGTAATGGAAAATCTCATTGTGAAAAAGTAACAGCACCTAAAGCGGAAGGCGGCAAACCTCAACGGGAATTTGTTGCAGAATCTTCTGGACGAAGAAGTTCACAAATACAGGGACCATTATCAAAAGTTACAGGCCATGGTGATGAAGAAGTATCAAGAGAACCACGTGTAACATTGCAAAGTCAAAATGGAATAATATCACCTGGTAATGCTGATCGGATGAATGTT…	1680	non_coding _homologies
C1026_comp948_c0_seq1	AAAGAATCAGATAAAATGTAAAACGTTCACTGTTGTATTATAAAACTGGATTAATATTCTGCCGAGTAAAGAAGTATAATGAATGTTAAGAAAATCCCAAAAAGCCTTTGCATCATATGACAAGACACTATGTTACTTCTCTAAATTACATGAACAAAGAAAGACTTGATAAAAGAACAAAAAAAACATATAGAACCACCATAATGCGCATGATAAGGTTTATGATAGGGGGACATTTCGAGAAAACTCAAATGAACTATATTGTTGTTGCACTGAAGCAATTTTGATAACGGCTATTTCATATTTAAGGAACAGTAGAAAAAATAGTAGTAAACTTGAATAAAGAAGAAATTAAACGAAATGATACCAATTTG	374	non_coding _homologies
C1034_comp3383_c0_seq1	AAAAAATTATGAATAATATGAAGAAATTTAAAAACCCCTCTGGGAAAAGGAAAAAATGTATGTATTATTTATTACATTGTAAGGAAAATGTATCACGAGCAAATGATAATAACCTTTATACAAATTATTCGAATGATATGAAGAAATGTAATAGTAACATTTTCCCAGACATATTAAATTTGCGGTTATTTAATCCATCTTTAAATGCTTTTTATAATAAGACTATAAACATTGTTTTTAAGCTAATAACAATGTATTCTGTTATCTTATTACAATTTTCATTTGTAATGGCAAATAATTATGAAATGAGAACAAGTAAAAGCTCCTTCGATAATTTGACAAAGAAAGCTTCGAACACGTTGAAAGAAGCAGGTACTATCGCAAGAGGCTATGGAAACC…	972	non_coding _homologies
C1033_comp72559_c0_seq1	ATTATACAACGCATTAATATCATATGTCTATATTATTGTAAAATAAAGCATTTATACTAAGATTGAAACTTTTAATGCAACAATAACTATGTAGAACTAGCATCAACAGAATATACCCCTGTTGCACAATATTTCACAAAACGATGCATGAAACTAAACACATGAAACAATATTGCCATAACTGACTTTTAATAAATCATGAACAATAAGACAAGGTGAGGATTAAAAAAAAAGCATACAGATAAATGAAAATTCTAAAGTTATATAATATGATAACATACAAAACATTACGAATTATAAATTTCAAGGGGAAAGCAGTACTACGTAATATGTTTGACAAATGTGTA	347	non_coding _homologies
C1039_comp104399_c0_seq1	AACAGGGGTAAACTTATACATTAGAGCTAAAAAGGGAGGTATTCCAATCCTTGTACCAACAAGTGCAGTTCCATTAAGTGGTATAGTACTGCCTGATTGTTGAGCACTATCCATACTATCTTTGGACTGTGCTTCTTGTCCTAGTCCTGATCCTCGTTCCTGTCTTTGTACTGCTTTTAGTTCTTGTTTTTGTTTTCCTATATCGGATGGGCATATGGTAATATGTTCCTTTTCTGCATCATATAATGATGGTAGTTTTTGTTGTAATTCTACATTTGTAGAAATATTTGTTTTATAAAATGTATTGAAACCCTGTAATTTAGAACAAGTATTGGATTTTTTAGAATCGTCTCCTGTTAAACCAGTGCAATTTATATTATTCACCTTCTCATATA	395	non_coding _homologies
C1061_comp42447_c0_seq1	ATGTAGTTTTCATTTTATTATTATTAAATAAATAATTTTTTAATAATTTTCTACTTTTAATATCGTCTGATTTATATGTAAAAAATTCCTTAAATAAAAAAGAAGCCCCAAAAGCTTCTAATGCCCATACCTCCATTTCTCCAAATCTTTGACCTCCTTGTTTTGTATTTCCTTTAATAGGTTGTTGTGTCAATTCTGAATATAATCCTATAAATCTATATCTTAATTTATCACGAATCATATGAATTAATTTATAATAATAAATATTATTTAAACAAAAACTATTATGAA	291	non_coding _homologies
C1066_comp64418_c0_seq1	GACCTTCTTTTTGCATTTAAGCTTTTATATATATATTAGTGAATTAGTGATAGTGTTGCTTACATGACTATCATATTATTCTAGCTCACGTATAATTGGAAAAAATTCAGTTGACACTATGCCTTCTTTTATTATAAGTCATTGTATAAATGGGTTATATCCTATAAGAATGGAACTATCACTAGAATTTATTCGTTTAATATATGGTAATGTTGTTCGTAATACTTGTCTATTTTGTGTTTTAGTTTCTTGTTCTTGTAACTCTTTCTCTTGTATTTCTGATTCACCATCATCAGACATTTCATTTTTTAACATATTTATTTCTGTGCTTTTTATATCGTCTATGTATCTATAAACTGTAAAATAATTCGATCTTCCTGAAGAGTA	387	non_coding _homologies
C1074_comp3650_c0_seq6	GCTCTTCCGATCTTTCAATTAGTACAAAACAACTACTTAGTATTGTTACTCATCGGATTGTTAGTAATCAACGGTATCTTGTTTTACAACTACTTCACCAGTGTCTCAGACAACAAAACACAATCCAAGGAAGAAAAACTCAAGAAAAAAATGAAAGCAAAAGCTGAGAAACTCGATAAAGAAGATATTTAGAAAAAGAGTAGCGCCATGACAATGCAAATAAAAAGTGCTACCTAAGAAATGAAGAAAAAAAAAACAATCTTGTCGTAATTTTCGACTGCTTTCAACTGTTTAGAACAAAAGGAGGAGAAAGAGAAAAATGAGCCAAAGGGAGGAGCAGACATAAATATATGACAAAAAAAAATGAACTAAGAACACGAGAAAGACGAAACAAAAAAT…	433	non_coding _homologies
C1084_comp80474_c0_seq1	CATAGGCTTCCAGAAAATTTCAACAGGGGCGTAGAGTCTGTGGTCCATAACTGGCAGCAGAGCAAGATGGTAATCAAAATGGTTTCACCCACAGAAATCTTTAGGGTTAACTGATAGTGGTGCCCCTAGAAAGTTCTAGTGGTTCTTTGCAATAAGCCATTTCCTGTATTCAAAGACATCACGAAGCTTTTCATTCCTCCTTTCC	205	non_coding _homologies
C1104_comp3851_c0_seq1	TGAATAGGATGCATGTGCGTTTTAAATATAGCATTTACAATTATTTTACTTTTTTTTATACAAATAACTTACATGCAAGGTAATAAAATGATGAAGCTTAATTTAAATACTTCTTTGATATCATAGAATCGTTTCTTAATTTCCAGAATTGTATAAAATTTATTTGGGTATTTAAATATATTAAGGTTTTAAAATATTTTTTCTTTGTTCTAATAAACGATTTATGTTTTTACGTTTTTTTTTTGAGTTGTAGTTTTCTTTGTAGCTGGTTTTTTAGTTGTTGTCTTCTTTGCTGCTGGTTTTTTGCCTGAACTTTTTTGTGTGTCTGGTTTTTTGGTCAAAATATATTGTTTTCTCTCTTCAGTCCACTTAGTCCACTGTTCGTCTGTTATCCATGCT…	1189	non_coding _homologies
C1115_comp1346_c0_seq1	ATAGTTTAATGGTAAAATCTTATTTTTGCATAATAAAAATAGTAGTTCGATTCTACTTATTTCCATATAATTTCTATTTATGTTATATTAATTAAATATATATATTATTATATTGCGAGTTTGATCCTAGCTTAGAATTAACGCTAGAAATATACATTACACATGCAAATTTATGATAATATCATAGTGTATAGGTGAGGATATATAAATTTTTAATTTTAAATAGATTATAATTTTTTTAAATAATAATCTATATGCGCATTATTTTTTATTATAAAAATTATTGTACTATATTAAAAATTATTATTATTTAAAATAAAATTTATATTTGATTAACTAGTTGGTAAAATAAAAGCTTACCAAGGTTATAATCAAAAATTGATTTTAAAGAATGTACAA…	1781	non_coding _homologies
C1136_comp1457_c0_seq1	GCTGTGTTCTAAACATATAAACAATTTTTACCAAGTGAAGTTGACCTATTCATAAATATGGGTGGCAAATAAGGATTCCTAGATGAAAGAAGAAGTCAACCTCCATGATAAAACCACGAAAGGCGCTTAGAACATTTTATCGGTTTAATGATGGATCAATGTGCGGAGGCAGCATACCTGGGGTGTCAATGAAGAGGCTTAGTCACACTTTATAGGAAAATAATAATTATAAAAAGAGGCTTAAAATAAAACGATCCCGTTAGGGGGGAAACTATTAGCACATTCGAATTCTAACGCTATACATTTCTGAAAAGGCAAAGTATATGTTTTTTACCTTTTACGGAAAAGAGGCAAATTTTTTATAATACTGATGGGTCTATACACAGATCAACTCCCCTT…	473	non_coding _homologies
C1139_comp4842_c1_seq1	GTGTGCTCTTCCGATCTCAGGGGAGGAGCTGAAAAAAGGGGGTGGCTTTCTCACTTGCGCGGTTGCGCAGCTGTGCAGTGTTGGCACGCGTCCAATTGGTCTACTGCTGGCAATTTTTCCATCAGGCCAATTGGCCTACTGCAGGCAAATTTTCTATCAGGCCAATTGGCCTCCTCTCCACGTGTTCACACGTTAATTAAAAATATTTTATCATTTTTTTTTTTTTTTTTTTTT	234	non_coding _homologies
C1144_comp3174_c0_seq2	CGCTCTTCCGATCTCTGCAGATTGGCTGGGAGGAAGTTACATGTGCACCTGTGGAGTGGGCGGGCTCTTTTATTTTATCTGTTCTATTTCTAGCAACAGAGTTATCAGCTACTGATTTGCTGGGAGCCATCCTGAACACTCTCCTTTGGGTTTTTTTTTACCAAATTGGGGGTCAAGTTTAGGGATGCGGGGGGTATTGCAAAAAGGGGGGTAGCCTTTTCGTTTTTTTTCTCCTTTTCTAATAGCCGCTTCAAATTTGTGATGAAGTTGGCGGGCGGTAGGAAGAAATGTAAAGAGGCGTACAAAGAGGAATGTACATGTAAATGTAAATGTAAAAATAAAAATAAATACAAATGCGAAGGCAAATACGAAGGCAAACTTCGGGGGAGCAAAAATAAA…	490	non_coding _homologies
C1146_comp4090_c0_seq1	ATTTTCCAAGTTCGGTTAGCAGTGCAACTAATTTGTTTTCCTCACATGTACTAATAATTTTCCGAAAACTAAATAATTATTTTATGCATTTATTAGATTACTTGTTGAGTTAATTCGTTCTTTTTGACTTCATTTACATTGCAATTGTTTAACATTCCTTCCGTGAAATGAATAAAACATGCAGCTAAAATACGCGAACATTTAAGTAAGAATATGTGTAAAAGGGCAGAATTTTCTAGATCGATACAAAATTGACACATGAAAACACAACTAATTCACTACCGAAACAGAGTGTACCATTTGTTAGGTATTATATAATCATGCAATCTTGTTTTTCCTAAAAAGGATAACAAAATATTACCTGTCATGTATATATTCCGATATTGGCACGCAATATTA…	770	non_coding _homologies
C1154_comp3629_c0_seq1	GTATTTATGACATTTTCTTTATTGGCTTGTATTGTACTGAAAATTTGTTTAAATATACCTAGTTCATTAGCTTTACCAGAAGTTAATTCATTACCTGGTACTTTAACACTTGTAGTATCAACATCAGAACCATTCGTATGATGAATTCCTTCTTTAGTAGTCATACCATGACTTTGATCTCCACCTTGTGCGACTTTTATCTGAGGACCTGTAATATCATGATTAACCTGATCAACAACTGCACCACCAACTTGATCATTGGTAAGTCTATCATTAGCGTCTTTACTACTAGATTCTTCGTAATCAGCTTTATCCCCTCTAGATGAAGTACTACCAGAAACTGTCCCTACAGAAGTTTCAATAGCATGAGTGTTATCATGAGCTAAGCCTTGACTGTTT…	1447	non_coding _homologies
C1188_comp2824_c0_seq1	AAGATCTATATATATAGCATCTTTTTTACACATATCAGAAGATATCATGTTATGAGTAGTTATGTTTACATGCATTGATAGTATTACCAAAATAATATTATGTTTAAAAATGATAGTCAATTCCTCAATAAATATGCAATGCACAGAATAAACTCAAATATTTAAAAATTAGATGCCTCATTTACACGTTTTCTTAAAGTAATATAATGAATAAGCACACTAATTGACAGTACAAAGCATTACCTAAAAGGAGAATTAATAATATGGATGTTATGTTATAACCATAAAAGACAAATTAATATGAAAAATACATTTATATAGGAATCATATGCCCCGGATGCATATTTATTAAAAAACAATAATGCGCCAAAAAACTGTATTTCTAAATATTGTATCAAA…	469	non_coding _homologies
C1186_comp2994_c0_seq2	CTGTCACGTTCATAAGCACTTCTTCATTTTTTATGCTTTATTTTACCTTATATATCATGGCTCCAATAAGGGAGACTCCACAAAGCGAAGCAGCAGCGTAGGTGGTATCCAGTTTAGGTTCTTCGCCTGGTGGAAGTTGAAGATCCATTTCCAAATCTGTTACTTCTGTAACACTTAGATCAACATCATCTTCTTGCTCTGGCTCTGCTTCTGGATCTGGATCTGGATCTGGAACTTGTTCTGTTTGCTGATTCAATATATTGTCAGTTGGTTCCATAGCATTTGGGGGTTTATCCACTATTTCACATTCATTACCGGAAAATTTATTCATTATGTAATCAATTGTGCATTTTTTATCAAAATCAAAAACGGAATGATATTGATTTGTATGGTATACTT…	506	non_coding _homologies
C1187_comp2565_c0_seq1	ATATATTTTTGCTCACACACAAGTTTATGTCTGTTCCTTAGACCAATTATTATTCTTTATAGTGTATAGTTTAGTTATTTCCCATAAAATTGTATCGTATGTTATACCGTCTTCTTCCCCAATTTTTACGAGGATCTGCATAATAGTCTGATGACTGGTCTATTTCATAATCGAACATATTCCTTACTTTTTTCTTCCTTCCTCTTTTCGAATTTATCCAGATTCCAAGTGGAGTAAACTTATACAAAATGAATAAAAAAGATAATGTTACTGCCACTGTGAGAACTGTAGTTGTCATAATAGTAGAACCTGAAGAAGACCCTGATGTATTATAAGCATTCATCATAGATGTCTTTGCTCTTTCAGCAGCATTTTTGTCGACCATTTCTTCAGCTTCAA…	1151	non_coding _homologies
C1196_comp73991_c0_seq1	ATACAGGTAGAAATTCGTATGATGCATTATGCGATACAATAATAAAGTTTGCTAATGATAATGTAGAAGAGTACAAAGATATTTGTATGAAACTTATGAGAAATTTAGAATATTTTTCCTCAGTTTCAAAATTTTATCAGCTTACAAGTGAGCGTTGTAACATGTTATACAACTGGGTATATAATTTAATAGATGAAAATAAAATTACAGAAAATATTGCAAATAAGTGCTTTGATGAGTATACTGATCATATTAAAGCTATAGGACATGAACCAAATTGTTCTAAACTTTCATATGAAGATGTTTTTGAAGAACCCAAAAAAATGACGTTATTACATATTTTTGAATTTAATATGAAAATTATTAAAGATATTTTGAATAATAAAAGTTACCCAGATG…	663	non_coding _homologies
C1199_comp75773_c0_seq1	ATTTGAGAAAATATTGAAAATTAAAGATTTAATTAAAAATTTAAATTTGAATTTTTATAATTATTGTCTTTATTATGACAAATTACGTCTTCATACATCAAATTATGAGATACAGCGTAAGAAAGAATTAGAACAACAAGAATTAAAAAGGCAACAAGAATTAGCAAAGGAGCAAGAATTAGCAAGGGAACAAGAATTAGCAAAGCGACAAGAATTACAACCTGTAGAACAAGAAAAAGAACAAAATTCATTATGGTCGTCAGAAACAACTGATTTAGGTTCTAGATTAAATGAAGTATTTCCAGAAATAGAAGTAAGTAAAGATAAACAAGTGGATGATATAGGAACAACTCATCATGCAGAAACAACAGGTATTGGAGAATTATCAGTAACAGAACA…	520	non_coding _homologies
C1210_comp61332_c0_seq1	AATGAATGCATTATCCCTTCTGGTTGGCTTGGGGGGATGTCTGCATCTTTTGATCCATAGTTTAATCCATCTATTTGTCTGTCCATTTCAACTGTTGTCTCTTTTCTGTGAAAAAGTCGTGGAAATGTAGATTCGGAAAATCCTCTTATTTGTGATTCTTCTTGATCTTCCGGGTATTGAGATAATACTGTTTCTGGTTGTACTCGTCTTTGAGATAATTGTGATGTTGAATATCCTCCTTGCGAAGATAATGGTGATTCTAGATATCCTCCTTGTGGTGATAATAGTACTGCACTAGTTTGTGATACTCTTTCTTGTTGTTTTTCTACTGTTGATGGTGTAAGTTCTCCTTGTGATTGCAATTCAGGTTCAGTGATAGAGCCATCCGCTTTTACTTCT…	470	non_coding _homologies
C122_comp119353_c0_seq1	GGCTTAAACTGGTAACAGAGTGGGCTTCGTAGACACACTGAGCTGTCTGCTGTTCTGCTTCTAGTGAGGCACAGATAGTTTACATCCTGTCCTAAACCTGGCCTACCTTGGCACCTGAGTTCAAGCCCTGTTTGTCACGTGGGGGCATGTTTTCCTCTGGCCATGGAATCAGTCTTTCATTATCAAGACAAAACAAGAACTGTTTCACTTCTGTGGTTGTTGAGAAAGTAGCCAAGATGCATAGATCGG	249	non_coding _homologies
C1220_comp1220_c0_seq1	ATACAAAACTGCATAGCTTCTTTCCTTTCACAATGTGGCACTTCATTACCACTGAGCTCAGCATTGGATCAGACAGGAGAAATGGTATCCAACAGGAGAATGAAAAAAGTATGGAACCAGAAAATGCCTTGGACTCCTCTTCAAATTTTGTTTTGTAGTTATTCTTATAAAATCCACTTTGCAGATAGGGTTTACAGACAAAAAGTTCTGTCACTGGGTTAGGGGGCTTTCTTCTCAACTTCTGTGTAAAGCTGGGTCTTGGCC	264	non_coding _homologies
C1224_comp76442_c0_seq1	GTAAAATTTACAAGGTATACATATAATGCGCATAATACATATGTATATTGCGCATTATATGTATACCATGTAAAATTTACAAGAAAAGTAAAAAATATGCGAGTGAACAGTATGTTCGCGTTACGTATACATATATAGGTTGTTAATTTACGTACTTGTTTTTTTTTGAGAAGCAAAATTTTCTTAAAAGGAAAAAAAAAACTATAAGGGAAATTTTTACAAGTATGACTATACTGCGCGGGTTTTAATGCGTCAACCCCCCTCTCCCTACAATTTTACAATTCGTTAATGCGCGTGACCCCCATACATTCGTACGTTTAGCCATACCATTCACCGGCACATATTTCACCTACGCGCGATGCCAAAGAGTTAACGTAGCGTAGCACACGACATATGAGT…	456	non_coding _homologies
C1222_comp98340_c0_seq1	AGGCTTATATGACTGTCTTCTTTATGCCTGGTTTCAGATTGACTAGAGTTATTTATGTTTTCGTATGTTGATAACATGTTATTTTCTAATAGTTTAGCCCAAATATTTAATCCTTTTATGGATTTTTGTGTTTCTTTTAACCTTTGGACATATCCACACAAATTATATTTATCCTCATTTGAATTATTTGGAGGACAGGATATATTACCTTGTCCAATTTTCCATTTAAATCCTTCTTGGACTTCTACAGTCTGTAGAGGTTTTTTCTCTGTTTTCAAAATTGCAAGATCTAAAGTGTTAGTATTTTCAACTTTTTTAGATCGGAAGAGCA	331	non_coding _homologies
C1235_comp83410_c0_seq1	ATAGCATTATATGATTAAATTTAAAAGAATTATCAAAAATATTGTGTACAAGATACTTTTATTTCTTTTAATATATTAGTAAATAATAGGTTATAAATTAGTTATTTTATATTTGAACTTTCTTTTTTCAAAACAGAATGGCGCAACCTGAACCAGAACCTACATACTTTAATTATCATGTTTACTCTAATTTAAAAACTGATATGAACCCTTCTTACCCATTTCCAAAAGATTATTCCAGTGATATTAATGATACGGCTAAGAAACTAAGTATTAAACGTTCATATAAACTAAAGGACTTTATTGACATCCTTATAAAGTACAATTTTTATTTAAAACGTGATCACGCTTTTTCACAAAATAGTAACGAAAATTGTTGTAGATATATTAACTACTGGA…	575	non_coding _homologies
C1241_comp2775_c0_seq1	ATATTAAAGGGAAATTTTATCCTATATGTGAAAAATTATTGGGGTCTCTAGTTCACAAACAAAAGGATGGCTTGTTTCTCTTTTTTATAATTTTGAAAATACATTAACTTACTGGAAGGACATTTAGCCAGGGTTGTGTCAATCAAGTAAATATACGTGTTGTGACTATTTGAAACACTGGTGTTATGACAGAATTGAAGATTCAGAATATACGGAAGATGTTCCTGAATTGCTGTACAAAGCATGGGTGAGCATATCTAATAAAGAAATAGGAAATAAAAATGTGAATGTGATAAATTAATATGTGATCCTTTCGATGCTGCCACCTTAGGTCTTTTCACATTACTGGGAACGTTAATGATATTTTTCGTTTTCGTTTGAATGTTTATTTTGTTTTAT…	467	non_coding _homologies
C1252_comp49753_c0_seq1	AGTATTTTTTATACTTCCAATATTTCCTCGTAATCCAGAATGTAACAAGTTTCCAGCAGGGGTAAACTTGTATAAAAACGCTAGAACGGAAGATACTCCAGCCATTGTACCAATAGCCGTGGGTAATGTGGGAGATCTAGAACTACTACTTTGTTCATCCTTAACAGCTGCTAATTCTTTATCCGATTTATTTGAAGTACAATTAAAAAAATGTTCAACTGGGAATGTGTGTAATGGTGGAATTTTATTTATTAAATCTTGATTCGTTCTGTAATACATGTCATATGAGTAGTTAAAAGTATATAATCGTGAACAAGTAGTTTTGTATTTATTATCTCTGTCATTGTCTGTGGAACAGTATTTACTATTCATTTCGTTATACATTCTTACACAGTCATA…	584	non_coding _homologies
C1248_comp57232_c0_seq1	GACGCTCTTCCGATCTTAACGCTCAGTGAGATCCCCCTTCTTTGGTCGTGATGTGTGGGGGAGCAGTCTTTACGATTAACTGTTTGATCAACTGGAGGGAAACACCCCAAGCAGTGGTAGGAAAATCCAGCTGGAGGGTTGCATCATTCTTGGGGGAAAAGAGCGCCGGAAGGGGGGTTAGCGGCCAAGGGATAGTCCATCCGGGGAACCAAACCGAACGAAAGCAAACGAAAGAACAGAACACAATTGAATCCATCCGAATCGATCGAAACGTTTCACCATTTAAAGGCGTCCCCCCCAAAAAAGGCA	309	non_coding _homologies
C1250_comp96584_c0_seq1	AAATTACTTAATAATGTAGTACCTAACCAAAAATACAAAAACTTACAGGTATCGACATCAAAGTCAGGACTTTTACTCTTATTATACACATAGCACACAGCTTTTAGTATTTTATCAGTAACACTTTGAAGACCATTGTAAGAATTTAATTTTTGCCTAGCTTGAGAAGAAAAACTAAAATCCTCACATGTTCCTTTTTCTTCATCGAAATTTTTGTAATTACGTTTTGTGCGCATAAAACCTAATTTTACATTCCCTAAAATATTGTCCATTTTAAGTAAGTATCATACGTTGGTATATATACAATAGAAGCATATTTGAGAGTTTTAGCATATATTTATTGATATATGGAAAAATAAATTATGTGAAAAAAATAAATGTATGTTTATTATTTATAAA…	416	non_coding _homologies
C1260_comp88796_c0_seq1	ATGACCAGCACTACGATCTTCCGATATAAATGGTAGAACATTATCCTGCGGTGATTGCGCTCTTGCAGTATCATCTCTTGTTGCTTCTGGTACTGGAACGTCATCTTCTTCTGCTTTTGCTAATTGAGCATTATATTCTTGATCCTTTTCCTTAATGGCAGCTAATATCATAGGTATTCCTTGGGCTTTCTGGTAATCTTCTTGATCAGGTTCATATGTTGATTCCGATTCGCATAAAATTGAGTTCTCATCATCATTTTTCATATAAGGAGAAATGTATTTCTCAAATTCTTTGCAGTTTTCGGTAAAACGACCTTTACAAATGAATGGATATGATGAATACACAACCTTAGTATCTTTAATGTATTTGCAATAATTCTTATCTGCTAT	390	non_coding _homologies
C1268_comp50755_c0_seq1	AGCTTCAAATGTTGGTGGCTCCTCATAGGCATCTGAGTTGGGGGGTTCCAAGAAGGTCTCTGAAGCGGTAACATTCCAGCTGAGCTTGCAGAAGAAACAGCCCATTTATGCAGCAGGTCATGGGGAGAACGTTCCAGGACAGTGTAACAGCACCAGACATACAAGACCCATATTCGTTGAATGAATGTTCTTTCACATATTGGGGGCTTACTGCTCCAAACTGCTACTGATCCTTTAAGTTCACAATATAGAATTTCTTTACCAATTAAGTAATAACAATGAGCTCCATAGCTTCAAATAGAT	303	non_coding _homologies
C127_comp4785_c0_seq1	AAAAAGAATTCTTACGAATATTATCCTATAAGATCAAAACGGTTGATCTGTTAAGTGCATTGTTATATGTTACATTTTGGCTTTATTGGTTAAATATTTTCTATATGTTCGGTTTTCCAAGATCTGCATTTCTTCGATAATAATACGAGCAAAGATAATTAATGCGCCATTCCTTTTTACATCCGATTTAGTTATCTGCTGCGGGGCCGTATCCTAAATGATAATCATGATTTGGGATACCCGTTTGTAAGTATTCAAAGTTACCCATAACGTAATCGCCATTTGCTGCATGTGGTAAAGGATATCCCCCCATTCCATTTCTCATTCCTGGTGCACGTGACCCAAAACCAAATGGTTTAAACTATTTTTATAAAAAGGATGAGAGCATTTATAGGTATA…	1717	non_coding _homologies
C1277_comp3433_c0_seq1	CCGATCTGGGGAAATACCACTGGGGAGAAATGCAGCCGGCAAGAAATACAAATGGGAGAAATACTAATGGGAGAAATACAACTGGGAGAAATGCAACTGGGAGAAATGCAACTCAGCAGAGTGTTCATACGAACGTACGCGCATACAAACAGGCAGGAAAAAAAGGCATATCGCGAACTGGCGCGTCGCAAAAAGTTGTGAGAGGAAGAGGCATGTGGCTTATGACGTAATGGCGCAATCGCTTGCTCATTTATGTAGCGGTGTTCATCAATCGTTGCCGTGAAATGGTGCGTGCACGTTGCCTGTGCAGGGCTGGCCGACTTTGTGCGTTGGTTGGCTATTTCTGGTTGGCGGGGTATTCCCTCGTTGGCTAGCTGTTTCCTGGTTGGCTAATTTGGC…	435	non_coding _homologies
C129_comp72876_c0_seq1	GATGATATTGAATATATGTTGTCTCATCAGAATAATCGAAATCGTACACAATGTTTGAATATGTTTAATCGCATTAAATATCGATTGGGAATTCTTAGGAAAATATATGTTGCAGTTAGAGACAAGAGAATTTTTAATTTAGATGACAGTTGCACATTTTCTATTATAAATAAAAAGTTTCAAACTCTCAAATGTAATAGCGTATCTAAACCGCCGAAAAGTGTACTACGTACTGATTCACCGCAGAAAACTCTGACACCTACTGATTCACCGTTACAAACACTGCCACGTACTGATTCACAGCCCCCTAACCCAGTACAGTCACAGGACAGCGGTTTATTAGAATCAAGAGTAACCGAAGAAGCAGAAGATCCAATAGATGCAGAAAATCTGGAAATT…	431	non_coding _homologies
C1292_comp121063_c0_seq1	GTTATCCTTCTTATATATTTTATATAATATATCAATGAATTTAAGATACGTATCATACAAATTACACTTATCTTTAGGAGTTCCTTTAATAGCCTTCATAATATCATGATATTTTGTTAAATAGATATATGAAATTTTCCTTTTCTTCCATTCATCTAAACTAACATTATAGTCACGTTGCACTGTACATGTATTTACTTTAATCTGTTTATAAACCTTATCCACAACACCAATAAGATCTTTAAAAAATGGAATATCATTTGTTTTCTGTGAGTGATCTGTATATATTTCCCCTATTTTGTCATATAACCAGTAAGTTAAATAATTACAATGATTAATGCGCGTGTACGTGTCTACAGTTTTAGATATTTTTTCTAAATAATTCACTAGCTCACTGCA…	614	non_coding _homologies
C1297_comp81401_c0_seq1	GTGCTCTTCCGATCTCAGCATCACATTTGAACATGAAAAAAAGAGGAAAAGGAAAGTGACTCCTCAATATGATGCAATATACTGTTAAAAAGGTGTACCCGATTAGGTTAGTACGTTTACATACTATGCGTAATGGAAACGATTCCTTTTGCGAGTTTCCTACCCACGGCTACTTTTATGTAAAGTTCAGAAGGCACTTAAATGGATTGATTACCCAACGAGGAAAAGGATTTATATCCTTCAAAAAAAAGCACAAACAGGGGTTATAAAAACGAAAAGATTAACAAAACTCTTCAGAGAATTCAAACTATCGCATTTAATGTGAAGGAGTGGCCTGAGGCATTTCCCCAATGAGAACCATTTCGCGAAAAACAAATTGATAGCAAAGAATCAGTATAA…	708	non_coding _homologies
C13_comp124163_c0_seq1	TTTTTTTTTTTTTTTTTGCGCAGGTGGAATGGGCCAAGCCGTCCAACCGATGAGGAGACGACTCCCCGCGCTGTAGTTTTGTGGGCAGTATTAGCGGCACTTTCATGGGCAGTTTTACCGAGCAGCTTCGTCGGCAGTATTACGCTGCCGCTCCCTTCTCTGCTTCGTTTTTTTTTTTTCTACTTTAAAAGATCAACGCAGTTTAACTTGTACTGACTGTTATTTTCAATTAAATTGTAGTTCACGCCGAGGCAGTACCTGTGGGGGGAGGCGGTGTTATTTGGCGGTGAGTGGAGAGCGG	301	non_coding _homologies
C1307_comp61977_c0_seq1	GACGCTCTTCCGATCTCTCTCCTCAGCGATACACTCACGGGGGCGCCGTGCATGTATGCCTCCTCTTTCGCGTTAGGCGGGCAGGGGGGCATATTTCGTCCTGCCGCTCTGCCTGCCGCTCGGCTTGCGCTGTTTAAGCGGTTTCCCCTGTGGTTTTCCCTGCAACTTTTGGTGCGACCTTTGGTGCGATTTTCCCCACCGTTTGGCTCTCCCCCTCTCGCTCACCCGCTCGGGCACTTCCTCTGGGGAGCGAACTGCGGGGGGGCTTGGCTTCCTCGGCGATTCACACAGCGAGA	296	non_coding _homologies
C1319_comp4042_c0_seq2	ACTATTATGTAAAGAGTACTGTTACGTGGACAGCACTGTTATTTTGAAGAGCACAATTGCTTAAGGGGTACGAATATCCTGGAGTGCTATTGTGTGAAAGGTACCTAGGTTGTCCTAGTACTCATATCTGGAGAGTACTGACATGCCTGGTGTATTGTTATCTGAAGAGCACAGGTGTATTGGGGGTACCATTATTTGTAGAGTACTGGTGTGGGTTTCCACTGCTGGTGAAGGATGGGGATGTACATGTAGTAGTTTATATGAAGGATTCAGAGTTTAGGCTTTCATTATATGAAGAGCACTATTCTGTGAAGTGCATGGATATTCCAGGAGAACTGTTGCCTTAAGTGTTCTGATGTGCCTGGATTTTCAATGGTGAAGAGTG	385	non_coding _homologies
C1324_comp2728_c0_seq1	ATAAAAAAAATATATTCAGATATAAATCCAAAACCTATGAACAAGGATGAAGAAGCTAAGAAATCTTGTGCTACTGATTCGGAAAATTCCCCAGAATAGAATGAAGATCAATTTATATTATTTTCAAGTTTAACATCTGATTCAAGGACACGTCGTCCACCTACTGAACTTAGTGATGCAGGTCCTATTTATCAGGATAGTATTCCTCAAGATTCTCAAGGTTCAACTGTAGGAAAAGCTACACCATATGTATGTTCAGCGGTAGCAATATTTATGTCTTCATTTATACTACATAAGTTTACACCATTAGGAACATATTTACGTAAGAACAAACTGATTGATAGAAATAGAATGAACGAGAAACAGGATGATAATTATAAATTATTGTCCGATGCATCT…	675	non_coding _homologies
C1348_comp4645_c0_seq1	ACGCTCTTCCGATCTGTTAATTATAAGTAGACCATTATTTGTTGTGAATTTTCATTATAAGGATGAAAGTTTGCAATAAGAGTAGAGAAAGGAGTTAGACTGTTATTTATGCGTTGTAATATAAGTTTACTATTAACAGAAGGTAATCTGTTCAATTTTATGCTATATTGATTGTGTGTTGTTTATGAAAGGCATCATGGTGGGGTTAAGTAGTACCTTGCAATGAAAGACTAGCATTTGTAGGTATGTTACTCTTACCTTTTAGTAGGTGCAATAATTCCTATCATGAAGTTATATGGAAAGATAACGAAATGGTAAGGAAAATGACAAAATAAAACGTCAGCTGTAGTTATTATACGTTACTATGCGAAAGGTAGTAACATGTTAGCGAAACAACGA…	516	non_coding _homologies
C1343_comp127386_c0_seq1	AAAAAAAAAAAAAAGGAAAAAAGAGTAAAAAAAAGAAAAGACAGCTCCCGCAACGGTGGTACAATACACAAATTACGCCCTCTGCAGGTACGGTCAATTGCAAAACAAGACGTGCTGCTTATGTTTACGTGCACATCTGCCGGTGAGATAACCGCTGTGCATGTTTTCCGTCAAAAGTCGCGACAACGTAATTGCGTGTTGGATTAATGCTATGGGGGGGCGAGGAAGCGCGAGGCGGCGTGAACAGCTTTCCGCGTCGCTTAACGGCTAACTCAAATTCACGCGCGGATGTGGTCCACCCTTCCGT	307	non_coding _homologies
C1346_comp3969_c0_seq2	AACTTTATAATACTAAAAAATTAAATACCATGGGGAAAATGTGTATACACATATACAAAAATTATATTCCCAAATCATTTATATAAGCGAGACATAAGAGAGACTATATAATAAAAAATAATGGCAGGGTGGTCTCGATATAAAAGTGGTCATTTTAGTACCATTCAAAACTTCAAAAAAATTAATTGCACAAACAACTATGCAAATTTTAGAGATGATATTGTTCAACAAATATCTAAAATTAGTATTCGTCCACATACAAATTTCTGTAGAAAATGCCAAGGAGTAAGAGAACACATAATTTCAAAAAATAATGCATTAAAAGATTGTTACAATAACAATCCATTACGAAATGAATTAATAGATGATCCAGATATAAAAGATTTCATAAAAAAATGT…	1341	non_coding _homologies
C1360_comp2820_c0_seq1	ATCTCCGCGTGGTTCGAGGCGCCCCAACTGCGACCTTTTGAGAGAGTCTTTTAAGCAGTTAAGCAGCTTTTATGCCCTTTAAAGGCAGCTTTTATGCCCTTTTTAAGTACCTTTTTAAGCACATTTTTAAGACATTTTATGCACATTTTTATGCGATTCTTTACGTGATTGTTCATGCGATTGTTTGTGTGCCCTTCAAACTTGAGCCCGAGCGCAGTCCGCCCGGTGCCCGGCGCCAGCCCCGTTCCGCAACGGACACACCGGGGGCAGTTTCAGAAGCGCGGGCGGTACGCGCCACTTGAAAAAAAAGTTGAACGACAAATGTGGAAGGGGGAAGGGAAGCAGGTGGGAAGAGGGAAAAGAGAAACGGGAAAAGAGAAATGAGAGCGGAGAAACAGG…	523	non_coding _homologies
C136_comp5066_c0_seq6	AAAAAAAAAAAAAAAAAAAATACGTGCACCTTTAGTAAAAAATAATGTCTAAGTGTACAGAGTATTGTACAGGCATGTGTGCATATACTGCATAGGGGAGGGGGGTGGTGCATGCGTCCGCGCGTATCTACATAACGTGTGCGTGTGCGTATATACGCGTGCGCGAATGCTCGTGCAGATGTCCATGCACAGTTCGGTGCGCTCTTGTGCGTGAAATATGCTCAGCCACCGCATGCACACATGACGCGCCAGAGCTTTTTTTAATTGCTGCGACGCCCTTTCAGAAGAAGGCCCTTCTTTTTGTGCCCGTGCAAACGTGCGTAGAAAGTGCCAAACAGGGTCGTACACAAACGCACACTTTTGAGCGGCTCCAAAACGGGCGAGAAATGATGTTACTCA…	996	non_coding _homologies
C1375_comp95756_c0_seq1	ATGCATTTTTACACACGTAATCCTCTGCTTTTTCATCAGTAGTTCACTCCAGTTGGAAGTTGGTTTCAAGCTCGAAATAGGGGGGGAAAGGAAAATATTCTTTTAGATGGAGGACCAAATGAAATGTTTTATAATAGGCCCGATTCATGGAATGTGGAATCGGACAACGAAAAATATAATATAGGCTACCAAACTATGGAAGATTACTCATTTGAGCACACAAAATGGTGACGTTTTGTTGCAATTAATTGTATCTCCCCCATAAATCAACAAAATATAATGTTGTGACTGAAGCTAACCCGCAGAAAGTAACGTGGTTTTCACACAATTAATACATGAATAAATGAATAGAATAAAATAAAATACAGCGAAATATAATCGAAATAGTAATATGGTGAT…	658	non_coding _homologies
C1395_comp2139_c0_seq1	ACTTAAATTAATTGACAATGAAGACAATATAAAGAGTTTTACAGAGGAATGTATTGAATATCAAAAATGTGTCCATAATCGCACACCATCTGTTAGAAAAAATGTTAGATCAGGAAGAGCACCTACAGGAAAAGCTATGCACCAGTCGAGGGGAAATTCAAAAACTTCTAAACCTGGAAGCTTGCAAATAAAAGGCCCCTCAGGACAAGATCAAAAAGGTGCTGGTGGAAAAGCATTAACAAAAGCAAAACCAATTCCACACCATCCTAATGGAATAAATGCTTCCCATAATGCTGGTGAGGCACAAAAAGGGGCGTCTAAGCAAATAGCTAATCTTCCGGCTAGCACCTCTGGAAGGACAGAGACACAGGCACAA	376	non_coding _homologies
C1402_comp62557_c0_seq1	TAATGCCTTCTCTGCCTTTCTTCATTCATATAACTCTTTTATAAGTACTTATGAATCTGGAACTCCTTTTTTTAATGATGTATTAAATAATTTTGACAAAGAAATTAAAAAGGCTGTATCCAAGTATAAAGATGAATGTAATGGTTTTACCTATAATGTTGGTACACTACATCTGTATGACCCTCCTCCTCCAACACCTGTAGTTGTACAACCAGAAGTAAGACAAGTAGATCAATCAGCATTAGCAGTAAATGGATTGCAGGACTCAAAGCAAGAAGTAGCGCATCATTCAGGTGAAAGTAGAACACCAGAAGCAGCAGAGTCTGTATCACCACATAGATCAGAAGAAACACATGATCCAGAAACAACAAATTACCCGGGAAGAGCACACGCCCGAGT…	664	non_coding _homologies
C1404_comp4955_c0_seq3	TACATAGTTAATTTAAGAACTATTTGAAAATAAAGTTAATATATTATTTTCTTGTGTATATATTAACATAGGTTCTGTATTATATTATCCTTTACTTATGTGCGATTTTGCTATATTATCTAACAATCTTCTATATATATCACTTTGTAGTATTAATTTGTAAGTTTCGTCATCATTTTAATGTGCAAAACGTGTAAATTGGGCACTGTTTTTTTGGAATGCTTTTCTATTGCATGTGCTACAAAATTAGGAGTAATTGTCTTTCTTTTTATTTATGACATTACTCTTTATTATTATTATTTCGTGGAAGCGTAATTTATATATAATTTCATATATTCCTTTGTGTAAAAAAGGTGCTTCTATTTAAAGTCCATGGCTTTAAGTTTCCACTTATGCTTT…	1568	non_coding _homologies
C1408_comp87119_c0_seq1	ATCTAATGTTTAATTAAAGACATGAATGATAAATACATAAAAAATTTGTAAAGACACTATGATGAATATTCGAAAGCACTATATGAAAATGGTATTCTGCTTTCTCTCGTAGTTGACGGTTCTGATAATACTCTCTGTATTTTTTCATTCATCTTTATTCGCTTCCTCCCTTTTTTCTTTGTCAAAAGTGTCCCCATAGGTGTGCACTTAATAAGAATGAACAATAACAGAAAAATTACCAAGGGTAATAGGCCACTTATGATATAATTTTTATAAGTTTTTATAGAGGATATTATATTAGTTGGGTCGGGGTCATTCAAATACTCATTACCATTTGATGTAGCTACTTTGAAATAATAGGAATAATTAAATATATATA	379	non_coding _homologies
C1410_comp3965_c0_seq9	GAAGTATGTGCATAGAGGCTAAGACAGAATAGAAAAAATGTAATTACAAATATTTGTCAAAAGGATTAACATCTAACTTTTTTAAATTTCCATTAAACTTCTCGTGTAATAAGATTATAATGAATTTTATAAAATCAGTAGCAATATATCAACTTTTTATTTTACAATTTGCTGTTACAATTGCGGAAGTAGGTTCAAGTGAAGAACGCCAAACAGATATCTTTAAACAAATTCAAGAGGGAGTGATAAGTAAAGCAAATGAATTTTGGACATATATTGAAAATTTTGTGTGTATAATATGCAAAAATTTTAAACTCGAAGAAAACACATGTAAAGAAAAAAAAATAGCTATTCCCGTTACCGTTGTTTTTTCTGTCTTGGTGTTTAGTATTATTTGTC…	930	non_coding _homologies
C1411_comp3949_c2_seq2	AAAAAAAAAAAAAATTGAAAAAAAAGGAGAAGAAATAAAAAGAAAAAAAAAAGTAGAAAAAAAAATGAAAAAAAAAAATAGAAAAAATAAAGAGAAAAAAAAATGAGAAAAAAAAAGTAGAAAAACTTAACTGAAATGTTAAAAAGGCATTAACATTCAAAATGGAATGATTAGTAATATATTCTGTTATTAATGACGATGAAAACATTCAAATTGGAGCAGTTTCGTCATATTATATAACATATACCTAAATAATGTTAATGCTTTGTAAATATGACATACAAGCTATGCTGTAGATTTAGATCACATTTAATAAATTCATTAAAAGAGCAGAACAAAATTGTAGTTGTCATTTTTTGGAGCAAGACTGCAATAGTGATATAACTGCAAGAGCAAAAC…	518	non_coding _homologies
C142_comp3965_c0_seq7	AGATGAATAAAAATAGGATAAATTTTAATAGATCATCCGAAGAATGCAAGAAATTCTTATGTCACTCAGTATATTATAAAAAGTGTGAATCATGTATACATAATATTGGTATGCGCATGAATAATAGAAATGAACTAAAAAAATGTAATTCCAGATGTTCACCAAATGAATTTTTATGCAAACTATTTAATTATCTCCCAAATTCTTTTGATAATAAGGTTATGACAAATTTTATTAAATTAATAAGAATATATAAACTTTTTATATTACAATTTACTATTGTAATAGCAGACCAAAGTAAACCAGAATACACTGAAATACTAAGCAAAATAAAGGAATGTGCACGTTCTGTTTGGGATAAATATAAAGAGCTATTGAAAAAATTATGTGAAGTAATTA…	1296	non_coding _homologies
C1435_comp3696_c0_seq1	TTGTTAATTCTGGGGTGGCATATACATCCAATCTGTTTCACCTCCTAAGCAGACATTTTAATGATTTCTATTTTTTCAATTATTATATAAACCTACCCAATTCCGAAGTTATTTATTTGTTATTATATTGTTTGCAATTTGGGAAAGTCAAAGTAGAAGAGCATATTAAAAACAGTGACACAGACGGGTATGTTATCAAAACTTTTATTTGTAAACAAAGCAGACAGATGCACTACTGTTTACTAATTAGAAAGTTCCAAAAACGTATGTTGATCTAAAATAAAAAAATGAGGGAAATATAAAGACAAAGGCAGATAATAAGAAATAAAAGAATTGTCTTAGTATTGATAGAAAAAAAAGAATATTATGTATATGTACATAATGGCAATTAATAATTTA…	651	non_coding _homologies
C1443_comp110080_c0_seq1	TTCCGATCTATACCTCCTGCATACCTACATACGTACTGCTGTACACGTTTGTGCAATCTGCGTGGGATGCACTGATGGACGAGTGCACACGCGCACCTCCCCATGTTGTCGAAAGGCATATTTCACGAAAACGCTTTGGCACACCCTGCCGTATTTCCACTCAGCTGCATTTAACAATAACCCTTTTTCATTTCCATTTCGGGGAGCCAACAATCTGCTCATAATTTTTGCGCACATTAACCCTCCCCTTTAAATTTTAAAAAAAAATGCTGCAAAAAGTTAAGCAAATTTTTTTTACGCTAGATCGGAAGAGCG	315	non_coding _homologies
C1453_comp94912_c0_seq1	AACAAATATACCTAACCACTATTCTCCTTCTGCATTTGTTTAGGTGTCTTAATTTTACTCCATTTGGACCGGTTACTATAACGTTAGGTGTTATACTTAATGTCCCTTTTTTTTGCGCTGCATATCAGCTTGTATCCCTTTTGGCCATTCAACTATTCACTGAATGAAGATACATGTTGAGTGTTTCGAAAGTTTGCAAGAACTGGGATAATTCCTCTGCATTTTGCAATTTTTGCTTCTCTCTAATCGATCCTTCCTAATAAAAAGAATTACCCCCAAAAGGTTGTCCCAAAGTGCCTTCACCATACACATAATTAGTAGTATAGATCGGAAGAGCACA	340	non_coding _homologies
C1461_comp3132_c0_seq4	TTCCCATGGGTGCTGAAGCCTGTACGATAGGATCTTTATTTGATATTGCTTCCAAAAATTTTTCAAAAATATCGGATTTATTACCATTATCAGCAACTAATCCACTATCTATTTCTGCCTTACAAGGAGCATCACTGCTTAGCATCTTATCACTAGATCCTTCAGCACATAATATTTTATTTGGAAAATCTTGAGTATCAGTATCTTCGTTACTGAAATTTCCATCACTAGAATTTTTGATCTCACTGCCTGCACTATTAATAGTAGATACATCACCAGAAACACTTTCAGTGACCGTTTCTTCCCCAGGTTGTTCAGAAGAGGTTACACTAACTAAATCCGCAACTTTAGGTGATGCACCTACATGATCTTTATCAGAAGGCTTTTCGCCAAGGGAAA…	662	non_coding _homologies
C1462_comp78583_c0_seq1	ACACGACGCTCTTTCGATCTATTTGACTTTGTGAACTTTTTTGCTTTTTTATTACCTACTATAAAGTAACAAAAGGGGGTTGTTTGTACGGGGAATTTTCCACGCGCTGTTTGCAAGTGAGCCCTTCGTGTGAGTATCTCCAAGTGAGGACCTCCACGTGATGGCTTAAGCTGCTGTGCGCGTCTGTATACACCTGCGTCGCCCTACTTTGTTCTGCTCCGCGGTGCGTTAAATGGATCTACTCGGGTTAGTTCGGAATTTTTCAGTCGTTCGAGTGGACTCTGGCAAAATGCTCAGCCGCCTGTTTTAAACCGAAATTAATCGTGCTCAACTTGTGTGGGTAAAACTTTGGGTCTCACTCGGAGGGAGATACTTTCGTGTGAGTATTTGTAAAAGTCT…	451	non_coding _homologies
C1468_comp3020_c0_seq1	ATATGTGTATCATTTTTACGAACATTTAAACAAACACATTGAATTTAAAAGTTCTATAAAAACAAATATTTATTCGTCCTAATTATCAGCAAACTTAATTTGAGGACTAGTGCGCTTATATTTTACACTTCTTTTAGATAGTTTTGAGAATTTACGAAGATAATATGTACCCAAAATACTACCTGATGTCACACTAGATGTCGCAACTGCTGCACCAAAGGTAAGTGCCGTTGAACCCACCAGGGCTGCACCAAAAGGTGTAAATAGTGTACTTACAATGAATACAGTGATGGGAATTGAAAGAAGTGGAATGAATACTCTGTTCTTACTTAGGAAAGATAAAAGTTTTCCGAAATTATCTTGTCCCTTATAAGAATAACGACCTTTATTCTCTGACCT…	1623	non_coding _homologies
C1500_comp875_c0_seq2	GACGCTCTTCCGATCTCTTCGCTAAAATCACCATCCCTTGTTTCACCAAAATCTCTCATTGGATACTCTTCCCTATATAAATTGCCCTCACTTCCAGCGTCATCTTCAGAATCAATCTCTACTTCTGACTGCTTCGTCTTTGACATATAACTTTGCTTTACAGATTTCATTCTTTTATTCCTTTCACTACCTCTTGTCATGTGAATTTCTCCCATTGAGGAATCTTCTTCAGGATATTTATCTCCGCTTTCTGTATCAAACGTATAATCATAAGTTGTTTCTTCGTACTTTTCCCATGGTGTATAAGTGCTCTTTTCTGCATTTAAACTGGTATGCATATTATTTTCGCTTCCTAAGTAAATATGATTCTCTGAGTAATCTTCTTTTGGCGTGTTCGTG…	778	non_coding _homologies
C1521_comp2834_c0_seq1	GTTTCATCTATTAAGCATGATTAATGAAATGTTTACGGCATTTTAATAAATGACCATTTGACAAAGTAATAAGTTAACACACAATGTAAAGTTTAATGCAGATATGCATAGCGTTCATTTCGCTGTAAATTTAGTGCAGTTGAACATGTTCCTTTTTCAGTGCAAATAACAATACTACATAGTAGTAAGTCCCTAAATAAAAGGGGAGAAAATACTGCTAAATAAGTAATTTCTTCGTCATAATAATTTAGAGAAATGCAAGAGAATGTCCATAGATGATGAGTTCCTATTTTTTTCACTTATGAATAGACGCAAAATAAGGAAAATTAATTCATTTATTTAGAATGCTTTAAATTAAGATCTCACGTTTGTAAGAAAATGGATGAATATATTCATGTC…	623	non_coding _homologies
C1527_comp58166_c0_seq1	GTGTAATTTGATTAATTTTTTTTTAGTTATTTGTAAAGCGCAGGGAAATTTACGAGCAATATTTGCCTTAGCTTTATTGAATTTTTCTGCTAAAAAGTTTTACACTGCTTATTATTTTTTCTGCGTTTGGTAGTACTGATGGAGGGTAAACACCTTATCCGATGTTATAAGGCATACTATATATAATAAGAGGCGTATTTAAAATTGCTTTTTCTTTGACAAGAAAAATGAAGCCTTTGCACAAAACGTACTAATATATAGTACTACATACATGAGACATTTTAATTAATGTGCAGTAATTTTATATATCCGCAAGCTCGATTCCATTGAAAAATGTATTTATTACTTTAGCAAAATTTGCAGAACTCCTTTATTGCGATAAATTTCGAGATATAGAAA…	1418	non_coding _homologies
C1526_comp3846_c0_seq3	TATTTTATTATTATTTATTACACAAATAAAATCAAAAAATGAAAAAAAATAAGGAACAATTTAATGAATAATGGCCAAAATTCTTATATCAGTCAATATGTTATAAGAAAAGTGAAGCACCTATGTATAATTCTCCTATATATGTAATGTATGCGGAAAAAATGAAAAAGCATAACCCCAAGTACTCTTCAAACAAATTATTATATAATATATTTAATTCCCCATTATACTGCCTATACAATAAGGTTGTAGGAAATTTTATTAAATTAATAGGAATATATCAACTTATTATTTTACATTTTCACTTTGCAATGGCATCAGAAGGTGAAAACCCTCAAAAAAGTTGTCAAGATAAATTAAAAAATACATTGAATGGATGGAATGTGGAAGAACCTTTAT…	1767	non_coding _homologies
C1531_comp139100_c0_seq1	ATCCAGCAGTAAATCCAGTAGTAAATCCAGTACAAAGAACAACGAATATAGAAGTAAACCAATTAGAATTATTACCAAACGTACCCCCGGCATCAGAATTGGAATATATAGCAACAAAATCAGATATAGAACAGGGCGGAGAAAGTGAACTCGTCTCAGGAAGAAATCCAGAATCAGTAATAAAAGAATTCACACTAAGTGAACCTCAAGAACAAGAATTACATCATTATGGACCACTGAGAACACATGTACCCGATGAAACAATGGGACAATCGGGATATAGACCAAAAGTAGAATCCCCAGAACAATTAGTATTAA	318	non_coding _homologies
C1530_comp198172_c0_seq1	ATAGGTATAAGATATAATAGGTTATTAACGAAACGTGATTTTCAAAAGAGGTTAGAGCACAAGGTTTTAATGGATGATCTTCCTGGTTATGGAAAAACTAAAAATATGAAGACCGAAAAAGGCATATCAACGTATGGAAGTTTAACAACCGAAGGATTAAATTATTTGGACACATATAAGAAAAACTAGAAAAAGATATATTAACGTATGGAAGTTTAAAAACCGAT	227	non_coding _homologies
C1539_comp91294_c0_seq1	CCAAGAGGGGTAAATTTGTATAAAAATAAAAGAATGTATAATGTTCCAAAAAAGCTAACACATACTGATAGAGCAGTAGTATATATGCTTGAAGAACATTCTTTACAGTAAATTTGCTCTTGGGGTAAAGATAAGATATCAGGGTTATTGTTAAGTGAACATGTCTTCGTAGCATTAGTTTGGAAAATAGGTTTCAATTGTTTAAAAAAATTCTTTTCTTTACATTGAGAACAATATTCCTCTATATTATTACACATATTTTGTGTTATTTTTCTATTTTTATATAACGGTTGGGTACAATTATAATTTTTAGGGACATGCTTATAACATATGGGAGGAAGCAGCTTTTCTGGAATATTAAGTGTATTAGAGTAATATTCTACCCTTTTA	390	non_coding _homologies
C154_comp410_c0_seq1	CAGTTTGGGAAAAAAAAAAAAAAATAAAATAAAATAAAATAAAACGAAACAAAACGCGTCGGGGCGCCTAACATGCATAAATCGTCAAGGGGCATAAATAGAATAAAGCAACGGCACAAAAACAAGGAATGCAGAAAAGGGGTGAATGTGTTTTGCTCTTATCCGTTCGTGTTCTTTCATCATATGAAGGACAGCTCATCATTGCCATTGTCACCGCCATCGTCATGGCCACCTCATCACCATCACGTCATCCTCTGCATCTGCGTCTTCTCCTCCCCTTCACTAAAAATCGGGGTCGTGGCTAACACAAGCGGACGTGCAAAAAATCGGGGCCTGTGTACGTGCACATCTGAATCAACTGTTGAAGAGGGCCCCCGTTTGGACGCCTCTAAAGCCGCG…	408	non_coding _homologies
C1545_comp3257_c0_seq1	CAAACATGTACCGCCTTATAATAATTACCCTCCCCAGCATGTGCAACCAGGTAGTAACAGAGCTCCGTATCCAAATAACTATGGGCAAAATATGATAGTAAGGAGAAATCCTCCTGGTCATGCAGAACGCTACGATAATCAATTTAATGGAGTGATGAAAATATTGTCAGATTGTAAAGAAACATGTGAATCACAGTTCGAGGGAGTAAAAAAGTTTTTTACAGATTATTCAGACTTGAGTGAGTTGCCCTTCCTTGGAATGAAAAAAATTATATCAGATTGCAAAGATTTGGGGGGGTTGCCCTTCCTTGGTGTGAAAAAAATTTTATCAGATTGTAAGGAAGTGTGTGAATCTCAGATCACCGGTGTGAAACAGTTTTTATCAGATTGTAAGGACAA…	568	non_coding _homologies
C1552_comp96453_c0_seq1	ATGTTCCATTCCATCAAATCCTATCTCACTTGGATAACCTTCATGCAGACCGTTGTTTATTCTTCCGCCACTTTTTCGTAATCCAGAGTTTAAAAACCTTCCAGCAGGGGTAAATTTATATAATAATGCTAATACTGAAGATGCTCCAGCTACTGTGCCAAGAGCTGTGGGTACAGCAGACGCAGTAGAGTCCTTTTTTGATATAGGATTATTTGAATCGGTATCTAGAGAGGATTGTACTTCTAAGGTTTTAACTGTTGGTGGGCATTTTATTAATTCTTTCCTTTCTCCCGTAACTATGTTTGGTATTTTTTTTACTATTTTGCTGTCACTAGTAAGAAATGAATAAAAAACTGGAAATTTTGTTATTACTTTACATATATCTGCACTATTTGATCG…	682	non_coding _homologies
C1563_comp4816_c0_seq1	TTTTTTTTTTTTTTTTTTCCCCCCTTTAATATGTGGGATACGAAAGATGGGATGAACTAGCGCTTCCATGTATGATGCCATAAAAGTGTGGGCACTGAAGGGGAGACCTCTTCGAAGAAAACTTTCACATAGCATCCAAGCGGAGAAGCATCTCCTCCATCACCTGGTTCATTTTCTGCACATTTTTGCAAAGGAACGTTTACGCTTCAGTTGGTATGATATGCAGAATGTATATATACTGTGTGGACCCACCGCAGGTGTGTGTGTGTGTTTACCTCAACTGGGTGAGGCAACCCGTTAAGTGTGGCACGGGAAAGGGGGCATATGACATGCGTCCGCTTATTACCCTCTGGGTGTGTAGTAGGCCCCTTTTTACCATGGCCATAAAAATGGAAGAGA…	631	non_coding _homologies
C157_comp44891_c0_seq1	TCTATAAAATGTTAAAAAGGAAAAACGAAACACGCAAAAGAAACACGCAAAAGAAACGCACAAAAGAAACGCACAAAAGAAATGCACAAAAGAAACACGCAAAACGAACAAGCAAAACGGATAAGCAAACGAAATATGCCACACGAAATATGCTACACCAAAAAAGAAATAACTACGCGCACATCGTCGAGGCCAGTTAACTTTTTTTCCTTCCCCATTTCTTCATTTTAAAAAAATCGCAACTTGTGAGATCGGAAGAGCACACG	266	non_coding _homologies
C1578_comp48149_c0_seq1	GTCGGGACCCAAGGGAGATAGAAGGAAGGAAGGATAAAGGGGCCAGAAAGGTGATACAAGACACAGGAGAGAAAAATGTAAGACTGAAATCAACAGAGGCGCCAGAGAGGAAGAAAATTATAAAAGATGAGAGAAAGGTGGAAAGGATATGGAAAGGTAGAAATCAGGGAGGGACAGGAAGAGGAGAGGAACACCAGAGGTTGGAGACAGGAGATTAAACTGATAGATAAAGAGGAGTAAAAGTGGACAAAGAAATGTGAGAGGAGGAGGGTCAAAGTGGGGACGTGAATTAAAGAACAGTGAGGCAGGAAGGGTGGACGCAGAGATGACAGGCGGCCTTCCTGCCGGCCTCAGGC	356	non_coding _homologies
C1590_comp1386_c0_seq1	AAAAGTATTAAATTTTAGTAGAATAATAAAAAAGAATATTTTTTTACACTTATTAGAATATTTGAAATTTTGAATAAAATTTTACGAAATAATAATAATAAATAATATTATAAATAAGAATAATATGAAATTTCCGAAAAATTTAAATACGTACATTGCACATAAACTGTGAAAAGACATAGATCAGCAATATAATATTCCTAGAATTAAAATGATAGCCAAACATTCTAATCGATACAAACAAGTGCAATACAGAAAAAAAATAAATAATATGGAGAAAATCGCAAGAATATAAAGGACAAATTAGAGTAAAAATTATATAAAACAATAAAGTACATGAATTATATATAAATATCCATTTGAA	364	non_coding _homologies
C160_comp67448_c0_seq1	TAAGCAAAGAATTGATAAATCGTCATTCACCAATAAAATGTAATAGAAGTTTTAGTAATGATATTAAAGACGGAGCGATTTTTAAAAGATATTTTGATAATTTATGTGAAGACAGCTCTTTTATTATGTCGAATATCGAAAAAGTTAAAAAAGGAGGTAAATGTAAGGCTATAGTTAGTGATATTCGTAAAAGAAAAAAGGCACTTGGTGATGCAGTATTCAACATATTCTAAAAAGATTTTGATAGCTTTTTCGATATTACTGAAGAATGTGGTACTAATATGGCTAAAATTTTGGAAGGAAATTTTTGTGCTGTTCTACGAGGAGAAATGGATTCTGCAACAAGACAAAATGTAAAGGGCAGTTCAGCACATCCTAAAGGAACCCTAGATGTTGATC…	769	non_coding _homologies
C161_comp4071_c0_seq1	GATGAAATAGAACTCAGGAATGAGGATTAAACAGAACCTGAAATCGTTAAGGTGGAACGGATTAAGGGAGGACCAACTAGTATAGGGGGCTACATGGTGATGGAGCCTATAAGTAGGTGAAAATCACTCTCCATATATTATTAAGGAACATCAGTGAATTTACGGGTATTCGCAACGAAAATGAGCGACCAAGGGAGCGCAAAAATTAGTAATTTTTTTTTGGCTTCTTTACCCGCTTAGGCCTCACTCTAATGATAGGCAGTAGTATTTTTCCGTTTAACGCTCGAAGTAGAAAGAGTGGAGATTACCCGATTTTATTTGCTGAGGGGAGGACAAAGGTAGTAAAGCCGTCTTTAAAATTTGCTGCCTTTTACTCGATGTTCCCAATGAATGCTTTCT…	408	non_coding _homologies
C1643_comp3857_c0_seq2	AAAAAAAAAAAAAAAAAAAAATCCCAAAAAGGGGAAAAAATTATGAACAGGCAAGGTGAAAAGTGCGCTTGTGTGGGGACACTTCTCGGAAGGGAATTTTTGGGAGAGGCGCTGTTCTTTTGAACGGACAAAAATGTGAATCGCTCTCGTGAGGGGCGGTGCATCTATGTTCGCACGTGGAGGGGAACAAAAAAAAGGTATGGAGGAACACACGTGGAGGGGAACAAATCCAATTTGAAATGCAACCGCACAGGCACTCTCACACACAAGGGAAGACAACGCCGCAGAGTTGGACGGGAAGGAAAAGCTAAAGCGTCAATCACCGTTTCGTCTGCTTGGAAAAAGTTCTGCGAGCGAATCGCCGCCGAGATGCTTTAATAGATCGGAAGAG	391	non_coding _homologies
C1641_comp3711_c0_seq1	AGCCACAAAGTTGCTTCATTTTAGATGCGCGCGTTGAGCGAAATAAGGCGAGTGTTGCAAAAAATACGATTTTTTGAGGCACTTTTAAAGCGCGCAAAAATTACAGGCTTTTTTTTTGTGTGCAAATTGGTTAATGGCAATCGTTCACGGGGGAAGAAAATGGGGAAGTAATTTTCACCAAAGTTAATAGCCATATATTAGAAAAAAAAAAAAAAGGAGAAAATAATCTAAGTCATAATGTCAACTGGCTATTTTTAAAAATCCTCAGCATATTGCATGCCAGTGGTGAGAGGAAATTCAAAAAAGCGGAGAATAAATCTGCCAAAAAAAAGGATACACCAAATGTGCACACTTTTTGCATTCATAGGGACGGCTAACCAATGAAGCTCCTCAGTTACA…	539	non_coding _homologies
C1650_comp105936_c0_seq1	AGTCCTAATCCTGGTGCCTTTAAATCATCTAATCTTCCTGAATAGTGTAATCCTCTTCTATCTGGTAATACGTTTGAACGTTCTTGTGTCCCTAAGTATACTGTTTCTCCTGAATTTGCTTGTTCTGGTGATAATAGTGGTGTTCCTTGGTGGAATATTTCTTGTTGTGCACCATGGTCTGTGTGTATTTGCGGGTTTCTCTTTTGAGCTTCTAATTCTTGTTGAATTTCTTCTAGTCTTCGTCTTTCAGCTTCTTGTTCTTGCTGCCTTTTTGTCTCAGCTTCTTCTGCTAGTGTTCTTTGTCTCTCAGCTTCTTCTTTTTGTTGTTTTATTCTTTTTTCTTCTTCCAAAACCTGTTGTGGTTCTCTGAAATTTACAGTTTTATTACAATTTGAATCT…	499	non_coding _homologies
C1654_comp2965_c0_seq1	AAATTGATAGAATATTATACATTTTGACTTTTTATATATCAACACGGACAAGTTTGAAAACTTTTGGAATTATTCCATGTACAAATATGTTAAAGAAACATGGCGAAGCCTGCGGTTGCACAATTGTCTGTGGAGGCATTGGAAAGATCTGCAATTCCTTTAAATCTTCATAGAATGCATGAAATTTTCTTTGTAAAAAAAGGAAATATACCTGAAACTAGTAGTTATTGTAATGTCTTCGACATAAAAGGTAAAGAAAAACAAGGAGCCAAAGAACTTTGCAACAATGTCGTACAATTTATAAAAGAAATAGCACTAAAGACG	324	non_coding _homologies
[truncated: 1,413 more rows]
